# Supplementary material for: Genome-Wide Associations between Genetic and Epigenetic Variation Influence mRNA Expression and Insulin Secretion in Human Pancreatic Islets
Source: PLoS Genet. 2014 Nov 6;10(11):e1004735. doi: 10.1371/journal.pgen.1004735 (PMC4222689; doi:10.1371/journal.pgen.1004735)
Supplement: Table S2 — Identified cis-mQTLs. (Sheet a) Presents all cis-mQTLs showing significant association between SNP genotype and CpG DNA methylation after correction for multiple testing. The maximum distance of 500 kb between SNPs and CpG sites were used to define cis-mQTLs. (Sheet b) Annotation of SNPs to significant cis-mQTLs. Annotation based on HumanOmniExpress-12v1_J_Gene_Annotation_build37 (Illumina). (Sheet c) Annotation of CpGs to significant cis-mQTLs. Annotation based on Infinium HumanMethylation 450 BeadChip (Illumina) [39]. Long stretch enhancers for human pancreatic islets: Based on publicly available data from Parker et al. (2013) [42]. Active enhancer regions in human pancreatic islets: Based on data from Pasquali et al. (2014) [43]. Cross-reactive probes: Maximum number of bases (≥47) matched to cross-reactive target and number of targets as reported by Chen et al.(2013) [33]. Probe SNPs reported by Chen et al. (2013) [33]: SNPs reported by the 1000 Genomes project (release 20110521) that are located within HumanMethylation450 probes, either in sequence of hybridization or at position of single base extension (SBE). Locations of probe-SNPs are presented in relation to MAPINFO of CpG sites, where SBE occurs. Global allele frequencies (AF) and European continental allele frequencies (EUR_AF) of reported probe-SNPs are included in the file. (XLSX) [file pgen.1004735.s010.xlsx]

## Sheet: a) cis-mQTLs
SNP	CpG Site_Illumina Probe ID	SNP_Minor Allele	SNP_Major Allele	T-Stat SNPvsCpG	Corrected P-Value SNPvsCpG	Distance Between SNP and CpG site (bp)	CpG Site_Relation To UCSC Refgene Name	CpG Site_Relation To UCSC Refgene Accession	CpG Site_Relation To UCSC Refgene Group	CpG Site_Relation To UCSC CPG Island	CpG Site_Relation to Stretch Enhancers Islets	CpG Site_Relation to Active Enhancers Islets
rs1771445	cg02372404	A	G	51.78	7.71e-56	5751			Intergenic	Open_Sea	NA	NA
rs6932590	cg23892028	G	A	45.47	2.01e-51	7414			Intergenic	N_Shelf	NA	NA
rs11709525	cg05126514	A	G	-44.41	1.28e-50	6962	BSN	NM_003458	Body	Open_Sea	chr3:49695600:49700200	NA
rs9858542	cg05126514	A	G	-44.41	1.28e-50	4525	BSN	NM_003458	Body	Open_Sea	chr3:49695600:49700200	NA
rs1131095	cg05126514	G	A	-44.41	1.28e-50	16767	BSN	NM_003458	Body	Open_Sea	chr3:49695600:49700200	NA
rs11130213	cg05126514	A	G	-44.41	1.28e-50	14839	BSN	NM_003458	Body	Open_Sea	chr3:49695600:49700200	NA
rs4283605	cg05126514	G	A	-44.41	1.28e-50	18807	BSN	NM_003458	Body	Open_Sea	chr3:49695600:49700200	NA
rs2275685	cg14252149	G	A	43.51	6.25e-50	9914	LGALS8;LGALS8;LGALS8;LGALS8	NM_201544;NM_006499;NM_201545;NM_201543	Body;Body;Body;Body	Open_Sea	NA	NA
rs1041934	cg14252149	A	G	43.51	6.25e-50	6222	LGALS8;LGALS8;LGALS8;LGALS8	NM_201544;NM_006499;NM_201545;NM_201543	Body;Body;Body;Body	Open_Sea	NA	NA
rs15701	cg14252149	A	G	43.51	6.25e-50	4278	LGALS8;LGALS8;LGALS8;LGALS8	NM_201544;NM_006499;NM_201545;NM_201543	Body;Body;Body;Body	Open_Sea	NA	NA
rs2799434	cg14252149	A	G	43.51	6.25e-50	21105	LGALS8;LGALS8;LGALS8;LGALS8	NM_201544;NM_006499;NM_201545;NM_201543	Body;Body;Body;Body	Open_Sea	NA	NA
rs1124907	cg14252149	G	A	43.51	6.25e-50	771	LGALS8;LGALS8;LGALS8;LGALS8	NM_201544;NM_006499;NM_201545;NM_201543	Body;Body;Body;Body	Open_Sea	NA	NA
rs2472124	cg14252149	G	A	43.51	6.25e-50	5183	LGALS8;LGALS8;LGALS8;LGALS8	NM_201544;NM_006499;NM_201545;NM_201543	Body;Body;Body;Body	Open_Sea	NA	NA
rs1126627	cg14252149	A	G	43.51	6.25e-50	11575	LGALS8;LGALS8;LGALS8;LGALS8	NM_201544;NM_006499;NM_201545;NM_201543	Body;Body;Body;Body	Open_Sea	NA	NA
rs2275687	cg14252149	A	G	43.51	6.25e-50	10881	LGALS8;LGALS8;LGALS8;LGALS8	NM_201544;NM_006499;NM_201545;NM_201543	Body;Body;Body;Body	Open_Sea	NA	NA
rs6989	cg14252149	A	C	43.51	6.25e-50	7019	LGALS8;LGALS8;LGALS8;LGALS8	NM_201544;NM_006499;NM_201545;NM_201543	Body;Body;Body;Body	Open_Sea	NA	NA
rs1041944	cg14252149	G	A	43.51	6.25e-50	4936	LGALS8;LGALS8;LGALS8;LGALS8	NM_201544;NM_006499;NM_201545;NM_201543	Body;Body;Body;Body	Open_Sea	NA	NA
rs4278980	cg23885472	A	C	-42.7	2.68e-49	8563			Intergenic	S_Shore	NA	NA
rs4954391	cg23885472	G	A	-42.7	2.68e-49	5556			Intergenic	S_Shore	NA	NA
rs11684598	cg04131969	G	A	42.4	4.65e-49	974	MYADML	NR_003143	Body	N_Shore	NA	NA
rs4986085	cg14195178	A	G	-42.11	7.99e-49	6149	TBCD	NM_005993	Body	Open_Sea	chr17:80846000:80852600	NA
rs10193614	cg18663897	G	A	-41.71	1.64e-48	40540	NDUFA10	NM_004544	3'UTR	Open_Sea	NA	NA
rs13396556	cg18663897	A	G	-41.71	1.64e-48	1	NDUFA10	NM_004544	3'UTR	Open_Sea	NA	NA
rs1105429	cg09636756	G	A	-41.5	2.44e-48	22072	ATP9B	NM_198531	Body	Island	NA	NA
rs2062181	cg09636756	A	G	-41.5	2.44e-48	33407	ATP9B	NM_198531	Body	Island	NA	NA
rs4733964	cg21028319	A	C	-41.44	2.73e-48	1	TM2D2;TM2D2;TM2D2;TM2D2	NM_031940;NM_001024381;NM_078473;NM_001024380	3'UTR;3'UTR;3'UTR;3'UTR	Open_Sea	NA	NA
rs2546424	cg22931151	A	G	-41.25	3.89e-48	0	OR2V2	NM_206880	TSS200	Open_Sea	NA	NA
rs7217625	cg25388952	G	A	41.13	4.86e-48	73170	CCDC57	NM_198082	Body	N_Shore	NA	NA
rs11077969	cg25388952	A	G	41.13	4.86e-48	1037	CCDC57	NM_198082	Body	N_Shore	NA	NA
rs7213172	cg25388952	C	A	41.13	4.86e-48	1107	CCDC57	NM_198082	Body	N_Shore	NA	NA
rs4625783	cg25388952	A	G	41.13	4.86e-48	1799	CCDC57	NM_198082	Body	N_Shore	NA	NA
rs1160318	cg00123214	A	C	-40.47	1.72e-47	163	RWDD3;RWDD3	NM_001128142;NM_015485	Body;Body	S_Shelf	NA	NA
rs2394160	cg27230769	G	A	40.23	2.72e-47	2786	LOC285830;LOC285830	NR_026972;NR_026973	Body;Body	Open_Sea	NA	NA
rs2523395	cg27230769	A	G	40.23	2.72e-47	3538	LOC285830;LOC285830	NR_026972;NR_026973	Body;Body	Open_Sea	NA	NA
rs2735052	cg27230769	A	G	40.23	2.72e-47	4484	LOC285830;LOC285830	NR_026972;NR_026973	Body;Body	Open_Sea	NA	NA
rs2743951	cg27230769	A	G	40.23	2.72e-47	3186	LOC285830;LOC285830	NR_026972;NR_026973	Body;Body	Open_Sea	NA	NA
rs2844831	cg27230769	G	A	40.23	2.72e-47	229	LOC285830;LOC285830	NR_026972;NR_026973	Body;Body	Open_Sea	NA	NA
rs10484457	cg07791065	A	C	-39.95	4.66e-47	585			Intergenic	Open_Sea	NA	NA
rs10488761	cg04998327	A	G	-39.79	6.32e-47	387			Intergenic	Open_Sea	NA	NA
rs12804615	cg04998327	A	C	-39.79	6.32e-47	99			Intergenic	Open_Sea	NA	NA
rs7599582	cg21589417	A	G	-39.68	7.9e-47	569	UBR3	NM_172070	Body	Open_Sea	NA	NA
rs10803844	cg21589417	G	A	-39.68	7.9e-47	88426	UBR3	NM_172070	Body	Open_Sea	NA	NA
rs12987772	cg21589417	G	A	-39.67	7.94e-47	25912	UBR3	NM_172070	Body	Open_Sea	NA	NA
rs2076183	cg09723088	A	G	39.45	1.24e-46	163	HLA-F;HLA-F;HLA-F;HLA-F;HLA-F;HLA-F	NM_018950;NM_001098478;NM_001098479;NM_018950;NM_001098479;NM_001098478	1stExon;5'UTR;1stExon;5'UTR;5'UTR;1stExon	Island	NA	NA
rs2235383	cg09723088	G	A	39.45	1.24e-46	2359	HLA-F;HLA-F;HLA-F;HLA-F;HLA-F;HLA-F	NM_018950;NM_001098478;NM_001098479;NM_018950;NM_001098479;NM_001098478	1stExon;5'UTR;1stExon;5'UTR;5'UTR;1stExon	Island	NA	NA
rs9258186	cg09723088	G	A	39.45	1.24e-46	1194	HLA-F;HLA-F;HLA-F;HLA-F;HLA-F;HLA-F	NM_018950;NM_001098478;NM_001098479;NM_018950;NM_001098479;NM_001098478	1stExon;5'UTR;1stExon;5'UTR;5'UTR;1stExon	Island	NA	NA
rs9258170	cg09723088	C	A	39.45	1.24e-46	1550	HLA-F;HLA-F;HLA-F;HLA-F;HLA-F;HLA-F	NM_018950;NM_001098478;NM_001098479;NM_018950;NM_001098479;NM_001098478	1stExon;5'UTR;1stExon;5'UTR;5'UTR;1stExon	Island	NA	NA
rs3757324	cg09723088	A	C	39.45	1.24e-46	2013	HLA-F;HLA-F;HLA-F;HLA-F;HLA-F;HLA-F	NM_018950;NM_001098478;NM_001098479;NM_018950;NM_001098479;NM_001098478	1stExon;5'UTR;1stExon;5'UTR;5'UTR;1stExon	Island	NA	NA
rs2272874	cg09723088	G	A	39.45	1.24e-46	5105	HLA-F;HLA-F;HLA-F;HLA-F;HLA-F;HLA-F	NM_018950;NM_001098478;NM_001098479;NM_018950;NM_001098479;NM_001098478	1stExon;5'UTR;1stExon;5'UTR;5'UTR;1stExon	Island	NA	NA
rs3736694	cg09723088	C	A	39.45	1.24e-46	5709	HLA-F;HLA-F;HLA-F;HLA-F;HLA-F;HLA-F	NM_018950;NM_001098478;NM_001098479;NM_018950;NM_001098479;NM_001098478	1stExon;5'UTR;1stExon;5'UTR;5'UTR;1stExon	Island	NA	NA
rs225133	cg21294301	A	G	-39.43	1.27e-46	21593			Intergenic	Open_Sea	NA	NA
rs17513917	cg13078798	A	G	38.74	4.93e-46	1530	TGFBR3	NM_003243	Body	Open_Sea	NA	NA
rs6597948	cg16999994	G	A	38.73	5.08e-46	3748	AP2A2	NM_012305	Body	Open_Sea	NA	NA
rs2391932	cg26773954	A	G	-38.56	7.14e-46	1020			Intergenic	Open_Sea	NA	NA
rs2296633	cg13655986	A	C	-38.52	7.72e-46	0	DOCK1	NM_001380	Body	S_Shore	NA	NA
rs12375023	cg07304760	G	A	-38.41	9.61e-46	39250	SND1	NM_014390	Body	Open_Sea	NA	NA
rs1195903	cg21046080	G	A	38.25	1.33e-45	150	GPR133	NM_198827	Body	Open_Sea	NA	NA
rs1195904	cg21046080	A	G	38.25	1.33e-45	242	GPR133	NM_198827	Body	Open_Sea	NA	NA
rs1195906	cg21046080	G	A	38.25	1.33e-45	1026	GPR133	NM_198827	Body	Open_Sea	NA	NA
rs1195915	cg21046080	C	A	38.25	1.33e-45	2973	GPR133	NM_198827	Body	Open_Sea	NA	NA
rs7740342	cg25099095	A	G	-38.19	1.49e-45	1			Intergenic	S_Shelf	NA	NA
rs9330298	cg08477332	C	A	-38.14	1.66e-45	11	S100A14	NM_020672	TSS1500	Open_Sea	NA	NA
rs4072425	cg08477332	G	A	-38.14	1.66e-45	1400	S100A14	NM_020672	TSS1500	Open_Sea	NA	NA
rs2233327	cg14044167	A	G	-38.12	1.72e-45	1	NDRG1;NDRG1	NM_006096;NM_001135242	Body;Body	Open_Sea	NA	NA
rs3134799	cg00366603	A	G	-38.11	1.74e-45	1828	NOTCH4	NM_004557	Body	Open_Sea	NA	NA
rs4944630	cg01223071	A	G	-38.11	1.76e-45	120			Intergenic	Open_Sea	NA	NA
rs779803	cg04814784	G	A	38.07	1.88e-45	1	VHL;VHL	NM_198156;NM_000551	TSS1500;TSS1500	N_Shore	NA	NA
rs779805	cg04814784	G	A	38.07	1.88e-45	776	VHL;VHL	NM_198156;NM_000551	TSS1500;TSS1500	N_Shore	NA	NA
rs9393989	cg03570263	A	G	-37.97	2.33e-45	207	RNF39;RNF39	NM_170769;NM_025236	Body;Body	S_Shore	NA	NA
rs9295829	cg03570263	G	A	-37.97	2.33e-45	11491	RNF39;RNF39	NM_170769;NM_025236	Body;Body	S_Shore	NA	NA
rs3910312	cg03570263	C	A	-37.97	2.33e-45	31545	RNF39;RNF39	NM_170769;NM_025236	Body;Body	S_Shore	NA	NA
rs4711206	cg03570263	A	G	-37.97	2.33e-45	53107	RNF39;RNF39	NM_170769;NM_025236	Body;Body	S_Shore	NA	NA
rs4711207	cg03570263	A	C	-37.97	2.33e-45	34537	RNF39;RNF39	NM_170769;NM_025236	Body;Body	S_Shore	NA	NA
rs4711209	cg03570263	A	G	-37.97	2.33e-45	7112	RNF39;RNF39	NM_170769;NM_025236	Body;Body	S_Shore	NA	NA
rs9357092	cg03570263	A	G	-37.97	2.33e-45	56039	RNF39;RNF39	NM_170769;NM_025236	Body;Body	S_Shore	NA	NA
rs11135858	cg25174338	A	G	-37.91	2.61e-45	8951	DOCK5	NM_024940	Body	Open_Sea	NA	NA
rs12549196	cg25174338	G	A	-37.91	2.61e-45	8609	DOCK5	NM_024940	Body	Open_Sea	NA	NA
rs17172896	cg19195077	A	G	-37.87	2.86e-45	554			Intergenic	Open_Sea	NA	NA
rs8071404	cg11189272	A	G	-37.57	5.28e-45	239	OR4D1	NM_012374	1stExon	N_Shore	NA	NA
rs11867053	cg05477582	A	C	-37.51	5.89e-45	6423	CMTM1;CMTM1;CMTM1;CMTM1;CMTM1;CMTM1;CMTM1;CMTM1	NM_181269;NM_181283;NM_181272;NM_181270;NM_052999;NM_181296;NM_181271;NM_181268	1stExon;1stExon;1stExon;1stExon;1stExon;1stExon;1stExon;1stExon	Island	NA	NA
rs2290182	cg05477582	G	A	-37.51	5.89e-45	13530	CMTM1;CMTM1;CMTM1;CMTM1;CMTM1;CMTM1;CMTM1;CMTM1	NM_181269;NM_181283;NM_181272;NM_181270;NM_052999;NM_181296;NM_181271;NM_181268	1stExon;1stExon;1stExon;1stExon;1stExon;1stExon;1stExon;1stExon	Island	NA	NA
rs7193473	cg05477582	A	G	-37.51	5.89e-45	1	CMTM1;CMTM1;CMTM1;CMTM1;CMTM1;CMTM1;CMTM1;CMTM1	NM_181269;NM_181283;NM_181272;NM_181270;NM_052999;NM_181296;NM_181271;NM_181268	1stExon;1stExon;1stExon;1stExon;1stExon;1stExon;1stExon;1stExon	Island	NA	NA
rs11673436	cg23499373	A	C	-37.51	5.94e-45	2220	ZNF135;ZNF135;ZNF135;ZNF135	NM_003436;NM_007134;NM_001164530;NM_001164529	Body;Body;Body;3'UTR	Open_Sea	NA	NA
rs2229375	cg23499373	A	G	-37.51	5.94e-45	0	ZNF135;ZNF135;ZNF135;ZNF135	NM_003436;NM_007134;NM_001164530;NM_001164529	Body;Body;Body;3'UTR	Open_Sea	NA	NA
rs997868	cg09581911	A	G	-37.45	6.71e-45	0	DYRK4	NM_003845	TSS200	Open_Sea	NA	NA
rs12425122	cg23601664	A	G	-37.43	6.95e-45	81501			Intergenic	N_Shelf	NA	NA
rs7961005	cg23601664	G	A	-37.43	6.95e-45	68481			Intergenic	N_Shelf	NA	NA
rs9932893	cg00616572	A	G	-37.38	7.67e-45	4274	TEKT5	NM_144674	Body	Open_Sea	NA	NA
rs17498164	cg18088486	A	G	-37.38	7.7e-45	1	CUX1;CUX1;CUX1	NM_181500;NM_181552;NM_001913	Body;Body;Body	N_Shore	NA	NA
rs7782777	cg08570077	A	G	-37.37	7.93e-45	1			Intergenic	Open_Sea	NA	NA
rs10821009	cg14655569	A	C	-37.28	9.52e-45	14696	BICD2;BICD2	NM_015250;NM_001003800	3'UTR;3'UTR	N_Shelf	NA	NA
rs10821012	cg14655569	A	G	-37.28	9.52e-45	28853	BICD2;BICD2	NM_015250;NM_001003800	3'UTR;3'UTR	N_Shelf	NA	NA
rs3203916	cg14655569	G	A	-37.28	9.52e-45	3240	BICD2;BICD2	NM_015250;NM_001003800	3'UTR;3'UTR	N_Shelf	NA	NA
rs556	cg14655569	A	G	-37.28	9.52e-45	1	BICD2;BICD2	NM_015250;NM_001003800	3'UTR;3'UTR	N_Shelf	NA	NA
rs10992427	cg14655569	G	A	-37.28	9.52e-45	6607	BICD2;BICD2	NM_015250;NM_001003800	3'UTR;3'UTR	N_Shelf	NA	NA
rs7623031	cg02507579	G	A	37.19	1.14e-44	333	OR5H15	NM_001005515	1stExon	Open_Sea	NA	NA
rs6772614	cg02507579	A	C	37.19	1.14e-44	4211	OR5H15	NM_001005515	1stExon	Open_Sea	NA	NA
rs6804026	cg02507579	G	A	37.19	1.14e-44	1484	OR5H15	NM_001005515	1stExon	Open_Sea	NA	NA
rs4309189	cg27649396	A	G	-37.12	1.33e-44	7077	C11orf53	NM_198498	5'UTR	Open_Sea	NA	NA
rs9357723	cg26820259	G	A	37.09	1.41e-44	1	PKHD1;PKHD1	NM_138694;NM_170724	TSS1500;TSS1500	Open_Sea	NA	NA
rs611744	cg08603678	A	G	36.96	1.82e-44	7920	EIF3E	NM_001568	Body	Open_Sea	NA	NA
rs661036	cg08603678	G	A	36.96	1.82e-44	22840	EIF3E	NM_001568	Body	Open_Sea	NA	NA
rs6019328	cg18032705	A	G	-36.95	1.86e-44	290	PREX1	NM_020820	Body	Island	NA	NA
rs2902317	cg13935315	A	G	-36.74	2.89e-44	15430	ZNF443	NM_005815	Body	N_Shelf	NA	NA
rs10417436	cg18624102	A	G	-36.53	4.45e-44	5092	FBXO27	NM_178820	TSS1500	S_Shore	NA	NA
rs1840745	cg18624102	A	G	-36.53	4.45e-44	2072	FBXO27	NM_178820	TSS1500	S_Shore	NA	NA
rs836717	cg12624040	A	G	-36.53	4.49e-44	1248	B3GALT1;B3GALT1	NM_020981;NM_020981	5'UTR;1stExon	Open_Sea	NA	NA
rs836722	cg12624040	A	G	-36.53	4.49e-44	17	B3GALT1;B3GALT1	NM_020981;NM_020981	5'UTR;1stExon	Open_Sea	NA	NA
rs3922641	cg04481077	G	A	36.52	4.53e-44	2666	HEATR2	NM_017802	Body	S_Shelf	NA	NA
rs2655226	cg26845082	G	A	36.46	5.14e-44	1			Intergenic	Open_Sea	NA	NA
rs12628411	cg24694833	A	G	-36.33	6.83e-44	1641			Intergenic	S_Shelf	chr22:43165200:43169400	NA
rs10985554	cg14114910	G	A	-36.27	7.75e-44	498	MORN5	NM_198469	Body	S_Shore	NA	NA
rs2721965	cg04613734	C	A	-36.23	8.42e-44	1883	TRPS1	NM_014112	5'UTR	S_Shelf	NA	NA
rs7496640	cg16398051	A	G	-36.14	1.02e-43	1	ADAMTS17	NM_139057	Body	Open_Sea	NA	NA
rs12084204	cg23919742	A	G	-36.1	1.11e-43	393			Intergenic	Open_Sea	NA	NA
rs2993586	cg22274196	A	G	36.01	1.34e-43	4388			Intergenic	S_Shelf	NA	NA
rs11210628	cg20673830	A	G	35.97	1.46e-43	7171			Intergenic	N_Shelf	NA	NA
rs12119170	cg20673830	G	A	35.97	1.46e-43	12928			Intergenic	N_Shelf	NA	NA
rs1054038	cg15083522	A	G	-35.92	1.63e-43	1	LRRC27;LRRC27	NM_001143757;NM_030626	3'UTR;3'UTR	Open_Sea	NA	NA
rs7127111	cg11008123	G	A	-35.89	1.72e-43	68	LOC283267	NR_015451	TSS1500	Open_Sea	NA	NA
rs4654117	cg04798314	A	G	-35.85	1.88e-43	371	SMYD3	NM_001167740	Body	N_Shore	NA	NA
rs12812	cg06258939	A	G	-35.85	1.89e-43	7735			Intergenic	N_Shore	NA	NA
rs217242	cg06258939	A	G	-35.85	1.89e-43	376			Intergenic	N_Shore	NA	NA
rs4789670	cg25388952	G	A	35.82	2e-43	67209	CCDC57	NM_198082	Body	N_Shore	NA	NA
rs7209474	cg25388952	A	G	35.82	2e-43	51822	CCDC57	NM_198082	Body	N_Shore	NA	NA
rs11168092	cg13653328	A	G	-35.79	2.12e-43	0	ABLIM3	NM_014945	TSS1500	N_Shore	NA	NA
rs825490	cg09284209	A	G	-35.68	2.71e-43	6233			Intergenic	Open_Sea	NA	NA
rs2319924	cg09533869	G	A	35.65	2.89e-43	25846	PGCP	NM_016134	5'UTR	Open_Sea	NA	NA
rs4866342	cg21874902	A	G	-35.62	3.1e-43	1	ADAMTS12	NM_030955	Body	Open_Sea	NA	NA
rs17413333	cg04888234	A	G	-35.51	3.86e-43	1	FCRLA	NM_032738	TSS1500	Open_Sea	NA	NA
rs295848	cg11331837	G	A	35.45	4.44e-43	1			Intergenic	N_Shelf	NA	NA
rs4949377	cg22802014	A	G	-35.41	4.82e-43	25576	SNRNP40	NM_004814	3'UTR	Open_Sea	NA	NA
rs2292165	cg22802014	A	G	-35.41	4.82e-43	1	SNRNP40	NM_004814	3'UTR	Open_Sea	NA	NA
rs1781867	cg19504860	G	A	35.39	4.99e-43	25021	ZNF708;ZNF708	NM_021269;NM_021269	1stExon;5'UTR	Open_Sea	NA	NA
rs7260065	cg19504860	G	A	35.39	4.99e-43	4786	ZNF708;ZNF708	NM_021269;NM_021269	1stExon;5'UTR	Open_Sea	NA	NA
rs12465205	cg21589417	A	G	-35.35	5.47e-43	79931	UBR3	NM_172070	Body	Open_Sea	NA	NA
rs10086636	cg08775595	A	G	-35.28	6.35e-43	4005			Intergenic	Open_Sea	chr8:126604400:126609200	NA
rs3129039	cg06458771	A	G	-34.95	1.3e-42	4175			Intergenic	Open_Sea	NA	NA
rs13019681	cg22304519	A	G	-34.94	1.33e-42	1			Intergenic	Open_Sea	NA	NA
rs13271980	cg02179473	A	G	-34.92	1.38e-42	1			Intergenic	Open_Sea	chr8:126709000:126713000	NA
rs9268220	cg21241195	A	G	-34.87	1.55e-42	5017	C6orf10	NM_006781	Body	Open_Sea	NA	NA
rs16940665	cg22968622	G	A	34.76	1.98e-42	244317			Intergenic	Island	NA	NA
rs17574604	cg22968622	G	A	34.76	1.98e-42	448034			Intergenic	Island	NA	NA
rs1052551	cg22968622	A	G	34.76	1.98e-42	405345			Intergenic	Island	NA	NA
rs17652121	cg22968622	G	A	34.76	1.98e-42	410394			Intergenic	Island	NA	NA
rs1396862	cg22968622	A	G	34.76	1.98e-42	239418			Intergenic	Island	NA	NA
rs17651549	cg22968622	A	G	34.76	1.98e-42	397699			Intergenic	Island	NA	NA
rs12185235	cg22968622	A	G	34.76	1.98e-42	260124			Intergenic	Island	NA	NA
rs17691610	cg22968622	A	C	34.76	1.98e-42	307083			Intergenic	Island	NA	NA
rs12185233	cg22968622	G	C	34.76	1.98e-42	260075			Intergenic	Island	NA	NA
rs12373123	cg22968622	G	A	34.76	1.98e-42	260494			Intergenic	Island	NA	NA
rs12373168	cg22968622	C	A	34.76	1.98e-42	260758			Intergenic	Island	NA	NA
rs17763596	cg22968622	A	C	34.76	1.98e-42	257631			Intergenic	Island	NA	NA
rs1052553	cg22968622	G	A	34.76	1.98e-42	410310			Intergenic	Island	NA	NA
rs12185268	cg22968622	G	A	34.76	1.98e-42	260104			Intergenic	Island	NA	NA
rs12373142	cg22968622	C	G	34.76	1.98e-42	260621			Intergenic	Island	NA	NA
rs17574361	cg22968622	G	A	34.76	1.98e-42	444623			Intergenic	Island	NA	NA
rs7350928	cg22968622	A	G	34.76	1.98e-42	444521			Intergenic	Island	NA	NA
rs1052587	cg22968622	G	A	34.76	1.98e-42	439025			Intergenic	Island	NA	NA
rs17334797	cg22968622	G	A	34.76	1.98e-42	162333			Intergenic	Island	NA	NA
rs17426064	cg22968622	A	G	34.76	1.98e-42	165119			Intergenic	Island	NA	NA
rs418891	cg22968622	A	C	34.76	1.98e-42	29959			Intergenic	Island	NA	NA
rs3736286	cg27224751	A	G	-34.68	2.35e-42	8737	DNAJC17	NM_018163	Body	N_Shelf	NA	NA
rs11070295	cg27224751	A	G	-34.68	2.35e-42	1418	DNAJC17	NM_018163	Body	N_Shelf	NA	NA
rs2913968	cg04610028	G	A	-34.49	3.6e-42	2697	RAB11B	NM_004218	Body	N_Shore	NA	NA
rs754671	cg04610028	G	A	-34.49	3.6e-42	5578	RAB11B	NM_004218	Body	N_Shore	NA	NA
rs11247300	cg09908042	A	G	-34.48	3.61e-42	1	PCSK6;PCSK6;PCSK6;PCSK6;PCSK6;PCSK6;PCSK6;PCSK6	NM_002570;NM_138320;NM_138319;NM_138324;NM_138323;NM_138325;NM_138322;NM_138321	Body;Body;Body;Body;Body;Body;Body;Body	N_Shelf	NA	NA
rs7136813	cg24309769	A	G	-34.47	3.69e-42	1	A2ML1	NM_144670	Body	Open_Sea	NA	NA
rs6997	cg05126514	A	G	-34.46	3.82e-42	243624	BSN	NM_003458	Body	Open_Sea	chr3:49695600:49700200	NA
rs10640	cg05126514	A	G	-34.46	3.82e-42	243181	BSN	NM_003458	Body	Open_Sea	chr3:49695600:49700200	NA
rs11706370	cg05126514	A	G	-34.46	3.82e-42	256367	BSN	NM_003458	Body	Open_Sea	chr3:49695600:49700200	NA
rs6766131	cg05126514	G	A	-34.46	3.82e-42	158526	BSN	NM_003458	Body	Open_Sea	chr3:49695600:49700200	NA
rs4625	cg05126514	G	A	-34.46	3.82e-42	125318	BSN	NM_003458	Body	Open_Sea	chr3:49695600:49700200	NA
rs11715915	cg05126514	A	G	-34.46	3.82e-42	242128	BSN	NM_003458	Body	Open_Sea	chr3:49695600:49700200	NA
rs3811697	cg05126514	A	G	-34.46	3.82e-42	106688	BSN	NM_003458	Body	Open_Sea	chr3:49695600:49700200	NA
rs1567464	cg16507569	A	G	-34.43	4.11e-42	24850	COL11A2;COL11A2;COL11A2;COL11A2	NM_080679;NM_080681;NM_080680;NM_001163771	Body;Body;Body;Body	N_Shore	NA	NA
rs7295	cg21028319	A	G	-34.4	4.39e-42	16899	TM2D2;TM2D2;TM2D2;TM2D2	NM_031940;NM_001024381;NM_078473;NM_001024380	3'UTR;3'UTR;3'UTR;3'UTR	Open_Sea	NA	NA
rs662453	cg25203245	G	A	34.39	4.41e-42	1	FLJ32810	NM_152432	Body	Open_Sea	NA	NA
rs17184526	cg23418075	A	G	34.36	4.75e-42	1972	TM9SF1;TM9SF1	NM_006405;NM_001014842	TSS200;TSS200	Island	NA	NA
rs10256467	cg13824456	G	A	-34.31	5.25e-42	4023			Intergenic	Open_Sea	NA	NA
rs10486070	cg13824456	A	G	-34.31	5.25e-42	3961			Intergenic	Open_Sea	NA	NA
rs5751591	cg05338731	G	A	34.3	5.4e-42	1	RAB36	NM_004914	Body	S_Shore	chr22:23488000:23493600	NA
rs10445830	cg00424152	A	G	-34.28	5.64e-42	847	B3GNT7	NM_145236	Body	Island	NA	NA
rs1382278	cg15421137	A	G	34.27	5.77e-42	61883	FAM114A2	NM_018691	3'UTR	Open_Sea	NA	NA
rs1057772	cg15421137	G	A	34.27	5.77e-42	1	FAM114A2	NM_018691	3'UTR	Open_Sea	NA	NA
rs11156673	cg16706502	A	G	34.21	6.64e-42	23814	C14orf126	NM_080664	TSS1500	S_Shore	NA	NA
rs4981849	cg16706502	A	G	34.21	6.64e-42	16516	C14orf126	NM_080664	TSS1500	S_Shore	NA	NA
rs6494623	cg11418607	A	G	34.17	7.21e-42	7763			Intergenic	N_Shelf	NA	NA
rs17456596	cg06002687	A	G	-34.05	9.49e-42	1			Intergenic	Open_Sea	chr8:80781000:80784400	NA
rs400694	cg07128503	A	G	-34.03	9.91e-42	4793	C16orf74	NM_206967	Body	S_Shelf	NA	NA
rs11909342	cg11401796	A	G	-33.73	1.93e-41	9184	C21orf70	NM_058190	Body	Island	NA	NA
rs12207246	cg00332305	A	G	-33.72	1.97e-41	1	TIAM2	NM_012454	TSS1500	Open_Sea	chr6:155409000:155412800	NA
rs17650901	cg22968622	G	A	33.7	2.07e-41	376112			Intergenic	Island	NA	NA
rs5025124	cg21927991	A	G	-33.69	2.09e-41	1	ZFAT;ZFAT	NM_001167583;NM_020863	Body;Body	S_Shelf	NA	NA
rs2369476	cg00084271	A	C	-33.67	2.22e-41	1	ATP1A4;ATP1A4	NM_144699;NM_144699	1stExon;5'UTR	Open_Sea	NA	NA
rs4940456	cg12259892	A	G	-33.66	2.27e-41	0	CPLX4	NM_181654	3'UTR	Open_Sea	NA	NA
rs11666504	cg01282508	A	G	-33.65	2.29e-41	10550			Intergenic	S_Shore	NA	chr19:41319318:41320399
rs746362	cg00084271	A	G	-33.64	2.35e-41	259	ATP1A4;ATP1A4	NM_144699;NM_144699	1stExon;5'UTR	Open_Sea	NA	NA
rs1191030	cg11857805	A	C	-33.63	2.43e-41	1			Intergenic	S_Shelf	NA	NA
rs1150704	cg03115532	C	A	-33.61	2.52e-41	1355	LOC222699	NR_002936	Body	N_Shore	NA	NA
rs1233664	cg03115532	A	G	-33.61	2.52e-41	0	LOC222699	NR_002936	Body	N_Shore	NA	NA
rs1736890	cg03115532	G	A	-33.61	2.52e-41	3663	LOC222699	NR_002936	Body	N_Shore	NA	NA
rs1736894	cg03115532	A	C	-33.61	2.52e-41	828	LOC222699	NR_002936	Body	N_Shore	NA	NA
rs1939900	cg22355889	A	G	33.55	2.89e-41	10398	ELMOD1;LOC643923;ELMOD1	NM_001130037;NR_028328;NM_018712	TSS1500;TSS1500;TSS1500	N_Shore	NA	NA
rs652243	cg22355889	G	A	33.55	2.89e-41	9331	ELMOD1;LOC643923;ELMOD1	NM_001130037;NR_028328;NM_018712	TSS1500;TSS1500;TSS1500	N_Shore	NA	NA
rs10836020	cg11008123	A	G	-33.5	3.25e-41	4916	LOC283267	NR_015451	TSS1500	Open_Sea	NA	NA
rs3733190	cg26278987	A	G	-33.47	3.44e-41	1	C4orf50	NM_207405	3'UTR	Open_Sea	NA	NA
rs4975017	cg19311470	A	C	33.44	3.72e-41	10261	RPL9;RPL9;LIAS;LIAS	NM_001024921;NM_000661;NM_006859;NM_194451	TSS1500;5'UTR;TSS200;TSS200	Island	NA	NA
rs10517522	cg19311470	G	A	33.44	3.72e-41	6700	RPL9;RPL9;LIAS;LIAS	NM_001024921;NM_000661;NM_006859;NM_194451	TSS1500;5'UTR;TSS200;TSS200	Island	NA	NA
rs9577762	cg27625131	A	G	-33.43	3.79e-41	1			Intergenic	N_Shore	NA	NA
rs3800316	cg23892028	C	A	33.41	3.93e-41	243			Intergenic	N_Shelf	NA	NA
rs13021734	cg01594260	G	A	33.36	4.41e-41	1	LOC339788	NR_015405	TSS1500	Open_Sea	NA	NA
rs12074147	cg07703391	G	A	-33.36	4.49e-41	22323	BMP8B;PPIE	NM_001720;NM_203456	3'UTR;Body	Open_Sea	NA	NA
rs11239157	cg02113055	A	G	-33.33	4.8e-41	5650			Intergenic	Open_Sea	NA	NA
rs899889	cg02113055	A	G	-33.33	4.8e-41	299			Intergenic	Open_Sea	NA	NA
rs10914347	cg22802014	A	C	-33.32	4.91e-41	40605	SNRNP40	NM_004814	3'UTR	Open_Sea	NA	NA
rs10914374	cg22802014	C	A	-33.32	4.91e-41	139690	SNRNP40	NM_004814	3'UTR	Open_Sea	NA	NA
rs12122184	cg22802014	G	A	-33.32	4.91e-41	125893	SNRNP40	NM_004814	3'UTR	Open_Sea	NA	NA
rs12562824	cg22802014	A	G	-33.32	4.91e-41	121991	SNRNP40	NM_004814	3'UTR	Open_Sea	NA	NA
rs1566960	cg22802014	A	C	-33.32	4.91e-41	140634	SNRNP40	NM_004814	3'UTR	Open_Sea	NA	NA
rs2276123	cg15627180	A	G	-33.26	5.51e-41	5093	TMPRSS4;TMPRSS4	NM_001083947;NM_019894	Body;Body	Open_Sea	NA	NA
rs2276125	cg15627180	A	G	-33.26	5.51e-41	5042	TMPRSS4;TMPRSS4	NM_001083947;NM_019894	Body;Body	Open_Sea	NA	NA
rs4963867	cg25134647	G	A	33.16	7.03e-41	412			Intergenic	Open_Sea	NA	NA
rs2572349	cg03457281	A	G	-33.11	7.86e-41	1			Intergenic	S_Shelf	NA	NA
rs2605242	cg03457281	G	A	-33.11	7.86e-41	1057			Intergenic	S_Shelf	NA	NA
rs736017	cg23098789	A	G	-33.08	8.41e-41	3085	GPR123	NM_001083909	Body	S_Shore	NA	NA
rs7918741	cg23098789	G	A	-33.08	8.41e-41	4337	GPR123	NM_001083909	Body	S_Shore	NA	NA
rs4708042	cg01836455	G	A	-33.06	8.71e-41	1685	KHDC1	NM_030568	TSS1500	S_Shore	NA	NA
rs1290177	cg21463262	G	A	-33.04	9.25e-41	3390	ATP11A;ATP11A	NM_015205;NM_032189	3'UTR;3'UTR	N_Shore	NA	NA
rs11708083	cg12403190	A	G	-33	1.02e-40	1	MAGI1;MAGI1;MAGI1	NM_015520;NM_001033057;NM_004742	Body;Body;3'UTR	S_Shelf	NA	NA
rs4255644	cg23630179	A	G	-32.92	1.21e-40	236	COL4A2	NM_001846	Body	N_Shore	NA	NA
rs1263654	cg14175932	A	G	-32.92	1.22e-40	1			Intergenic	Open_Sea	NA	NA
rs11666227	cg23499373	G	A	-32.86	1.39e-40	5019	ZNF135;ZNF135;ZNF135;ZNF135	NM_003436;NM_007134;NM_001164530;NM_001164529	Body;Body;Body;3'UTR	Open_Sea	NA	NA
rs17713907	cg06210526	G	A	-32.81	1.57e-40	20527	CYP2F1	NM_000774	TSS1500	Open_Sea	NA	NA
rs1645712	cg06210526	A	G	-32.81	1.57e-40	560	CYP2F1	NM_000774	TSS1500	Open_Sea	NA	NA
rs1709084	cg06210526	G	A	-32.81	1.57e-40	17380	CYP2F1	NM_000774	TSS1500	Open_Sea	NA	NA
rs1709085	cg06210526	A	C	-32.81	1.57e-40	17320	CYP2F1	NM_000774	TSS1500	Open_Sea	NA	NA
rs1709114	cg06210526	G	A	-32.81	1.57e-40	99	CYP2F1	NM_000774	TSS1500	Open_Sea	NA	NA
rs1709112	cg06210526	A	C	-32.81	1.57e-40	2703	CYP2F1	NM_000774	TSS1500	Open_Sea	NA	NA
rs10464075	cg09672255	A	G	-32.8	1.6e-40	1	ZNF879	NM_001136116	Body	S_Shelf	NA	NA
rs7732931	cg09672255	G	A	-32.8	1.6e-40	757	ZNF879	NM_001136116	Body	S_Shelf	NA	NA
rs11741906	cg09672255	A	G	-32.8	1.6e-40	6397	ZNF879	NM_001136116	Body	S_Shelf	NA	NA
rs10930393	cg21589417	G	A	-32.75	1.77e-40	73780	UBR3	NM_172070	Body	Open_Sea	NA	NA
rs29225	cg27406070	G	A	-32.72	1.93e-40	5475	GABBR1;GABBR1;GABBR1	NM_021904;NM_021903;NM_001470	Body;Body;Body	Open_Sea	NA	NA
rs29253	cg27406070	G	A	-32.72	1.93e-40	4870	GABBR1;GABBR1;GABBR1	NM_021904;NM_021903;NM_001470	Body;Body;Body	Open_Sea	NA	NA
rs29258	cg27406070	A	G	-32.72	1.93e-40	2051	GABBR1;GABBR1;GABBR1	NM_021904;NM_021903;NM_001470	Body;Body;Body	Open_Sea	NA	NA
rs29262	cg27406070	G	A	-32.72	1.93e-40	1026	GABBR1;GABBR1;GABBR1	NM_021904;NM_021903;NM_001470	Body;Body;Body	Open_Sea	NA	NA
rs29257	cg27406070	G	A	-32.72	1.93e-40	2464	GABBR1;GABBR1;GABBR1	NM_021904;NM_021903;NM_001470	Body;Body;Body	Open_Sea	NA	NA
rs6919973	cg27406070	A	G	-32.72	1.93e-40	12308	GABBR1;GABBR1;GABBR1	NM_021904;NM_021903;NM_001470	Body;Body;Body	Open_Sea	NA	NA
rs740882	cg27406070	A	G	-32.72	1.93e-40	110	GABBR1;GABBR1;GABBR1	NM_021904;NM_021903;NM_001470	Body;Body;Body	Open_Sea	NA	NA
rs881284	cg27406070	A	G	-32.72	1.93e-40	481	GABBR1;GABBR1;GABBR1	NM_021904;NM_021903;NM_001470	Body;Body;Body	Open_Sea	NA	NA
rs29223	cg27406070	C	A	-32.72	1.93e-40	12978	GABBR1;GABBR1;GABBR1	NM_021904;NM_021903;NM_001470	Body;Body;Body	Open_Sea	NA	NA
rs29227	cg27406070	A	C	-32.72	1.93e-40	5022	GABBR1;GABBR1;GABBR1	NM_021904;NM_021903;NM_001470	Body;Body;Body	Open_Sea	NA	NA
rs29226	cg27406070	C	A	-32.72	1.93e-40	5445	GABBR1;GABBR1;GABBR1	NM_021904;NM_021903;NM_001470	Body;Body;Body	Open_Sea	NA	NA
rs16940665	cg24801230	G	A	-32.7	2e-40	70637	MAPT;MAPT;MAPT;MAPT;MAPT;MAPT	NM_001123067;NM_016835;NM_016834;NM_001123066;NM_005910;NM_016841	5'UTR;5'UTR;5'UTR;5'UTR;5'UTR;5'UTR	S_Shelf	NA	NA
rs17574604	cg24801230	G	A	-32.7	2e-40	133080	MAPT;MAPT;MAPT;MAPT;MAPT;MAPT	NM_001123067;NM_016835;NM_016834;NM_001123066;NM_005910;NM_016841	5'UTR;5'UTR;5'UTR;5'UTR;5'UTR;5'UTR	S_Shelf	NA	NA
rs1052551	cg24801230	A	G	-32.7	2e-40	90391	MAPT;MAPT;MAPT;MAPT;MAPT;MAPT	NM_001123067;NM_016835;NM_016834;NM_001123066;NM_005910;NM_016841	5'UTR;5'UTR;5'UTR;5'UTR;5'UTR;5'UTR	S_Shelf	NA	NA
rs17652121	cg24801230	G	A	-32.7	2e-40	95440	MAPT;MAPT;MAPT;MAPT;MAPT;MAPT	NM_001123067;NM_016835;NM_016834;NM_001123066;NM_005910;NM_016841	5'UTR;5'UTR;5'UTR;5'UTR;5'UTR;5'UTR	S_Shelf	NA	NA
rs1396862	cg24801230	A	G	-32.7	2e-40	75536	MAPT;MAPT;MAPT;MAPT;MAPT;MAPT	NM_001123067;NM_016835;NM_016834;NM_001123066;NM_005910;NM_016841	5'UTR;5'UTR;5'UTR;5'UTR;5'UTR;5'UTR	S_Shelf	NA	NA
rs17577094	cg24801230	G	A	-32.7	2e-40	208959	MAPT;MAPT;MAPT;MAPT;MAPT;MAPT	NM_001123067;NM_016835;NM_016834;NM_001123066;NM_005910;NM_016841	5'UTR;5'UTR;5'UTR;5'UTR;5'UTR;5'UTR	S_Shelf	NA	NA
rs17660132	cg24801230	G	A	-32.7	2e-40	187270	MAPT;MAPT;MAPT;MAPT;MAPT;MAPT	NM_001123067;NM_016835;NM_016834;NM_001123066;NM_005910;NM_016841	5'UTR;5'UTR;5'UTR;5'UTR;5'UTR;5'UTR	S_Shelf	NA	NA
rs17660464	cg24801230	A	C	-32.7	2e-40	199460	MAPT;MAPT;MAPT;MAPT;MAPT;MAPT	NM_001123067;NM_016835;NM_016834;NM_001123066;NM_005910;NM_016841	5'UTR;5'UTR;5'UTR;5'UTR;5'UTR;5'UTR	S_Shelf	NA	NA
rs2532316	cg24801230	A	G	-32.7	2e-40	235179	MAPT;MAPT;MAPT;MAPT;MAPT;MAPT	NM_001123067;NM_016835;NM_016834;NM_001123066;NM_005910;NM_016841	5'UTR;5'UTR;5'UTR;5'UTR;5'UTR;5'UTR	S_Shelf	NA	NA
rs17651549	cg24801230	A	G	-32.7	2e-40	82745	MAPT;MAPT;MAPT;MAPT;MAPT;MAPT	NM_001123067;NM_016835;NM_016834;NM_001123066;NM_005910;NM_016841	5'UTR;5'UTR;5'UTR;5'UTR;5'UTR;5'UTR	S_Shelf	NA	NA
rs12185235	cg24801230	A	G	-32.7	2e-40	54830	MAPT;MAPT;MAPT;MAPT;MAPT;MAPT	NM_001123067;NM_016835;NM_016834;NM_001123066;NM_005910;NM_016841	5'UTR;5'UTR;5'UTR;5'UTR;5'UTR;5'UTR	S_Shelf	NA	NA
rs17691610	cg24801230	A	C	-32.7	2e-40	7871	MAPT;MAPT;MAPT;MAPT;MAPT;MAPT	NM_001123067;NM_016835;NM_016834;NM_001123066;NM_005910;NM_016841	5'UTR;5'UTR;5'UTR;5'UTR;5'UTR;5'UTR	S_Shelf	NA	NA
rs12185233	cg24801230	G	C	-32.7	2e-40	54879	MAPT;MAPT;MAPT;MAPT;MAPT;MAPT	NM_001123067;NM_016835;NM_016834;NM_001123066;NM_005910;NM_016841	5'UTR;5'UTR;5'UTR;5'UTR;5'UTR;5'UTR	S_Shelf	NA	NA
rs12373123	cg24801230	G	A	-32.7	2e-40	54460	MAPT;MAPT;MAPT;MAPT;MAPT;MAPT	NM_001123067;NM_016835;NM_016834;NM_001123066;NM_005910;NM_016841	5'UTR;5'UTR;5'UTR;5'UTR;5'UTR;5'UTR	S_Shelf	NA	NA
rs12373168	cg24801230	C	A	-32.7	2e-40	54196	MAPT;MAPT;MAPT;MAPT;MAPT;MAPT	NM_001123067;NM_016835;NM_016834;NM_001123066;NM_005910;NM_016841	5'UTR;5'UTR;5'UTR;5'UTR;5'UTR;5'UTR	S_Shelf	NA	NA
rs17763596	cg24801230	A	C	-32.7	2e-40	57323	MAPT;MAPT;MAPT;MAPT;MAPT;MAPT	NM_001123067;NM_016835;NM_016834;NM_001123066;NM_005910;NM_016841	5'UTR;5'UTR;5'UTR;5'UTR;5'UTR;5'UTR	S_Shelf	NA	NA
rs1881194	cg24801230	A	G	-32.7	2e-40	270281	MAPT;MAPT;MAPT;MAPT;MAPT;MAPT	NM_001123067;NM_016835;NM_016834;NM_001123066;NM_005910;NM_016841	5'UTR;5'UTR;5'UTR;5'UTR;5'UTR;5'UTR	S_Shelf	NA	NA
rs1052553	cg24801230	G	A	-32.7	2e-40	95356	MAPT;MAPT;MAPT;MAPT;MAPT;MAPT	NM_001123067;NM_016835;NM_016834;NM_001123066;NM_005910;NM_016841	5'UTR;5'UTR;5'UTR;5'UTR;5'UTR;5'UTR	S_Shelf	NA	NA
rs12185268	cg24801230	G	A	-32.7	2e-40	54850	MAPT;MAPT;MAPT;MAPT;MAPT;MAPT	NM_001123067;NM_016835;NM_016834;NM_001123066;NM_005910;NM_016841	5'UTR;5'UTR;5'UTR;5'UTR;5'UTR;5'UTR	S_Shelf	NA	NA
rs12373142	cg24801230	C	G	-32.7	2e-40	54333	MAPT;MAPT;MAPT;MAPT;MAPT;MAPT	NM_001123067;NM_016835;NM_016834;NM_001123066;NM_005910;NM_016841	5'UTR;5'UTR;5'UTR;5'UTR;5'UTR;5'UTR	S_Shelf	NA	NA
rs17574361	cg24801230	G	A	-32.7	2e-40	129669	MAPT;MAPT;MAPT;MAPT;MAPT;MAPT	NM_001123067;NM_016835;NM_016834;NM_001123066;NM_005910;NM_016841	5'UTR;5'UTR;5'UTR;5'UTR;5'UTR;5'UTR	S_Shelf	NA	NA
rs7350928	cg24801230	A	G	-32.7	2e-40	129567	MAPT;MAPT;MAPT;MAPT;MAPT;MAPT	NM_001123067;NM_016835;NM_016834;NM_001123066;NM_005910;NM_016841	5'UTR;5'UTR;5'UTR;5'UTR;5'UTR;5'UTR	S_Shelf	NA	NA
rs1052587	cg24801230	G	A	-32.7	2e-40	124071	MAPT;MAPT;MAPT;MAPT;MAPT;MAPT	NM_001123067;NM_016835;NM_016834;NM_001123066;NM_005910;NM_016841	5'UTR;5'UTR;5'UTR;5'UTR;5'UTR;5'UTR	S_Shelf	NA	NA
rs17334797	cg24801230	G	A	-32.7	2e-40	152621	MAPT;MAPT;MAPT;MAPT;MAPT;MAPT	NM_001123067;NM_016835;NM_016834;NM_001123066;NM_005910;NM_016841	5'UTR;5'UTR;5'UTR;5'UTR;5'UTR;5'UTR	S_Shelf	NA	NA
rs17426064	cg24801230	A	G	-32.7	2e-40	149835	MAPT;MAPT;MAPT;MAPT;MAPT;MAPT	NM_001123067;NM_016835;NM_016834;NM_001123066;NM_005910;NM_016841	5'UTR;5'UTR;5'UTR;5'UTR;5'UTR;5'UTR	S_Shelf	NA	NA
rs2463524	cg24801230	G	A	-32.7	2e-40	347712	MAPT;MAPT;MAPT;MAPT;MAPT;MAPT	NM_001123067;NM_016835;NM_016834;NM_001123066;NM_005910;NM_016841	5'UTR;5'UTR;5'UTR;5'UTR;5'UTR;5'UTR	S_Shelf	NA	NA
rs2469933	cg24801230	A	G	-32.7	2e-40	306998	MAPT;MAPT;MAPT;MAPT;MAPT;MAPT	NM_001123067;NM_016835;NM_016834;NM_001123066;NM_005910;NM_016841	5'UTR;5'UTR;5'UTR;5'UTR;5'UTR;5'UTR	S_Shelf	NA	NA
rs2732651	cg24801230	A	G	-32.7	2e-40	366530	MAPT;MAPT;MAPT;MAPT;MAPT;MAPT	NM_001123067;NM_016835;NM_016834;NM_001123066;NM_005910;NM_016841	5'UTR;5'UTR;5'UTR;5'UTR;5'UTR;5'UTR	S_Shelf	NA	NA
rs2732674	cg24801230	G	A	-32.7	2e-40	302164	MAPT;MAPT;MAPT;MAPT;MAPT;MAPT	NM_001123067;NM_016835;NM_016834;NM_001123066;NM_005910;NM_016841	5'UTR;5'UTR;5'UTR;5'UTR;5'UTR;5'UTR	S_Shelf	NA	NA
rs2957297	cg24801230	A	C	-32.7	2e-40	389679	MAPT;MAPT;MAPT;MAPT;MAPT;MAPT	NM_001123067;NM_016835;NM_016834;NM_001123066;NM_005910;NM_016841	5'UTR;5'UTR;5'UTR;5'UTR;5'UTR;5'UTR	S_Shelf	NA	NA
rs418891	cg24801230	A	C	-32.7	2e-40	284995	MAPT;MAPT;MAPT;MAPT;MAPT;MAPT	NM_001123067;NM_016835;NM_016834;NM_001123066;NM_005910;NM_016841	5'UTR;5'UTR;5'UTR;5'UTR;5'UTR;5'UTR	S_Shelf	NA	NA
rs1150699	cg03115532	A	G	-32.68	2.13e-40	4051	LOC222699	NR_002936	Body	N_Shore	NA	NA
rs746439	cg18797872	A	G	-32.66	2.2e-40	17432	TRIM7;TRIM7;TRIM7;TRIM7;TRIM7	NM_203293;NM_203295;NM_203296;NM_203294;NM_203297	3'UTR;3'UTR;3'UTR;3'UTR;3'UTR	N_Shore	NA	NA
rs4947244	cg03570263	G	C	-32.62	2.39e-40	85927	RNF39;RNF39	NM_170769;NM_025236	Body;Body	S_Shore	NA	NA
rs2794768	cg14252149	G	A	32.62	2.43e-40	39398	LGALS8;LGALS8;LGALS8;LGALS8	NM_201544;NM_006499;NM_201545;NM_201543	Body;Body;Body;Body	Open_Sea	NA	NA
rs4518892	cg14252149	C	A	32.62	2.43e-40	37667	LGALS8;LGALS8;LGALS8;LGALS8	NM_201544;NM_006499;NM_201545;NM_201543	Body;Body;Body;Body	Open_Sea	NA	NA
rs10777198	cg26864661	G	A	32.59	2.61e-40	6936			Intergenic	Open_Sea	NA	chr12:76660476:76661443
rs1517725	cg26864661	G	A	32.59	2.61e-40	8177			Intergenic	Open_Sea	NA	chr12:76660476:76661443
rs7332	cg26584456	G	A	32.48	3.3e-40	1	PPIF	NM_005729	3'UTR	Open_Sea	NA	NA
rs2181080	cg26584456	A	G	32.48	3.3e-40	7901	PPIF	NM_005729	3'UTR	Open_Sea	NA	NA
rs16978131	cg07258983	G	A	-32.48	3.32e-40	15049			Intergenic	N_Shelf	NA	NA
rs1571737	cg19766460	G	A	32.47	3.46e-40	2466	UMODL1;UMODL1;C21orf128	NM_173568;NM_001004416;NR_027243	Body;Body;Body	S_Shore	NA	NA
rs2403278	cg09583302	G	A	32.44	3.65e-40	799	LDHA;LDHA;LDHA;LDHA;LDHA	NM_005566;NM_001165415;NR_028500;NM_001135239;NM_001165416	TSS1500;TSS1500;TSS1500;TSS1500;TSS1500	N_Shore	NA	NA
rs3819981	cg03964373	A	G	-32.29	5.13e-40	1	CHML;OPN3	NM_001821;NM_014322	TSS1500;Body	N_Shelf	NA	NA
rs407302	cg07128503	A	G	-32.27	5.43e-40	1344	C16orf74	NM_206967	Body	S_Shelf	NA	NA
rs3820678	cg04132017	A	G	-32.26	5.53e-40	1	OR10R2	NM_001004472	1stExon	Open_Sea	NA	NA
rs10489831	cg04132017	G	A	-32.26	5.53e-40	3705	OR10R2	NM_001004472	1stExon	Open_Sea	NA	NA
rs3786182	cg09636756	A	G	-32.26	5.55e-40	24	ATP9B	NM_198531	Body	Island	NA	NA
rs1153699	cg23128510	A	C	-32.18	6.67e-40	1			Intergenic	Open_Sea	NA	NA
rs28560209	cg13871921	G	A	-32.18	6.73e-40	3237	ANAPC2	NM_013366	Body	S_Shore	NA	NA
rs28665875	cg13871921	G	A	-32.18	6.73e-40	82	ANAPC2	NM_013366	Body	S_Shore	NA	NA
rs3791599	cg18121901	A	G	-32.13	7.52e-40	3253	HDAC4	NM_006037	Body	Open_Sea	chr2:240128600:240140000	NA
rs5017053	cg17279365	A	G	-32.07	8.65e-40	937	ESRRG;ESRRG;ESRRG	NM_206594;NM_206595;NM_001134285	5'UTR;5'UTR;5'UTR	Open_Sea	NA	NA
rs1076860	cg10590622	G	A	32.06	8.95e-40	0	PDHA2	NM_005390	TSS1500	Open_Sea	NA	NA
rs1836899	cg10590622	A	G	32.06	8.95e-40	13842	PDHA2	NM_005390	TSS1500	Open_Sea	NA	NA
rs6819078	cg10590622	A	G	32.06	8.95e-40	16972	PDHA2	NM_005390	TSS1500	Open_Sea	NA	NA
rs1317522	cg20040891	A	G	-32.04	9.33e-40	0			Intergenic	N_Shore	chr12:133005600:133011200	NA
rs10950788	cg04456492	A	G	-31.92	1.24e-39	1			Intergenic	Open_Sea	NA	NA
rs17650901	cg24801230	G	A	-31.91	1.25e-39	61158	MAPT;MAPT;MAPT;MAPT;MAPT;MAPT	NM_001123067;NM_016835;NM_016834;NM_001123066;NM_005910;NM_016841	5'UTR;5'UTR;5'UTR;5'UTR;5'UTR;5'UTR	S_Shelf	NA	NA
rs7605998	cg17600943	A	G	-31.9	1.29e-39	1	CPO	NM_173077	TSS1500	Open_Sea	NA	NA
rs33198	cg25420101	C	A	-31.81	1.58e-39	3650	WDR41	NM_018268	Body	N_Shelf	chr5:76782200:76786400	NA
rs1714345	cg24136292	G	A	31.81	1.6e-39	1	INSC;INSC	NM_001031853;NM_001042536	Body;Body	Open_Sea	NA	NA
rs3757460	cg26968039	G	A	-31.81	1.61e-39	211	CLDN15	NM_014343	TSS1500	Open_Sea	chr7:100880400:100887400	NA
rs10953329	cg26968039	G	A	-31.81	1.61e-39	15582	CLDN15	NM_014343	TSS1500	Open_Sea	chr7:100880400:100887400	NA
rs10250685	cg26968039	G	A	-31.81	1.61e-39	7594	CLDN15	NM_014343	TSS1500	Open_Sea	chr7:100880400:100887400	NA
rs10781497	cg21243064	A	G	-31.75	1.85e-39	1	SEC16A	NM_014866	Body	S_Shelf	NA	NA
rs1127162	cg21243064	G	A	-31.75	1.85e-39	36027	SEC16A	NM_014866	Body	S_Shelf	NA	NA
rs3812589	cg21243064	A	G	-31.75	1.85e-39	35354	SEC16A	NM_014866	Body	S_Shelf	NA	NA
rs16861969	cg23688827	A	G	-31.73	1.92e-39	1			Intergenic	Open_Sea	NA	NA
rs11260566	cg24345856	A	G	-31.73	1.95e-39	0	FAM132A	NM_001014980	Body	S_Shore	NA	NA
rs12093154	cg24345856	A	G	-31.73	1.95e-39	680	FAM132A	NM_001014980	Body	S_Shore	NA	NA
rs11974395	cg12952561	A	G	-31.72	2e-39	18111			Intergenic	N_Shelf	NA	NA
rs4729606	cg12952561	G	A	-31.72	2e-39	21141			Intergenic	N_Shelf	NA	NA
rs11520986	cg12952561	G	A	-31.72	2e-39	23655			Intergenic	N_Shelf	NA	NA
rs4727459	cg12952561	G	A	-31.72	2e-39	23828			Intergenic	N_Shelf	NA	NA
rs11979818	cg12952561	A	G	-31.72	2e-39	7010			Intergenic	N_Shelf	NA	NA
rs7519414	cg12466610	A	G	31.71	2.05e-39	4722	MOSC2	NM_017898	Body	Open_Sea	NA	NA
rs9430161	cg22337407	A	C	-31.7	2.07e-39	670			Intergenic	Open_Sea	NA	NA
rs9430163	cg22337407	G	A	-31.7	2.07e-39	2003			Intergenic	Open_Sea	NA	NA
rs2051632	cg25347356	G	A	-31.69	2.12e-39	1680	ARHGAP18	NM_033515	Body	Open_Sea	NA	NA
rs3768921	cg00004073	A	G	-31.68	2.2e-39	1	AGAP1;AGAP1	NM_014914;NM_001037131	Body;Body	N_Shore	NA	NA
rs4713275	cg03570263	C	A	-31.67	2.2e-39	102711	RNF39;RNF39	NM_170769;NM_025236	Body;Body	S_Shore	NA	NA
rs709240	cg27114706	A	G	-31.61	2.56e-39	21312			Intergenic	Open_Sea	NA	NA
rs11205877	cg10701801	G	A	31.58	2.76e-39	53386	OSBPL9;OSBPL9;OSBPL9;OSBPL9	NM_148909;NM_148906;NM_024586;NM_148908	TSS200;TSS200;TSS200;TSS200	Open_Sea	NA	NA
rs12074299	cg10701801	G	A	31.58	2.76e-39	80944	OSBPL9;OSBPL9;OSBPL9;OSBPL9	NM_148909;NM_148906;NM_024586;NM_148908	TSS200;TSS200;TSS200;TSS200	Open_Sea	NA	NA
rs6695853	cg10701801	G	A	31.58	2.76e-39	14987	OSBPL9;OSBPL9;OSBPL9;OSBPL9	NM_148909;NM_148906;NM_024586;NM_148908	TSS200;TSS200;TSS200;TSS200	Open_Sea	NA	NA
rs7615262	cg02507579	C	A	31.57	2.84e-39	13399	OR5H15	NM_001005515	1stExon	Open_Sea	NA	NA
rs6604983	cg13167158	G	A	-31.56	2.89e-39	40940	MIB2;MIB2;MIB2;MIB2;MIB2;MIB2	NM_001170687;NM_001170688;NM_080875;NM_001170689;NM_001170686;NR_033183	Body;Body;Body;Body;Body;Body	N_Shore	NA	NA
rs3811699	cg05126514	G	A	-31.51	3.22e-39	301098	BSN	NM_003458	Body	Open_Sea	chr3:49695600:49700200	NA
rs35257667	cg20904336	A	G	-31.48	3.5e-39	1522	DEGS2	NM_206918	Body	S_Shelf	NA	NA
rs13200360	cg00035449	A	C	-31.48	3.5e-39	1			Intergenic	Island	NA	NA
rs7757988	cg00035449	A	G	-31.48	3.5e-39	7207			Intergenic	Island	NA	NA
rs9355132	cg00035449	A	G	-31.48	3.5e-39	19086			Intergenic	Island	NA	NA
rs3795272	cg01296877	G	A	-31.44	3.87e-39	9240	MORN1	NM_024848	Body	N_Shore	NA	NA
rs2290130	cg00424152	A	G	-31.43	3.97e-39	1	B3GNT7	NM_145236	Body	Island	NA	NA
rs1865574	cg18584561	A	G	31.39	4.31e-39	579	GREB1;GREB1;GREB1	NM_033090;NM_148903;NM_014668	TSS1500;5'UTR;5'UTR	Open_Sea	chr2:11678400:11684000	NA
rs11724478	cg12279734	A	G	-31.39	4.31e-39	18615	MORF4	NM_006792	TSS1500	Open_Sea	NA	NA
rs11945239	cg12279734	G	A	-31.39	4.31e-39	7698	MORF4	NM_006792	TSS1500	Open_Sea	NA	NA
rs13110724	cg12279734	A	G	-31.39	4.31e-39	7850	MORF4	NM_006792	TSS1500	Open_Sea	NA	NA
rs13143445	cg12279734	A	G	-31.39	4.31e-39	2160	MORF4	NM_006792	TSS1500	Open_Sea	NA	NA
rs2306761	cg01551388	A	G	-31.39	4.35e-39	1	FAM193B;FAM193B	NM_019057;NR_024019	Body;Body	Island	NA	NA
rs2021749	cg27406070	A	G	-31.38	4.49e-39	22553	GABBR1;GABBR1;GABBR1	NM_021904;NM_021903;NM_001470	Body;Body;Body	Open_Sea	NA	NA
rs11136431	cg16748433	G	A	31.35	4.73e-39	1325	ARHGEF10	NM_014629	Body	Open_Sea	NA	NA
rs4851518	cg04316537	A	G	-31.35	4.75e-39	11382			Intergenic	Open_Sea	NA	NA
rs6715873	cg04316537	G	A	-31.35	4.75e-39	163			Intergenic	Open_Sea	NA	NA
rs12378318	cg14460215	A	G	-31.35	4.8e-39	3268	APBA1	NM_001163	5'UTR	S_Shore	NA	NA
rs1642742	cg04814784	G	A	31.32	5.12e-39	9382	VHL;VHL	NM_198156;NM_000551	TSS1500;TSS1500	N_Shore	NA	NA
rs11145366	cg10975354	A	G	31.31	5.22e-39	105043	VPS13A;VPS13A;LOC100286938;VPS13A;VPS13A	NM_001018038;NM_001018037;NR_026668;NM_033305;NM_015186	TSS1500;TSS1500;Body;TSS1500;TSS1500	Island	NA	NA
rs4302408	cg02507579	A	G	-31.31	5.3e-39	20018	OR5H15	NM_001005515	1stExon	Open_Sea	NA	NA
rs4317139	cg02507579	A	G	-31.31	5.3e-39	71825	OR5H15	NM_001005515	1stExon	Open_Sea	NA	NA
rs4376074	cg02507579	G	A	-31.31	5.3e-39	31531	OR5H15	NM_001005515	1stExon	Open_Sea	NA	NA
rs4449360	cg02507579	A	G	-31.31	5.3e-39	33530	OR5H15	NM_001005515	1stExon	Open_Sea	NA	NA
rs9837490	cg02507579	A	G	-31.31	5.3e-39	63287	OR5H15	NM_001005515	1stExon	Open_Sea	NA	NA
rs2747429	cg10174063	G	A	-31.27	5.71e-39	3339	ZFP57	NM_001109809	TSS200	Open_Sea	NA	NA
rs375984	cg10174063	A	G	-31.27	5.71e-39	536	ZFP57	NM_001109809	TSS200	Open_Sea	NA	NA
rs387642	cg10174063	A	G	-31.27	5.71e-39	596	ZFP57	NM_001109809	TSS200	Open_Sea	NA	NA
rs2535238	cg10174063	A	C	-31.27	5.71e-39	0	ZFP57	NM_001109809	TSS200	Open_Sea	NA	NA
rs2747421	cg10174063	G	C	-31.27	5.71e-39	80	ZFP57	NM_001109809	TSS200	Open_Sea	NA	NA
rs3903759	cg12606694	A	C	31.27	5.73e-39	2	AKAP7	NM_016377	Body	Open_Sea	NA	NA
rs7935835	cg05792312	A	G	-31.27	5.74e-39	1			Intergenic	Open_Sea	NA	NA
rs12310185	cg26941787	A	G	-31.26	5.87e-39	1250			Intergenic	Open_Sea	NA	NA
rs12358729	cg23187802	A	G	-31.24	6.24e-39	0	ZCCHC24	NM_153367	Body	Open_Sea	NA	NA
rs2181079	cg23187802	A	G	-31.24	6.24e-39	1587	ZCCHC24	NM_153367	Body	Open_Sea	NA	NA
rs2242664	cg20370184	A	G	-31.22	6.52e-39	787	SLC44A4	NM_025257	Body	Open_Sea	NA	NA
rs644774	cg20370184	A	G	-31.22	6.52e-39	54	SLC44A4	NM_025257	Body	Open_Sea	NA	NA
rs660550	cg20370184	A	C	-31.22	6.52e-39	1267	SLC44A4	NM_025257	Body	Open_Sea	NA	NA
rs660594	cg20370184	A	G	-31.22	6.52e-39	1294	SLC44A4	NM_025257	Body	Open_Sea	NA	NA
rs644827	cg20370184	G	A	-31.22	6.52e-39	103	SLC44A4	NM_025257	Body	Open_Sea	NA	NA
rs1281958	cg02956194	A	C	-31.19	7.02e-39	1687			Intergenic	S_Shelf	NA	NA
rs2523946	cg07792871	A	G	-31.17	7.27e-39	763	HCG9	NR_028032	TSS200	N_Shore	NA	NA
rs2844804	cg07792871	C	A	-31.17	7.27e-39	580	HCG9	NR_028032	TSS200	N_Shore	NA	NA
rs12463865	cg18172516	G	A	-31.13	8.02e-39	62788	RBMS1;RBMS1	NM_002897;NM_016836	Body;Body	Open_Sea	NA	NA
rs2237959	cg18828306	G	A	-31.13	8.17e-39	1153	USH1C;USH1C	NM_153676;NM_005709	Body;Body	Open_Sea	chr11:17547400:17564600	NA
rs7496668	cg16398051	A	G	-31.12	8.37e-39	110	ADAMTS17	NM_139057	Body	Open_Sea	NA	NA
rs541273	cg05134736	G	A	31.1	8.74e-39	4369			Intergenic	Open_Sea	NA	NA
rs9860273	cg03432589	A	G	-31.06	9.56e-39	0	ATP2B2;MIR885;ATP2B2	NM_001683;NR_030614;NM_001001331	Body;TSS1500;Body	Open_Sea	NA	NA
rs1045286	cg10327440	A	C	-31.04	1e-38	1152	CDC42BPA;CDC42BPA	NM_014826;NM_003607	3'UTR;3'UTR	Open_Sea	chr1:227175400:227182800	NA
rs3768425	cg10327440	G	A	-31.04	1e-38	242	CDC42BPA;CDC42BPA	NM_014826;NM_003607	3'UTR;3'UTR	Open_Sea	chr1:227175400:227182800	NA
rs1045252	cg10327440	G	A	-31.04	1e-38	3670	CDC42BPA;CDC42BPA	NM_014826;NM_003607	3'UTR;3'UTR	Open_Sea	chr1:227175400:227182800	NA
rs1045289	cg10327440	A	G	-31.04	1e-38	828	CDC42BPA;CDC42BPA	NM_014826;NM_003607	3'UTR;3'UTR	Open_Sea	chr1:227175400:227182800	NA
rs1045285	cg10327440	A	G	-31.04	1e-38	1169	CDC42BPA;CDC42BPA	NM_014826;NM_003607	3'UTR;3'UTR	Open_Sea	chr1:227175400:227182800	NA
rs1045290	cg10327440	G	A	-31.04	1e-38	815	CDC42BPA;CDC42BPA	NM_014826;NM_003607	3'UTR;3'UTR	Open_Sea	chr1:227175400:227182800	NA
rs3795449	cg10327440	C	A	-31.04	1e-38	3953	CDC42BPA;CDC42BPA	NM_014826;NM_003607	3'UTR;3'UTR	Open_Sea	chr1:227175400:227182800	NA
rs897471	cg21272897	G	A	31.01	1.08e-38	1	HSPG2	NM_005529	Body	Island	NA	NA
rs7077176	cg18001722	A	G	-30.92	1.34e-38	1	GRK5	NM_005308	Body	Open_Sea	NA	NA
rs928993	cg19393008	G	A	30.9	1.39e-38	1	KRT82	NM_033033	Body	Open_Sea	NA	NA
rs2883938	cg02772880	A	G	-30.9	1.4e-38	35970	HYDIN;HYDIN	NM_017558;NM_032821	5'UTR;5'UTR	N_Shelf	NA	NA
rs757106	cg02772880	A	G	-30.9	1.4e-38	37443	HYDIN;HYDIN	NM_017558;NM_032821	5'UTR;5'UTR	N_Shelf	NA	NA
rs4270381	cg00009523	G	A	-30.88	1.47e-38	21145	SNTG2	NM_018968	Body	S_Shore	NA	NA
rs8000838	cg16655091	G	A	-30.87	1.51e-38	2794	ATP8A2	NM_016529	Body	S_Shelf	NA	NA
rs9512027	cg16655091	A	G	-30.87	1.51e-38	1	ATP8A2	NM_016529	Body	S_Shelf	NA	NA
rs6587061	cg26846076	A	G	-30.84	1.63e-38	59031	CYTSB;CYTSB;CYTSB;CYTSB	NM_001033554;NM_152904;NM_001033555;NM_001033553	Body;Body;Body;Body	Open_Sea	NA	NA
rs2650706	cg00696044	C	A	30.83	1.68e-38	1			Intergenic	Open_Sea	NA	NA
rs2993425	cg00696044	G	A	30.83	1.68e-38	2386			Intergenic	Open_Sea	NA	NA
rs409484	cg16140565	G	A	30.8	1.8e-38	1	FHIT;FHIT	NM_001166243;NM_002012	Body;Body	Open_Sea	NA	NA
rs1033717	cg11008123	G	A	-30.78	1.9e-38	30764	LOC283267	NR_015451	TSS1500	Open_Sea	NA	NA
rs10929979	cg18172516	A	G	-30.74	2.09e-38	1	RBMS1;RBMS1	NM_002897;NM_016836	Body;Body	Open_Sea	NA	NA
rs6708182	cg18172516	A	G	-30.74	2.09e-38	34849	RBMS1;RBMS1	NM_002897;NM_016836	Body;Body	Open_Sea	NA	NA
rs2709182	cg17040924	A	G	-30.65	2.57e-38	1222	OR52M1	NM_001004137	TSS1500	Open_Sea	NA	NA
rs4910628	cg17040924	C	A	-30.65	2.57e-38	6293	OR52M1	NM_001004137	TSS1500	Open_Sea	NA	NA
rs7722713	cg21743925	A	G	-30.62	2.79e-38	15010	PDLIM4;PDLIM4	NM_003687;NM_001131027	Body;Body	N_Shelf	chr5:131595000:131605600	NA
rs7481521	cg16999994	G	A	30.62	2.81e-38	26251	AP2A2	NM_012305	Body	Open_Sea	NA	NA
rs7950955	cg16999994	G	A	30.62	2.81e-38	9930	AP2A2	NM_012305	Body	Open_Sea	NA	NA
rs4438744	cg19484093	G	A	-30.61	2.84e-38	1882			Intergenic	Open_Sea	NA	NA
rs2712811	cg20704148	G	A	30.57	3.1e-38	3296	SLCO2B1;SLCO2B1	NM_007256;NM_001145212	TSS1500;TSS1500	Open_Sea	NA	NA
rs2851071	cg20704148	A	G	30.57	3.1e-38	4283	SLCO2B1;SLCO2B1	NM_007256;NM_001145212	TSS1500;TSS1500	Open_Sea	NA	NA
rs2851069	cg20704148	A	G	30.57	3.1e-38	923	SLCO2B1;SLCO2B1	NM_007256;NM_001145212	TSS1500;TSS1500	Open_Sea	NA	NA
rs10264093	cg24208588	A	G	30.57	3.12e-38	15269			Intergenic	Island	NA	NA
rs7160161	cg08253809	G	A	30.57	3.16e-38	2405	C14orf119	NM_017924	3'UTR	S_Shelf	NA	NA
rs9899514	cg26846076	G	A	-30.55	3.26e-38	45529	CYTSB;CYTSB;CYTSB;CYTSB	NM_001033554;NM_152904;NM_001033555;NM_001033553	Body;Body;Body;Body	Open_Sea	NA	NA
rs1971043	cg26846076	G	A	-30.55	3.26e-38	85482	CYTSB;CYTSB;CYTSB;CYTSB	NM_001033554;NM_152904;NM_001033555;NM_001033553	Body;Body;Body;Body	Open_Sea	NA	NA
rs9909852	cg26846076	A	G	-30.55	3.26e-38	162022	CYTSB;CYTSB;CYTSB;CYTSB	NM_001033554;NM_152904;NM_001033555;NM_001033553	Body;Body;Body;Body	Open_Sea	NA	NA
rs10846783	cg17530337	A	G	-30.55	3.27e-38	7646	DHX37	NM_032656	Body	Open_Sea	NA	NA
rs4078216	cg17530337	A	G	-30.55	3.27e-38	15950	DHX37	NM_032656	Body	Open_Sea	NA	NA
rs3766554	cg04083966	A	G	-30.55	3.28e-38	11842	MYBPH	NM_004997	1stExon	Open_Sea	NA	NA
rs12145010	cg04083966	A	G	-30.55	3.28e-38	1	MYBPH	NM_004997	1stExon	Open_Sea	NA	NA
rs16851030	cg04083966	A	G	-30.55	3.28e-38	9380	MYBPH	NM_004997	1stExon	Open_Sea	NA	NA
rs6747364	cg19384241	A	G	-30.49	3.84e-38	26848			Intergenic	Open_Sea	chr2:55380200:55397200	NA
rs8132	cg05813498	A	G	-30.48	3.91e-38	0	GAA;GAA;GAA	NM_001079804;NM_001079803;NM_000152	3'UTR;3'UTR;3'UTR	Open_Sea	NA	NA
rs2040542	cg08605899	C	A	30.45	4.17e-38	25759			Intergenic	Open_Sea	NA	NA
rs13432136	cg14111685	A	G	-30.45	4.19e-38	1041			Intergenic	Island	NA	NA
rs1064951	cg07741840	A	G	-30.43	4.41e-38	15110	KDM2B;KDM2B	NM_032590;NM_001005366	Body;Body	S_Shelf	NA	NA
rs10444489	cg07741840	A	C	-30.43	4.41e-38	17512	KDM2B;KDM2B	NM_032590;NM_001005366	Body;Body	S_Shelf	NA	NA
rs10744763	cg07741840	A	G	-30.43	4.41e-38	10127	KDM2B;KDM2B	NM_032590;NM_001005366	Body;Body	S_Shelf	NA	NA
rs9634167	cg07741840	A	G	-30.43	4.41e-38	19750	KDM2B;KDM2B	NM_032590;NM_001005366	Body;Body	S_Shelf	NA	NA
rs12361769	cg01223071	G	A	-30.37	5.08e-38	10008			Intergenic	Open_Sea	NA	NA
rs4938984	cg06394820	A	G	-30.36	5.21e-38	11641	CCDC86	NM_024098	TSS1500	N_Shore	chr11:60598000:60609200	NA
rs1544398	cg06394820	A	G	-30.36	5.21e-38	1	CCDC86	NM_024098	TSS1500	N_Shore	chr11:60598000:60609200	NA
rs1610602	cg02355653	A	C	-30.26	6.69e-38	8769	LOC285830;LOC285830	NR_026972;NR_026973	Body;Body	Open_Sea	NA	NA
rs1736915	cg02355653	A	G	-30.26	6.69e-38	6514	LOC285830;LOC285830	NR_026972;NR_026973	Body;Body	Open_Sea	NA	NA
rs13152740	cg00675157	A	G	-30.25	6.82e-38	1	GABRA2;GABRA2	NM_000807;NM_001114175	Body;Body	Open_Sea	NA	NA
rs9291283	cg00675157	A	G	-30.25	6.82e-38	9387	GABRA2;GABRA2	NM_000807;NM_001114175	Body;Body	Open_Sea	NA	NA
rs2077670	cg04028540	A	C	-30.25	6.88e-38	13334			Intergenic	Open_Sea	NA	NA
rs11146352	cg15083522	A	G	-30.23	7.26e-38	7098	LRRC27;LRRC27	NM_001143757;NM_030626	3'UTR;3'UTR	Open_Sea	NA	NA
rs10237340	cg11519708	A	G	-30.21	7.62e-38	5838	MAD1L1;MAD1L1;MAD1L1	NM_003550;NM_001013837;NM_001013836	Body;Body;Body	S_Shelf	NA	NA
rs1554506	cg11519708	A	G	-30.21	7.62e-38	2868	MAD1L1;MAD1L1;MAD1L1	NM_003550;NM_001013837;NM_001013836	Body;Body;Body	S_Shelf	NA	NA
rs11654986	cg13989295	A	G	30.2	7.86e-38	18396	SKA2;SKA2	NM_182620;NM_001100595	3'UTR;3'UTR	S_Shelf	NA	NA
rs6510419	cg10771931	G	A	-30.16	8.62e-38	14780	WTIP	NM_001080436	TSS1500	Island	NA	NA
rs7259160	cg10771931	A	G	-30.16	8.62e-38	12166	WTIP	NM_001080436	TSS1500	Island	NA	NA
rs3789724	cg15177604	G	A	30.14	9.04e-38	13511	POLR1B;POLR1B	NM_019014;NM_001137604	Body;Body	Island	NA	NA
rs6766414	cg04461143	C	A	-30.14	9.09e-38	6364			Intergenic	Open_Sea	NA	NA
rs870387	cg04461143	A	G	-30.14	9.09e-38	27927			Intergenic	Open_Sea	NA	NA
rs2532329	cg24801230	A	G	-30.13	9.3e-38	371557	MAPT;MAPT;MAPT;MAPT;MAPT;MAPT	NM_001123067;NM_016835;NM_016834;NM_001123066;NM_005910;NM_016841	5'UTR;5'UTR;5'UTR;5'UTR;5'UTR;5'UTR	S_Shelf	NA	NA
rs10743823	cg16744961	A	G	-30.12	9.57e-38	4873	CLECL1	NM_172004	TSS200	Open_Sea	NA	NA
rs13030174	cg00424152	C	A	-30.09	1.02e-37	8158	B3GNT7	NM_145236	Body	Island	NA	NA
rs28688712	cg03466780	A	G	-30.09	1.03e-37	0	EXD3	NM_017820	Body	N_Shore	NA	NA
rs6955290	cg26542892	A	G	-30.08	1.04e-37	17336	C7orf50;C7orf50;C7orf50	NM_001134395;NM_032350;NM_001134396	Body;Body;Body	S_Shore	chr7:1132200:1146000	NA
rs12408890	cg26422465	G	A	30.04	1.17e-37	0	WDR8	NM_017818	Body	Island	NA	NA
rs555779	cg10167891	A	G	-30.02	1.21e-37	6765	C6orf147	NR_027005	Body	N_Shore	NA	NA
rs9380150	cg03570263	G	A	-30.02	1.22e-37	29799	RNF39;RNF39	NM_170769;NM_025236	Body;Body	S_Shore	NA	NA
rs13236112	cg07270289	A	G	-29.96	1.4e-37	1			Intergenic	S_Shelf	NA	NA
rs7929006	cg18847598	C	A	29.96	1.41e-37	1	ASAM	NM_024769	Body	Open_Sea	NA	NA
rs2005492	cg02372404	C	A	29.96	1.42e-37	1121			Intergenic	Open_Sea	NA	NA
rs7076371	cg02372404	A	G	29.96	1.42e-37	3849			Intergenic	Open_Sea	NA	NA
rs10892563	cg10738003	G	A	-29.93	1.51e-37	8991	ARHGEF12	NM_015313	Body	Open_Sea	NA	NA
rs2015241	cg13730219	A	G	29.93	1.52e-37	8047			Intergenic	S_Shore	NA	NA
rs9383583	cg03126739	A	G	-29.92	1.54e-37	278	RAET1E	NM_139165	Body	Open_Sea	NA	NA
rs9322227	cg03126739	A	G	-29.92	1.54e-37	13234	RAET1E	NM_139165	Body	Open_Sea	NA	NA
rs2993311	cg26512469	G	A	-29.92	1.55e-37	5223	MCF2L;MCF2L	NM_001112732;NM_024979	Body;Body	S_Shore	NA	NA
rs2993315	cg26512469	G	A	-29.92	1.55e-37	2614	MCF2L;MCF2L	NM_001112732;NM_024979	Body;Body	S_Shore	NA	NA
rs7895270	cg05096415	A	G	-29.9	1.62e-37	6340	LRIT2	NM_001017924	TSS200	Open_Sea	NA	NA
rs4933982	cg05096415	A	G	-29.9	1.62e-37	4466	LRIT2	NM_001017924	TSS200	Open_Sea	NA	NA
rs2045332	cg10091792	A	G	-29.89	1.68e-37	2037			Intergenic	N_Shelf	NA	NA
rs10461081	cg08786370	A	G	-29.88	1.74e-37	1			Intergenic	Open_Sea	NA	NA
rs4766497	cg10738648	A	G	-29.87	1.75e-37	61519	ARPC3	NM_005719	TSS1500	S_Shore	NA	NA
rs1009977	cg22955899	C	A	-29.85	1.86e-37	14841	DLGAP5;DLGAP5	NM_014750;NM_001146015	Body;Body	Open_Sea	NA	NA
rs2075601	cg22955899	A	G	-29.85	1.86e-37	8609	DLGAP5;DLGAP5	NM_014750;NM_001146015	Body;Body	Open_Sea	NA	NA
rs11622740	cg22955899	A	G	-29.85	1.86e-37	1	DLGAP5;DLGAP5	NM_014750;NM_001146015	Body;Body	Open_Sea	NA	NA
rs4644	cg22955899	A	C	-29.85	1.86e-37	12908	DLGAP5;DLGAP5	NM_014750;NM_001146015	Body;Body	Open_Sea	NA	NA
rs2274273	cg22955899	A	G	-29.85	1.86e-37	3207	DLGAP5;DLGAP5	NM_014750;NM_001146015	Body;Body	Open_Sea	NA	NA
rs7160110	cg22955899	G	A	-29.85	1.86e-37	23208	DLGAP5;DLGAP5	NM_014750;NM_001146015	Body;Body	Open_Sea	NA	NA
rs7160523	cg22955899	A	C	-29.85	1.86e-37	23283	DLGAP5;DLGAP5	NM_014750;NM_001146015	Body;Body	Open_Sea	NA	NA
rs4652	cg22955899	C	A	-29.85	1.86e-37	12807	DLGAP5;DLGAP5	NM_014750;NM_001146015	Body;Body	Open_Sea	NA	NA
rs3825613	cg22955899	C	A	-29.85	1.86e-37	24671	DLGAP5;DLGAP5	NM_014750;NM_001146015	Body;Body	Open_Sea	NA	NA
rs8007614	cg22955899	G	A	-29.85	1.86e-37	31268	DLGAP5;DLGAP5	NM_014750;NM_001146015	Body;Body	Open_Sea	NA	NA
rs8007944	cg22955899	C	A	-29.85	1.86e-37	41027	DLGAP5;DLGAP5	NM_014750;NM_001146015	Body;Body	Open_Sea	NA	NA
rs10900072	cg02113055	C	A	-29.83	1.94e-37	5598			Intergenic	Open_Sea	NA	NA
rs13070136	cg03455225	A	G	-29.82	1.99e-37	226269	UBE2E2	NM_152653	Body	Open_Sea	NA	NA
rs13090335	cg03455225	C	A	-29.82	1.99e-37	149993	UBE2E2	NM_152653	Body	Open_Sea	NA	NA
rs1121836	cg07665217	C	A	-29.8	2.12e-37	12234			Intergenic	Open_Sea	NA	NA
rs2238464	cg01491428	A	G	-29.79	2.14e-37	1586	ABCA3	NM_001089	Body	Island	NA	NA
rs1130635	cg07056794	G	A	-29.78	2.2e-37	440			Intergenic	Island	NA	NA
rs307739	cg24014558	A	G	-29.74	2.46e-37	1	DENND3	NM_014957	Body	Open_Sea	NA	NA
rs16958694	cg13603318	A	G	-29.72	2.54e-37	17640	CCDC46	NM_145036	Body	Open_Sea	NA	NA
rs2028616	cg13603318	A	C	-29.72	2.54e-37	29816	CCDC46	NM_145036	Body	Open_Sea	NA	NA
rs978769	cg10415021	A	G	-29.7	2.68e-37	1744			Intergenic	Open_Sea	NA	NA
rs798544	cg17393140	A	G	-29.7	2.69e-37	1027			Intergenic	Open_Sea	NA	chr7:2763466:2764810
rs3786627	cg14117565	A	G	-29.69	2.75e-37	261	ETFB;ETFB	NM_001014763;NM_001985	Body;Body	Open_Sea	NA	NA
rs984543	cg13295089	A	G	-29.68	2.8e-37	47228	RBM33	NM_053043	Body	Open_Sea	NA	NA
rs2241502	cg16956665	A	G	-29.68	2.81e-37	1	STT3A	NM_152713	Body	Open_Sea	NA	NA
rs2271139	cg07474670	A	C	-29.68	2.82e-37	8523	NCOR2;NCOR2	NM_006312;NM_001077261	Body;Body	N_Shore	NA	NA
rs9858242	cg18557837	G	A	29.68	2.82e-37	1			Intergenic	N_Shelf	NA	NA
rs2381387	cg11956442	G	A	29.66	2.97e-37	1			Intergenic	S_Shelf	NA	NA
rs9868286	cg01461235	C	A	-29.59	3.57e-37	30882	CCDC50;CCDC50	NM_178335;NM_174908	Body;Body	S_Shelf	NA	NA
rs12263012	cg03643559	A	G	-29.57	3.72e-37	11462	IKZF5	NM_022466	Body	Open_Sea	NA	NA
rs6809511	cg25089544	C	A	-29.5	4.42e-37	13585			Intergenic	S_Shelf	NA	NA
rs4578976	cg25089544	A	G	-29.5	4.42e-37	4510			Intergenic	S_Shelf	NA	NA
rs3807786	cg12543766	A	G	-29.49	4.54e-37	3467	MAGI2	NM_012301	Body	S_Shelf	NA	NA
rs16982241	cg20231299	A	G	-29.49	4.56e-37	1	FUT2;FUT2	NM_000511;NM_001097638	5'UTR;5'UTR	N_Shelf	NA	NA
rs2747429	cg26021304	G	A	29.49	4.61e-37	3260	ZFP57	NM_001109809	TSS200	Open_Sea	NA	NA
rs375984	cg26021304	A	G	29.49	4.61e-37	615	ZFP57	NM_001109809	TSS200	Open_Sea	NA	NA
rs387642	cg26021304	A	G	29.49	4.61e-37	517	ZFP57	NM_001109809	TSS200	Open_Sea	NA	NA
rs2535238	cg26021304	A	C	29.49	4.61e-37	79	ZFP57	NM_001109809	TSS200	Open_Sea	NA	NA
rs2747421	cg26021304	G	C	29.49	4.61e-37	1	ZFP57	NM_001109809	TSS200	Open_Sea	NA	NA
rs12437182	cg16433844	A	G	29.46	4.94e-37	27540	SMEK1	NM_032560	Body	Open_Sea	chr14:91958200:91965600	NA
rs10873409	cg16433844	G	A	29.46	4.94e-37	25984	SMEK1	NM_032560	Body	Open_Sea	chr14:91958200:91965600	NA
rs2064962	cg16433844	A	G	29.46	4.94e-37	32098	SMEK1	NM_032560	Body	Open_Sea	chr14:91958200:91965600	NA
rs8006817	cg16433844	G	A	29.46	4.94e-37	35410	SMEK1	NM_032560	Body	Open_Sea	chr14:91958200:91965600	NA
rs2898681	cg08669168	A	G	-29.44	5.17e-37	661	SCFD2	NM_152540	Body	Open_Sea	NA	NA
rs4148874	cg24080129	G	A	29.41	5.59e-37	0	TAP2;TAP2	NM_000544;NM_018833	Body;Body	Open_Sea	NA	NA
rs2076600	cg15600437	A	G	-29.38	6e-37	27852	MFAP2;MFAP2	NM_001135247;NM_017459	TSS1500;TSS1500	S_Shelf	NA	NA
rs9402653	cg22274273	A	G	29.38	6.02e-37	770			Intergenic	Open_Sea	NA	NA
rs1454616	cg08775595	G	A	-29.35	6.43e-37	2572			Intergenic	Open_Sea	chr8:126604400:126609200	NA
rs13338939	cg08624915	A	G	-29.34	6.67e-37	914	AHSP	NM_016633	TSS1500	Open_Sea	NA	NA
rs4499252	cg08624915	G	A	-29.34	6.67e-37	264	AHSP	NM_016633	TSS1500	Open_Sea	NA	NA
rs11866003	cg08624915	A	C	-29.34	6.67e-37	18723	AHSP	NM_016633	TSS1500	Open_Sea	NA	NA
rs4889545	cg08624915	A	G	-29.34	6.67e-37	17442	AHSP	NM_016633	TSS1500	Open_Sea	NA	NA
rs17826595	cg15876198	A	G	-29.3	7.33e-37	2906	SERPINA13	NR_015340	TSS200	Open_Sea	NA	NA
rs9521520	cg12195446	A	G	-29.3	7.34e-37	32532	IRS2	NM_003749	Body	Open_Sea	NA	NA
rs10790316	cg17095460	A	G	29.3	7.38e-37	334			Intergenic	Open_Sea	NA	NA
rs7121550	cg17095460	A	G	29.3	7.38e-37	551			Intergenic	Open_Sea	NA	NA
rs10853967	cg01567113	G	A	-29.28	7.68e-37	2019	ATCAY	NM_033064	Body	S_Shelf	NA	NA
rs8065251	cg00443543	A	G	-29.28	7.74e-37	7952	SERPINF2;SERPINF2;SERPINF2	NM_000934;NM_001165920;NM_001165921	TSS1500;TSS1500;TSS1500	Open_Sea	NA	NA
rs2070863	cg00443543	A	G	-29.28	7.74e-37	3092	SERPINF2;SERPINF2;SERPINF2	NM_000934;NM_001165920;NM_001165921	TSS1500;TSS1500;TSS1500	Open_Sea	NA	NA
rs1045806	cg00443543	A	G	-29.28	7.74e-37	3604	SERPINF2;SERPINF2;SERPINF2	NM_000934;NM_001165920;NM_001165921	TSS1500;TSS1500;TSS1500	Open_Sea	NA	NA
rs12756322	cg08950364	A	C	-29.28	7.74e-37	1347			Intergenic	Open_Sea	NA	NA
rs4773321	cg26705599	A	C	-29.27	7.97e-37	1			Intergenic	Island	NA	NA
rs3795432	cg22802014	A	G	-29.25	8.39e-37	96982	SNRNP40	NM_004814	3'UTR	Open_Sea	NA	NA
rs8068013	cg08002427	G	A	-29.25	8.45e-37	4757	DNAH9	NM_001372	Body	S_Shore	NA	NA
rs1194596	cg14859874	A	G	29.24	8.49e-37	118	UBAP2L	NM_014847	Body	Open_Sea	NA	chr1:154236972:154238650
rs956523	cg12551908	G	A	-29.23	8.83e-37	47289	STAG3L4	NM_022906	3'UTR	Open_Sea	NA	NA
rs17053273	cg25174338	A	G	-29.21	9.25e-37	16371	DOCK5	NM_024940	Body	Open_Sea	NA	NA
rs8106375	cg22996768	G	A	29.21	9.31e-37	5187			Intergenic	S_Shore	NA	NA
rs2281959	cg10818676	A	C	-29.21	9.36e-37	355	DUSP27	NM_001080426	3'UTR	Open_Sea	NA	NA
rs883124	cg02668233	A	G	-29.19	9.83e-37	0	TMEM132B	NM_052907	Body	N_Shelf	NA	NA
rs9607351	cg27376941	C	A	-29.17	1.02e-36	3611			Intergenic	S_Shelf	NA	NA
rs1049281	cg11867651	A	G	29.17	1.03e-36	1155	HLA-C	NM_002117	Body	N_Shore	NA	NA
rs9391806	cg01655658	A	G	29.16	1.06e-36	186	HLA-L	NR_027822	Body	Island	NA	NA
rs1579219	cg01655658	A	G	29.16	1.06e-36	3278	HLA-L	NR_027822	Body	Island	NA	NA
rs12293167	cg27079096	A	C	-29.15	1.09e-36	1878	OR52B4	NM_001005161	TSS200	Open_Sea	NA	NA
rs4910623	cg27079096	A	G	-29.15	1.09e-36	1	OR52B4	NM_001005161	TSS200	Open_Sea	NA	NA
rs4954633	cg01397495	A	G	-29.11	1.19e-36	49831			Intergenic	N_Shelf	NA	NA
rs11579521	cg23681001	A	G	-29.09	1.24e-36	1			Intergenic	Open_Sea	NA	NA
rs705790	cg22410568	A	G	-29.09	1.25e-36	10877	C6orf176;C6orf176	NR_026860;NR_026861	Body;Body	S_Shore	NA	NA
rs6785251	cg04156077	A	G	-29.09	1.27e-36	1	WWTR1	NM_001168278	TSS200	Open_Sea	NA	NA
rs2590453	cg01388693	G	A	-29.08	1.28e-36	3716			Intergenic	Open_Sea	NA	NA
rs576072	cg01388693	G	A	-29.08	1.28e-36	1398			Intergenic	Open_Sea	NA	NA
rs991760	cg07930587	A	G	-29.08	1.3e-36	1	PSMB9;PSMB9	NM_002800;NM_148954	Body;Body	S_Shore	NA	NA
rs7767277	cg07930587	A	C	-29.08	1.3e-36	29476	PSMB9;PSMB9	NM_002800;NM_148954	Body;Body	S_Shore	NA	NA
rs3743812	cg08308162	C	A	-29.03	1.44e-36	2973	TMEM186	NM_015421	3'UTR	N_Shelf	chr16:8887800:8891200	NA
rs9456	cg08308162	A	T	-29.03	1.44e-36	11653	TMEM186	NM_015421	3'UTR	N_Shelf	chr16:8887800:8891200	NA
rs3760024	cg08308162	A	G	-29.03	1.44e-36	223	TMEM186	NM_015421	3'UTR	N_Shelf	chr16:8887800:8891200	NA
rs11687597	cg23885472	G	A	-29.03	1.47e-36	47879			Intergenic	S_Shore	NA	NA
rs10429978	cg07134368	A	G	-29.01	1.54e-36	3586	TSNAX-DISC1;DISC1;DISC1;DISC1;TSNAX-DISC1;DISC1;DISC1;DISC1;DISC1;TSNAX-DISC1;DISC1;DISC1;TSNAX-DISC1;DISC1;TSNAX-DISC1;DISC1;DISC1;DISC1;DISC1;DISC1;TSNAX-DISC1;TSNAX-DISC1;DISC1;DISC1;DISC1;DISC1;DISC1;TSNAX-DISC1;DISC1;DISC1;DISC1	NR_028394;NM_001164552;NM_001012959;NM_001164551;NR_028397;NM_001164553;NM_001012957;NM_001164541;NM_001164542;NR_028393;NM_001164550;NM_001164537;NR_028400;NM_001164554;NR_028398;NM_001164548;NM_001164555;NM_018662;NM_001164539;NM_001164556;NR_028399;NR_028395;NM_001164540;NM_001164544;NM_001164538;NM_001164545;NM_001012958;NR_028396;NM_001164546;NM_001164547;NM_001164549	Body;Body;Body;Body;Body;Body;Body;Body;Body;Body;Body;Body;Body;Body;Body;Body;Body;Body;Body;Body;Body;Body;Body;Body;Body;Body;Body;Body;Body;Body;Body	Open_Sea	NA	NA
rs2410341	cg06548479	G	A	29	1.56e-36	1			Intergenic	Open_Sea	NA	NA
rs4658284	cg01081438	A	C	28.92	1.93e-36	26127	BRDT;BRDT	NM_207189;NM_001726	5'UTR;5'UTR	S_Shelf	NA	NA
rs6666624	cg01081438	G	A	28.92	1.93e-36	1177	BRDT;BRDT	NM_207189;NM_001726	5'UTR;5'UTR	S_Shelf	NA	NA
rs10736512	cg01835922	G	A	28.92	1.95e-36	2202			Intergenic	Open_Sea	NA	NA
rs1944677	cg01835922	A	G	28.92	1.95e-36	10870			Intergenic	Open_Sea	NA	NA
rs4457756	cg01835922	G	A	28.92	1.95e-36	20215			Intergenic	Open_Sea	NA	NA
rs4936647	cg01835922	A	G	28.92	1.95e-36	5229			Intergenic	Open_Sea	NA	NA
rs4936651	cg01835922	A	C	28.92	1.95e-36	7678			Intergenic	Open_Sea	NA	NA
rs7949483	cg01835922	A	G	28.92	1.95e-36	5536			Intergenic	Open_Sea	NA	NA
rs8012658	cg16706502	C	A	28.91	1.99e-36	9017	C14orf126	NM_080664	TSS1500	S_Shore	NA	NA
rs4957044	cg09434603	C	A	-28.91	2e-36	481	SLC9A3	NM_004174	Body	N_Shore	NA	NA
rs9264602	cg11867651	G	A	28.88	2.13e-36	316	HLA-C	NM_002117	Body	N_Shore	NA	NA
rs4962227	cg13478757	G	A	-28.87	2.19e-36	8186	EHMT1;EHMT1	NM_024757;NM_001145527	Body;Body	S_Shelf	NA	NA
rs10867031	cg13478757	A	G	-28.87	2.19e-36	1	EHMT1;EHMT1	NM_024757;NM_001145527	Body;Body	S_Shelf	NA	NA
rs12321179	cg19191272	A	G	-28.87	2.21e-36	11897	RBM19;RBM19;RBM19	NM_001146698;NM_001146699;NM_016196	Body;Body;Body	Open_Sea	NA	NA
rs2279050	cg19191272	A	G	-28.87	2.21e-36	39523	RBM19;RBM19;RBM19	NM_001146698;NM_001146699;NM_016196	Body;Body;Body	Open_Sea	NA	NA
rs2290788	cg19191272	G	A	-28.87	2.21e-36	17713	RBM19;RBM19;RBM19	NM_001146698;NM_001146699;NM_016196	Body;Body;Body	Open_Sea	NA	NA
rs10850256	cg19191272	G	A	-28.87	2.21e-36	103	RBM19;RBM19;RBM19	NM_001146698;NM_001146699;NM_016196	Body;Body;Body	Open_Sea	NA	NA
rs7966348	cg19191272	G	A	-28.87	2.21e-36	8909	RBM19;RBM19;RBM19	NM_001146698;NM_001146699;NM_016196	Body;Body;Body	Open_Sea	NA	NA
rs4846029	cg18285337	C	A	28.84	2.35e-36	190			Intergenic	S_Shelf	NA	NA
rs9875299	cg25692928	G	A	28.84	2.37e-36	1	CLSTN2	NM_022131	Body	Open_Sea	NA	NA
rs17524161	cg20987072	G	A	-28.81	2.57e-36	8810			Intergenic	Open_Sea	NA	NA
rs16933138	cg27247252	A	G	-28.8	2.66e-36	74288	CSPP1;CSPP1;COPS5	NM_024790;NM_001077204;NM_006837	TSS1500;TSS1500;TSS1500	N_Shore	NA	NA
rs10504399	cg27247252	A	G	-28.8	2.66e-36	195037	CSPP1;CSPP1;COPS5	NM_024790;NM_001077204;NM_006837	TSS1500;TSS1500;TSS1500	N_Shore	NA	NA
rs6990298	cg27247252	A	G	-28.8	2.66e-36	5380	CSPP1;CSPP1;COPS5	NM_024790;NM_001077204;NM_006837	TSS1500;TSS1500;TSS1500	N_Shore	NA	NA
rs2290585	cg27247252	G	A	-28.8	2.66e-36	111384	CSPP1;CSPP1;COPS5	NM_024790;NM_001077204;NM_006837	TSS1500;TSS1500;TSS1500	N_Shore	NA	NA
rs16933182	cg27247252	A	G	-28.8	2.66e-36	98242	CSPP1;CSPP1;COPS5	NM_024790;NM_001077204;NM_006837	TSS1500;TSS1500;TSS1500	N_Shore	NA	NA
rs11126017	cg20300784	A	G	-28.79	2.69e-36	1			Intergenic	S_Shelf	NA	NA
rs7497801	cg07216619	A	G	-28.79	2.71e-36	1858			Intergenic	Open_Sea	NA	NA
rs17501421	cg03272499	A	G	-28.77	2.84e-36	1	PCDH9;PCDH9	NM_203487;NM_020403	Body;Body	Open_Sea	NA	NA
rs1024446	cg01462799	A	G	-28.76	2.92e-36	1	UPF1	NM_002911	Body	Open_Sea	chr19:18951600:18962600	NA
rs2238658	cg01462799	G	A	-28.76	2.92e-36	14992	UPF1	NM_002911	Body	Open_Sea	chr19:18951600:18962600	NA
rs4253126	cg12798853	A	C	-28.75	2.96e-36	12244	ERCC6	NM_000124	Body	Open_Sea	NA	NA
rs735683	cg13905298	A	C	-28.75	2.97e-36	1			Intergenic	N_Shelf	NA	NA
rs2651927	cg04882216	C	A	-28.75	2.98e-36	58	PRDM16;PRDM16	NM_022114;NM_199454	Body;Body	N_Shore	NA	NA
rs1446704	cg08963013	A	G	-28.73	3.18e-36	1	LRRTM4	NM_001134745	Body	Open_Sea	NA	NA
rs17013592	cg08963013	A	G	-28.73	3.18e-36	451	LRRTM4	NM_001134745	Body	Open_Sea	NA	NA
rs2832790	cg05809586	A	G	-28.69	3.49e-36	18919	KRTAP27-1	NM_001077711	1stExon	Open_Sea	NA	NA
rs13194204	cg12227626	A	G	-28.66	3.75e-36	1	MTHFD1L	NM_015440	Body	Open_Sea	NA	NA
rs116016	cg02907150	G	A	28.62	4.18e-36	1	PCNX	NM_014982	3'UTR	Open_Sea	NA	NA
rs2269424	cg00689685	A	G	-28.6	4.34e-36	7579	AGPAT1;AGPAT1	NM_006411;NM_032741	5'UTR;5'UTR	Open_Sea	NA	NA
rs13040567	cg11897887	A	G	-28.6	4.43e-36	2862	CST9L	NM_080610	TSS1500	Open_Sea	NA	NA
rs2247337	cg11897887	G	A	-28.6	4.43e-36	2231	CST9L	NM_080610	TSS1500	Open_Sea	NA	NA
rs6138001	cg11897887	A	C	-28.6	4.43e-36	2888	CST9L	NM_080610	TSS1500	Open_Sea	NA	NA
rs4815220	cg11897887	G	A	-28.6	4.43e-36	15146	CST9L	NM_080610	TSS1500	Open_Sea	NA	NA
rs6076084	cg11897887	G	A	-28.6	4.43e-36	22096	CST9L	NM_080610	TSS1500	Open_Sea	NA	NA
rs13010027	cg09714315	A	G	-28.59	4.51e-36	15753			Intergenic	Open_Sea	NA	NA
rs16828836	cg09714315	G	A	-28.59	4.51e-36	1777			Intergenic	Open_Sea	NA	NA
rs7578059	cg09714315	A	G	-28.59	4.51e-36	1519			Intergenic	Open_Sea	NA	NA
rs7606475	cg09714315	A	G	-28.59	4.51e-36	14300			Intergenic	Open_Sea	NA	NA
rs7647446	cg19996396	A	G	-28.59	4.56e-36	23723	CASR	NM_000388	5'UTR	N_Shelf	NA	NA
rs5993954	cg00192046	A	G	-28.56	4.82e-36	1718			Intergenic	N_Shore	NA	NA
rs737008	cg02978201	C	A	28.55	4.95e-36	1	PRM1	NM_002761	Body	Open_Sea	NA	NA
rs949429	cg02978201	G	A	28.55	4.95e-36	1164	PRM1	NM_002761	Body	Open_Sea	NA	NA
rs9315093	cg11842073	A	G	-28.55	5.02e-36	0			Intergenic	Open_Sea	NA	NA
rs12614700	cg10224537	G	A	-28.54	5.12e-36	2496	B3GALT1	NM_020981	TSS1500	Open_Sea	NA	NA
rs12324301	cg26589251	A	G	-28.52	5.44e-36	1	ADAMTS17	NM_139057	Body	Open_Sea	NA	NA
rs12974225	cg22671798	C	A	28.5	5.66e-36	10721	ZNF573	NM_152360	3'UTR	Open_Sea	NA	NA
rs11083432	cg22671798	A	G	28.5	5.66e-36	46744	ZNF573	NM_152360	3'UTR	Open_Sea	NA	NA
rs958305	cg22671798	A	G	28.5	5.66e-36	39937	ZNF573	NM_152360	3'UTR	Open_Sea	NA	NA
rs2287229	cg22671798	G	A	28.5	5.66e-36	40725	ZNF573	NM_152360	3'UTR	Open_Sea	NA	NA
rs1291	cg22671798	G	A	28.5	5.66e-36	1	ZNF573	NM_152360	3'UTR	Open_Sea	NA	NA
rs2927747	cg22671798	G	A	28.5	5.66e-36	69847	ZNF573	NM_152360	3'UTR	Open_Sea	NA	NA
rs11117737	cg17279365	G	A	-28.5	5.67e-36	42281	ESRRG;ESRRG;ESRRG	NM_206594;NM_206595;NM_001134285	5'UTR;5'UTR;5'UTR	Open_Sea	NA	NA
rs3866223	cg22664298	A	G	28.49	5.84e-36	1747	ADAMTS19	NM_133638	TSS1500	Island	NA	NA
rs1264888	cg20823859	A	G	-28.49	5.9e-36	3308	OVGP1	NM_002557	TSS1500	Open_Sea	NA	NA
rs1270853	cg20823859	A	C	-28.49	5.9e-36	20221	OVGP1	NM_002557	TSS1500	Open_Sea	NA	NA
rs1264899	cg20823859	A	G	-28.49	5.9e-36	20471	OVGP1	NM_002557	TSS1500	Open_Sea	NA	NA
rs12740822	cg20823859	A	G	-28.48	5.95e-36	43668	OVGP1	NM_002557	TSS1500	Open_Sea	NA	NA
rs11579620	cg16652920	A	G	-28.48	6.01e-36	1	CAMTA1	NM_015215	Body	Open_Sea	NA	NA
rs4908626	cg16652920	A	C	-28.48	6.01e-36	10398	CAMTA1	NM_015215	Body	Open_Sea	NA	NA
rs12892044	cg22857670	G	A	-28.48	6.02e-36	45393			Intergenic	N_Shelf	NA	NA
rs4900944	cg22857670	C	A	-28.48	6.02e-36	30646			Intergenic	N_Shelf	NA	NA
rs7148147	cg22857670	A	G	-28.48	6.02e-36	9635			Intergenic	N_Shelf	NA	NA
rs17121610	cg22857670	G	A	-28.48	6.02e-36	354			Intergenic	N_Shelf	NA	NA
rs2985698	cg22857670	A	C	-28.48	6.02e-36	1256			Intergenic	N_Shelf	NA	NA
rs3218801	cg22857670	G	A	-28.48	6.02e-36	26164			Intergenic	N_Shelf	NA	NA
rs2369481	cg01921484	A	G	-28.46	6.39e-36	11837	SLC45A4	NM_001080431	TSS1500	S_Shelf	chr8:142231400:142250200	NA
rs3817043	cg20205188	A	G	-28.45	6.54e-36	4861	ADARB2	NM_018702	Body	N_Shore	NA	NA
rs9343264	cg15706692	C	A	28.45	6.57e-36	1			Intergenic	Open_Sea	NA	NA
rs2814452	cg12501287	G	A	-28.44	6.63e-36	5079	INPP5A	NM_005539	Body	Island	NA	NA
rs929271	cg00243527	C	A	-28.44	6.68e-36	2368	LIF	NM_002309	Body	N_Shore	NA	NA
rs10774594	cg07741840	G	A	-28.35	8.36e-36	51049	KDM2B;KDM2B	NM_032590;NM_001005366	Body;Body	S_Shelf	NA	NA
rs10849880	cg07741840	C	A	-28.35	8.36e-36	33925	KDM2B;KDM2B	NM_032590;NM_001005366	Body;Body	S_Shelf	NA	NA
rs10849882	cg07741840	A	G	-28.35	8.36e-36	22065	KDM2B;KDM2B	NM_032590;NM_001005366	Body;Body	S_Shelf	NA	NA
rs951498	cg07741840	A	G	-28.35	8.36e-36	27904	KDM2B;KDM2B	NM_032590;NM_001005366	Body;Body	S_Shelf	NA	NA
rs554298	cg27567580	A	G	-28.34	8.56e-36	1673	GIPC2	NM_017655	3'UTR	Open_Sea	NA	NA
rs17167309	cg23169584	A	G	-28.33	8.75e-36	64473	EXOC4	NM_021807	Body	Open_Sea	chr7:133619000:133622000	NA
rs17167306	cg23169584	C	A	-28.33	8.75e-36	90545	EXOC4	NM_021807	Body	Open_Sea	chr7:133619000:133622000	NA
rs7780100	cg03900028	G	A	28.33	8.85e-36	8522	ZNF117	NM_015852	TSS200	Open_Sea	NA	NA
rs4718180	cg03900028	A	C	28.33	8.85e-36	10900	ZNF117	NM_015852	TSS200	Open_Sea	NA	NA
rs8023729	cg02074316	G	A	28.32	9.15e-36	1			Intergenic	Open_Sea	NA	NA
rs10424200	cg22336867	A	C	28.3	9.55e-36	18317	LGALS7	NM_002307	TSS1500	S_Shelf	NA	NA
rs4470979	cg09301498	A	G	-28.3	9.65e-36	3963			Intergenic	Island	NA	NA
rs2213568	cg18572898	A	C	28.29	9.79e-36	527	HLA-DQA2	NM_020056	Body	Open_Sea	NA	NA
rs9276370	cg18572898	C	A	28.29	9.79e-36	4808	HLA-DQA2	NM_020056	Body	Open_Sea	NA	NA
rs1023449	cg18572898	A	C	28.29	9.79e-36	15802	HLA-DQA2	NM_020056	Body	Open_Sea	NA	NA
rs2006165	cg18572898	G	A	28.29	9.79e-36	16684	HLA-DQA2	NM_020056	Body	Open_Sea	NA	NA
rs2051549	cg18572898	G	A	28.29	9.79e-36	17983	HLA-DQA2	NM_020056	Body	Open_Sea	NA	NA
rs2213572	cg18572898	A	G	28.29	9.79e-36	7701	HLA-DQA2	NM_020056	Body	Open_Sea	NA	NA
rs2301271	cg18572898	A	G	28.29	9.79e-36	13090	HLA-DQA2	NM_020056	Body	Open_Sea	NA	NA
rs2395256	cg18572898	G	A	28.29	9.79e-36	16485	HLA-DQA2	NM_020056	Body	Open_Sea	NA	NA
rs4248169	cg18572898	C	A	28.29	9.79e-36	16451	HLA-DQA2	NM_020056	Body	Open_Sea	NA	NA
rs7453920	cg18572898	A	G	28.29	9.79e-36	17909	HLA-DQA2	NM_020056	Body	Open_Sea	NA	NA
rs9276558	cg18572898	A	G	28.29	9.79e-36	11958	HLA-DQA2	NM_020056	Body	Open_Sea	NA	NA
rs388090	cg05161773	G	A	-28.29	9.91e-36	1403	SEPT9;SEPT9;SEPT9;SEPT9;SEPT9	NM_001113494;NM_001113492;NM_001113493;NM_001113491;NM_006640	5'UTR;5'UTR;Body;Body;Body	Open_Sea	chr17:75377600:75391200	NA
rs3999821	cg16963093	A	G	-28.28	1e-35	1	ATXN7L1	NM_020725	Body	Open_Sea	NA	NA
rs16933139	cg27247252	G	A	-28.28	1.02e-35	42057	CSPP1;CSPP1;COPS5	NM_024790;NM_001077204;NM_006837	TSS1500;TSS1500;TSS1500	N_Shore	NA	NA
rs4775517	cg00146240	G	A	-28.28	1.02e-35	13986			Intergenic	Open_Sea	NA	NA
rs28560209	cg09307883	G	A	-28.27	1.03e-35	4518	ANAPC2	NM_013366	Body	N_Shore	NA	NA
rs28665875	cg09307883	G	A	-28.27	1.03e-35	1199	ANAPC2	NM_013366	Body	N_Shore	NA	NA
rs1870063	cg26642774	A	G	-28.27	1.04e-35	579	IL12RB1	NM_005535	3'UTR	Open_Sea	NA	NA
rs10849891	cg07741840	C	A	-28.26	1.05e-35	17833	KDM2B;KDM2B	NM_032590;NM_001005366	Body;Body	S_Shelf	NA	NA
rs3782660	cg18443741	A	G	28.26	1.05e-35	21336	PYROXD1	NM_024854	Body	S_Shelf	NA	NA
rs4721600	cg10146442	A	G	-28.25	1.08e-35	12328	UNC84A;UNC84A	NM_025154;NM_001130965	Body;Body	N_Shelf	chr7:880600:885600	NA
rs892713	cg15029183	A	G	-28.24	1.12e-35	1	AIG1	NM_016108	Body	Open_Sea	NA	NA
rs752340	cg19225953	A	G	-28.24	1.13e-35	1			Intergenic	S_Shelf	NA	NA
rs17623531	cg25542438	A	G	-28.22	1.16e-35	671	ARMS2	NM_001099667	1stExon	Open_Sea	NA	NA
rs11046050	cg18443741	G	A	28.22	1.19e-35	519	PYROXD1	NM_024854	Body	S_Shelf	NA	NA
rs2465290	cg20704148	G	A	28.21	1.21e-35	11388	SLCO2B1;SLCO2B1	NM_007256;NM_001145212	TSS1500;TSS1500	Open_Sea	NA	NA
rs2712816	cg20704148	G	A	28.21	1.21e-35	11143	SLCO2B1;SLCO2B1	NM_007256;NM_001145212	TSS1500;TSS1500	Open_Sea	NA	NA
rs3744262	cg22098780	G	A	28.2	1.26e-35	1	EFNB3	NM_001406	3'UTR	Open_Sea	NA	NA
rs10194520	cg23233416	A	G	-28.2	1.26e-35	5915			Intergenic	Open_Sea	NA	NA
rs1036747	cg23175573	G	A	-28.16	1.39e-35	2885			Intergenic	S_Shelf	NA	NA
rs4881173	cg23175573	A	G	-28.16	1.39e-35	903			Intergenic	S_Shelf	NA	NA
rs13342054	cg20215438	G	A	-28.15	1.4e-35	10821	KIAA0753	NM_014804	5'UTR	N_Shore	NA	NA
rs4231	cg06199753	C	G	-28.15	1.43e-35	50411	LYPLA2P1	NR_001444	Body	Open_Sea	NA	NA
rs9278019	cg06199753	A	G	-28.15	1.43e-35	7129	LYPLA2P1	NR_001444	Body	Open_Sea	NA	NA
rs748112	cg21587006	A	G	-28.12	1.51e-35	23280			Intergenic	Island	NA	NA
rs7071801	cg21587006	G	A	-28.12	1.51e-35	14402			Intergenic	Island	NA	NA
rs1011130	cg03146649	A	G	-28.11	1.57e-35	14178	NLRC5	NM_032206	Body	Open_Sea	NA	NA
rs1476713	cg13011003	G	A	-28.11	1.59e-35	1733			Intergenic	Open_Sea	NA	NA
rs10902488	cg06813297	A	G	-28.08	1.7e-35	1	EP400	NM_015409	Body	Open_Sea	NA	NA
rs2071508	cg05393861	A	G	-28.08	1.71e-35	1782	ITIH3	NM_002217	TSS200	Open_Sea	NA	NA
rs1893261	cg10738003	A	G	-28.07	1.73e-35	35442	ARHGEF12	NM_015313	Body	Open_Sea	NA	NA
rs12806740	cg10738003	A	G	-28.07	1.73e-35	29907	ARHGEF12	NM_015313	Body	Open_Sea	NA	NA
rs2394160	cg16655343	G	A	-28.05	1.82e-35	1699	LOC285830;LOC285830	NR_026972;NR_026973	Body;Body	Open_Sea	NA	NA
rs2523395	cg16655343	A	G	-28.05	1.82e-35	947	LOC285830;LOC285830	NR_026972;NR_026973	Body;Body	Open_Sea	NA	NA
rs2735052	cg16655343	A	G	-28.05	1.82e-35	1	LOC285830;LOC285830	NR_026972;NR_026973	Body;Body	Open_Sea	NA	NA
rs2743951	cg16655343	A	G	-28.05	1.82e-35	7671	LOC285830;LOC285830	NR_026972;NR_026973	Body;Body	Open_Sea	NA	NA
rs2844831	cg16655343	G	A	-28.05	1.82e-35	4714	LOC285830;LOC285830	NR_026972;NR_026973	Body;Body	Open_Sea	NA	NA
rs9821040	cg20364183	G	A	-28.04	1.88e-35	7488	LSAMP	NM_002338	Body	Open_Sea	chr3:115706400:115789400	NA
rs8077923	cg11802299	C	A	-28.04	1.89e-35	1148	ELAC2;ELAC2;ELAC2	NM_018127;NM_173717;NM_001165962	TSS1500;TSS1500;TSS1500	S_Shore	NA	NA
rs3787419	cg00704664	A	C	28.04	1.9e-35	944	CDH4	NM_001794	Body	N_Shore	NA	NA
rs6142884	cg00704664	A	G	28.04	1.9e-35	2772	CDH4	NM_001794	Body	N_Shore	NA	NA
rs11211230	cg22337626	A	C	-28.03	1.92e-35	13453	MAST2	NM_015112	Body	Open_Sea	chr1:46418800:46425200	NA
rs6429582	cg22337626	G	A	-28.03	1.92e-35	98377	MAST2	NM_015112	Body	Open_Sea	chr1:46418800:46425200	NA
rs785520	cg22337626	G	A	-28.03	1.92e-35	148616	MAST2	NM_015112	Body	Open_Sea	chr1:46418800:46425200	NA
rs1085243	cg22337626	A	G	-28.03	1.92e-35	124548	MAST2	NM_015112	Body	Open_Sea	chr1:46418800:46425200	NA
rs1707336	cg22337626	C	A	-28.03	1.92e-35	73240	MAST2	NM_015112	Body	Open_Sea	chr1:46418800:46425200	NA
rs12232757	cg12259892	A	G	-28.01	2.06e-35	2440	CPLX4	NM_181654	3'UTR	Open_Sea	NA	NA
rs2103655	cg18674961	G	A	28	2.12e-35	12865	PPP1R16B	NM_015568	5'UTR	S_Shelf	NA	NA
rs4700135	cg22851875	A	G	-27.99	2.18e-35	2919			Intergenic	N_Shelf	NA	NA
rs2294942	cg05704942	G	A	27.98	2.19e-35	3350	MRTO4	NM_016183	Body	S_Shelf	NA	NA
rs13259873	cg27467876	A	G	-27.97	2.29e-35	158	SLC39A14;SLC39A14;SLC39A14;SLC39A14	NM_015359;NM_001135154;NM_001135153;NM_001128431	Body;Body;Body;Body	Open_Sea	NA	NA
rs17547375	cg02248103	A	G	-27.96	2.32e-35	3357			Intergenic	Open_Sea	NA	NA
rs16844498	cg26659797	G	A	-27.95	2.37e-35	6574	C1orf105	NM_139240	3'UTR	Open_Sea	NA	NA
rs929315	cg21442528	A	C	-27.92	2.62e-35	1900	LOC100292680	NR_028415	TSS1500	Open_Sea	NA	NA
rs7222628	cg09597638	G	A	27.9	2.73e-35	16920			Intergenic	N_Shore	chr17:3904400:3908600	NA
rs8075429	cg09597638	G	A	27.9	2.73e-35	41			Intergenic	N_Shore	chr17:3904400:3908600	NA
rs11640559	cg07903626	A	G	-27.88	2.85e-35	1			Intergenic	Open_Sea	NA	NA
rs2273741	cg16490124	A	G	27.84	3.24e-35	23342	SNORA14B;TOMM20	NR_002956;NM_014765	TSS1500;TSS200	Island	NA	NA
rs2289109	cg01891583	C	A	27.83	3.29e-35	3098	USP7	NM_003470	Body	Open_Sea	NA	NA
rs6572635	cg18709904	A	G	-27.81	3.42e-35	2125	C14orf182	NM_001012706	TSS1500	Open_Sea	NA	NA
rs2045331	cg10091792	A	G	-27.81	3.5e-35	2086			Intergenic	N_Shelf	NA	NA
rs4648432	cg10091792	C	A	-27.81	3.5e-35	4599			Intergenic	N_Shelf	NA	NA
rs7257082	cg13935315	A	G	-27.77	3.8e-35	19909	ZNF443	NM_005815	Body	N_Shelf	NA	NA
rs11076016	cg06432309	C	A	27.74	4.13e-35	616			Intergenic	Open_Sea	NA	NA
rs17268583	cg13996562	G	A	-27.73	4.22e-35	2030			Intergenic	N_Shore	NA	NA
rs3795451	cg10327440	A	G	-27.72	4.35e-35	4038	CDC42BPA;CDC42BPA	NM_014826;NM_003607	3'UTR;3'UTR	Open_Sea	chr1:227175400:227182800	NA
rs375544	cg02262162	G	A	-27.72	4.4e-35	220908	DOCK3	NM_004947	Body	Open_Sea	NA	NA
rs10908684	cg04132017	C	A	-27.72	4.41e-35	73434	OR10R2	NM_001004472	1stExon	Open_Sea	NA	NA
rs1077438	cg14252149	C	A	27.72	4.42e-35	17560	LGALS8;LGALS8;LGALS8;LGALS8	NM_201544;NM_006499;NM_201545;NM_201543	Body;Body;Body;Body	Open_Sea	NA	NA
rs2794778	cg14252149	A	G	27.72	4.42e-35	25731	LGALS8;LGALS8;LGALS8;LGALS8	NM_201544;NM_006499;NM_201545;NM_201543	Body;Body;Body;Body	Open_Sea	NA	NA
rs12668221	cg16554153	C	A	-27.72	4.43e-35	9109	SAMD9	NM_017654	5'UTR	Open_Sea	NA	NA
rs6969691	cg16554153	G	A	-27.72	4.43e-35	10305	SAMD9	NM_017654	5'UTR	Open_Sea	NA	NA
rs1127986	cg14195178	G	A	-27.71	4.46e-35	37781	TBCD	NM_005993	Body	Open_Sea	chr17:80846000:80852600	NA
rs11616903	cg04520693	A	G	27.71	4.48e-35	676			Intergenic	S_Shelf	NA	NA
rs1362126	cg27230769	A	G	27.7	4.59e-35	15029	LOC285830;LOC285830	NR_026972;NR_026973	Body;Body	Open_Sea	NA	NA
rs2394159	cg27230769	G	A	27.7	4.59e-35	3369	LOC285830;LOC285830	NR_026972;NR_026973	Body;Body	Open_Sea	NA	NA
rs2523402	cg27230769	G	A	27.7	4.59e-35	6892	LOC285830;LOC285830	NR_026972;NR_026973	Body;Body	Open_Sea	NA	NA
rs2735051	cg27230769	A	G	27.7	4.59e-35	360	LOC285830;LOC285830	NR_026972;NR_026973	Body;Body	Open_Sea	NA	NA
rs16921937	cg26781321	G	A	-27.7	4.6e-35	13408			Intergenic	Open_Sea	NA	NA
rs7463453	cg26781321	G	A	-27.7	4.6e-35	19549			Intergenic	Open_Sea	NA	NA
rs903702	cg26781321	G	A	-27.7	4.6e-35	3045			Intergenic	Open_Sea	NA	NA
rs9894913	cg15132295	A	G	-27.69	4.75e-35	1	DNAH17	NM_173628	Body	Open_Sea	NA	NA
rs3749311	cg08522473	C	A	27.66	5.16e-35	46	TAGLN3;TAGLN3;TAGLN3	NM_001008272;NM_001008273;NM_013259	Body;Body;Body	Open_Sea	chr3:111720000:111733400	NA
rs3749310	cg08522473	G	A	27.66	5.16e-35	1	TAGLN3;TAGLN3;TAGLN3	NM_001008272;NM_001008273;NM_013259	Body;Body;Body	Open_Sea	chr3:111720000:111733400	NA
rs2286736	cg19415746	A	G	-27.66	5.21e-35	412	NRAP;NRAP	NM_006175;NM_198060	Body;Body	Open_Sea	NA	NA
rs2286735	cg19415746	A	G	-27.66	5.21e-35	422	NRAP;NRAP	NM_006175;NM_198060	Body;Body	Open_Sea	NA	NA
rs3749374	cg20979384	A	G	-27.6	6.05e-35	1			Intergenic	Open_Sea	NA	NA
rs4778192	cg20976286	A	G	-27.59	6.15e-35	25716	OCA2	NM_000275	Body	S_Shelf	NA	NA
rs2133865	cg16788857	G	A	-27.57	6.6e-35	14636	C3orf59	NM_178496	Body	Open_Sea	NA	NA
rs756136	cg21242448	G	A	-27.57	6.61e-35	1972			Intergenic	S_Shelf	NA	NA
rs11120342	cg11188103	G	A	-27.56	6.69e-35	4060	PTPN14	NM_005401	5'UTR	Open_Sea	NA	NA
rs2260159	cg07876831	A	G	-27.56	6.75e-35	7044	TMCO3	NM_017905	Body	N_Shelf	NA	NA
rs2257298	cg07876831	A	C	-27.56	6.75e-35	3894	TMCO3	NM_017905	Body	N_Shelf	NA	NA
rs2258373	cg07876831	A	G	-27.56	6.75e-35	5850	TMCO3	NM_017905	Body	N_Shelf	NA	NA
rs2260165	cg07876831	G	A	-27.56	6.75e-35	7680	TMCO3	NM_017905	Body	N_Shelf	NA	NA
rs2265791	cg07876831	G	A	-27.56	6.75e-35	17533	TMCO3	NM_017905	Body	N_Shelf	NA	NA
rs2260218	cg07876831	A	G	-27.56	6.75e-35	8708	TMCO3	NM_017905	Body	N_Shelf	NA	NA
rs13252406	cg02658043	G	A	-27.55	6.88e-35	5229	NRBP2	NM_178564	3'UTR	N_Shore	NA	NA
rs1870143	cg18861767	A	G	-27.54	7.06e-35	7150	C10orf58;C10orf58	NR_024572;NM_032333	Body;Body	Open_Sea	NA	NA
rs1870144	cg18861767	G	A	-27.54	7.06e-35	6920	C10orf58;C10orf58	NR_024572;NM_032333	Body;Body	Open_Sea	NA	NA
rs2895332	cg14112997	G	A	27.54	7.09e-35	1	IL17RA	NM_014339	3'UTR	S_Shore	NA	NA
rs17686361	cg03639185	A	G	-27.54	7.12e-35	103			Intergenic	Open_Sea	NA	NA
rs9264602	cg01521131	G	A	27.54	7.13e-35	258	HLA-C	NM_002117	Body	N_Shore	NA	NA
rs2302631	cg00570635	A	C	27.54	7.13e-35	23610	RAB1A;RAB1A	NM_004161;NM_015543	Body;Body	N_Shore	NA	NA
rs3741260	cg18088906	A	G	27.53	7.23e-35	741			Intergenic	N_Shelf	chr11:61277600:61345800	NA
rs10152371	cg27224751	G	A	-27.52	7.36e-35	6372	DNAJC17	NM_018163	Body	N_Shelf	NA	NA
rs3743034	cg27224751	A	G	-27.52	7.36e-35	4224	DNAJC17	NM_018163	Body	N_Shelf	NA	NA
rs34054981	cg13633881	A	G	-27.52	7.47e-35	6518	ADAMTS13;ADAMTS13;ADAMTS13;ADAMTS13	NR_024514;NM_139027;NM_139025;NM_139026	Body;Body;Body;Body	S_Shelf	NA	NA
rs28647808	cg13633881	G	C	-27.52	7.47e-35	7651	ADAMTS13;ADAMTS13;ADAMTS13;ADAMTS13	NR_024514;NM_139027;NM_139025;NM_139026	Body;Body;Body;Body	S_Shelf	NA	NA
rs773863	cg22508145	A	G	-27.52	7.56e-35	1	CPAMD8	NM_015692	Body	Open_Sea	NA	NA
rs7215432	cg26846076	A	G	-27.5	7.97e-35	116439	CYTSB;CYTSB;CYTSB;CYTSB	NM_001033554;NM_152904;NM_001033555;NM_001033553	Body;Body;Body;Body	Open_Sea	NA	NA
rs4662223	cg26995506	A	G	27.46	8.79e-35	8179	ZEB2;ZEB2	NM_014795;NM_001171653	Body;Body	Open_Sea	NA	NA
rs3903160	cg03570263	A	G	-27.45	9.02e-35	107394	RNF39;RNF39	NM_170769;NM_025236	Body;Body	S_Shore	NA	NA
rs4548800	cg23423607	A	G	-27.44	9.25e-35	1263	NDUFB1	NM_004545	Body	N_Shelf	NA	NA
rs12886909	cg23423607	G	A	-27.44	9.25e-35	2888	NDUFB1	NM_004545	Body	N_Shelf	NA	NA
rs12472007	cg14111685	G	A	-27.44	9.27e-35	2704			Intergenic	Island	NA	NA
rs3816732	cg19787013	A	G	27.44	9.29e-35	13238	RECQL4	NM_004260	Body	N_Shore	NA	NA
rs1063739	cg19787013	C	A	27.44	9.29e-35	7786	RECQL4	NM_004260	Body	N_Shore	NA	NA
rs13254911	cg19787013	G	A	27.44	9.29e-35	8778	RECQL4	NM_004260	Body	N_Shore	NA	NA
rs12514393	cg21149357	G	A	27.43	9.56e-35	2937			Intergenic	S_Shelf	NA	NA
rs12514399	cg21149357	G	A	27.43	9.56e-35	2898			Intergenic	S_Shelf	NA	NA
rs10805673	cg21149357	A	G	27.43	9.56e-35	31555			Intergenic	S_Shelf	NA	NA
rs11741246	cg21149357	A	G	27.43	9.56e-35	16725			Intergenic	S_Shelf	NA	NA
rs11742712	cg21149357	C	A	27.43	9.56e-35	6279			Intergenic	S_Shelf	NA	NA
rs4866818	cg21149357	G	A	27.43	9.56e-35	21066			Intergenic	S_Shelf	NA	NA
rs4866822	cg21149357	A	G	27.43	9.56e-35	41626			Intergenic	S_Shelf	NA	NA
rs1127986	cg04497611	G	A	-27.41	1.01e-34	26994	TBCD	NM_005993	Body	N_Shelf	NA	NA
rs12375245	cg24022528	A	G	-27.4	1.03e-34	2519	ADCK2	NM_052853	Body	N_Shelf	NA	NA
rs1046515	cg24022528	A	G	-27.4	1.03e-34	1412	ADCK2	NM_052853	Body	N_Shelf	NA	NA
rs9267810	cg00689685	G	A	-27.4	1.03e-34	18218	AGPAT1;AGPAT1	NM_006411;NM_032741	5'UTR;5'UTR	Open_Sea	NA	NA
rs1061807	cg00689685	A	G	-27.4	1.03e-34	2974	AGPAT1;AGPAT1	NM_006411;NM_032741	5'UTR;5'UTR	Open_Sea	NA	NA
rs1939015	cg10306192	G	A	27.4	1.03e-34	1	MMP27	NM_022122	1stExon	Open_Sea	NA	NA
rs11633619	cg09785377	A	G	-27.38	1.08e-34	83	ANXA2;ANXA2;ANXA2;ANXA2	NM_001136015;NM_001002858;NM_004039;NM_001002857	Body;Body;Body;Body	Open_Sea	NA	NA
rs385417	cg18088486	A	C	-27.37	1.1e-34	27688	CUX1;CUX1;CUX1	NM_181500;NM_181552;NM_001913	Body;Body;Body	N_Shore	NA	NA
rs409224	cg18088486	C	A	-27.37	1.1e-34	28062	CUX1;CUX1;CUX1	NM_181500;NM_181552;NM_001913	Body;Body;Body	N_Shore	NA	NA
rs1721	cg02464073	A	G	-27.37	1.11e-34	0	ITGB2	NM_001127491	TSS1500	N_Shore	NA	NA
rs28694742	cg08684066	A	G	-27.37	1.12e-34	1	HERC6;HERC6	NM_017912;NM_001165136	TSS1500;TSS1500	N_Shore	NA	NA
rs6467778	cg12743416	A	G	27.34	1.2e-34	51767	TRIM24;TRIM24	NM_003852;NM_015905	Body;Body	Open_Sea	NA	NA
rs1551538	cg11400068	A	G	-27.33	1.25e-34	12475			Intergenic	Open_Sea	NA	NA
rs10521007	cg21874902	A	G	-27.31	1.29e-34	31555	ADAMTS12	NM_030955	Body	Open_Sea	NA	NA
rs13172462	cg21874902	G	A	-27.31	1.29e-34	30198	ADAMTS12	NM_030955	Body	Open_Sea	NA	NA
rs10951034	cg07874011	A	C	-27.31	1.31e-34	4887			Intergenic	Open_Sea	NA	NA
rs6674072	cg03970567	A	C	-27.27	1.46e-34	1563	ATF3	NM_001030287	5'UTR	Open_Sea	NA	NA
rs4929908	cg15828613	A	G	-27.25	1.52e-34	1			Intergenic	S_Shelf	NA	NA
rs12675535	cg10695549	A	G	27.25	1.53e-34	3816	PSD3;PSD3	NM_206909;NM_015310	Body;Body	Open_Sea	NA	NA
rs10445947	cg01188578	A	G	27.25	1.54e-34	27334	HADHA	NM_000182	Body	N_Shelf	NA	NA
rs678050	cg26303777	G	A	-27.24	1.57e-34	2235	GALNT2	NM_004481	Body	Open_Sea	NA	NA
rs4638420	cg13730219	A	G	27.24	1.6e-34	23953			Intergenic	S_Shore	NA	NA
rs17097926	cg00231519	A	G	-27.23	1.64e-34	87338	C10orf46	NM_153810	TSS1500	S_Shore	NA	NA
rs2258633	cg07876831	G	A	-27.21	1.73e-34	570	TMCO3	NM_017905	Body	N_Shelf	NA	NA
rs2602542	cg13211008	A	C	27.2	1.78e-34	19368	ESYT2	NM_020728	Body	Open_Sea	NA	NA
rs710422	cg13211008	G	A	27.2	1.78e-34	5290	ESYT2	NM_020728	Body	Open_Sea	NA	NA
rs1940455	cg09737095	A	G	27.19	1.8e-34	2565	KCNJ5	NM_000890	3'UTR	Open_Sea	NA	NA
rs4970777	cg10807101	G	A	27.19	1.81e-34	1511	GSTM3;GSTM3	NR_024537;NM_000849	Body;Body	N_Shore	NA	NA
rs10776601	cg27057480	G	A	27.19	1.82e-34	0	ARHGAP22	NM_021226	Body	S_Shore	NA	NA
rs9506624	cg23209353	A	G	-27.18	1.85e-34	1	SKA3;SKA3	NM_145061;NM_001166017	3'UTR;3'UTR	Open_Sea	NA	NA
rs9261115	cg17929630	C	G	-27.18	1.87e-34	60739	RNF39;RNF39	NM_170769;NM_025236	3'UTR;3'UTR	N_Shore	NA	NA
rs12979056	cg02380521	A	G	-27.17	1.9e-34	1	FCHO1;FCHO1;FCHO1;FCHO1	NM_001161357;NM_001161359;NM_015122;NM_001161358	5'UTR;TSS200;TSS200;5'UTR	S_Shelf	NA	NA
rs1318772	cg11685249	G	A	-27.17	1.9e-34	47774	TSSK1B;MCC	NM_032028;NM_001085377	TSS1500;Body	Open_Sea	NA	NA
rs26965	cg11685249	A	G	-27.17	1.9e-34	32324	TSSK1B;MCC	NM_032028;NM_001085377	TSS1500;Body	Open_Sea	NA	NA
rs36611	cg11685249	C	A	-27.17	1.9e-34	15351	TSSK1B;MCC	NM_032028;NM_001085377	TSS1500;Body	Open_Sea	NA	NA
rs26980	cg11685249	C	A	-27.17	1.9e-34	1314	TSSK1B;MCC	NM_032028;NM_001085377	TSS1500;Body	Open_Sea	NA	NA
rs6507920	cg00254095	G	A	-27.17	1.91e-34	172	RPL17;SNORD58C;U58;RPL17	NM_000985;NR_003701;NR_002573;NM_001035006	Body;TSS1500;TSS1500;Body	N_Shelf	NA	NA
rs11082756	cg00254095	A	G	-27.17	1.91e-34	10369	RPL17;SNORD58C;U58;RPL17	NM_000985;NR_003701;NR_002573;NM_001035006	Body;TSS1500;TSS1500;Body	N_Shelf	NA	NA
rs4245270	cg02491947	A	G	27.16	1.94e-34	4291	MIR122	NR_029667	TSS1500	Open_Sea	NA	NA
rs4940703	cg02491947	A	G	27.16	1.94e-34	1759	MIR122	NR_029667	TSS1500	Open_Sea	NA	NA
rs6566969	cg02491947	A	G	27.16	1.94e-34	1854	MIR122	NR_029667	TSS1500	Open_Sea	NA	NA
rs4786494	cg07437923	G	A	27.16	1.96e-34	1	DNAJA3;DNAJA3	NM_001135110;NM_005147	3'UTR;3'UTR	Open_Sea	NA	NA
rs4852792	cg09829645	A	G	27.16	1.96e-34	1458	DYSF;DYSF;DYSF;DYSF;DYSF;DYSF;DYSF;DYSF;DYSF;DYSF;DYSF;DYSF;DYSF;DYSF	NM_001130455;NM_001130979;NM_001130980;NM_001130982;NM_001130976;NM_001130987;NM_001130986;NM_001130981;NM_001130984;NM_001130983;NM_001130978;NM_001130985;NM_003494;NM_001130977	Body;Body;Body;Body;Body;Body;Body;Body;Body;Body;Body;Body;Body;Body	Open_Sea	NA	NA
rs3760341	cg12432807	C	A	-27.14	2.09e-34	669	KRT23	NM_015515	TSS1500	Open_Sea	NA	NA
rs705790	cg21401376	A	G	-27.13	2.12e-34	30651			Intergenic	Open_Sea	NA	NA
rs28451678	cg13871921	G	A	-27.12	2.15e-34	638	ANAPC2	NM_013366	Body	S_Shore	NA	NA
rs28544087	cg13871921	G	A	-27.12	2.15e-34	4674	ANAPC2	NM_013366	Body	S_Shore	NA	NA
rs1109559	cg09084244	G	A	27.12	2.2e-34	1	CDK2AP1	NM_004642	TSS1500	S_Shore	NA	NA
rs2074480	cg17929630	C	A	-27.11	2.23e-34	2098	RNF39;RNF39	NM_170769;NM_025236	3'UTR;3'UTR	N_Shore	NA	NA
rs9261302	cg17929630	A	G	-27.11	2.23e-34	3637	RNF39;RNF39	NM_170769;NM_025236	3'UTR;3'UTR	N_Shore	NA	NA
rs2074479	cg17929630	G	A	-27.11	2.23e-34	2297	RNF39;RNF39	NM_170769;NM_025236	3'UTR;3'UTR	N_Shore	NA	NA
rs2301753	cg17929630	A	C	-27.11	2.23e-34	528	RNF39;RNF39	NM_170769;NM_025236	3'UTR;3'UTR	N_Shore	NA	NA
rs2074482	cg17929630	A	C	-27.11	2.23e-34	2241	RNF39;RNF39	NM_170769;NM_025236	3'UTR;3'UTR	N_Shore	NA	NA
rs11965524	cg17929630	A	T	-27.11	2.23e-34	65525	RNF39;RNF39	NM_170769;NM_025236	3'UTR;3'UTR	N_Shore	NA	NA
rs2286405	cg17929630	G	A	-27.11	2.23e-34	65320	RNF39;RNF39	NM_170769;NM_025236	3'UTR;3'UTR	N_Shore	NA	NA
rs3765604	cg17929630	G	C	-27.11	2.23e-34	62688	RNF39;RNF39	NM_170769;NM_025236	3'UTR;3'UTR	N_Shore	NA	NA
rs3869067	cg17929630	G	A	-27.11	2.23e-34	34915	RNF39;RNF39	NM_170769;NM_025236	3'UTR;3'UTR	N_Shore	NA	NA
rs3869068	cg17929630	A	G	-27.11	2.23e-34	34660	RNF39;RNF39	NM_170769;NM_025236	3'UTR;3'UTR	N_Shore	NA	NA
rs4448133	cg17929630	G	A	-27.11	2.23e-34	39178	RNF39;RNF39	NM_170769;NM_025236	3'UTR;3'UTR	N_Shore	NA	NA
rs6910898	cg17929630	G	A	-27.11	2.23e-34	75533	RNF39;RNF39	NM_170769;NM_025236	3'UTR;3'UTR	N_Shore	NA	NA
rs6919617	cg17929630	G	A	-27.11	2.23e-34	47013	RNF39;RNF39	NM_170769;NM_025236	3'UTR;3'UTR	N_Shore	NA	NA
rs6926792	cg17929630	A	G	-27.11	2.23e-34	52863	RNF39;RNF39	NM_170769;NM_025236	3'UTR;3'UTR	N_Shore	NA	NA
rs6931776	cg17929630	G	A	-27.11	2.23e-34	52285	RNF39;RNF39	NM_170769;NM_025236	3'UTR;3'UTR	N_Shore	NA	NA
rs7758512	cg17929630	C	A	-27.11	2.23e-34	68123	RNF39;RNF39	NM_170769;NM_025236	3'UTR;3'UTR	N_Shore	NA	NA
rs9260967	cg17929630	A	G	-27.11	2.23e-34	77345	RNF39;RNF39	NM_170769;NM_025236	3'UTR;3'UTR	N_Shore	NA	NA
rs9261105	cg17929630	G	A	-27.11	2.23e-34	64212	RNF39;RNF39	NM_170769;NM_025236	3'UTR;3'UTR	N_Shore	NA	NA
rs9261129	cg17929630	G	A	-27.11	2.23e-34	59133	RNF39;RNF39	NM_170769;NM_025236	3'UTR;3'UTR	N_Shore	NA	NA
rs9261145	cg17929630	A	G	-27.11	2.23e-34	53847	RNF39;RNF39	NM_170769;NM_025236	3'UTR;3'UTR	N_Shore	NA	NA
rs9261174	cg17929630	G	A	-27.11	2.23e-34	41857	RNF39;RNF39	NM_170769;NM_025236	3'UTR;3'UTR	N_Shore	NA	NA
rs9261189	cg17929630	A	G	-27.11	2.23e-34	38432	RNF39;RNF39	NM_170769;NM_025236	3'UTR;3'UTR	N_Shore	NA	NA
rs9261216	cg17929630	G	A	-27.11	2.23e-34	28573	RNF39;RNF39	NM_170769;NM_025236	3'UTR;3'UTR	N_Shore	NA	NA
rs2235982	cg06199753	G	A	-27.11	2.26e-34	47241	LYPLA2P1	NR_001444	Body	Open_Sea	NA	NA
rs3798413	cg20419542	A	G	-27.09	2.34e-34	1	DSE;DSE	NM_013352;NM_001080976	Body;Body	Open_Sea	NA	NA
rs12291891	cg10662047	A	C	-27.09	2.38e-34	1	GRAMD1B	NM_020716	Body	Open_Sea	NA	NA
rs11070677	cg26889118	C	A	-27.08	2.43e-34	42438			Intergenic	S_Shelf	NA	NA
rs11635777	cg26889118	A	G	-27.08	2.43e-34	31760			Intergenic	S_Shelf	NA	NA
rs6675798	cg24345856	G	A	-27.06	2.55e-34	1648	FAM132A	NM_001014980	Body	S_Shore	NA	NA
rs1610641	cg11036359	G	A	-27.04	2.69e-34	12	HCG4	NR_002139	Body	N_Shore	NA	NA
rs1610719	cg11036359	G	A	-27.04	2.69e-34	1599	HCG4	NR_002139	Body	N_Shore	NA	NA
rs1610723	cg11036359	C	A	-27.04	2.69e-34	2395	HCG4	NR_002139	Body	N_Shore	NA	NA
rs1610724	cg11036359	G	A	-27.04	2.69e-34	2438	HCG4	NR_002139	Body	N_Shore	NA	NA
rs6913008	cg00540941	A	G	-27.04	2.69e-34	0	HLA-DOA	NM_002119	Body	N_Shore	NA	NA
rs11783967	cg11124135	G	A	-27.04	2.72e-34	4008	LSM1	NM_014462	Body	N_Shore	chr8:38028800:38032400	NA
rs16887244	cg11124135	G	A	-27.04	2.72e-34	812	LSM1	NM_014462	Body	N_Shore	chr8:38028800:38032400	NA
rs7836805	cg11124135	A	C	-27.04	2.72e-34	31078	LSM1	NM_014462	Body	N_Shore	chr8:38028800:38032400	NA
rs7226049	cg25388952	A	G	27.02	2.83e-34	13547	CCDC57	NM_198082	Body	N_Shore	NA	NA
rs1046615	cg24872173	A	G	-27.01	2.95e-34	1	HPS5;HPS5;HPS5	NM_181508;NM_007216;NM_181507	3'UTR;3'UTR;3'UTR	Open_Sea	NA	NA
rs1057278	cg06870118	A	G	-27	3.03e-34	26490	TTLL3	NM_001025930	TSS1500	N_Shore	chr3:9848400:9851600	NA
rs6471246	cg16814680	A	G	-26.98	3.2e-34	10323			Intergenic	Open_Sea	NA	NA
rs12189092	cg06611487	A	G	-26.96	3.35e-34	1540			Intergenic	Open_Sea	NA	NA
rs4580515	cg13284789	A	G	-26.95	3.49e-34	157	SIDT1	NM_017699	Body	S_Shelf	chr3:113253400:113256600	NA
rs2044181	cg13603318	A	C	-26.93	3.65e-34	41318	CCDC46	NM_145036	Body	Open_Sea	NA	NA
rs9303494	cg13603318	G	A	-26.93	3.65e-34	53732	CCDC46	NM_145036	Body	Open_Sea	NA	NA
rs2912231	cg11314779	A	C	-26.93	3.65e-34	1			Intergenic	S_Shelf	NA	NA
rs4330650	cg16814680	A	G	-26.92	3.69e-34	2310			Intergenic	Open_Sea	NA	NA
rs4623371	cg16814680	C	A	-26.92	3.69e-34	798			Intergenic	Open_Sea	NA	NA
rs8042506	cg25879395	G	A	-26.92	3.74e-34	16863	SPG21;SPG21;SPG21	NM_001127889;NM_001127890;NM_016630	Body;Body;Body	Open_Sea	NA	NA
rs1049281	cg01521131	A	G	26.92	3.76e-34	1097	HLA-C	NM_002117	Body	N_Shore	NA	NA
rs3807735	cg00401665	A	G	-26.9	3.97e-34	18	MAGI2	NM_012301	Body	Open_Sea	NA	NA
rs1046988	cg07703391	A	G	-26.89	4.03e-34	6980	BMP8B;PPIE	NM_001720;NM_203456	3'UTR;Body	Open_Sea	NA	NA
rs9578085	cg13506281	A	G	-26.89	4.1e-34	392	MTUS2	NM_001033602	Body	Island	NA	NA
rs6846985	cg18093448	A	G	-26.87	4.25e-34	1	WWC2	NM_024949	Body	Open_Sea	NA	NA
rs1044013	cg14859874	G	A	26.87	4.29e-34	4850	UBAP2L	NM_014847	Body	Open_Sea	NA	chr1:154236972:154238650
rs10236516	cg04130408	A	G	-26.85	4.5e-34	0	CLIP2;CLIP2	NM_032421;NM_003388	TSS1500;TSS1500	N_Shore	chr7:73697200:73703600	NA
rs2075032	cg12161182	G	A	-26.85	4.57e-34	10196	NINJ2	NM_016533	Body	Open_Sea	NA	NA
rs10952250	cg21885112	G	A	-26.84	4.67e-34	601	C7orf29;LRRC61;LRRC61	NM_138434;NM_023942;NM_001142928	TSS1500;5'UTR;5'UTR	Open_Sea	NA	NA
rs2108854	cg21885112	G	A	-26.84	4.67e-34	9159	C7orf29;LRRC61;LRRC61	NM_138434;NM_023942;NM_001142928	TSS1500;5'UTR;5'UTR	Open_Sea	NA	NA
rs736778	cg19300401	A	G	-26.84	4.68e-34	18136			Intergenic	Open_Sea	NA	NA
rs7162876	cg04579183	A	G	-26.84	4.69e-34	2400	NCRNA00052	NR_026869	TSS1500	Open_Sea	NA	NA
rs745940	cg20187719	A	G	26.83	4.81e-34	2515	LOC285375	NR_027103	TSS1500	Open_Sea	NA	NA
rs10483479	cg00814218	G	A	-26.81	4.98e-34	50	SLC25A21;SLC25A21	NM_030631;NM_001171170	Body;Body	Open_Sea	NA	NA
rs8003131	cg00814218	G	A	-26.81	4.98e-34	646	SLC25A21;SLC25A21	NM_030631;NM_001171170	Body;Body	Open_Sea	NA	NA
rs9393709	cg17009574	A	G	26.8	5.15e-34	198	BTN3A2	NM_007047	TSS200	Open_Sea	NA	NA
rs1736936	cg25046571	A	G	-26.8	5.17e-34	340	HLA-G	NM_002127	TSS200	N_Shore	NA	NA
rs6871272	cg27586797	A	G	26.8	5.18e-34	4237			Intergenic	Open_Sea	NA	NA
rs10177371	cg01188578	G	A	26.79	5.3e-34	1328	HADHA	NM_000182	Body	N_Shelf	NA	NA
rs9515119	cg12195446	C	A	-26.79	5.36e-34	15161	IRS2	NM_003749	Body	Open_Sea	NA	NA
rs3793371	cg03978067	A	G	-26.78	5.48e-34	4457	EEF1D;EEF1D;EEF1D;EEF1D;EEF1D;EEF1D;EEF1D	NM_001130056;NM_001130057;NM_032378;NM_001130055;NM_001960;NM_001130054;NM_001130053	Body;Body;Body;Body;Body;Body;Body	Open_Sea	NA	NA
rs9890618	cg19079513	A	G	-26.77	5.62e-34	1			Intergenic	Open_Sea	NA	NA
rs7130836	cg27049594	A	G	-26.76	5.7e-34	1	OR8A1	NM_001005194	TSS1500	Open_Sea	NA	NA
rs10422797	cg12478440	G	A	-26.75	6e-34	1143	EXOC3L2	NM_138568	Body	S_Shelf	NA	NA
rs2148500	cg27035997	A	G	-26.75	6e-34	6296			Intergenic	S_Shelf	NA	NA
rs12342699	cg21219268	A	G	-26.74	6.13e-34	16786	RGS3;RGS3;RGS3	NM_130795;NM_144488;NM_017790	Body;Body;Body	Open_Sea	NA	NA
rs7046427	cg21219268	A	G	-26.74	6.13e-34	9483	RGS3;RGS3;RGS3	NM_130795;NM_144488;NM_017790	Body;Body;Body	Open_Sea	NA	NA
rs7851718	cg21219268	A	G	-26.74	6.13e-34	5265	RGS3;RGS3;RGS3	NM_130795;NM_144488;NM_017790	Body;Body;Body	Open_Sea	NA	NA
rs12339493	cg21219268	A	G	-26.74	6.13e-34	44144	RGS3;RGS3;RGS3	NM_130795;NM_144488;NM_017790	Body;Body;Body	Open_Sea	NA	NA
rs10116799	cg21219268	A	G	-26.74	6.13e-34	114593	RGS3;RGS3;RGS3	NM_130795;NM_144488;NM_017790	Body;Body;Body	Open_Sea	NA	NA
rs7021688	cg21219268	A	G	-26.74	6.13e-34	108059	RGS3;RGS3;RGS3	NM_130795;NM_144488;NM_017790	Body;Body;Body	Open_Sea	NA	NA
rs11145930	cg07056794	A	G	-26.72	6.51e-34	14293			Intergenic	Island	NA	NA
rs12739624	cg03970567	A	G	-26.71	6.54e-34	1	ATF3	NM_001030287	5'UTR	Open_Sea	NA	NA
rs457414	cg04814784	C	A	26.7	6.74e-34	20323	VHL;VHL	NM_198156;NM_000551	TSS1500;TSS1500	N_Shore	NA	NA
rs7577630	cg16995742	G	A	26.69	6.92e-34	1	COPS8;COPS8	NM_198189;NM_006710	TSS1500;TSS1500	N_Shore	NA	NA
rs13404290	cg16995742	A	G	26.69	6.92e-34	835	COPS8;COPS8	NM_198189;NM_006710	TSS1500;TSS1500	N_Shore	NA	NA
rs648353	cg13564529	G	A	-26.67	7.4e-34	525	VAV2;VAV2	NM_001134398;NM_003371	Body;Body	Open_Sea	chr9:136820000:136829000	NA
rs10902188	cg03951394	A	G	-26.66	7.55e-34	6412	DEAF1	NM_021008	Body	Island	NA	NA
rs2286741	cg19415746	G	A	-26.65	7.72e-34	356	NRAP;NRAP	NM_006175;NM_198060	Body;Body	Open_Sea	NA	NA
rs6913892	cg06330797	A	G	-26.65	7.74e-34	3662	RPS6KA2	NM_001006932	Body	N_Shore	NA	NA
rs330570	cg10993865	A	G	-26.64	7.95e-34	1	CARS2	NM_024537	3'UTR	N_Shore	chr13:111289000:111294400	NA
rs817362	cg17343385	G	A	-26.64	8.08e-34	7357	DNAJC5	NM_025219	5'UTR	S_Shore	NA	NA
rs4820484	cg02940070	A	G	-26.63	8.3e-34	155299	PACSIN2	NM_007229	TSS1500	Open_Sea	chr22:43307800:43348800	NA
rs6941318	cg17929630	G	A	-26.62	8.52e-34	71862	RNF39;RNF39	NM_170769;NM_025236	3'UTR;3'UTR	N_Shore	NA	NA
rs1790334	cg06894070	A	G	26.62	8.53e-34	83052	KRTAP5-7	NM_001012503	TSS200	Open_Sea	NA	NA
rs2186778	cg06894070	A	G	26.62	8.53e-34	52687	KRTAP5-7	NM_001012503	TSS200	Open_Sea	NA	NA
rs1044535	cg06894070	G	A	26.62	8.53e-34	92427	KRTAP5-7	NM_001012503	TSS200	Open_Sea	NA	NA
rs7213544	cg17225604	A	G	-26.61	8.77e-34	83711			Intergenic	S_Shore	NA	NA
rs1339988	cg10155537	G	A	26.59	9.11e-34	420	OR14C36	NM_001001918	1stExon	Open_Sea	NA	NA
rs566750	cg07621697	A	G	-26.58	9.42e-34	4789			Intergenic	Open_Sea	NA	chr5:134489969:134491399
rs945419	cg02890259	G	A	26.57	9.66e-34	349	HSPB7;HSPB7	NM_014424;NM_014424	1stExon;5'UTR	Open_Sea	chr1:16340000:16349000	NA
rs11653181	cg20795417	G	A	-26.57	9.79e-34	64	TK1	NM_003258	Body	N_Shelf	chr17:76175000:76182400	NA
rs11794	cg05412957	A	G	-26.54	1.04e-33	1	SCGN	NM_006998	3'UTR	Open_Sea	chr6:25701400:25707800	NA
rs10946793	cg05412957	G	A	-26.54	1.04e-33	1718	SCGN	NM_006998	3'UTR	Open_Sea	chr6:25701400:25707800	NA
rs9366627	cg05412957	A	G	-26.54	1.04e-33	15312	SCGN	NM_006998	3'UTR	Open_Sea	chr6:25701400:25707800	NA
rs10516690	cg04073914	A	G	-26.54	1.05e-33	4106	AGPAT9	NM_032717	Body	S_Shelf	NA	NA
rs7745964	cg24100293	A	G	-26.53	1.08e-33	18103	FLJ22536	NR_015410	Body	Open_Sea	NA	NA
rs9358470	cg24100293	A	G	-26.53	1.08e-33	16566	FLJ22536	NR_015410	Body	Open_Sea	NA	NA
rs12626853	cg17839758	A	G	-26.52	1.11e-33	1	C21orf29;KRTAP12-3	NM_144991;NM_198697	Body;TSS1500	Open_Sea	NA	NA
rs2948441	cg23021160	A	G	26.52	1.12e-33	43896	NAT8	NM_003960	TSS200	Open_Sea	NA	NA
rs2037814	cg23021160	A	C	26.52	1.12e-33	193997	NAT8	NM_003960	TSS200	Open_Sea	NA	NA
rs2280506	cg23021160	G	A	26.52	1.12e-33	0	NAT8	NM_003960	TSS200	Open_Sea	NA	NA
rs2421587	cg23021160	G	A	26.52	1.12e-33	30663	NAT8	NM_003960	TSS200	Open_Sea	NA	NA
rs4852940	cg23021160	A	G	26.52	1.12e-33	12664	NAT8	NM_003960	TSS200	Open_Sea	NA	NA
rs17135317	cg14669842	A	G	26.51	1.14e-33	1073	MCC;MCC	NM_002387;NM_001085377	Body;Body	Open_Sea	NA	NA
rs12979640	cg22671798	A	G	26.51	1.14e-33	50221	ZNF573	NM_152360	3'UTR	Open_Sea	NA	NA
rs2851109	cg20704148	A	G	26.51	1.15e-33	16643	SLCO2B1;SLCO2B1	NM_007256;NM_001145212	TSS1500;TSS1500	Open_Sea	NA	NA
rs6904029	cg03570263	A	G	-26.49	1.19e-33	97224	RNF39;RNF39	NM_170769;NM_025236	Body;Body	S_Shore	NA	NA
rs3823355	cg03570263	A	G	-26.49	1.19e-33	98208	RNF39;RNF39	NM_170769;NM_025236	Body;Body	S_Shore	NA	NA
rs6916422	cg03570263	A	G	-26.49	1.19e-33	102181	RNF39;RNF39	NM_170769;NM_025236	Body;Body	S_Shore	NA	NA
rs6935053	cg03570263	C	A	-26.49	1.19e-33	106128	RNF39;RNF39	NM_170769;NM_025236	Body;Body	S_Shore	NA	NA
rs3102070	cg05718771	A	G	-26.49	1.2e-33	14835			Intergenic	Open_Sea	NA	NA
rs430949	cg05718771	A	C	-26.49	1.2e-33	15863			Intergenic	Open_Sea	NA	NA
rs4770628	cg07271471	A	G	-26.48	1.24e-33	6132	SPATA13;SPATA13	NM_001166271;NM_153023	5'UTR;5'UTR	Open_Sea	chr13:24781000:24790800	NA
rs2861545	cg07271471	G	A	-26.48	1.24e-33	5467	SPATA13;SPATA13	NM_001166271;NM_153023	5'UTR;5'UTR	Open_Sea	chr13:24781000:24790800	NA
rs9525356	cg00502469	A	G	-26.45	1.35e-33	42760	RASA3	NM_007368	Body	Island	NA	NA
rs17126483	cg08253809	G	A	26.44	1.38e-33	6824	C14orf119	NM_017924	3'UTR	S_Shelf	NA	NA
rs1060489	cg10092770	G	A	26.44	1.4e-33	2476	NCRNA00029	NR_028295	TSS200	S_Shore	NA	NA
rs6090206	cg10092770	G	A	26.44	1.4e-33	34	NCRNA00029	NR_028295	TSS200	S_Shore	NA	NA
rs11710257	cg08146865	C	A	-26.41	1.49e-33	37357	NME6	NM_005793	3'UTR	Open_Sea	NA	NA
rs6591536	cg15392147	G	A	26.41	1.51e-33	1411	OR5A1	NM_001004728	TSS1500	Open_Sea	NA	NA
rs13164421	cg02550738	A	G	-26.4	1.55e-33	14338			Intergenic	Open_Sea	NA	NA
rs4869267	cg02550738	G	A	-26.4	1.55e-33	13783			Intergenic	Open_Sea	NA	NA
rs12292212	cg07146321	A	G	-26.4	1.56e-33	1			Intergenic	Open_Sea	NA	NA
rs7946543	cg07146321	G	A	-26.4	1.56e-33	2354			Intergenic	Open_Sea	NA	NA
rs2745412	cg10619365	A	G	-26.39	1.58e-33	81571			Intergenic	Open_Sea	NA	NA
rs1533055	cg08049519	G	A	26.38	1.62e-33	2774			Intergenic	S_Shore	NA	NA
rs2250029	cg08049519	G	A	26.38	1.62e-33	2392			Intergenic	S_Shore	NA	NA
rs11706277	cg08146865	G	A	-26.38	1.63e-33	24576	NME6	NM_005793	3'UTR	Open_Sea	NA	NA
rs11716371	cg08146865	A	G	-26.38	1.63e-33	26893	NME6	NM_005793	3'UTR	Open_Sea	NA	NA
rs13085251	cg08146865	A	G	-26.38	1.63e-33	4188	NME6	NM_005793	3'UTR	Open_Sea	NA	NA
rs4479622	cg08146865	A	G	-26.38	1.63e-33	2316	NME6	NM_005793	3'UTR	Open_Sea	NA	NA
rs11709691	cg08146865	G	A	-26.38	1.63e-33	32188	NME6	NM_005793	3'UTR	Open_Sea	NA	NA
rs11710861	cg08146865	A	G	-26.38	1.63e-33	38297	NME6	NM_005793	3'UTR	Open_Sea	NA	NA
rs13059037	cg08146865	G	A	-26.38	1.63e-33	47978	NME6	NM_005793	3'UTR	Open_Sea	NA	NA
rs13068265	cg08146865	C	A	-26.38	1.63e-33	34243	NME6	NM_005793	3'UTR	Open_Sea	NA	NA
rs11718350	cg08146865	C	A	-26.38	1.63e-33	25135	NME6	NM_005793	3'UTR	Open_Sea	NA	NA
rs11718329	cg08146865	G	C	-26.38	1.63e-33	26029	NME6	NM_005793	3'UTR	Open_Sea	NA	NA
rs3937	cg08146865	G	A	-26.38	1.63e-33	23455	NME6	NM_005793	3'UTR	Open_Sea	NA	NA
rs745116	cg08146865	C	A	-26.38	1.63e-33	63321	NME6	NM_005793	3'UTR	Open_Sea	NA	NA
rs1923366	cg26584456	G	A	26.38	1.64e-33	18792	PPIF	NM_005729	3'UTR	Open_Sea	NA	NA
rs11869542	cg11395062	A	G	26.38	1.66e-33	221120	CDRT15	NM_001007530	Body	Open_Sea	NA	NA
rs8076269	cg11395062	A	G	26.38	1.66e-33	203326	CDRT15	NM_001007530	Body	Open_Sea	NA	NA
rs12525618	cg01278975	A	G	-26.37	1.69e-33	1263	MDGA1	NM_153487	Body	N_Shore	NA	NA
rs4954603	cg14252237	G	A	-26.35	1.78e-33	16156			Intergenic	Open_Sea	NA	NA
rs4731668	cg12134602	G	A	-26.34	1.83e-33	31257	C7orf45	NM_145268	3'UTR	Open_Sea	NA	chr7:129856049:129859158
rs4728190	cg12134602	A	G	-26.34	1.83e-33	635	C7orf45	NM_145268	3'UTR	Open_Sea	NA	chr7:129856049:129859158
rs7808330	cg12134602	A	G	-26.34	1.83e-33	1	C7orf45	NM_145268	3'UTR	Open_Sea	NA	chr7:129856049:129859158
rs1709115	cg06210526	G	A	-26.32	1.93e-33	275	CYP2F1	NM_000774	TSS1500	Open_Sea	NA	NA
rs7075876	cg16397968	A	G	-26.32	1.95e-33	1565	PFKP	NM_002627	Body	S_Shelf	NA	NA
rs9423685	cg16397968	A	C	-26.32	1.95e-33	767	PFKP	NM_002627	Body	S_Shelf	NA	NA
rs11057576	cg19235645	G	A	26.3	2.03e-33	2826	FAM101A	NM_181709	5'UTR	N_Shore	NA	NA
rs9371153	cg21696374	G	A	-26.3	2.04e-33	35985	WDR27	NM_182552	Body	S_Shore	NA	NA
rs9371155	cg21696374	A	G	-26.3	2.04e-33	48965	WDR27	NM_182552	Body	S_Shore	NA	NA
rs9396978	cg21696374	A	G	-26.3	2.04e-33	1912	WDR27	NM_182552	Body	S_Shore	NA	NA
rs9396946	cg21696374	A	G	-26.3	2.04e-33	54883	WDR27	NM_182552	Body	S_Shore	NA	NA
rs1054190	cg12414339	A	G	-26.29	2.08e-33	0	NR1I2;NR1I2;NR1I2	NM_003889;NM_022002;NM_033013	3'UTR;3'UTR;3'UTR	Open_Sea	NA	NA
rs2298222	cg12417704	A	G	-26.28	2.13e-33	1	KIAA0495	NM_207306	3'UTR	N_Shelf	NA	NA
rs920309	cg15421137	A	G	26.28	2.14e-33	45197	FAM114A2	NM_018691	3'UTR	Open_Sea	NA	NA
rs2578377	cg15421137	G	A	26.28	2.14e-33	40866	FAM114A2	NM_018691	3'UTR	Open_Sea	NA	NA
rs2255493	cg15421137	G	A	26.28	2.14e-33	60446	FAM114A2	NM_018691	3'UTR	Open_Sea	NA	NA
rs707179	cg15421137	G	A	26.28	2.14e-33	1061	FAM114A2	NM_018691	3'UTR	Open_Sea	NA	NA
rs1133805	cg04486839	C	A	-26.27	2.23e-33	76	C1orf192	NM_001013625	3'UTR	Open_Sea	NA	NA
rs3935401	cg04486839	G	A	-26.27	2.23e-33	1176	C1orf192	NM_001013625	3'UTR	Open_Sea	NA	NA
rs4600063	cg04486839	G	A	-26.27	2.23e-33	1543	C1orf192	NM_001013625	3'UTR	Open_Sea	NA	NA
rs4077631	cg04486839	A	G	-26.27	2.23e-33	25701	C1orf192	NM_001013625	3'UTR	Open_Sea	NA	NA
rs2076312	cg11960243	A	C	-26.24	2.41e-33	973	COL11A2;COL11A2;COL11A2	NM_080679;NM_080681;NM_080680	Body;Body;Body	Open_Sea	NA	NA
rs7169204	cg10530344	G	A	-26.24	2.41e-33	751			Intergenic	Open_Sea	NA	NA
rs922733	cg27596172	A	G	-26.24	2.41e-33	1			Intergenic	S_Shelf	NA	NA
rs11236708	cg14167033	A	G	-26.24	2.43e-33	371	SHANK2;SHANK2	NM_012309;NM_133266	Body;Body	Open_Sea	NA	NA
rs9942933	cg13725087	A	G	-26.23	2.48e-33	1			Intergenic	Open_Sea	NA	NA
rs13060869	cg18309183	A	C	-26.22	2.56e-33	3587			Intergenic	S_Shelf	NA	NA
rs297151	cg02502145	A	C	26.2	2.71e-33	7064	SOS1	NM_005633	Body	Open_Sea	NA	NA
rs9263715	cg01203766	A	G	-26.18	2.88e-33	1	PSORS1C1	NM_014068	5'UTR	Open_Sea	chr6:31089200:31097200	NA
rs9263699	cg01203766	A	G	-26.18	2.88e-33	2101	PSORS1C1	NM_014068	5'UTR	Open_Sea	chr6:31089200:31097200	NA
rs3815087	cg01203766	A	G	-26.18	2.88e-33	2213	PSORS1C1	NM_014068	5'UTR	Open_Sea	chr6:31089200:31097200	NA
rs7546586	cg24586205	G	A	26.17	2.94e-33	6436			Intergenic	Open_Sea	NA	NA
rs13421970	cg02823625	G	A	-26.16	2.99e-33	1226	KLHL30	NM_198582	TSS1500	N_Shore	NA	NA
rs11688382	cg02823625	C	A	-26.16	2.99e-33	336	KLHL30	NM_198582	TSS1500	N_Shore	NA	NA
rs17167332	cg23169584	A	G	-26.15	3.07e-33	50637	EXOC4	NM_021807	Body	Open_Sea	chr7:133619000:133622000	NA
rs10777160	cg26864661	G	A	26.14	3.16e-33	10725			Intergenic	Open_Sea	NA	chr12:76660476:76661443
rs7919627	cg16432908	G	A	-26.14	3.21e-33	13482	BEND7;BEND7;BEND7;BEND7	NM_001100912;NM_152751;NM_001100912;NM_152751	1stExon;1stExon;5'UTR;5'UTR	Open_Sea	NA	NA
rs2614790	cg19949776	A	G	-26.13	3.23e-33	29099	LOC100132724;AP4E1	NR_027642;NM_007347	TSS200;Body	Open_Sea	NA	NA
rs2306331	cg19949776	G	A	-26.13	3.23e-33	18943	LOC100132724;AP4E1	NR_027642;NM_007347	TSS200;Body	Open_Sea	NA	NA
rs7182756	cg25536002	A	C	-26.13	3.27e-33	1577	IGDCC3	NM_004884	TSS1500	S_Shore	NA	NA
rs10484439	cg21438527	A	G	26.12	3.32e-33	120553	HIST1H4D	NM_003539	TSS200	S_Shore	NA	NA
rs6953665	cg06093861	A	G	-26.12	3.38e-33	11363			Intergenic	S_Shore	NA	NA
rs4619692	cg04990378	A	G	-26.11	3.41e-33	9412	C20orf166;MIR133A2	NM_178463;NR_029676	Body;TSS1500	Open_Sea	NA	NA
rs1790348	cg06894070	A	G	26.11	3.5e-33	94625	KRTAP5-7	NM_001012503	TSS200	Open_Sea	NA	NA
rs220159	cg08880261	A	G	-26.1	3.55e-33	1	UMODL1;UMODL1	NM_173568;NM_001004416	Body;Body	Island	NA	NA
rs2071551	cg18572898	G	A	26.09	3.6e-33	17356	HLA-DQA2	NM_020056	Body	Open_Sea	NA	NA
rs17375690	cg07759478	A	G	-26.08	3.75e-33	1	SYNPR	NM_001130003	Body	Open_Sea	NA	NA
rs3818624	cg12532878	A	G	-26.07	3.87e-33	53471	RASA3	NM_007368	Body	N_Shore	NA	NA
rs11190	cg03643559	C	A	-26.07	3.88e-33	7381	IKZF5	NM_022466	Body	Open_Sea	NA	NA
rs2276129	cg15627180	A	G	-26.07	3.89e-33	2985	TMPRSS4;TMPRSS4	NM_001083947;NM_019894	Body;Body	Open_Sea	NA	NA
rs6996219	cg27450744	G	A	-26.06	3.97e-33	10360			Intergenic	Island	NA	NA
rs13036459	cg18032705	A	G	-26.06	4e-33	82287	PREX1	NM_020820	Body	Island	NA	NA
rs1433089	cg01561758	G	A	-26.04	4.14e-33	7460			Intergenic	S_Shelf	NA	NA
rs12673692	cg07846874	A	G	-26.04	4.25e-33	1	THSD7A	NM_015204	Body	Open_Sea	NA	NA
rs4767413	cg10363118	A	C	-26.01	4.54e-33	2141			Intergenic	S_Shelf	NA	NA
rs1020852	cg00881894	A	G	-26.01	4.62e-33	2862	SCN1A;SCN1A;SCN1A	NM_001165963;NM_006920;NM_001165964	TSS1500;TSS1500;TSS1500	Open_Sea	NA	NA
rs13397210	cg00881894	A	G	-26.01	4.62e-33	8493	SCN1A;SCN1A;SCN1A	NM_001165963;NM_006920;NM_001165964	TSS1500;TSS1500;TSS1500	Open_Sea	NA	NA
rs1841548	cg00881894	G	A	-26.01	4.62e-33	10091	SCN1A;SCN1A;SCN1A	NM_001165963;NM_006920;NM_001165964	TSS1500;TSS1500;TSS1500	Open_Sea	NA	NA
rs4271951	cg02507579	A	G	-26	4.67e-33	25213	OR5H15	NM_001005515	1stExon	Open_Sea	NA	NA
rs11134696	cg00546757	G	A	-25.97	5.12e-33	28657			Intergenic	N_Shore	NA	NA
rs10463007	cg00546757	G	A	-25.97	5.12e-33	1860			Intergenic	N_Shore	NA	NA
rs6712664	cg11016420	A	G	-25.97	5.12e-33	742			Intergenic	N_Shelf	NA	NA
rs159371	cg18089146	G	A	-25.96	5.31e-33	28713			Intergenic	Open_Sea	NA	NA
rs10957322	cg03066009	A	G	-25.95	5.33e-33	30105	CYP7B1	NM_004820	Body	Open_Sea	NA	NA
rs1369979	cg10590622	C	A	25.95	5.35e-33	47657	PDHA2	NM_005390	TSS1500	Open_Sea	NA	NA
rs2956914	cg13402656	A	C	-25.94	5.58e-33	1093	DLGAP2	NM_004745	Body	Island	NA	NA
rs1054737	cg13971866	A	G	-25.94	5.6e-33	1	C2orf39	NM_145038	3'UTR	Open_Sea	NA	NA
rs11660592	cg21367586	G	A	-25.92	5.86e-33	6454	FHOD3	NM_025135	Body	S_Shore	NA	NA
rs8083264	cg21367586	A	G	-25.92	5.86e-33	1	FHOD3	NM_025135	Body	S_Shore	NA	NA
rs6044121	cg22181382	A	G	-25.92	5.86e-33	13272			Intergenic	S_Shelf	NA	NA
rs997972	cg22181382	G	A	-25.92	5.86e-33	1797			Intergenic	S_Shelf	NA	NA
rs10225245	cg21823080	A	G	-25.91	5.99e-33	4621	CNTNAP2	NM_014141	Body	Open_Sea	NA	NA
rs2992907	cg22274196	G	A	25.91	5.99e-33	1711			Intergenic	S_Shelf	NA	NA
rs6083190	cg11897887	G	A	-25.9	6.14e-33	17286	CST9L	NM_080610	TSS1500	Open_Sea	NA	NA
rs16917433	cg19039925	G	A	-25.9	6.18e-33	383	GVIN1	NR_003945	TSS1500	Open_Sea	NA	NA
rs13056403	cg05957781	A	G	-25.89	6.33e-33	1			Intergenic	N_Shelf	NA	NA
rs6519991	cg05957781	A	G	-25.89	6.33e-33	2138			Intergenic	N_Shelf	NA	NA
rs6430506	cg24861399	A	G	25.88	6.58e-33	10652	MGAT5	NM_002410	Body	Open_Sea	NA	NA
rs727581	cg04613734	G	A	-25.88	6.63e-33	13430	TRPS1	NM_014112	5'UTR	S_Shelf	NA	NA
rs2057170	cg21862099	G	A	25.87	6.72e-33	17724			Intergenic	N_Shelf	chr20:60692000:60696400	NA
rs6089664	cg21862099	G	A	25.87	6.72e-33	21686			Intergenic	N_Shelf	chr20:60692000:60696400	NA
rs1029391	cg16792234	C	A	25.86	6.91e-33	11266	SLC25A13;SLC25A13;SLC25A13	NM_014251;NM_001160210;NR_027662	Body;Body;Body	Open_Sea	NA	NA
rs13430952	cg25570222	C	A	-25.86	6.97e-33	39474	SRBD1	NM_018079	Body	Open_Sea	NA	NA
rs2193836	cg25570222	A	C	-25.86	6.97e-33	128947	SRBD1	NM_018079	Body	Open_Sea	NA	NA
rs798536	cg17393140	A	G	-25.85	7.07e-33	2254			Intergenic	Open_Sea	NA	chr7:2763466:2764810
rs1861436	cg01695532	G	A	-25.83	7.5e-33	115073	STRN	NM_003162	Body	N_Shelf	NA	NA
rs13020894	cg01695532	G	A	-25.83	7.5e-33	130916	STRN	NM_003162	Body	N_Shelf	NA	NA
rs9276976	cg00540941	A	G	-25.82	7.65e-33	1049	HLA-DOA	NM_002119	Body	N_Shore	NA	NA
rs6771997	cg15210622	G	A	-25.81	8.02e-33	43046	PPP2R3A;PPP2R3A	NM_002718;NM_181897	Body;Body	Open_Sea	NA	NA
rs6774289	cg15210622	A	C	-25.81	8.02e-33	60255	PPP2R3A;PPP2R3A	NM_002718;NM_181897	Body;Body	Open_Sea	NA	NA
rs17197552	cg15210622	G	A	-25.81	8.02e-33	52096	PPP2R3A;PPP2R3A	NM_002718;NM_181897	Body;Body	Open_Sea	NA	NA
rs1278774	cg21463262	A	G	-25.81	8.04e-33	4362	ATP11A;ATP11A	NM_015205;NM_032189	3'UTR;3'UTR	N_Shore	NA	NA
rs17630276	cg06899226	A	G	-25.79	8.44e-33	22898			Intergenic	Open_Sea	NA	NA
rs2040639	cg17196155	G	A	25.78	8.63e-33	29961	XRCC2	NM_005431	3'UTR	Open_Sea	NA	NA
rs2832772	cg05809586	A	G	-25.77	8.82e-33	38268	KRTAP27-1	NM_001077711	1stExon	Open_Sea	NA	NA
rs1128877	cg21243064	G	A	-25.77	8.86e-33	48032	SEC16A	NM_014866	Body	S_Shelf	NA	NA
rs6424243	cg01876809	G	A	25.75	9.39e-33	1434			Intergenic	S_Shelf	NA	NA
rs2306257	cg12386614	A	C	-25.74	9.61e-33	23016			Intergenic	Open_Sea	NA	NA
rs3912145	cg12386614	G	A	-25.74	9.61e-33	6109			Intergenic	Open_Sea	NA	NA
rs3766813	cg12386614	A	G	-25.74	9.61e-33	4455			Intergenic	Open_Sea	NA	NA
rs16837490	cg15591727	A	G	-25.74	9.76e-33	1897	ZXDC	NM_025112	Body	Open_Sea	NA	chr3:126165319:126167292
rs10010115	cg27581660	G	A	-25.74	9.8e-33	2096			Intergenic	Open_Sea	NA	NA
rs17028075	cg27581660	A	G	-25.74	9.8e-33	1			Intergenic	Open_Sea	NA	NA
rs17028081	cg27581660	A	G	-25.74	9.8e-33	1374			Intergenic	Open_Sea	NA	NA
rs1414316	cg12195446	A	G	-25.73	9.86e-33	25692	IRS2	NM_003749	Body	Open_Sea	NA	NA
rs10935417	cg27141807	A	G	-25.73	9.92e-33	1010	SPSB4	NM_080862	Body	S_Shore	NA	NA
rs6793789	cg27141807	A	C	-25.73	9.92e-33	5852	SPSB4	NM_080862	Body	S_Shore	NA	NA
rs6804474	cg27141807	A	G	-25.73	9.92e-33	2409	SPSB4	NM_080862	Body	S_Shore	NA	NA
rs9324	cg05393861	G	A	-25.72	1.02e-32	3043	ITIH3	NM_002217	TSS200	Open_Sea	NA	NA
rs1075653	cg05393861	G	A	-25.72	1.02e-32	3100	ITIH3	NM_002217	TSS200	Open_Sea	NA	NA
rs1076425	cg05393861	G	A	-25.72	1.02e-32	3166	ITIH3	NM_002217	TSS200	Open_Sea	NA	NA
rs10849885	cg07741840	A	G	-25.72	1.03e-32	11921	KDM2B;KDM2B	NM_032590;NM_001005366	Body;Body	S_Shelf	NA	NA
rs6826681	cg09413645	G	A	-25.7	1.09e-32	6203	SEPT11	NM_018243	Body	Open_Sea	chr4:77932000:77935000	NA
rs4802210	cg23489630	G	A	-25.7	1.09e-32	670	ZNF234;ZNF234	NM_006630;NM_001144824	TSS1500;TSS1500	N_Shore	NA	NA
rs6754391	cg11716267	A	G	25.7	1.1e-32	1191	LOC375190	NM_001145710	Body	Open_Sea	NA	NA
rs723937	cg10738003	A	G	-25.68	1.14e-32	79211	ARHGEF12	NM_015313	Body	Open_Sea	NA	NA
rs1006397	cg23323926	A	G	-25.68	1.14e-32	18761	NACC1	NM_052876	3'UTR	S_Shore	NA	NA
rs12035846	cg17001333	A	G	-25.66	1.2e-32	10473			Intergenic	Open_Sea	NA	NA
rs394657	cg00366603	G	A	-25.66	1.22e-32	974	NOTCH4	NM_004557	Body	Open_Sea	NA	NA
rs2005180	cg16416584	A	G	-25.64	1.29e-32	1	CHSY1	NM_014918	Body	Open_Sea	NA	NA
rs2257460	cg09746326	A	G	-25.62	1.34e-32	4813	DCUN1D2	NM_001014283	Body	Open_Sea	NA	NA
rs9355580	cg11082635	A	G	-25.62	1.34e-32	2561	RPS6KA2;RPS6KA2	NM_021135;NM_001006932	Body;Body	Open_Sea	NA	NA
rs9544996	cg24941469	A	G	-25.62	1.34e-32	1387			Intergenic	Open_Sea	NA	NA
rs3825422	cg03372334	G	A	-25.62	1.35e-32	14278	MBNL2;MBNL2	NM_144778;NM_207304	Body;Body	S_Shelf	NA	NA
rs11802076	cg22167148	A	C	-25.62	1.35e-32	16401			Intergenic	N_Shelf	NA	NA
rs3197223	cg08146865	A	G	-25.62	1.37e-32	0	NME6	NM_005793	3'UTR	Open_Sea	NA	NA
rs12923861	cg07152869	A	G	-25.61	1.41e-32	48720	KIAA0556	NM_015202	Body	Open_Sea	NA	NA
rs9922282	cg07152869	A	G	-25.61	1.41e-32	23616	KIAA0556	NM_015202	Body	Open_Sea	NA	NA
rs9923148	cg07152869	A	G	-25.61	1.41e-32	28452	KIAA0556	NM_015202	Body	Open_Sea	NA	NA
rs12447703	cg07152869	G	A	-25.61	1.41e-32	36014	KIAA0556	NM_015202	Body	Open_Sea	NA	NA
rs12930355	cg07152869	A	G	-25.61	1.41e-32	21354	KIAA0556	NM_015202	Body	Open_Sea	NA	NA
rs12447120	cg07152869	A	G	-25.61	1.41e-32	10580	KIAA0556	NM_015202	Body	Open_Sea	NA	NA
rs8179961	cg08977311	A	G	25.6	1.43e-32	2884	C3orf50	NR_021485	Body	Open_Sea	NA	NA
rs10144418	cg22955899	G	A	-25.6	1.44e-32	199865	DLGAP5;DLGAP5	NM_014750;NM_001146015	Body;Body	Open_Sea	NA	NA
rs10134339	cg22955899	G	A	-25.6	1.44e-32	196537	DLGAP5;DLGAP5	NM_014750;NM_001146015	Body;Body	Open_Sea	NA	NA
rs11625001	cg22955899	G	A	-25.6	1.44e-32	140317	DLGAP5;DLGAP5	NM_014750;NM_001146015	Body;Body	Open_Sea	NA	NA
rs7158768	cg22955899	C	A	-25.6	1.44e-32	145769	DLGAP5;DLGAP5	NM_014750;NM_001146015	Body;Body	Open_Sea	NA	NA
rs3742569	cg22955899	G	A	-25.6	1.44e-32	200863	DLGAP5;DLGAP5	NM_014750;NM_001146015	Body;Body	Open_Sea	NA	NA
rs163035	cg25420101	G	A	-25.59	1.46e-32	5573	WDR41	NM_018268	Body	N_Shelf	chr5:76782200:76786400	NA
rs12296021	cg16999994	G	A	25.59	1.48e-32	39230	AP2A2	NM_012305	Body	Open_Sea	NA	NA
rs12435486	cg05057827	A	G	-25.59	1.49e-32	1			Intergenic	Open_Sea	NA	NA
rs7573065	cg18329052	A	G	-25.58	1.5e-32	0	SLC11A1	NM_000578	TSS200	Open_Sea	NA	NA
rs2071351	cg13661648	G	A	-25.55	1.64e-32	8646	HLA-DPA1	NM_033554	3'UTR	Open_Sea	NA	NA
rs10214910	cg13661648	A	C	-25.55	1.64e-32	2391	HLA-DPA1	NM_033554	3'UTR	Open_Sea	NA	NA
rs1431399	cg13661648	G	A	-25.55	1.64e-32	5750	HLA-DPA1	NM_033554	3'UTR	Open_Sea	NA	NA
rs1431400	cg13661648	A	G	-25.55	1.64e-32	5892	HLA-DPA1	NM_033554	3'UTR	Open_Sea	NA	NA
rs1431401	cg13661648	A	G	-25.55	1.64e-32	5902	HLA-DPA1	NM_033554	3'UTR	Open_Sea	NA	NA
rs2301220	cg13661648	A	G	-25.55	1.64e-32	3482	HLA-DPA1	NM_033554	3'UTR	Open_Sea	NA	NA
rs2301224	cg13661648	A	C	-25.55	1.64e-32	3085	HLA-DPA1	NM_033554	3'UTR	Open_Sea	NA	NA
rs6914849	cg13661648	A	G	-25.55	1.64e-32	5431	HLA-DPA1	NM_033554	3'UTR	Open_Sea	NA	NA
rs9469341	cg13661648	G	A	-25.55	1.64e-32	593	HLA-DPA1	NM_033554	3'UTR	Open_Sea	NA	NA
rs17214519	cg13661648	A	G	-25.55	1.64e-32	3096	HLA-DPA1	NM_033554	3'UTR	Open_Sea	NA	NA
rs1042190	cg13661648	G	A	-25.55	1.64e-32	1715	HLA-DPA1	NM_033554	3'UTR	Open_Sea	NA	NA
rs3077	cg13661648	G	A	-25.55	1.64e-32	2262	HLA-DPA1	NM_033554	3'UTR	Open_Sea	NA	NA
rs4925811	cg19787013	A	C	25.55	1.68e-32	64934	RECQL4	NM_004260	Body	N_Shore	NA	NA
rs4711211	cg03187614	G	A	-25.54	1.71e-32	35487	TRIM10;TRIM10	NM_006778;NM_052828	Body;Body	Open_Sea	NA	NA
rs1029237	cg03187614	A	G	-25.54	1.71e-32	11340	TRIM10;TRIM10	NM_006778;NM_052828	Body;Body	Open_Sea	NA	NA
rs9261535	cg03187614	A	G	-25.54	1.71e-32	1	TRIM10;TRIM10	NM_006778;NM_052828	Body;Body	Open_Sea	NA	NA
rs7843	cg03187614	G	A	-25.54	1.71e-32	25045	TRIM10;TRIM10	NM_006778;NM_052828	Body;Body	Open_Sea	NA	NA
rs957765	cg03187614	A	G	-25.54	1.71e-32	15368	TRIM10;TRIM10	NM_006778;NM_052828	Body;Body	Open_Sea	NA	NA
rs12282401	cg16827215	A	G	-25.53	1.75e-32	229	GALNTL4	NM_198516	3'UTR	Open_Sea	NA	NA
rs13261479	cg24849373	G	A	-25.52	1.82e-32	21884	TSNARE1	NM_145003	Body	N_Shelf	NA	NA
rs4325021	cg24849373	G	A	-25.52	1.82e-32	2110	TSNARE1	NM_145003	Body	N_Shelf	NA	NA
rs3803236	cg19218082	G	A	25.48	2e-32	6573	COL4A2	NM_001846	Body	S_Shore	NA	NA
rs2395309	cg13661648	G	A	-25.47	2.05e-32	9038	HLA-DPA1	NM_033554	3'UTR	Open_Sea	NA	NA
rs1141	cg23081194	G	A	-25.47	2.09e-32	1983	UBE2G2;UBE2G2	NM_182688;NM_003343	5'UTR;Body	N_Shelf	NA	NA
rs13659	cg21149357	T	A	25.47	2.1e-32	25768			Intergenic	S_Shelf	NA	NA
rs1925935	cg19848641	A	G	-25.46	2.13e-32	1			Intergenic	Open_Sea	NA	NA
rs4472223	cg25997988	A	G	-25.45	2.18e-32	30090			Intergenic	Open_Sea	NA	NA
rs2253588	cg04145681	G	C	25.45	2.19e-32	215	SFTA2	NM_205854	3'UTR	Open_Sea	NA	NA
rs2532925	cg04145681	G	A	25.45	2.19e-32	1	SFTA2	NM_205854	3'UTR	Open_Sea	NA	NA
rs10808739	cg03066009	A	G	-25.44	2.24e-32	1	CYP7B1	NM_004820	Body	Open_Sea	NA	NA
rs11992601	cg03066009	G	A	-25.44	2.24e-32	55781	CYP7B1	NM_004820	Body	Open_Sea	NA	NA
rs11996540	cg03066009	A	G	-25.44	2.24e-32	28008	CYP7B1	NM_004820	Body	Open_Sea	NA	NA
rs13272719	cg03066009	G	A	-25.44	2.24e-32	23542	CYP7B1	NM_004820	Body	Open_Sea	NA	NA
rs4737680	cg03066009	A	C	-25.44	2.24e-32	34796	CYP7B1	NM_004820	Body	Open_Sea	NA	NA
rs7812644	cg03066009	G	A	-25.44	2.24e-32	41357	CYP7B1	NM_004820	Body	Open_Sea	NA	NA
rs7826214	cg03066009	A	G	-25.44	2.24e-32	35810	CYP7B1	NM_004820	Body	Open_Sea	NA	NA
rs521081	cg13916633	G	A	-25.44	2.29e-32	60			Intergenic	S_Shelf	NA	NA
rs246173	cg03940883	G	A	-25.42	2.38e-32	878			Intergenic	S_Shore	NA	NA
rs246174	cg03940883	A	G	-25.42	2.38e-32	783			Intergenic	S_Shore	NA	NA
rs9282641	cg13069531	A	G	-25.41	2.47e-32	1	CD86;CD86;CD86	NM_006889;NM_175862;NM_006889	5'UTR;Body;1stExon	Open_Sea	NA	NA
rs7075976	cg25013753	G	A	25.41	2.49e-32	40065	ARHGAP22	NM_021226	3'UTR	N_Shelf	NA	NA
rs1051509	cg25013753	G	A	25.41	2.49e-32	147	ARHGAP22	NM_021226	3'UTR	N_Shelf	NA	NA
rs2698761	cg25013753	G	A	25.41	2.49e-32	62624	ARHGAP22	NM_021226	3'UTR	N_Shelf	NA	NA
rs2053984	cg22857670	A	G	-25.4	2.55e-32	24133			Intergenic	N_Shelf	NA	NA
rs9435732	cg15600437	A	G	-25.39	2.6e-32	1381	MFAP2;MFAP2	NM_001135247;NM_017459	TSS1500;TSS1500	S_Shelf	NA	NA
rs6518204	cg00272795	A	G	-25.38	2.66e-32	32776	UBE2G2;UBE2G2	NM_182688;NM_003343	5'UTR;Body	N_Shore	NA	NA
rs11628439	cg16433844	G	A	25.38	2.7e-32	16132	SMEK1	NM_032560	Body	Open_Sea	chr14:91958200:91965600	NA
rs10135595	cg16433844	C	A	25.38	2.7e-32	38100	SMEK1	NM_032560	Body	Open_Sea	chr14:91958200:91965600	NA
rs11217821	cg10738003	G	A	-25.36	2.82e-32	31436	ARHGEF12	NM_015313	Body	Open_Sea	NA	NA
rs978012	cg26882525	G	A	25.36	2.87e-32	10851	SLC36A3;SLC36A3	NM_001145017;NM_181774	Body;Body	Open_Sea	NA	NA
rs4713270	cg03570263	A	G	-25.35	2.91e-32	105594	RNF39;RNF39	NM_170769;NM_025236	Body;Body	S_Shore	NA	NA
rs334362	cg13431688	A	G	-25.35	2.93e-32	57317	TGFBR1;TGFBR1	NM_004612;NM_001130916	Body;Body	S_Shore	NA	NA
rs9654707	cg09714852	G	A	-25.34	3.02e-32	3089	PTPRN2;PTPRN2;PTPRN2	NM_002847;NM_130842;NM_130843	Body;Body;Body	N_Shelf	NA	NA
rs12318582	cg23667563	A	G	-25.33	3.05e-32	5658			Intergenic	Open_Sea	NA	NA
rs4975628	cg24861747	A	G	-25.3	3.37e-32	8182	SLC6A18	NM_182632	Body	S_Shore	NA	NA
rs6554666	cg24861747	A	G	-25.3	3.37e-32	10743	SLC6A18	NM_182632	Body	S_Shore	NA	NA
rs6677745	cg16652920	A	C	-25.29	3.49e-32	47440	CAMTA1	NM_015215	Body	Open_Sea	NA	NA
rs6842514	cg03988092	G	A	25.28	3.57e-32	7501			Intergenic	S_Shore	NA	NA
rs12991583	cg21589417	G	A	-25.27	3.62e-32	76150	UBR3	NM_172070	Body	Open_Sea	NA	NA
rs10827730	cg06971224	A	G	-25.27	3.63e-32	1685			Intergenic	Open_Sea	NA	NA
rs4806115	cg14661431	A	G	-25.26	3.78e-32	14303			Intergenic	N_Shelf	NA	NA
rs17820725	cg26935330	A	G	-25.25	3.88e-32	18477			Intergenic	S_Shelf	NA	NA
rs6505064	cg26935330	A	G	-25.25	3.88e-32	18841			Intergenic	S_Shelf	NA	NA
rs7750000	cg14782559	A	C	-25.24	3.93e-32	28572	COL11A2;COL11A2;COL11A2	NM_080679;NM_080681;NM_080680	Body;Body;Body	S_Shelf	NA	NA
rs9366816	cg14782559	G	A	-25.24	3.93e-32	27718	COL11A2;COL11A2;COL11A2	NM_080679;NM_080681;NM_080680	Body;Body;Body	S_Shelf	NA	NA
rs2795022	cg01236565	A	G	-25.24	3.98e-32	3850			Intergenic	N_Shore	NA	NA
rs2144351	cg01236565	A	G	-25.24	3.98e-32	21253			Intergenic	N_Shore	NA	NA
rs532270	cg26201434	C	A	-25.24	4.01e-32	1514	GALNT10	NM_198321	Body	Open_Sea	NA	NA
rs3817969	cg11334097	A	G	-25.23	4.12e-32	1019			Intergenic	Open_Sea	NA	NA
rs17202259	cg11334097	C	A	-25.23	4.12e-32	4918			Intergenic	Open_Sea	NA	NA
rs17423649	cg11334097	A	G	-25.23	4.12e-32	5274			Intergenic	Open_Sea	NA	NA
rs4986085	cg04497611	A	G	-25.23	4.15e-32	4638	TBCD	NM_005993	Body	N_Shelf	NA	NA
rs2307129	cg22017303	A	G	-25.21	4.3e-32	0	AGL;AGL;AGL;AGL;AGL;AGL;AGL	NM_000645;NM_000028;NM_000642;NM_000646;NM_000644;NM_000645;NM_000643	5'UTR;Body;Body;Body;Body;1stExon;Body	Open_Sea	NA	NA
rs4789671	cg25388952	A	G	25.21	4.37e-32	45374	CCDC57	NM_198082	Body	N_Shore	NA	NA
rs7321658	cg16503053	G	A	-25.2	4.43e-32	1699	LRCH1;LRCH1;LRCH1	NM_015116;NM_001164213;NM_001164211	Body;Body;Body	Open_Sea	chr13:47213000:47219200	NA
rs10275341	cg02623234	G	A	-25.2	4.49e-32	1609	WDR60	NM_018051	Body	N_Shore	NA	NA
rs10279428	cg02623234	G	A	-25.2	4.49e-32	667	WDR60	NM_018051	Body	N_Shore	NA	NA
rs12154715	cg02623234	G	A	-25.2	4.49e-32	15659	WDR60	NM_018051	Body	N_Shore	NA	NA
rs9654726	cg02623234	A	G	-25.2	4.49e-32	1372	WDR60	NM_018051	Body	N_Shore	NA	NA
rs17345690	cg23209353	G	A	-25.2	4.52e-32	7054	SKA3;SKA3	NM_145061;NM_001166017	3'UTR;3'UTR	Open_Sea	NA	NA
rs7517857	cg00345083	A	G	-25.19	4.62e-32	1	AJAP1;AJAP1	NM_018836;NM_001042478	Body;Body	N_Shore	NA	NA
rs970718	cg07973125	A	G	-25.18	4.67e-32	16753			Intergenic	S_Shore	NA	NA
rs9277396	cg25057035	A	G	-25.17	4.83e-32	2750	HLA-DPB1	NM_002121	Body	Open_Sea	NA	NA
rs9277426	cg25057035	A	C	-25.17	4.83e-32	1979	HLA-DPB1	NM_002121	Body	Open_Sea	NA	NA
rs9277469	cg25057035	A	C	-25.17	4.83e-32	421	HLA-DPB1	NM_002121	Body	Open_Sea	NA	NA
rs9277471	cg25057035	A	G	-25.17	4.83e-32	207	HLA-DPB1	NM_002121	Body	Open_Sea	NA	NA
rs9277546	cg25057035	C	A	-25.17	4.83e-32	1457	HLA-DPB1	NM_002121	Body	Open_Sea	NA	NA
rs9277533	cg25057035	A	G	-25.17	4.83e-32	832	HLA-DPB1	NM_002121	Body	Open_Sea	NA	NA
rs2064476	cg25057035	G	A	-25.17	4.83e-32	19433	HLA-DPB1	NM_002121	Body	Open_Sea	NA	NA
rs3091282	cg25057035	C	G	-25.17	4.83e-32	3309	HLA-DPB1	NM_002121	Body	Open_Sea	NA	NA
rs3097652	cg25057035	A	G	-25.17	4.83e-32	3946	HLA-DPB1	NM_002121	Body	Open_Sea	NA	NA
rs3117225	cg25057035	A	G	-25.17	4.83e-32	3822	HLA-DPB1	NM_002121	Body	Open_Sea	NA	NA
rs3117228	cg25057035	A	C	-25.17	4.83e-32	2546	HLA-DPB1	NM_002121	Body	Open_Sea	NA	NA
rs3130188	cg25057035	G	A	-25.17	4.83e-32	3287	HLA-DPB1	NM_002121	Body	Open_Sea	NA	NA
rs10144431	cg17370616	A	C	-25.14	5.27e-32	1	RPL13AP3	NR_004844	Body	Island	NA	NA
rs7542768	cg16112880	G	A	25.13	5.48e-32	1581	TMEM9	NM_016456	TSS200	Island	NA	NA
rs9492587	cg08996597	A	G	-25.11	5.78e-32	1			Intergenic	Open_Sea	NA	NA
rs12649507	cg00532122	A	G	-25.09	6.11e-32	106353	TMEM165	NM_018475	Body	Open_Sea	NA	NA
rs2048564	cg00532122	A	G	-25.09	6.11e-32	1	TMEM165	NM_018475	Body	Open_Sea	NA	NA
rs6460206	cg05455372	C	A	-25.09	6.15e-32	33184	LOC168474	NR_002789	TSS200	Open_Sea	NA	NA
rs12534485	cg05455372	G	A	-25.09	6.15e-32	83636	LOC168474	NR_002789	TSS200	Open_Sea	NA	NA
rs1568910	cg05455372	A	G	-25.09	6.15e-32	11640	LOC168474	NR_002789	TSS200	Open_Sea	NA	NA
rs417734	cg05161773	A	G	-25.07	6.45e-32	9968	SEPT9;SEPT9;SEPT9;SEPT9;SEPT9	NM_001113494;NM_001113492;NM_001113493;NM_001113491;NM_006640	5'UTR;5'UTR;Body;Body;Body	Open_Sea	chr17:75377600:75391200	NA
rs7259473	cg18624102	G	A	-25.07	6.53e-32	30830	FBXO27	NM_178820	TSS1500	S_Shore	NA	NA
rs3823358	cg03570263	A	G	-25.06	6.59e-32	98086	RNF39;RNF39	NM_170769;NM_025236	Body;Body	S_Shore	NA	NA
rs2883456	cg11144103	G	A	25.06	6.65e-32	8720	PTRF	NM_012232	Body	S_Shelf	chr17:40558400:40562400	NA
rs10833460	cg26658509	A	C	-25.06	6.68e-32	414			Intergenic	S_Shore	NA	NA
rs9517301	cg05730108	G	A	-25.06	6.71e-32	85	FARP1	NM_005766	Body	Open_Sea	NA	NA
rs7799245	cg11957130	G	A	25.05	6.78e-32	1	ATXN7L1;ATXN7L1	NM_020725;NM_138495	Body;5'UTR	Open_Sea	NA	NA
rs7133053	cg08629394	A	G	-25.05	6.95e-32	1			Intergenic	S_Shelf	NA	NA
rs2277482	cg24976563	A	G	-25.04	6.97e-32	157	DCAF11;DCAF11;DCAF11;DCAF11;DCAF11	NM_181357;NM_001163484;NR_028100;NR_028099;NM_025230	Body;Body;Body;Body;Body	S_Shelf	NA	NA
rs7115487	cg01835922	A	G	25.03	7.19e-32	679			Intergenic	Open_Sea	NA	NA
rs2073290	cg17971895	C	A	-25.03	7.38e-32	35	SEL1L2	NM_025229	3'UTR	Open_Sea	NA	NA
rs2306537	cg18873965	G	A	-25.02	7.5e-32	45086	GOLGA3	NM_005895	Body	Island	NA	NA
rs3741486	cg18873965	A	G	-25.02	7.5e-32	6255	GOLGA3	NM_005895	Body	Island	NA	NA
rs1045979	cg18873965	A	G	-25.02	7.5e-32	39460	GOLGA3	NM_005895	Body	Island	NA	NA
rs7176825	cg24753094	A	G	-25	7.82e-32	1	THSD4	NM_024817	Body	Open_Sea	NA	NA
rs1981818	cg00366190	G	A	24.99	8.13e-32	7820	WDR88	NM_173479	TSS200	Island	NA	NA
rs766124	cg14252149	A	C	24.99	8.2e-32	18331	LGALS8;LGALS8;LGALS8;LGALS8	NM_201544;NM_006499;NM_201545;NM_201543	Body;Body;Body;Body	Open_Sea	NA	NA
rs2799410	cg14252149	G	A	24.99	8.2e-32	38	LGALS8;LGALS8;LGALS8;LGALS8	NM_201544;NM_006499;NM_201545;NM_201543	Body;Body;Body;Body	Open_Sea	NA	NA
rs17713907	cg01454153	G	A	-24.98	8.37e-32	20888	CYP2F1	NM_000774	TSS200	Open_Sea	NA	NA
rs1645712	cg01454153	A	G	-24.98	8.37e-32	199	CYP2F1	NM_000774	TSS200	Open_Sea	NA	NA
rs1709084	cg01454153	G	A	-24.98	8.37e-32	17741	CYP2F1	NM_000774	TSS200	Open_Sea	NA	NA
rs1709085	cg01454153	A	C	-24.98	8.37e-32	17681	CYP2F1	NM_000774	TSS200	Open_Sea	NA	NA
rs1709114	cg01454153	G	A	-24.98	8.37e-32	460	CYP2F1	NM_000774	TSS200	Open_Sea	NA	NA
rs1709112	cg01454153	A	C	-24.98	8.37e-32	3064	CYP2F1	NM_000774	TSS200	Open_Sea	NA	NA
rs10920357	cg26822728	A	G	-24.97	8.57e-32	12497	LGR6	NM_001017403	Body	S_Shore	NA	NA
rs2173336	cg24284460	G	A	24.97	8.61e-32	7773	TRAK1	NM_001042646	Body	Open_Sea	chr3:42119200:42142200	NA
rs7084977	cg24968869	G	A	-24.96	8.84e-32	31294			Intergenic	N_Shelf	NA	NA
rs11602545	cg08912652	G	A	-24.96	8.96e-32	13254	SNX19	NM_014758	Body	Open_Sea	NA	NA
rs2276097	cg08912652	A	G	-24.96	8.96e-32	1666	SNX19	NM_014758	Body	Open_Sea	NA	NA
rs3751035	cg08912652	A	G	-24.96	8.96e-32	5726	SNX19	NM_014758	Body	Open_Sea	NA	NA
rs11603014	cg08912652	A	G	-24.96	8.96e-32	48654	SNX19	NM_014758	Body	Open_Sea	NA	NA
rs16849123	cg08520690	A	G	-24.95	9.03e-32	1			Intergenic	Open_Sea	NA	NA
rs41237	cg02627240	G	A	24.95	9.12e-32	0	TPK1;TPK1	NM_022445;NM_001042482	Body;Body	Open_Sea	NA	NA
rs6062521	cg05867245	G	A	-24.93	9.59e-32	2001	ZBTB46	NM_025224	Body	Island	NA	NA
rs318481	cg19577958	A	G	-24.93	9.62e-32	1	SERPINB9	NM_004155	3'UTR	N_Shelf	NA	NA
rs2484535	cg24534774	G	A	-24.92	9.88e-32	1215			Intergenic	Open_Sea	NA	NA
rs11583008	cg24534774	G	A	-24.92	9.88e-32	21439			Intergenic	Open_Sea	NA	NA
rs871151	cg24534774	A	G	-24.92	9.88e-32	17204			Intergenic	Open_Sea	NA	NA
rs9508403	cg02628858	A	G	-24.9	1.06e-31	17209	MTUS2	NM_001033602	Body	N_Shelf	NA	NA
rs10851114	cg20536971	A	G	-24.89	1.07e-31	4682	PCCA;PCCA	NM_001127692;NM_000282	Body;Body	Open_Sea	NA	NA
rs2574943	cg22645355	A	G	-24.89	1.1e-31	22620	ASAH2;ASAH2	NM_001143974;NM_019893	Body;Body	Open_Sea	NA	NA
rs2574983	cg22645355	A	G	-24.89	1.1e-31	16741	ASAH2;ASAH2	NM_001143974;NM_019893	Body;Body	Open_Sea	NA	NA
rs3795446	cg10327440	A	G	24.87	1.14e-31	3096	CDC42BPA;CDC42BPA	NM_014826;NM_003607	3'UTR;3'UTR	Open_Sea	chr1:227175400:227182800	NA
rs3738725	cg10327440	A	G	24.87	1.14e-31	3675	CDC42BPA;CDC42BPA	NM_014826;NM_003607	3'UTR;3'UTR	Open_Sea	chr1:227175400:227182800	NA
rs3795445	cg10327440	A	C	24.87	1.14e-31	3062	CDC42BPA;CDC42BPA	NM_014826;NM_003607	3'UTR;3'UTR	Open_Sea	chr1:227175400:227182800	NA
rs4876039	cg20859841	G	A	-24.87	1.15e-31	29869			Intergenic	S_Shore	NA	NA
rs12887767	cg22857670	A	G	-24.87	1.16e-31	2485			Intergenic	N_Shelf	NA	NA
rs12977381	cg23391173	A	C	24.86	1.17e-31	5092	ZNF772;ZNF772	NM_001024596;NM_001144068	TSS1500;TSS1500	Open_Sea	NA	NA
rs13116208	cg18075755	C	A	24.86	1.18e-31	659	C1QTNF7;C1QTNF7;C1QTNF7	NM_031911;NM_001135170;NM_001135171	5'UTR;Body;5'UTR	Open_Sea	NA	NA
rs2192356	cg18075755	A	G	24.86	1.18e-31	5376	C1QTNF7;C1QTNF7;C1QTNF7	NM_031911;NM_001135170;NM_001135171	5'UTR;Body;5'UTR	Open_Sea	NA	NA
rs17167289	cg23169584	A	G	-24.85	1.22e-31	127476	EXOC4	NM_021807	Body	Open_Sea	chr7:133619000:133622000	NA
rs1005342	cg23169584	G	A	-24.85	1.22e-31	143513	EXOC4	NM_021807	Body	Open_Sea	chr7:133619000:133622000	NA
rs2551009	cg23169584	G	A	-24.85	1.22e-31	129084	EXOC4	NM_021807	Body	Open_Sea	chr7:133619000:133622000	NA
rs10135861	cg13655169	G	A	24.85	1.23e-31	104865			Intergenic	Open_Sea	chr14:73925600:73934000	NA
rs1735119	cg13655169	G	A	24.85	1.23e-31	167088			Intergenic	Open_Sea	chr14:73925600:73934000	NA
rs827235	cg05601623	G	A	24.84	1.24e-31	45839	PCBD1	NM_000281	Body	N_Shore	NA	chr10:72646279:72648114
rs10146057	cg26419287	G	A	-24.84	1.25e-31	1945	NID2	NM_007361	Body	Open_Sea	NA	NA
rs17124884	cg26419287	A	G	-24.84	1.25e-31	1	NID2	NM_007361	Body	Open_Sea	NA	NA
rs3733707	cg10526897	A	G	24.82	1.34e-31	2549	PCDHA2;PCDHA1;PCDHA1;PCDHA3	NM_018905;NM_031411;NM_018900;NM_018906	Body;Body;Body;Body	S_Shore	NA	NA
rs11958868	cg10526897	A	G	24.82	1.34e-31	16979	PCDHA2;PCDHA1;PCDHA1;PCDHA3	NM_018905;NM_031411;NM_018900;NM_018906	Body;Body;Body;Body	S_Shore	NA	NA
rs10037757	cg10526897	C	A	24.82	1.34e-31	12781	PCDHA2;PCDHA1;PCDHA1;PCDHA3	NM_018905;NM_031411;NM_018900;NM_018906	Body;Body;Body;Body	S_Shore	NA	NA
rs10050455	cg10526897	A	G	24.82	1.34e-31	20209	PCDHA2;PCDHA1;PCDHA1;PCDHA3	NM_018905;NM_031411;NM_018900;NM_018906	Body;Body;Body;Body	S_Shore	NA	NA
rs3822346	cg10526897	G	A	24.82	1.34e-31	2881	PCDHA2;PCDHA1;PCDHA1;PCDHA3	NM_018905;NM_031411;NM_018900;NM_018906	Body;Body;Body;Body	S_Shore	NA	NA
rs1030166	cg10526897	G	A	24.82	1.34e-31	1032	PCDHA2;PCDHA1;PCDHA1;PCDHA3	NM_018905;NM_031411;NM_018900;NM_018906	Body;Body;Body;Body	S_Shore	NA	NA
rs10038174	cg10526897	G	A	24.82	1.34e-31	26175	PCDHA2;PCDHA1;PCDHA1;PCDHA3	NM_018905;NM_031411;NM_018900;NM_018906	Body;Body;Body;Body	S_Shore	NA	NA
rs12055222	cg10526897	A	G	24.82	1.34e-31	18873	PCDHA2;PCDHA1;PCDHA1;PCDHA3	NM_018905;NM_031411;NM_018900;NM_018906	Body;Body;Body;Body	S_Shore	NA	NA
rs3756338	cg10526897	A	G	24.82	1.34e-31	3880	PCDHA2;PCDHA1;PCDHA1;PCDHA3	NM_018905;NM_031411;NM_018900;NM_018906	Body;Body;Body;Body	S_Shore	NA	NA
rs3733708	cg10526897	A	G	24.82	1.34e-31	2707	PCDHA2;PCDHA1;PCDHA1;PCDHA3	NM_018905;NM_031411;NM_018900;NM_018906	Body;Body;Body;Body	S_Shore	NA	NA
rs2563263	cg10526897	A	G	24.82	1.34e-31	46797	PCDHA2;PCDHA1;PCDHA1;PCDHA3	NM_018905;NM_031411;NM_018900;NM_018906	Body;Body;Body;Body	S_Shore	NA	NA
rs1842993	cg10764750	G	A	-24.8	1.41e-31	75261			Intergenic	Open_Sea	NA	NA
rs6579988	cg10526897	C	A	24.79	1.45e-31	618	PCDHA2;PCDHA1;PCDHA1;PCDHA3	NM_018905;NM_031411;NM_018900;NM_018906	Body;Body;Body;Body	S_Shore	NA	NA
rs1045158	cg00069771	A	C	-24.79	1.46e-31	24552	C1orf57	NM_032324	Body	S_Shelf	chr1:233088200:233091200	NA
rs7752119	cg11290949	A	G	-24.79	1.46e-31	180			Intergenic	Open_Sea	NA	NA
rs7406197	cg27659796	A	G	-24.78	1.49e-31	4452	ABR;ABR	NM_021962;NM_001159746	Body;5'UTR	Open_Sea	NA	NA
rs1265093	cg07414487	A	G	-24.78	1.5e-31	1	PSORS1C1;PSORS1C2	NM_014068;NM_014069	Body;TSS200	Open_Sea	NA	NA
rs274899	cg20459037	A	G	-24.78	1.5e-31	1	WDR16;WDR16	NM_001080556;NM_145054	3'UTR;3'UTR	N_Shore	NA	NA
rs17833498	cg24185656	A	G	-24.77	1.52e-31	3667	IQCE;IQCE	NM_001100390;NM_152558	Body;Body	N_Shelf	NA	NA
rs4721867	cg24185656	A	G	-24.77	1.52e-31	12	IQCE;IQCE	NM_001100390;NM_152558	Body;Body	N_Shelf	NA	NA
rs2293405	cg24185656	A	C	-24.77	1.52e-31	1267	IQCE;IQCE	NM_001100390;NM_152558	Body;Body	N_Shelf	NA	NA
rs1030163	cg10526897	G	A	24.77	1.52e-31	691	PCDHA2;PCDHA1;PCDHA1;PCDHA3	NM_018905;NM_031411;NM_018900;NM_018906	Body;Body;Body;Body	S_Shore	NA	NA
rs16940665	cg18228076	G	A	-24.77	1.54e-31	75466	MAPT;MAPT;MAPT;MAPT;MAPT;MAPT	NM_001123067;NM_016835;NM_016834;NM_001123066;NM_005910;NM_016841	5'UTR;5'UTR;5'UTR;5'UTR;5'UTR;5'UTR	Open_Sea	NA	NA
rs17574604	cg18228076	G	A	-24.77	1.54e-31	128251	MAPT;MAPT;MAPT;MAPT;MAPT;MAPT	NM_001123067;NM_016835;NM_016834;NM_001123066;NM_005910;NM_016841	5'UTR;5'UTR;5'UTR;5'UTR;5'UTR;5'UTR	Open_Sea	NA	NA
rs1052551	cg18228076	A	G	-24.77	1.54e-31	85562	MAPT;MAPT;MAPT;MAPT;MAPT;MAPT	NM_001123067;NM_016835;NM_016834;NM_001123066;NM_005910;NM_016841	5'UTR;5'UTR;5'UTR;5'UTR;5'UTR;5'UTR	Open_Sea	NA	NA
rs17652121	cg18228076	G	A	-24.77	1.54e-31	90611	MAPT;MAPT;MAPT;MAPT;MAPT;MAPT	NM_001123067;NM_016835;NM_016834;NM_001123066;NM_005910;NM_016841	5'UTR;5'UTR;5'UTR;5'UTR;5'UTR;5'UTR	Open_Sea	NA	NA
rs1396862	cg18228076	A	G	-24.77	1.54e-31	80365	MAPT;MAPT;MAPT;MAPT;MAPT;MAPT	NM_001123067;NM_016835;NM_016834;NM_001123066;NM_005910;NM_016841	5'UTR;5'UTR;5'UTR;5'UTR;5'UTR;5'UTR	Open_Sea	NA	NA
rs17577094	cg18228076	G	A	-24.77	1.54e-31	204130	MAPT;MAPT;MAPT;MAPT;MAPT;MAPT	NM_001123067;NM_016835;NM_016834;NM_001123066;NM_005910;NM_016841	5'UTR;5'UTR;5'UTR;5'UTR;5'UTR;5'UTR	Open_Sea	NA	NA
rs17660132	cg18228076	G	A	-24.77	1.54e-31	182441	MAPT;MAPT;MAPT;MAPT;MAPT;MAPT	NM_001123067;NM_016835;NM_016834;NM_001123066;NM_005910;NM_016841	5'UTR;5'UTR;5'UTR;5'UTR;5'UTR;5'UTR	Open_Sea	NA	NA
rs17660464	cg18228076	A	C	-24.77	1.54e-31	194631	MAPT;MAPT;MAPT;MAPT;MAPT;MAPT	NM_001123067;NM_016835;NM_016834;NM_001123066;NM_005910;NM_016841	5'UTR;5'UTR;5'UTR;5'UTR;5'UTR;5'UTR	Open_Sea	NA	NA
rs2532316	cg18228076	A	G	-24.77	1.54e-31	230350	MAPT;MAPT;MAPT;MAPT;MAPT;MAPT	NM_001123067;NM_016835;NM_016834;NM_001123066;NM_005910;NM_016841	5'UTR;5'UTR;5'UTR;5'UTR;5'UTR;5'UTR	Open_Sea	NA	NA
rs17651549	cg18228076	A	G	-24.77	1.54e-31	77916	MAPT;MAPT;MAPT;MAPT;MAPT;MAPT	NM_001123067;NM_016835;NM_016834;NM_001123066;NM_005910;NM_016841	5'UTR;5'UTR;5'UTR;5'UTR;5'UTR;5'UTR	Open_Sea	NA	NA
rs12185235	cg18228076	A	G	-24.77	1.54e-31	59659	MAPT;MAPT;MAPT;MAPT;MAPT;MAPT	NM_001123067;NM_016835;NM_016834;NM_001123066;NM_005910;NM_016841	5'UTR;5'UTR;5'UTR;5'UTR;5'UTR;5'UTR	Open_Sea	NA	NA
rs17691610	cg18228076	A	C	-24.77	1.54e-31	12700	MAPT;MAPT;MAPT;MAPT;MAPT;MAPT	NM_001123067;NM_016835;NM_016834;NM_001123066;NM_005910;NM_016841	5'UTR;5'UTR;5'UTR;5'UTR;5'UTR;5'UTR	Open_Sea	NA	NA
rs12185233	cg18228076	G	C	-24.77	1.54e-31	59708	MAPT;MAPT;MAPT;MAPT;MAPT;MAPT	NM_001123067;NM_016835;NM_016834;NM_001123066;NM_005910;NM_016841	5'UTR;5'UTR;5'UTR;5'UTR;5'UTR;5'UTR	Open_Sea	NA	NA
rs12373123	cg18228076	G	A	-24.77	1.54e-31	59289	MAPT;MAPT;MAPT;MAPT;MAPT;MAPT	NM_001123067;NM_016835;NM_016834;NM_001123066;NM_005910;NM_016841	5'UTR;5'UTR;5'UTR;5'UTR;5'UTR;5'UTR	Open_Sea	NA	NA
rs12373168	cg18228076	C	A	-24.77	1.54e-31	59025	MAPT;MAPT;MAPT;MAPT;MAPT;MAPT	NM_001123067;NM_016835;NM_016834;NM_001123066;NM_005910;NM_016841	5'UTR;5'UTR;5'UTR;5'UTR;5'UTR;5'UTR	Open_Sea	NA	NA
rs17763596	cg18228076	A	C	-24.77	1.54e-31	62152	MAPT;MAPT;MAPT;MAPT;MAPT;MAPT	NM_001123067;NM_016835;NM_016834;NM_001123066;NM_005910;NM_016841	5'UTR;5'UTR;5'UTR;5'UTR;5'UTR;5'UTR	Open_Sea	NA	NA
rs1881194	cg18228076	A	G	-24.77	1.54e-31	265452	MAPT;MAPT;MAPT;MAPT;MAPT;MAPT	NM_001123067;NM_016835;NM_016834;NM_001123066;NM_005910;NM_016841	5'UTR;5'UTR;5'UTR;5'UTR;5'UTR;5'UTR	Open_Sea	NA	NA
rs1052553	cg18228076	G	A	-24.77	1.54e-31	90527	MAPT;MAPT;MAPT;MAPT;MAPT;MAPT	NM_001123067;NM_016835;NM_016834;NM_001123066;NM_005910;NM_016841	5'UTR;5'UTR;5'UTR;5'UTR;5'UTR;5'UTR	Open_Sea	NA	NA
rs12185268	cg18228076	G	A	-24.77	1.54e-31	59679	MAPT;MAPT;MAPT;MAPT;MAPT;MAPT	NM_001123067;NM_016835;NM_016834;NM_001123066;NM_005910;NM_016841	5'UTR;5'UTR;5'UTR;5'UTR;5'UTR;5'UTR	Open_Sea	NA	NA
rs12373142	cg18228076	C	G	-24.77	1.54e-31	59162	MAPT;MAPT;MAPT;MAPT;MAPT;MAPT	NM_001123067;NM_016835;NM_016834;NM_001123066;NM_005910;NM_016841	5'UTR;5'UTR;5'UTR;5'UTR;5'UTR;5'UTR	Open_Sea	NA	NA
rs17574361	cg18228076	G	A	-24.77	1.54e-31	124840	MAPT;MAPT;MAPT;MAPT;MAPT;MAPT	NM_001123067;NM_016835;NM_016834;NM_001123066;NM_005910;NM_016841	5'UTR;5'UTR;5'UTR;5'UTR;5'UTR;5'UTR	Open_Sea	NA	NA
rs7350928	cg18228076	A	G	-24.77	1.54e-31	124738	MAPT;MAPT;MAPT;MAPT;MAPT;MAPT	NM_001123067;NM_016835;NM_016834;NM_001123066;NM_005910;NM_016841	5'UTR;5'UTR;5'UTR;5'UTR;5'UTR;5'UTR	Open_Sea	NA	NA
rs1052587	cg18228076	G	A	-24.77	1.54e-31	119242	MAPT;MAPT;MAPT;MAPT;MAPT;MAPT	NM_001123067;NM_016835;NM_016834;NM_001123066;NM_005910;NM_016841	5'UTR;5'UTR;5'UTR;5'UTR;5'UTR;5'UTR	Open_Sea	NA	NA
rs17334797	cg18228076	G	A	-24.77	1.54e-31	157450	MAPT;MAPT;MAPT;MAPT;MAPT;MAPT	NM_001123067;NM_016835;NM_016834;NM_001123066;NM_005910;NM_016841	5'UTR;5'UTR;5'UTR;5'UTR;5'UTR;5'UTR	Open_Sea	NA	NA
rs17426064	cg18228076	A	G	-24.77	1.54e-31	154664	MAPT;MAPT;MAPT;MAPT;MAPT;MAPT	NM_001123067;NM_016835;NM_016834;NM_001123066;NM_005910;NM_016841	5'UTR;5'UTR;5'UTR;5'UTR;5'UTR;5'UTR	Open_Sea	NA	NA
rs2463524	cg18228076	G	A	-24.77	1.54e-31	342883	MAPT;MAPT;MAPT;MAPT;MAPT;MAPT	NM_001123067;NM_016835;NM_016834;NM_001123066;NM_005910;NM_016841	5'UTR;5'UTR;5'UTR;5'UTR;5'UTR;5'UTR	Open_Sea	NA	NA
rs2469933	cg18228076	A	G	-24.77	1.54e-31	302169	MAPT;MAPT;MAPT;MAPT;MAPT;MAPT	NM_001123067;NM_016835;NM_016834;NM_001123066;NM_005910;NM_016841	5'UTR;5'UTR;5'UTR;5'UTR;5'UTR;5'UTR	Open_Sea	NA	NA
rs2732651	cg18228076	A	G	-24.77	1.54e-31	361701	MAPT;MAPT;MAPT;MAPT;MAPT;MAPT	NM_001123067;NM_016835;NM_016834;NM_001123066;NM_005910;NM_016841	5'UTR;5'UTR;5'UTR;5'UTR;5'UTR;5'UTR	Open_Sea	NA	NA
rs2732674	cg18228076	G	A	-24.77	1.54e-31	297335	MAPT;MAPT;MAPT;MAPT;MAPT;MAPT	NM_001123067;NM_016835;NM_016834;NM_001123066;NM_005910;NM_016841	5'UTR;5'UTR;5'UTR;5'UTR;5'UTR;5'UTR	Open_Sea	NA	NA
rs2957297	cg18228076	A	C	-24.77	1.54e-31	384850	MAPT;MAPT;MAPT;MAPT;MAPT;MAPT	NM_001123067;NM_016835;NM_016834;NM_001123066;NM_005910;NM_016841	5'UTR;5'UTR;5'UTR;5'UTR;5'UTR;5'UTR	Open_Sea	NA	NA
rs418891	cg18228076	A	C	-24.77	1.54e-31	289824	MAPT;MAPT;MAPT;MAPT;MAPT;MAPT	NM_001123067;NM_016835;NM_016834;NM_001123066;NM_005910;NM_016841	5'UTR;5'UTR;5'UTR;5'UTR;5'UTR;5'UTR	Open_Sea	NA	NA
rs10139324	cg17370616	G	A	-24.76	1.57e-31	7352	RPL13AP3	NR_004844	Body	Island	NA	NA
rs10223116	cg10526897	G	A	24.75	1.65e-31	8202	PCDHA2;PCDHA1;PCDHA1;PCDHA3	NM_018905;NM_031411;NM_018900;NM_018906	Body;Body;Body;Body	S_Shore	NA	NA
rs3828922	cg03392100	A	G	-24.73	1.75e-31	18427	C6orf26	NM_001039651	Body	Open_Sea	NA	NA
rs2075788	cg03392100	C	A	-24.73	1.75e-31	19700	C6orf26	NM_001039651	Body	Open_Sea	NA	NA
rs2293861	cg03392100	A	G	-24.73	1.75e-31	20757	C6orf26	NM_001039651	Body	Open_Sea	NA	NA
rs3749953	cg03392100	G	A	-24.73	1.75e-31	18757	C6orf26	NM_001039651	Body	Open_Sea	NA	NA
rs4711279	cg03392100	C	G	-24.73	1.75e-31	70584	C6orf26	NM_001039651	Body	Open_Sea	NA	NA
rs6905572	cg03392100	A	G	-24.73	1.75e-31	0	C6orf26	NM_001039651	Body	Open_Sea	NA	NA
rs733539	cg03392100	A	G	-24.73	1.75e-31	75608	C6orf26	NM_001039651	Body	Open_Sea	NA	NA
rs2840758	cg20696674	A	G	-24.72	1.8e-31	6908	PHACTR4;PHACTR4	NM_023923;NM_001048183	3'UTR;3'UTR	Open_Sea	NA	NA
rs11986292	cg16191297	G	A	-24.71	1.84e-31	5370	TRAPPC9;TRAPPC9	NM_001160372;NM_031466	Body;Body	Open_Sea	NA	NA
rs1838577	cg05273049	G	A	24.7	1.87e-31	13041	ARHGAP22	NM_021226	Body	Open_Sea	NA	NA
rs935264	cg05273049	A	G	24.7	1.87e-31	1504	ARHGAP22	NM_021226	Body	Open_Sea	NA	NA
rs12192194	cg23584176	G	A	-24.7	1.89e-31	14813	OR12D2	NM_013936	1stExon	Open_Sea	NA	NA
rs7306456	cg15114076	C	A	24.7	1.9e-31	83	GALNT9	NM_001122636	Body	Open_Sea	NA	NA
rs9277378	cg25057035	G	A	-24.7	1.9e-31	3610	HLA-DPB1	NM_002121	Body	Open_Sea	NA	NA
rs9277386	cg25057035	G	A	-24.7	1.9e-31	3390	HLA-DPB1	NM_002121	Body	Open_Sea	NA	NA
rs12097772	cg10701801	A	G	24.69	1.92e-31	171200	OSBPL9;OSBPL9;OSBPL9;OSBPL9	NM_148909;NM_148906;NM_024586;NM_148908	TSS200;TSS200;TSS200;TSS200	Open_Sea	NA	NA
rs11167609	cg10526897	A	C	24.69	1.95e-31	15985	PCDHA2;PCDHA1;PCDHA1;PCDHA3	NM_018905;NM_031411;NM_018900;NM_018906	Body;Body;Body;Body	S_Shore	NA	NA
rs4261675	cg18662228	A	C	24.68	1.98e-31	3747	AGAP1;AGAP1	NM_014914;NM_001037131	Body;Body	Island	NA	NA
rs17696741	cg25542438	A	G	-24.68	2e-31	20809	ARMS2	NM_001099667	1stExon	Open_Sea	NA	NA
rs1387383	cg05320460	A	G	-24.67	2.05e-31	1			Intergenic	Open_Sea	chr15:63178400:63183200	NA
rs9883177	cg25089544	G	A	-24.67	2.06e-31	18325			Intergenic	S_Shelf	NA	NA
rs7155104	cg18709904	A	C	-24.66	2.13e-31	4902	C14orf182	NM_001012706	TSS1500	Open_Sea	NA	NA
rs12439075	cg02401352	A	G	-24.66	2.14e-31	1573	ACAN;ACAN	NM_013227;NM_001135	5'UTR;5'UTR	Open_Sea	NA	NA
rs4761879	cg02418195	A	G	-24.65	2.15e-31	8305	KRT82	NM_033033	Body	Open_Sea	NA	NA
rs9347275	cg16241932	A	G	-24.65	2.15e-31	794	ZDHHC14;ZDHHC14	NM_153746;NM_024630	Body;Body	Open_Sea	chr6:157876000:157891000	chr6:157876443:157877627
rs2268146	cg16744961	G	A	-24.64	2.24e-31	16727	CLECL1	NM_172004	TSS200	Open_Sea	NA	NA
rs1544274	cg22741595	G	A	24.64	2.27e-31	130288	C11orf67;RSF1	NM_024684;NM_016578	5'UTR;TSS1500	S_Shore	NA	NA
rs1893901	cg22741595	G	A	24.64	2.27e-31	54879	C11orf67;RSF1	NM_024684;NM_016578	5'UTR;TSS1500	S_Shore	NA	NA
rs720383	cg22741595	G	A	24.64	2.27e-31	92601	C11orf67;RSF1	NM_024684;NM_016578	5'UTR;TSS1500	S_Shore	NA	NA
rs4944176	cg22741595	G	A	24.64	2.27e-31	20280	C11orf67;RSF1	NM_024684;NM_016578	5'UTR;TSS1500	S_Shore	NA	NA
rs1124590	cg22741595	A	C	24.64	2.27e-31	171276	C11orf67;RSF1	NM_024684;NM_016578	5'UTR;TSS1500	S_Shore	NA	NA
rs2186564	cg22741595	A	G	24.64	2.27e-31	50559	C11orf67;RSF1	NM_024684;NM_016578	5'UTR;TSS1500	S_Shore	NA	NA
rs6592742	cg22741595	A	G	24.64	2.27e-31	156460	C11orf67;RSF1	NM_024684;NM_016578	5'UTR;TSS1500	S_Shore	NA	NA
rs4945197	cg22741595	G	A	24.64	2.27e-31	154319	C11orf67;RSF1	NM_024684;NM_016578	5'UTR;TSS1500	S_Shore	NA	NA
rs4945203	cg22741595	G	A	24.64	2.27e-31	123139	C11orf67;RSF1	NM_024684;NM_016578	5'UTR;TSS1500	S_Shore	NA	NA
rs2298820	cg22741595	C	A	24.64	2.27e-31	159293	C11orf67;RSF1	NM_024684;NM_016578	5'UTR;TSS1500	S_Shore	NA	NA
rs2377041	cg21783012	A	G	-24.64	2.27e-31	2951			Intergenic	S_Shelf	NA	NA
rs35003105	cg02254261	A	G	-24.63	2.3e-31	6813			Intergenic	Island	NA	NA
rs428183	cg02254261	G	A	-24.63	2.3e-31	2285			Intergenic	Island	NA	NA
rs7425380	cg13226272	A	G	24.63	2.3e-31	8464			Intergenic	Open_Sea	NA	NA
rs6589829	cg06344265	G	A	24.62	2.35e-31	0	GRIK4	NM_014619	TSS200	Open_Sea	NA	NA
rs4808217	cg14245898	A	G	-24.62	2.35e-31	7720			Intergenic	N_Shelf	NA	NA
rs3817969	cg04970287	A	G	-24.62	2.36e-31	1250	BTNL2	NM_019602	Body	Open_Sea	NA	NA
rs17202259	cg04970287	C	A	-24.62	2.36e-31	5149	BTNL2	NM_019602	Body	Open_Sea	NA	NA
rs17423649	cg04970287	A	G	-24.62	2.36e-31	5505	BTNL2	NM_019602	Body	Open_Sea	NA	NA
rs12436916	cg22857670	A	T	-24.62	2.37e-31	34903			Intergenic	N_Shelf	NA	NA
rs17650901	cg18228076	G	A	-24.61	2.47e-31	56329	MAPT;MAPT;MAPT;MAPT;MAPT;MAPT	NM_001123067;NM_016835;NM_016834;NM_001123066;NM_005910;NM_016841	5'UTR;5'UTR;5'UTR;5'UTR;5'UTR;5'UTR	Open_Sea	NA	NA
rs11265625	cg08477332	A	G	-24.6	2.5e-31	52666	S100A14	NM_020672	TSS1500	Open_Sea	NA	NA
rs4845563	cg08477332	G	A	-24.6	2.5e-31	38783	S100A14	NM_020672	TSS1500	Open_Sea	NA	NA
rs6488995	cg01012836	A	G	-24.6	2.55e-31	779	TMEM132B	NM_052907	TSS1500	Open_Sea	NA	NA
rs16870123	cg11334097	A	G	-24.59	2.56e-31	2947			Intergenic	Open_Sea	NA	NA
rs1012049	cg09247979	A	G	-24.59	2.62e-31	1	PTPRK;PTPRK	NM_002844;NM_001135648	Body;Body	Open_Sea	NA	NA
rs1468832	cg24471210	A	G	24.58	2.68e-31	32389			Intergenic	Island	NA	NA
rs17628732	cg03293837	A	G	-24.58	2.7e-31	1	ATE1;ATE1	NM_001001976;NM_007041	Body;Body	Open_Sea	NA	NA
rs2144746	cg05509228	A	G	-24.57	2.77e-31	1	SMOC2;SMOC2	NM_022138;NM_001166412	Body;Body	Island	NA	NA
rs319215	cg10926851	A	G	-24.56	2.8e-31	1923	PPP2R2B;PPP2R2B;PPP2R2B;PPP2R2B;PPP2R2B;PPP2R2B;PPP2R2B	NM_181674;NM_001127381;NM_181677;NM_181678;NM_181676;NM_181675;NM_004576	Body;Body;Body;5'UTR;Body;Body;Body	N_Shelf	NA	NA
rs2080867	cg23943944	A	G	-24.56	2.85e-31	1			Intergenic	Open_Sea	NA	NA
rs6589411	cg24643105	G	A	-24.56	2.86e-31	2285			Intergenic	N_Shore	NA	NA
rs7946331	cg09583302	G	A	24.55	2.89e-31	13915	LDHA;LDHA;LDHA;LDHA;LDHA	NM_005566;NM_001165415;NR_028500;NM_001135239;NM_001165416	TSS1500;TSS1500;TSS1500;TSS1500;TSS1500	N_Shore	NA	NA
rs12892044	cg24149364	G	A	-24.55	2.92e-31	44138	RPL36AL	NM_001001	3'UTR	N_Shore	NA	NA
rs4900944	cg24149364	C	A	-24.55	2.92e-31	29391	RPL36AL	NM_001001	3'UTR	N_Shore	NA	NA
rs7148147	cg24149364	A	G	-24.55	2.92e-31	10890	RPL36AL	NM_001001	3'UTR	N_Shore	NA	NA
rs17121610	cg24149364	G	A	-24.55	2.92e-31	1609	RPL36AL	NM_001001	3'UTR	N_Shore	NA	NA
rs2985698	cg24149364	A	C	-24.55	2.92e-31	1	RPL36AL	NM_001001	3'UTR	N_Shore	NA	NA
rs3218801	cg24149364	G	A	-24.55	2.92e-31	24909	RPL36AL	NM_001001	3'UTR	N_Shore	NA	NA
rs1246176	cg25099095	A	G	-24.55	2.92e-31	11597			Intergenic	S_Shelf	NA	NA
rs1467313	cg13604933	A	G	-24.53	3.06e-31	17051			Intergenic	Open_Sea	NA	NA
rs2839245	cg26790209	G	A	-24.53	3.11e-31	29790	PCNT	NM_006031	Body	S_Shore	NA	NA
rs2839256	cg26790209	A	G	-24.53	3.11e-31	42127	PCNT	NM_006031	Body	S_Shore	NA	NA
rs2839246	cg26790209	G	A	-24.53	3.11e-31	31791	PCNT	NM_006031	Body	S_Shore	NA	NA
rs12244199	cg19360212	C	G	-24.52	3.22e-31	6839	NSMCE4A;NSMCE4A	NM_001167865;NM_017615	Body;Body	N_Shelf	NA	NA
rs2819718	cg12501287	A	C	-24.51	3.31e-31	6909	INPP5A	NM_005539	Body	Island	NA	NA
rs2420640	cg10058204	C	A	-24.5	3.39e-31	22553	FLJ37201	NR_026835	Body	Open_Sea	NA	NA
rs7076351	cg10058204	G	A	-24.5	3.39e-31	4053	FLJ37201	NR_026835	Body	Open_Sea	NA	NA
rs4239074	cg13603318	A	C	-24.49	3.45e-31	67205	CCDC46	NM_145036	Body	Open_Sea	NA	NA
rs9277378	cg23333490	G	A	-24.49	3.5e-31	462	HLA-DPB1	NM_002121	Body	S_Shore	NA	NA
rs9277386	cg23333490	G	A	-24.49	3.5e-31	242	HLA-DPB1	NM_002121	Body	S_Shore	NA	NA
rs2513018	cg01223071	A	C	-24.49	3.51e-31	12206			Intergenic	Open_Sea	NA	NA
rs2362979	cg11791078	G	A	-24.48	3.61e-31	10645	RANBP3L;RANBP3L	NM_145000;NM_001161429	Body;Body	Open_Sea	NA	NA
rs12198238	cg16471877	G	A	-24.47	3.63e-31	14658	COQ3	NM_017421	Body	Open_Sea	NA	NA
rs2241950	cg19791271	A	G	-24.46	3.74e-31	7826			Intergenic	S_Shelf	NA	NA
rs3169601	cg19791271	G	A	-24.46	3.74e-31	2703			Intergenic	S_Shelf	NA	NA
rs9799	cg19791271	A	G	-24.46	3.74e-31	3421			Intergenic	S_Shelf	NA	NA
rs16955642	cg00125893	C	A	-24.46	3.8e-31	6538	THSD4	NM_024817	Body	Open_Sea	NA	NA
rs7453050	cg00236150	G	A	-24.46	3.84e-31	12378	GLYATL3	NM_001010904	TSS200	Open_Sea	NA	NA
rs1052617	cg09597638	A	C	24.45	3.94e-31	2055			Intergenic	N_Shore	chr17:3904400:3908600	NA
rs7435060	cg05893845	A	C	-24.45	3.95e-31	1			Intergenic	S_Shelf	NA	NA
rs4481817	cg12386614	A	G	-24.44	4.01e-31	14653			Intergenic	Open_Sea	NA	NA
rs2131463	cg17004290	A	G	24.43	4.11e-31	2392	CYP2U1	NM_183075	Body	Island	NA	NA
rs3756271	cg17004290	C	A	24.43	4.11e-31	20655	CYP2U1	NM_183075	Body	Island	NA	NA
rs3922812	cg19750824	A	G	-24.42	4.23e-31	1			Intergenic	Open_Sea	NA	NA
rs4532794	cg19750824	A	G	-24.42	4.23e-31	522			Intergenic	Open_Sea	NA	NA
rs8000986	cg03372334	G	A	-24.42	4.27e-31	22000	MBNL2;MBNL2	NM_144778;NM_207304	Body;Body	S_Shelf	NA	NA
rs12224154	cg26864826	G	A	24.41	4.41e-31	18250			Intergenic	S_Shelf	chr11:33758800:33762400	NA
rs2279421	cg14144366	G	A	-24.4	4.49e-31	17695			Intergenic	Open_Sea	NA	NA
rs1997391	cg19518539	G	A	24.4	4.5e-31	318			Intergenic	Open_Sea	NA	NA
rs756770	cg03018489	A	C	-24.4	4.51e-31	1800	ADAMTSL2	NM_001145320	TSS1500	N_Shelf	chr9:136395800:136399600	NA
rs17150640	cg03018489	A	G	-24.4	4.51e-31	0	ADAMTSL2	NM_001145320	TSS1500	N_Shelf	chr9:136395800:136399600	NA
rs1003664	cg03018489	A	G	-24.4	4.51e-31	806	ADAMTSL2	NM_001145320	TSS1500	N_Shelf	chr9:136395800:136399600	NA
rs7688651	cg05093818	A	G	-24.4	4.51e-31	22892	MAPK10;MAPK10;MAPK10	NM_138982;NM_138980;NM_002753	TSS1500;TSS1500;5'UTR	Open_Sea	NA	NA
rs2041027	cg18828306	A	G	-24.39	4.61e-31	2759	USH1C;USH1C	NM_153676;NM_005709	Body;Body	Open_Sea	chr11:17547400:17564600	NA
rs10444491	cg07741840	G	A	-24.38	4.8e-31	17211	KDM2B;KDM2B	NM_032590;NM_001005366	Body;Body	S_Shelf	NA	NA
rs2863984	cg05455372	A	G	-24.38	4.81e-31	1	LOC168474	NR_002789	TSS200	Open_Sea	NA	NA
rs4548199	cg14818701	C	A	-24.37	4.88e-31	513	CSGALNACT1;CSGALNACT1	NM_018371;NR_024040	TSS1500;TSS200	Open_Sea	NA	NA
rs4581847	cg21514997	G	A	24.36	5.15e-31	1	CCDC148;CCDC148	NM_001171637;NM_138803	Body;Body	Open_Sea	NA	NA
rs11815117	cg14418922	A	G	-24.35	5.19e-31	25298			Intergenic	Open_Sea	NA	NA
rs11905650	cg18032705	G	A	-24.34	5.41e-31	23455	PREX1	NM_020820	Body	Island	NA	NA
rs220110	cg02489157	A	C	-24.33	5.54e-31	6512	UMODL1;UMODL1;C21orf128	NM_173568;NM_001004416;NR_027243	Body;Body;TSS1500	S_Shelf	NA	NA
rs6509146	cg23489630	A	G	-24.33	5.56e-31	1494	ZNF234;ZNF234	NM_006630;NM_001144824	TSS1500;TSS1500	N_Shore	NA	NA
rs4929971	cg09263513	A	G	-24.33	5.62e-31	2407			Intergenic	S_Shelf	NA	NA
rs11243977	cg13725087	A	C	-24.32	5.65e-31	1115			Intergenic	Open_Sea	NA	NA
rs11239139	cg02113055	A	G	-24.32	5.69e-31	10025			Intergenic	Open_Sea	NA	NA
rs6134520	cg17341969	G	A	-24.32	5.71e-31	1173	SNPH	NM_014723	3'UTR	S_Shore	NA	NA
rs10870070	cg21243064	A	C	-24.31	5.84e-31	3719	SEC16A	NM_014866	Body	S_Shelf	NA	NA
rs3735876	cg05890457	A	G	-24.3	6e-31	1	ARHGEF10	NM_014629	Body	Open_Sea	NA	NA
rs4876268	cg05890457	G	A	-24.3	6e-31	974	ARHGEF10	NM_014629	Body	Open_Sea	NA	NA
rs377283	cg19405842	G	A	24.3	6.09e-31	36909	PRKCZ;PRKCZ;PRKCZ	NM_001033582;NM_002744;NM_001033581	5'UTR;Body;5'UTR	Island	NA	NA
rs424079	cg19405842	C	A	24.3	6.09e-31	32679	PRKCZ;PRKCZ;PRKCZ	NM_001033582;NM_002744;NM_001033581	5'UTR;Body;5'UTR	Island	NA	NA
rs7582271	cg14795227	A	G	-24.3	6.09e-31	9695			Intergenic	Open_Sea	NA	NA
rs1533513	cg26864661	A	G	24.29	6.2e-31	1479			Intergenic	Open_Sea	NA	chr12:76660476:76661443
rs11808193	cg11733135	G	A	-24.27	6.54e-31	5068			Intergenic	Open_Sea	NA	NA
rs7549324	cg15075357	A	G	-24.27	6.58e-31	27813	NPHP4	NM_015102	Body	Open_Sea	NA	NA
rs2681072	cg20086657	G	A	24.27	6.6e-31	247			Intergenic	Island	NA	NA
rs10010994	cg17858192	C	A	24.26	6.73e-31	1023	PROM1;PROM1;PROM1;PROM1;PROM1;PROM1;PROM1	NM_001145850;NM_006017;NM_001145849;NM_001145848;NM_001145852;NM_001145851;NM_001145847	TSS200;TSS200;TSS200;5'UTR;TSS200;TSS200;5'UTR	Open_Sea	NA	NA
rs7599067	cg23369305	A	G	-24.26	6.87e-31	4717			Intergenic	Open_Sea	NA	NA
rs1112841	cg26864826	A	G	24.26	6.89e-31	19194			Intergenic	S_Shelf	chr11:33758800:33762400	NA
rs1522085	cg26864826	G	A	24.26	6.89e-31	14945			Intergenic	S_Shelf	chr11:33758800:33762400	NA
rs831592	cg26864826	A	G	24.26	6.89e-31	2714			Intergenic	S_Shelf	chr11:33758800:33762400	NA
rs1046407	cg15129815	A	G	-24.25	6.96e-31	1	FAM69C	NM_001044369	3'UTR	Open_Sea	NA	NA
rs6435036	cg23649088	G	A	24.25	7.01e-31	20113	C2orf69	NM_153689	TSS1500	N_Shore	NA	NA
rs10931227	cg03987818	A	C	-24.25	7.06e-31	21523			Intergenic	Open_Sea	NA	NA
rs2239307	cg09300795	G	A	-24.24	7.28e-31	21	ADCY9	NM_001116	Body	Open_Sea	NA	NA
rs16960359	cg05876883	A	G	-24.24	7.31e-31	1	SLC38A7	NM_018231	Body	Open_Sea	NA	NA
rs6850206	cg06202802	A	G	-24.22	7.74e-31	518	PSAPL1;SORCS2	NM_001085382;NM_020777	1stExon;Body	Open_Sea	NA	NA
rs166325	cg05988603	C	G	-24.22	7.75e-31	9663	NCRNA00171	NR_026751	Body	Open_Sea	NA	NA
rs259920	cg05988603	A	G	-24.22	7.75e-31	22900	NCRNA00171	NR_026751	Body	Open_Sea	NA	NA
rs259937	cg05988603	G	A	-24.22	7.75e-31	4634	NCRNA00171	NR_026751	Body	Open_Sea	NA	NA
rs2735068	cg05988603	G	A	-24.22	7.75e-31	52276	NCRNA00171	NR_026751	Body	Open_Sea	NA	NA
rs356960	cg05988603	A	G	-24.22	7.75e-31	34584	NCRNA00171	NR_026751	Body	Open_Sea	NA	NA
rs10848149	cg15360451	A	G	-24.21	7.94e-31	22			Intergenic	Open_Sea	chr12:131051800:131070400	NA
rs10848150	cg15360451	A	G	-24.21	7.94e-31	1			Intergenic	Open_Sea	chr12:131051800:131070400	NA
rs3820148	cg04083966	A	C	-24.19	8.31e-31	25981	MYBPH	NM_004997	1stExon	Open_Sea	NA	NA
rs4577601	cg15897435	A	G	24.17	8.76e-31	5833	MRPL1	NM_020236	Body	Open_Sea	NA	NA
rs17431446	cg03938711	A	G	-24.17	8.79e-31	140683			Intergenic	S_Shelf	NA	NA
rs12433744	cg19555075	A	G	-24.17	8.84e-31	505			Intergenic	Open_Sea	NA	NA
rs221298	cg20550012	G	A	-24.17	8.97e-31	5856	PTPRN2;PTPRN2;PTPRN2	NM_002847;NM_130842;NM_130843	Body;Body;Body	S_Shore	NA	NA
rs6856291	cg07189582	A	G	-24.16	9.03e-31	51690	SEC24B;SEC24B	NM_006323;NM_001042734	Body;Body	S_Shelf	NA	NA
rs7133178	cg10948698	A	G	-24.16	9.14e-31	9126			Intergenic	Open_Sea	NA	NA
rs9366755	cg01655658	A	G	24.15	9.36e-31	59146	HLA-L	NR_027822	Body	Island	NA	NA
rs2394779	cg01655658	C	A	24.15	9.36e-31	25023	HLA-L	NR_027822	Body	Island	NA	NA
rs9393999	cg01655658	G	A	24.15	9.36e-31	13531	HLA-L	NR_027822	Body	Island	NA	NA
rs7355673	cg17455348	G	A	-24.15	9.48e-31	2571			Intergenic	S_Shelf	NA	NA
rs285386	cg17171259	A	G	24.14	9.59e-31	1139	ROR1;ROR1	NM_005012;NM_001083592	Body;Body	Open_Sea	chr1:64468600:64478600	NA
rs285364	cg17171259	G	A	24.14	9.59e-31	9508	ROR1;ROR1	NM_005012;NM_001083592	Body;Body	Open_Sea	chr1:64468600:64478600	NA
rs285370	cg17171259	G	A	24.14	9.59e-31	6445	ROR1;ROR1	NM_005012;NM_001083592	Body;Body	Open_Sea	chr1:64468600:64478600	NA
rs11966104	cg10991855	G	A	-24.14	9.62e-31	8824	C6orf182;C6orf182	NM_173830;NM_001083535	TSS200;5'UTR	Open_Sea	NA	NA
rs1547325	cg10991855	C	A	-24.14	9.62e-31	11043	C6orf182;C6orf182	NM_173830;NM_001083535	TSS200;5'UTR	Open_Sea	NA	NA
rs3813499	cg10991855	A	C	-24.14	9.62e-31	46622	C6orf182;C6orf182	NM_173830;NM_001083535	TSS200;5'UTR	Open_Sea	NA	NA
rs9872542	cg15210622	G	A	-24.14	9.62e-31	53687	PPP2R3A;PPP2R3A	NM_002718;NM_181897	Body;Body	Open_Sea	NA	NA
rs6953995	cg02922510	A	G	-24.14	9.76e-31	0			Intergenic	N_Shore	NA	NA
rs12701348	cg13085030	A	G	-24.13	1e-30	51047	C7orf50;C7orf50;C7orf50	NM_001134395;NM_032350;NM_001134396	Body;Body;Body	Island	NA	NA
rs8591	cg13085030	A	G	-24.13	1e-30	53705	C7orf50;C7orf50;C7orf50	NM_001134395;NM_032350;NM_001134396	Body;Body;Body	Island	NA	NA
rs13077539	cg25158772	G	A	-24.12	1.02e-30	130883	PXK	NM_017771	Body	Open_Sea	NA	NA
rs6554360	cg12214399	A	G	24.1	1.08e-30	74537			Intergenic	Open_Sea	NA	NA
rs7780160	cg10288111	A	G	-24.1	1.09e-30	1	IFRD1	NM_001007245	TSS1500	Open_Sea	NA	NA
rs16870123	cg04970287	A	G	-24.09	1.11e-30	3178	BTNL2	NM_019602	Body	Open_Sea	NA	NA
rs2479409	cg00045070	G	A	24.09	1.14e-30	1	PCSK9	NM_174936	TSS1500	N_Shore	NA	NA
rs11086026	cg07848485	A	G	-24.08	1.15e-30	0	FAM32A	NM_014077	3'UTR	Open_Sea	NA	NA
rs376127	cg07848485	G	A	-24.08	1.15e-30	47106	FAM32A	NM_014077	3'UTR	Open_Sea	NA	NA
rs4808467	cg07848485	G	A	-24.08	1.15e-30	2921	FAM32A	NM_014077	3'UTR	Open_Sea	NA	NA
rs11757344	cg15029183	G	A	-24.06	1.22e-30	2393	AIG1	NM_016108	Body	Open_Sea	NA	NA
rs6910581	cg22947402	G	A	-24.06	1.22e-30	45812			Intergenic	Open_Sea	NA	NA
rs869840	cg13821051	A	G	-24.06	1.24e-30	6694			Intergenic	Open_Sea	NA	NA
rs10485438	cg19223824	G	A	-24.05	1.25e-30	25675	SLC12A5;SLC12A5	NM_020708;NM_001134771	Body;Body	N_Shelf	NA	NA
rs17015259	cg26035071	A	G	-24.04	1.31e-30	516			Intergenic	S_Shelf	NA	NA
rs9263749	cg12999291	A	G	-24.02	1.39e-30	9054	CCHCR1;CCHCR1;CCHCR1	NM_001105563;NM_019052;NM_001105564	Body;Body;Body	N_Shelf	NA	NA
rs9263796	cg12999291	A	G	-24.02	1.39e-30	9314	CCHCR1;CCHCR1;CCHCR1	NM_001105563;NM_019052;NM_001105564	Body;Body;Body	N_Shelf	NA	NA
rs9263800	cg12999291	A	G	-24.02	1.39e-30	11030	CCHCR1;CCHCR1;CCHCR1	NM_001105563;NM_019052;NM_001105564	Body;Body;Body	N_Shelf	NA	NA
rs9263794	cg12999291	G	A	-24.02	1.39e-30	6450	CCHCR1;CCHCR1;CCHCR1	NM_001105563;NM_019052;NM_001105564	Body;Body;Body	N_Shelf	NA	NA
rs9263739	cg12999291	A	G	-24.02	1.39e-30	12213	CCHCR1;CCHCR1;CCHCR1	NM_001105563;NM_019052;NM_001105564	Body;Body;Body	N_Shelf	NA	NA
rs9263781	cg12999291	G	A	-24.02	1.39e-30	153	CCHCR1;CCHCR1;CCHCR1	NM_001105563;NM_019052;NM_001105564	Body;Body;Body	N_Shelf	NA	NA
rs9263785	cg12999291	C	A	-24.02	1.39e-30	2254	CCHCR1;CCHCR1;CCHCR1	NM_001105563;NM_019052;NM_001105564	Body;Body;Body	N_Shelf	NA	NA
rs2233945	cg12999291	A	C	-24.02	1.39e-30	16208	CCHCR1;CCHCR1;CCHCR1	NM_001105563;NM_019052;NM_001105564	Body;Body;Body	N_Shelf	NA	NA
rs130077	cg12999291	A	G	-24.02	1.39e-30	1239	CCHCR1;CCHCR1;CCHCR1	NM_001105563;NM_019052;NM_001105564	Body;Body;Body	N_Shelf	NA	NA
rs12364	cg12999291	A	T	-24.02	1.39e-30	12783	CCHCR1;CCHCR1;CCHCR1	NM_001105563;NM_019052;NM_001105564	Body;Body;Body	N_Shelf	NA	NA
rs1044870	cg12999291	A	G	-24.02	1.39e-30	7252	CCHCR1;CCHCR1;CCHCR1	NM_001105563;NM_019052;NM_001105564	Body;Body;Body	N_Shelf	NA	NA
rs3783394	cg00993903	A	G	-24.02	1.39e-30	3470	MARK3;MARK3;MARK3;MARK3;MARK3	NM_001128919;NM_002376;NM_001128918;NM_001128920;NM_001128921	Body;Body;Body;Body;Body	Open_Sea	chr14:103857000:103870000	NA
rs6575984	cg00993903	A	G	-24.02	1.39e-30	14311	MARK3;MARK3;MARK3;MARK3;MARK3	NM_001128919;NM_002376;NM_001128918;NM_001128920;NM_001128921	Body;Body;Body;Body;Body	Open_Sea	chr14:103857000:103870000	NA
rs2273703	cg00993903	G	C	-24.02	1.39e-30	55886	MARK3;MARK3;MARK3;MARK3;MARK3	NM_001128919;NM_002376;NM_001128918;NM_001128920;NM_001128921	Body;Body;Body;Body;Body	Open_Sea	chr14:103857000:103870000	NA
rs2010281	cg00993903	A	G	-24.02	1.39e-30	179	MARK3;MARK3;MARK3;MARK3;MARK3	NM_001128919;NM_002376;NM_001128918;NM_001128920;NM_001128921	Body;Body;Body;Body;Body	Open_Sea	chr14:103857000:103870000	NA
rs12475055	cg23719516	A	C	-24.02	1.39e-30	8435			Intergenic	S_Shelf	NA	NA
rs2885	cg00069771	A	G	-24.01	1.42e-30	30676	C1orf57	NM_032324	Body	S_Shelf	chr1:233088200:233091200	NA
rs9864325	cg25158772	C	A	-24	1.45e-30	61883	PXK	NM_017771	Body	Open_Sea	NA	NA
rs13094898	cg25158772	A	G	-24	1.45e-30	108586	PXK	NM_017771	Body	Open_Sea	NA	NA
rs12887767	cg24149364	A	G	-23.99	1.49e-30	1230	RPL36AL	NM_001001	3'UTR	N_Shore	NA	NA
rs16896052	cg06503981	G	A	-23.99	1.51e-30	55863			Intergenic	S_Shelf	NA	NA
rs16896081	cg06503981	A	G	-23.99	1.51e-30	48330			Intergenic	S_Shelf	NA	NA
rs29233	cg06503981	C	G	-23.99	1.51e-30	248810			Intergenic	S_Shelf	NA	NA
rs9854823	cg06378561	A	C	-23.98	1.53e-30	1	FSTL1	NM_007085	Body	Open_Sea	NA	NA
rs1029757	cg19079513	A	G	-23.98	1.54e-30	7103			Intergenic	Open_Sea	NA	NA
rs293784	cg06870118	A	G	-23.98	1.55e-30	22855	TTLL3	NM_001025930	TSS1500	N_Shore	chr3:9848400:9851600	NA
rs3793673	cg16645815	C	A	-23.98	1.57e-30	9260	INPP5A	NM_005539	Body	S_Shore	NA	NA
rs12186177	cg06318935	A	G	-23.97	1.6e-30	5180			Intergenic	Open_Sea	NA	NA
rs3749791	cg23248424	A	C	-23.96	1.63e-30	19416	GFPT2	NM_005110	Body	Island	NA	NA
rs13027600	cg00793981	A	G	-23.96	1.65e-30	998	RESP18	NM_001007089	TSS1500	S_Shelf	NA	NA
rs6436140	cg00793981	A	G	-23.96	1.65e-30	1057	RESP18	NM_001007089	TSS1500	S_Shelf	NA	NA
rs28451678	cg09307883	G	A	-23.96	1.66e-30	1919	ANAPC2	NM_013366	Body	N_Shore	NA	NA
rs28544087	cg09307883	G	A	-23.96	1.66e-30	5955	ANAPC2	NM_013366	Body	N_Shore	NA	NA
rs7068747	cg14877834	A	G	-23.96	1.66e-30	22784			Intergenic	Open_Sea	NA	NA
rs12469611	cg05734722	G	A	-23.96	1.67e-30	1662			Intergenic	Open_Sea	NA	NA
rs6728804	cg05734722	A	C	-23.96	1.67e-30	7436			Intergenic	Open_Sea	NA	NA
rs724012	cg05734722	G	A	-23.96	1.67e-30	4189			Intergenic	Open_Sea	NA	NA
rs4712960	cg05412957	A	G	-23.95	1.68e-30	25548	SCGN	NM_006998	3'UTR	Open_Sea	chr6:25701400:25707800	NA
rs9358872	cg05412957	A	G	-23.95	1.68e-30	25800	SCGN	NM_006998	3'UTR	Open_Sea	chr6:25701400:25707800	NA
rs4711096	cg05412957	G	A	-23.95	1.68e-30	25337	SCGN	NM_006998	3'UTR	Open_Sea	chr6:25701400:25707800	NA
rs4711095	cg05412957	C	A	-23.95	1.68e-30	25057	SCGN	NM_006998	3'UTR	Open_Sea	chr6:25701400:25707800	NA
rs4711097	cg05412957	A	G	-23.95	1.68e-30	30597	SCGN	NM_006998	3'UTR	Open_Sea	chr6:25701400:25707800	NA
rs4712961	cg05412957	A	G	-23.95	1.68e-30	25617	SCGN	NM_006998	3'UTR	Open_Sea	chr6:25701400:25707800	NA
rs1156668	cg24586205	A	C	23.95	1.69e-30	43780			Intergenic	Open_Sea	NA	NA
rs10512827	cg21149357	A	G	23.94	1.73e-30	51598			Intergenic	S_Shelf	NA	NA
rs3817595	cg23489630	A	G	-23.92	1.84e-30	7670	ZNF234;ZNF234	NM_006630;NM_001144824	TSS1500;TSS1500	N_Shore	NA	NA
rs12928193	cg06487937	A	G	-23.91	1.89e-30	1	C16orf89;C16orf89	NM_001098514;NM_152459	TSS200;TSS200	Open_Sea	NA	NA
rs7230298	cg01016092	G	A	23.91	1.89e-30	6735	SLC14A1;SLC14A1;SLC14A1;SLC14A1	NM_015865;NM_001146036;NM_001146037;NM_001128588	5'UTR;5'UTR;TSS1500;5'UTR	Open_Sea	NA	NA
rs12151113	cg02380521	G	A	-23.91	1.91e-30	2760	FCHO1;FCHO1;FCHO1;FCHO1	NM_001161357;NM_001161359;NM_015122;NM_001161358	5'UTR;TSS200;TSS200;5'UTR	S_Shelf	NA	NA
rs627527	cg20311754	G	A	23.89	2.04e-30	1	COL4A1	NM_001845	Body	N_Shelf	chr13:110909800:110919000	NA
rs2741158	cg12087615	G	A	-23.88	2.11e-30	1416	KRT1	NM_006121	Body	Open_Sea	NA	NA
rs1567757	cg12087615	A	C	-23.88	2.11e-30	12109	KRT1	NM_006121	Body	Open_Sea	NA	NA
rs35681	cg11030744	A	G	-23.87	2.17e-30	887	GHRL;GHRL;GHRL;GHRL;GHRL;GHRL;GHRLOS;GHRL;GHRLOS;GHRLOS;GHRL;GHRL;GHRL;GHRL;GHRL;GHRLOS	NM_001134941;NR_024137;NR_024134;NR_024136;NR_024133;NR_024132;NR_024146;NR_024135;NR_024145;NR_004431;NM_016362;NM_001134945;NM_001134946;NR_024138;NM_001134944;NR_024144	Body;Body;Body;Body;Body;Body;Body;Body;Body;Body;Body;Body;Body;Body;Body;Body	Open_Sea	NA	NA
rs35682	cg11030744	G	A	-23.87	2.17e-30	292	GHRL;GHRL;GHRL;GHRL;GHRL;GHRL;GHRLOS;GHRL;GHRLOS;GHRLOS;GHRL;GHRL;GHRL;GHRL;GHRL;GHRLOS	NM_001134941;NR_024137;NR_024134;NR_024136;NR_024133;NR_024132;NR_024146;NR_024135;NR_024145;NR_004431;NM_016362;NM_001134945;NM_001134946;NR_024138;NM_001134944;NR_024144	Body;Body;Body;Body;Body;Body;Body;Body;Body;Body;Body;Body;Body;Body;Body;Body	Open_Sea	NA	NA
rs7257917	cg18593194	C	A	-23.87	2.18e-30	21587	ZBTB32	NM_014383	5'UTR	N_Shore	NA	NA
rs1699101	cg01835922	G	A	23.87	2.19e-30	44510			Intergenic	Open_Sea	NA	NA
rs662333	cg01835922	G	A	23.87	2.19e-30	47985			Intergenic	Open_Sea	NA	NA
rs16940665	cg17117718	G	A	23.85	2.31e-30	244688			Intergenic	Island	NA	NA
rs17574604	cg17117718	G	A	23.85	2.31e-30	448405			Intergenic	Island	NA	NA
rs1052551	cg17117718	A	G	23.85	2.31e-30	405716			Intergenic	Island	NA	NA
rs17652121	cg17117718	G	A	23.85	2.31e-30	410765			Intergenic	Island	NA	NA
rs1396862	cg17117718	A	G	23.85	2.31e-30	239789			Intergenic	Island	NA	NA
rs17651549	cg17117718	A	G	23.85	2.31e-30	398070			Intergenic	Island	NA	NA
rs12185235	cg17117718	A	G	23.85	2.31e-30	260495			Intergenic	Island	NA	NA
rs17691610	cg17117718	A	C	23.85	2.31e-30	307454			Intergenic	Island	NA	NA
rs12185233	cg17117718	G	C	23.85	2.31e-30	260446			Intergenic	Island	NA	NA
rs12373123	cg17117718	G	A	23.85	2.31e-30	260865			Intergenic	Island	NA	NA
rs12373168	cg17117718	C	A	23.85	2.31e-30	261129			Intergenic	Island	NA	NA
rs17763596	cg17117718	A	C	23.85	2.31e-30	258002			Intergenic	Island	NA	NA
rs1052553	cg17117718	G	A	23.85	2.31e-30	410681			Intergenic	Island	NA	NA
rs12185268	cg17117718	G	A	23.85	2.31e-30	260475			Intergenic	Island	NA	NA
rs12373142	cg17117718	C	G	23.85	2.31e-30	260992			Intergenic	Island	NA	NA
rs17574361	cg17117718	G	A	23.85	2.31e-30	444994			Intergenic	Island	NA	NA
rs7350928	cg17117718	A	G	23.85	2.31e-30	444892			Intergenic	Island	NA	NA
rs1052587	cg17117718	G	A	23.85	2.31e-30	439396			Intergenic	Island	NA	NA
rs17334797	cg17117718	G	A	23.85	2.31e-30	162704			Intergenic	Island	NA	NA
rs17426064	cg17117718	A	G	23.85	2.31e-30	165490			Intergenic	Island	NA	NA
rs418891	cg17117718	A	C	23.85	2.31e-30	30330			Intergenic	Island	NA	NA
rs7169250	cg27639199	A	G	23.84	2.33e-30	4889	TMC3	NM_001080532	TSS200	Open_Sea	NA	NA
rs10952368	cg17196155	A	G	-23.84	2.35e-30	13175	XRCC2	NM_005431	3'UTR	Open_Sea	NA	NA
rs898590	cg26217827	A	G	-23.84	2.37e-30	9315	ITGA11	NM_001004439	3'UTR	Open_Sea	NA	NA
rs1359428	cg26813483	A	G	-23.84	2.38e-30	0	C13orf16	NM_152324	Body	S_Shore	NA	NA
rs4075035	cg22801896	A	G	-23.82	2.5e-30	0	FLJ43860	NM_207414	Body	Island	NA	NA
rs12052869	cg26429017	A	G	-23.82	2.52e-30	143269	C2orf82	NM_206895	TSS200	Open_Sea	NA	NA
rs6747479	cg26429017	G	A	-23.82	2.52e-30	165945	C2orf82	NM_206895	TSS200	Open_Sea	NA	NA
rs2291067	cg16569309	A	G	-23.82	2.52e-30	9505			Intergenic	N_Shelf	NA	NA
rs4452177	cg19729930	G	A	23.81	2.56e-30	12666			Intergenic	Island	NA	NA
rs11253444	cg26597838	G	A	23.8	2.64e-30	500			Intergenic	N_Shelf	NA	NA
rs4855559	cg03329597	A	C	23.8	2.69e-30	10487	MYH15	NM_014981	Body	Open_Sea	NA	NA
rs4855650	cg03329597	A	G	23.8	2.69e-30	16492	MYH15	NM_014981	Body	Open_Sea	NA	NA
rs11584024	cg23713600	G	A	-23.78	2.78e-30	14886	POMGNT1;C1orf190	NR_024332;NM_001013615	Body;Body	S_Shelf	NA	NA
rs401099	cg19021236	G	A	-23.78	2.84e-30	2358	MICAL3;MICAL3;MICAL3	NM_001122731;NM_015241;NM_001136004	5'UTR;5'UTR;5'UTR	N_Shelf	NA	NA
rs2377951	cg20657903	G	A	-23.78	2.85e-30	1250	C10orf128	NM_001010863	Body	Open_Sea	NA	NA
rs12193110	cg03570263	A	G	-23.78	2.85e-30	103187	RNF39;RNF39	NM_170769;NM_025236	Body;Body	S_Shore	NA	NA
rs12539524	cg24208588	A	G	23.78	2.86e-30	7418			Intergenic	Island	NA	NA
rs11253444	cg20503657	G	A	23.75	3.07e-30	610			Intergenic	Open_Sea	NA	NA
rs6427504	cg00084271	G	A	-23.75	3.08e-30	3388	ATP1A4;ATP1A4	NM_144699;NM_144699	1stExon;5'UTR	Open_Sea	NA	NA
rs7983979	cg00894344	A	G	-23.74	3.19e-30	1811	COL4A2	NM_001846	Body	N_Shore	NA	NA
rs1558461	cg10030633	A	G	-23.74	3.19e-30	1	MAD1L1;MAD1L1;MAD1L1	NM_003550;NM_001013837;NM_001013836	Body;Body;Body	Open_Sea	NA	NA
rs2045837	cg11379315	A	G	-23.74	3.2e-30	1468	MEPE	NM_020203	5'UTR	Open_Sea	chr4:88754800:88769000	NA
rs16985367	cg24167747	G	A	-23.73	3.28e-30	562	TFPT	NM_013342	Body	N_Shelf	NA	NA
rs16985368	cg24167747	G	A	-23.73	3.28e-30	242	TFPT	NM_013342	Body	N_Shelf	NA	NA
rs10082235	cg21860360	A	G	-23.73	3.31e-30	5689	NPR1	NM_000906	Body	Island	NA	NA
rs7533987	cg21860360	G	A	-23.73	3.31e-30	1350	NPR1	NM_000906	Body	Island	NA	NA
rs2042449	cg07664579	A	G	-23.72	3.35e-30	3659	SLC6A3	NM_001044	Body	S_Shelf	NA	NA
rs7021714	cg21234082	A	G	-23.72	3.36e-30	501	DAB2IP	NM_032552	Body	S_Shore	NA	NA
rs238250	cg01952012	A	C	-23.72	3.37e-30	62784	AKAP11	NM_016248	5'UTR	Open_Sea	chr13:42847600:42852400	NA
rs4795456	cg04212500	A	G	23.7	3.62e-30	112070	ERAL1	NM_005702	Body	S_Shelf	NA	NA
rs16942504	cg27500337	G	A	-23.69	3.67e-30	6306	CUEDC1	NM_017949	5'UTR	S_Shelf	chr17:55965800:56005600	NA
rs6709170	cg05023192	A	C	-23.69	3.68e-30	1645	NDUFA10	NM_004544	TSS1500	S_Shore	NA	NA
rs678679	cg26465155	A	G	-23.67	3.88e-30	2769			Intergenic	Open_Sea	NA	NA
rs4934833	cg06971224	A	G	-23.67	3.89e-30	13588			Intergenic	Open_Sea	NA	NA
rs7533921	cg06437931	C	A	-23.67	3.97e-30	4525			Intergenic	Open_Sea	NA	NA
rs3800544	cg20106077	A	G	-23.66	4.03e-30	169	WDR27	NM_182552	Body	N_Shore	NA	NA
rs1051760	cg05269323	G	A	-23.66	4.05e-30	2918	REPIN1;REPIN1;REPIN1;REPIN1	NM_001099696;NM_001099695;NM_014374;NM_013400	5'UTR;Body;TSS1500;5'UTR	N_Shore	chr7:150066800:150075800	NA
rs6722	cg05269323	G	A	-23.66	4.05e-30	1221	REPIN1;REPIN1;REPIN1;REPIN1	NM_001099696;NM_001099695;NM_014374;NM_013400	5'UTR;Body;TSS1500;5'UTR	N_Shore	chr7:150066800:150075800	NA
rs1545849	cg14494781	G	A	-23.66	4.08e-30	7570			Intergenic	Open_Sea	NA	NA
rs12193066	cg17770035	A	G	23.66	4.1e-30	1368	NCR2	NM_004828	Body	Open_Sea	NA	NA
rs2230876	cg04610028	A	G	-23.64	4.3e-30	3799	RAB11B	NM_004218	Body	N_Shore	NA	NA
rs11580229	cg10327440	A	G	-23.64	4.34e-30	32935	CDC42BPA;CDC42BPA	NM_014826;NM_003607	3'UTR;3'UTR	Open_Sea	chr1:227175400:227182800	NA
rs3795453	cg10327440	G	A	-23.64	4.34e-30	27446	CDC42BPA;CDC42BPA	NM_014826;NM_003607	3'UTR;3'UTR	Open_Sea	chr1:227175400:227182800	NA
rs11253863	cg22710156	A	G	-23.63	4.36e-30	996			Intergenic	Open_Sea	NA	NA
rs17136428	cg22710156	G	A	-23.63	4.36e-30	17148			Intergenic	Open_Sea	NA	NA
rs221293	cg20550012	A	C	23.63	4.48e-30	11197	PTPRN2;PTPRN2;PTPRN2	NM_002847;NM_130842;NM_130843	Body;Body;Body	S_Shore	NA	NA
rs1151640	cg03221390	A	G	23.62	4.55e-30	32313			Intergenic	S_Shore	NA	NA
rs1151643	cg03221390	A	G	23.62	4.55e-30	29559			Intergenic	S_Shore	NA	NA
rs1391483	cg03221390	A	G	23.62	4.55e-30	11720			Intergenic	S_Shore	NA	NA
rs12433783	cg01543583	A	G	-23.61	4.73e-30	28137	C14orf149	NM_144581	Body	N_Shelf	chr14:59946600:59949800	NA
rs8660	cg01543583	G	A	-23.61	4.73e-30	7946	C14orf149	NM_144581	Body	N_Shelf	chr14:59946600:59949800	NA
rs4901937	cg01543583	A	G	-23.61	4.73e-30	47777	C14orf149	NM_144581	Body	N_Shelf	chr14:59946600:59949800	NA
rs10939665	cg21795255	A	G	23.6	4.81e-30	27712	SLC2A9;SLC2A9	NM_020041;NM_001001290	Body;Body	Open_Sea	chr4:10007400:10010400	NA
rs7678012	cg21795255	A	G	23.6	4.81e-30	16144	SLC2A9;SLC2A9	NM_020041;NM_001001290	Body;Body	Open_Sea	chr4:10007400:10010400	NA
rs10785978	cg25601713	G	A	23.59	4.96e-30	14646			Intergenic	Open_Sea	NA	NA
rs11058785	cg14874216	A	G	-23.59	5.02e-30	368	LRRC43	NM_152759	TSS1500	Open_Sea	NA	NA
rs7310689	cg14874216	A	G	-23.59	5.02e-30	1	LRRC43	NM_152759	TSS1500	Open_Sea	NA	NA
rs10152371	cg13045913	G	A	23.59	5.03e-30	2985	DNAJC17;ZFYVE19	NM_018163;NM_001077268	TSS1500;Body	S_Shore	NA	NA
rs3743034	cg13045913	A	G	23.59	5.03e-30	837	DNAJC17;ZFYVE19	NM_018163;NM_001077268	TSS1500;Body	S_Shore	NA	NA
rs9356940	cg16906346	G	A	23.57	5.23e-30	6586	KIAA0319;KIAA0319;KIAA0319;KIAA0319;KIAA0319	NM_001168376;NM_001168377;NM_001168374;NM_014809;NM_001168375	TSS1500;TSS1500;TSS1500;TSS1500;TSS1500	S_Shore	NA	NA
rs2038135	cg16906346	A	C	23.57	5.23e-30	815	KIAA0319;KIAA0319;KIAA0319;KIAA0319;KIAA0319	NM_001168376;NM_001168377;NM_001168374;NM_014809;NM_001168375	TSS1500;TSS1500;TSS1500;TSS1500;TSS1500	S_Shore	NA	NA
rs1030216	cg10771931	G	A	-23.56	5.39e-30	13214	WTIP	NM_001080436	TSS1500	Island	NA	NA
rs478020	cg15421137	A	G	23.56	5.52e-30	56645	FAM114A2	NM_018691	3'UTR	Open_Sea	NA	NA
rs10431006	cg27281836	G	A	23.56	5.52e-30	219001	FOLH1;FOLH1	NM_004476;NM_001014986	Body;Body	Island	NA	NA
rs1039037	cg21566433	A	G	-23.55	5.6e-30	1	PCSK6;PCSK6;PCSK6;PCSK6;PCSK6;PCSK6;PCSK6;PCSK6	NM_002570;NM_138320;NM_138319;NM_138324;NM_138323;NM_138325;NM_138322;NM_138321	Body;Body;Body;Body;Body;Body;Body;Body	N_Shelf	NA	NA
rs2076594	cg25593194	C	A	23.55	5.66e-30	2502	PADI2	NM_007365	3'UTR	Open_Sea	NA	NA
rs2076595	cg25593194	A	G	23.55	5.66e-30	2329	PADI2	NM_007365	3'UTR	Open_Sea	NA	NA
rs12133334	cg25593194	C	A	23.55	5.66e-30	0	PADI2	NM_007365	3'UTR	Open_Sea	NA	NA
rs2076598	cg25593194	G	A	23.55	5.66e-30	1147	PADI2	NM_007365	3'UTR	Open_Sea	NA	NA
rs2076599	cg25593194	G	A	23.55	5.66e-30	1106	PADI2	NM_007365	3'UTR	Open_Sea	NA	NA
rs3749791	cg02891314	A	C	-23.54	5.72e-30	19432	GFPT2	NM_005110	Body	Island	NA	NA
rs10912219	cg16298457	A	G	23.54	5.72e-30	81413			Intergenic	Open_Sea	NA	NA
rs7832	cg06770790	A	G	-23.53	5.92e-30	6326			Intergenic	S_Shelf	NA	chr6:43198846:43200442
rs2281740	cg21862099	A	G	23.53	5.99e-30	19672			Intergenic	N_Shelf	chr20:60692000:60696400	NA
rs7099267	cg02372404	G	A	23.52	6.13e-30	2892			Intergenic	Open_Sea	NA	NA
rs1000374	cg11015768	A	G	-23.52	6.15e-30	39885	ST3GAL5	NM_003896	Body	Open_Sea	chr2:86104000:86107400	NA
rs11681915	cg11015768	A	G	-23.52	6.15e-30	8416	ST3GAL5	NM_003896	Body	Open_Sea	chr2:86104000:86107400	NA
rs2523439	cg05111645	A	G	-23.51	6.4e-30	1	OR2H1	NM_030883	5'UTR	Open_Sea	NA	NA
rs1233486	cg05111645	A	G	-23.51	6.4e-30	42133	OR2H1	NM_030883	5'UTR	Open_Sea	NA	NA
rs1233490	cg05111645	G	A	-23.51	6.4e-30	34395	OR2H1	NM_030883	5'UTR	Open_Sea	NA	NA
rs1233492	cg05111645	G	A	-23.51	6.4e-30	30958	OR2H1	NM_030883	5'UTR	Open_Sea	NA	NA
rs2107192	cg05111645	A	G	-23.51	6.4e-30	6423	OR2H1	NM_030883	5'UTR	Open_Sea	NA	NA
rs6904842	cg00523628	C	A	-23.51	6.41e-30	11913			Intergenic	Open_Sea	NA	NA
rs2666160	cg25174338	G	A	-23.5	6.49e-30	31282	DOCK5	NM_024940	Body	Open_Sea	NA	NA
rs6982431	cg25174338	A	G	-23.5	6.49e-30	34862	DOCK5	NM_024940	Body	Open_Sea	NA	NA
rs471302	cg03382250	A	G	23.49	6.69e-30	97	KIRREL3;KIRREL3	NM_001161707;NM_032531	Body;Body	Open_Sea	NA	NA
rs6877325	cg15845365	G	A	23.49	6.74e-30	205	MYO10	NM_012334	Body	Open_Sea	NA	NA
rs603186	cg12386614	G	A	-23.49	6.77e-30	34259			Intergenic	Open_Sea	NA	NA
rs2259812	cg07876831	C	A	-23.48	6.9e-30	23665	TMCO3	NM_017905	Body	N_Shelf	NA	NA
rs2260894	cg07876831	A	G	-23.48	6.9e-30	20168	TMCO3	NM_017905	Body	N_Shelf	NA	NA
rs177375	cg13655169	A	G	23.48	6.95e-30	173344			Intergenic	Open_Sea	chr14:73925600:73934000	NA
rs10152371	cg25498107	G	A	23.45	7.6e-30	3060	DNAJC17;ZFYVE19	NM_018163;NM_001077268	TSS1500;Body	S_Shore	NA	NA
rs3743034	cg25498107	A	G	23.45	7.6e-30	912	DNAJC17;ZFYVE19	NM_018163;NM_001077268	TSS1500;Body	S_Shore	NA	NA
rs2412692	cg20618651	G	A	-23.45	7.61e-30	53	EXOC1;EXOC1;EXOC1	NM_018261;NM_178237;NM_001024924	TSS1500;TSS1500;TSS1500	N_Shore	NA	NA
rs11231155	cg11755407	G	A	23.45	7.63e-30	4871	EML3;MTA2	NM_153265;NM_004739	Body;TSS1500	Island	NA	NA
rs2849030	cg11755407	G	A	23.45	7.63e-30	3504	EML3;MTA2	NM_153265;NM_004739	Body;TSS1500	Island	NA	NA
rs12607401	cg15375321	G	A	-23.44	7.81e-30	874			Intergenic	N_Shelf	NA	NA
rs17224828	cg25198316	G	A	-23.43	8.15e-30	984	OR10AD1	NM_001004134	TSS1500	Open_Sea	NA	NA
rs10506276	cg25198316	A	G	-23.43	8.15e-30	3534	OR10AD1	NM_001004134	TSS1500	Open_Sea	NA	NA
rs11830617	cg25198316	G	A	-23.43	8.15e-30	9085	OR10AD1	NM_001004134	TSS1500	Open_Sea	NA	NA
rs7297558	cg25198316	G	A	-23.43	8.15e-30	9548	OR10AD1	NM_001004134	TSS1500	Open_Sea	NA	NA
rs12042887	cg26400546	A	C	-23.43	8.17e-30	0	CDK18;CDK18;CDK18	NM_002596;NM_212502;NM_212503	Body;Body;Body	S_Shore	NA	NA
rs1351382	cg17840250	G	C	-23.42	8.26e-30	561	PSMB9;PSMB9;TAP1	NM_002800;NM_148954;NM_000593	Body;Body;TSS1500	S_Shore	NA	NA
rs6913896	cg09510698	T	A	-23.42	8.28e-30	1235	HLA-DPB2	NR_001435	Body	Open_Sea	NA	NA
rs9277723	cg09510698	A	G	-23.42	8.28e-30	676	HLA-DPB2	NR_001435	Body	Open_Sea	NA	NA
rs2794757	cg14252149	G	A	23.42	8.33e-30	48769	LGALS8;LGALS8;LGALS8;LGALS8	NM_201544;NM_006499;NM_201545;NM_201543	Body;Body;Body;Body	Open_Sea	NA	NA
rs2794751	cg14252149	A	G	23.42	8.33e-30	51842	LGALS8;LGALS8;LGALS8;LGALS8	NM_201544;NM_006499;NM_201545;NM_201543	Body;Body;Body;Body	Open_Sea	NA	NA
rs17650901	cg17117718	G	A	23.42	8.43e-30	376483			Intergenic	Island	NA	NA
rs519773	cg12307373	G	A	-23.41	8.46e-30	5339	DYNC2H1;DYNC2H1	NM_001377;NM_001080463	Body;Body	Open_Sea	NA	NA
rs589523	cg12307373	G	A	-23.41	8.46e-30	1228	DYNC2H1;DYNC2H1	NM_001377;NM_001080463	Body;Body	Open_Sea	NA	NA
rs940362	cg13604933	A	G	-23.41	8.65e-30	1			Intergenic	Open_Sea	NA	NA
rs1475938	cg08210706	A	G	-23.4	8.81e-30	330	SERPINA5	NM_000624	TSS1500	Open_Sea	NA	NA
rs8019792	cg08210706	G	A	-23.4	8.81e-30	1124	SERPINA5	NM_000624	TSS1500	Open_Sea	NA	NA
rs1270591	cg00366190	G	A	23.39	9.13e-30	0	WDR88	NM_173479	TSS200	Island	NA	NA
rs7168574	cg07216619	A	G	-23.39	9.19e-30	151			Intergenic	Open_Sea	NA	NA
rs655089	cg07686394	A	C	23.39	9.22e-30	131			Intergenic	N_Shelf	NA	NA
rs7827800	cg12293347	G	A	-23.39	9.22e-30	1034			Intergenic	S_Shelf	NA	NA
rs2141274	cg13085030	A	G	-23.38	9.27e-30	55787	C7orf50;C7orf50;C7orf50	NM_001134395;NM_032350;NM_001134396	Body;Body;Body	Island	NA	NA
rs7773358	cg09723088	A	G	23.38	9.35e-30	10660	HLA-F;HLA-F;HLA-F;HLA-F;HLA-F;HLA-F	NM_018950;NM_001098478;NM_001098479;NM_018950;NM_001098479;NM_001098478	1stExon;5'UTR;1stExon;5'UTR;5'UTR;1stExon	Island	NA	NA
rs9258205	cg09723088	G	A	23.38	9.35e-30	12683	HLA-F;HLA-F;HLA-F;HLA-F;HLA-F;HLA-F	NM_018950;NM_001098478;NM_001098479;NM_018950;NM_001098479;NM_001098478	1stExon;5'UTR;1stExon;5'UTR;5'UTR;1stExon	Island	NA	NA
rs9258207	cg09723088	A	G	23.38	9.35e-30	13303	HLA-F;HLA-F;HLA-F;HLA-F;HLA-F;HLA-F	NM_018950;NM_001098478;NM_001098479;NM_018950;NM_001098479;NM_001098478	1stExon;5'UTR;1stExon;5'UTR;5'UTR;1stExon	Island	NA	NA
rs9258208	cg09723088	A	G	23.38	9.35e-30	13405	HLA-F;HLA-F;HLA-F;HLA-F;HLA-F;HLA-F	NM_018950;NM_001098478;NM_001098479;NM_018950;NM_001098479;NM_001098478	1stExon;5'UTR;1stExon;5'UTR;5'UTR;1stExon	Island	NA	NA
rs9258211	cg09723088	A	G	23.38	9.35e-30	15040	HLA-F;HLA-F;HLA-F;HLA-F;HLA-F;HLA-F	NM_018950;NM_001098478;NM_001098479;NM_018950;NM_001098479;NM_001098478	1stExon;5'UTR;1stExon;5'UTR;5'UTR;1stExon	Island	NA	NA
rs9258218	cg09723088	A	G	23.38	9.35e-30	16888	HLA-F;HLA-F;HLA-F;HLA-F;HLA-F;HLA-F	NM_018950;NM_001098478;NM_001098479;NM_018950;NM_001098479;NM_001098478	1stExon;5'UTR;1stExon;5'UTR;5'UTR;1stExon	Island	NA	NA
rs4452177	cg20891558	G	A	23.38	9.47e-30	12645			Intergenic	Island	NA	NA
rs13013413	cg14883135	A	G	-23.37	9.8e-30	2597			Intergenic	N_Shelf	NA	NA
rs12616139	cg12342501	A	G	-23.36	9.96e-30	7870			Intergenic	Open_Sea	NA	NA
rs3130018	cg00023507	A	G	-23.35	1.01e-29	13937	TAPBP;TAPBP;TAPBP	NM_172209;NM_003190;NM_172208	Body;Body;Body	Open_Sea	NA	NA
rs7501659	cg09592546	A	G	-23.35	1.04e-29	9159	RPTOR;RPTOR	NM_001163034;NM_020761	Body;Body	Open_Sea	NA	NA
rs4843230	cg09916840	C	A	23.35	1.04e-29	351			Intergenic	N_Shore	NA	NA
rs4880433	cg23338516	A	G	-23.34	1.06e-29	237			Intergenic	Open_Sea	NA	NA
rs10886285	cg00231519	A	G	-23.33	1.09e-29	68682	C10orf46	NM_153810	TSS1500	S_Shore	NA	NA
rs6572807	cg16303048	G	A	-23.33	1.1e-29	9947	NID2	NM_007361	Body	Open_Sea	NA	NA
rs1453117	cg18662228	G	A	23.32	1.12e-29	28717	AGAP1;AGAP1	NM_014914;NM_001037131	Body;Body	Island	NA	NA
rs10182721	cg18662228	G	A	23.32	1.12e-29	31099	AGAP1;AGAP1	NM_014914;NM_001037131	Body;Body	Island	NA	NA
rs10865378	cg17149911	A	C	-23.32	1.13e-29	1436	AAK1	NM_014911	Body	Open_Sea	NA	NA
rs9679409	cg00474373	A	G	-23.32	1.13e-29	1			Intergenic	Open_Sea	NA	NA
rs11749950	cg12475092	G	A	-23.31	1.18e-29	60594			Intergenic	Open_Sea	NA	NA
rs2532329	cg18228076	A	G	-23.3	1.19e-29	366728	MAPT;MAPT;MAPT;MAPT;MAPT;MAPT	NM_001123067;NM_016835;NM_016834;NM_001123066;NM_005910;NM_016841	5'UTR;5'UTR;5'UTR;5'UTR;5'UTR;5'UTR	Open_Sea	NA	NA
rs17633401	cg14001750	A	G	-23.3	1.19e-29	1288	PRKCA	NM_002737	Body	S_Shelf	NA	NA
rs9083	cg08172105	G	A	23.3	1.2e-29	1	ZNF319	NM_020807	3'UTR	N_Shore	NA	NA
rs1966537	cg07909498	A	C	23.3	1.2e-29	7045			Intergenic	Open_Sea	NA	NA
rs10152450	cg26217827	C	A	-23.29	1.22e-29	23381	ITGA11	NM_001004439	3'UTR	Open_Sea	NA	NA
rs16951723	cg26217827	G	A	-23.29	1.22e-29	24849	ITGA11	NM_001004439	3'UTR	Open_Sea	NA	NA
rs335636	cg25420101	G	A	-23.29	1.22e-29	61016	WDR41	NM_018268	Body	N_Shelf	chr5:76782200:76786400	NA
rs7152250	cg03004222	A	C	-23.29	1.23e-29	12188			Intergenic	S_Shelf	NA	NA
rs17270517	cg26567385	A	G	-23.29	1.23e-29	1683			Intergenic	Open_Sea	NA	NA
rs17270818	cg26567385	A	C	-23.29	1.23e-29	447			Intergenic	Open_Sea	NA	NA
rs7999898	cg25928396	G	A	-23.28	1.27e-29	11223			Intergenic	Open_Sea	NA	NA
rs9579205	cg25928396	A	G	-23.28	1.27e-29	1199			Intergenic	Open_Sea	NA	NA
rs3759165	cg06352538	A	G	-23.27	1.32e-29	529	KIAA0748;KIAA0748	NM_001098815;NM_001136030	Body;Body	Open_Sea	NA	NA
rs2291444	cg10938684	G	A	-23.26	1.35e-29	33973			Intergenic	S_Shelf	NA	chr11:47212013:47213397
rs3740690	cg10938684	G	A	-23.26	1.35e-29	24524			Intergenic	S_Shelf	NA	chr11:47212013:47213397
rs3935814	cg25997988	G	A	-23.25	1.37e-29	22812			Intergenic	Open_Sea	NA	NA
rs3783144	cg16655091	A	G	-23.25	1.4e-29	17041	ATP8A2	NM_016529	Body	S_Shelf	NA	NA
rs9512017	cg16655091	G	A	-23.25	1.4e-29	13225	ATP8A2	NM_016529	Body	S_Shelf	NA	NA
rs996775	cg16655091	G	A	-23.25	1.4e-29	16850	ATP8A2	NM_016529	Body	S_Shelf	NA	NA
rs10072375	cg10931884	A	G	-23.24	1.46e-29	11	KCNIP1;KCNIP1;KCNIP1	NM_001034837;NM_014592;NM_001034838	Body;Body;Body	Open_Sea	NA	NA
rs10072376	cg10931884	A	G	-23.24	1.46e-29	1	KCNIP1;KCNIP1;KCNIP1	NM_001034837;NM_014592;NM_001034838	Body;Body;Body	Open_Sea	NA	NA
rs4640812	cg10931884	G	A	-23.24	1.46e-29	1388	KCNIP1;KCNIP1;KCNIP1	NM_001034837;NM_014592;NM_001034838	Body;Body;Body	Open_Sea	NA	NA
rs1803283	cg00993903	G	A	-23.23	1.46e-29	124112	MARK3;MARK3;MARK3;MARK3;MARK3	NM_001128919;NM_002376;NM_001128918;NM_001128920;NM_001128921	Body;Body;Body;Body;Body	Open_Sea	chr14:103857000:103870000	NA
rs2296484	cg00993903	A	G	-23.23	1.46e-29	140951	MARK3;MARK3;MARK3;MARK3;MARK3	NM_001128919;NM_002376;NM_001128918;NM_001128920;NM_001128921	Body;Body;Body;Body;Body	Open_Sea	chr14:103857000:103870000	NA
rs9379784	cg05412957	G	A	-23.23	1.46e-29	23789	SCGN	NM_006998	3'UTR	Open_Sea	chr6:25701400:25707800	NA
rs9277396	cg23333490	A	G	-23.22	1.55e-29	398	HLA-DPB1	NM_002121	Body	S_Shore	NA	NA
rs9277426	cg23333490	A	C	-23.22	1.55e-29	1169	HLA-DPB1	NM_002121	Body	S_Shore	NA	NA
rs9277469	cg23333490	A	C	-23.22	1.55e-29	2727	HLA-DPB1	NM_002121	Body	S_Shore	NA	NA
rs9277471	cg23333490	A	G	-23.22	1.55e-29	2941	HLA-DPB1	NM_002121	Body	S_Shore	NA	NA
rs9277546	cg23333490	C	A	-23.22	1.55e-29	4605	HLA-DPB1	NM_002121	Body	S_Shore	NA	NA
rs9277533	cg23333490	A	G	-23.22	1.55e-29	3980	HLA-DPB1	NM_002121	Body	S_Shore	NA	NA
rs2064476	cg23333490	G	A	-23.22	1.55e-29	22581	HLA-DPB1	NM_002121	Body	S_Shore	NA	NA
rs3091282	cg23333490	C	G	-23.22	1.55e-29	6457	HLA-DPB1	NM_002121	Body	S_Shore	NA	NA
rs3097652	cg23333490	A	G	-23.22	1.55e-29	7094	HLA-DPB1	NM_002121	Body	S_Shore	NA	NA
rs3117225	cg23333490	A	G	-23.22	1.55e-29	6970	HLA-DPB1	NM_002121	Body	S_Shore	NA	NA
rs3117228	cg23333490	A	C	-23.22	1.55e-29	5694	HLA-DPB1	NM_002121	Body	S_Shore	NA	NA
rs3130188	cg23333490	G	A	-23.22	1.55e-29	6435	HLA-DPB1	NM_002121	Body	S_Shore	NA	NA
rs1362073	cg23584176	A	G	-23.21	1.57e-29	18242	OR12D2	NM_013936	1stExon	Open_Sea	NA	NA
rs10488372	cg02355809	A	G	-23.21	1.59e-29	398	GIMAP1	NM_130759	TSS1500	Open_Sea	NA	NA
rs2227126	cg18572898	G	A	23.21	1.59e-29	3670	HLA-DQA2	NM_020056	Body	Open_Sea	NA	NA
rs869714	cg00017157	A	G	-23.21	1.59e-29	1103			Intergenic	Open_Sea	NA	NA
rs3904696	cg09766355	A	C	-23.2	1.63e-29	1	NPL	NM_030769	TSS1500	S_Shore	chr1:182759600:182765800	NA
rs7694971	cg07909498	A	C	23.19	1.65e-29	1873			Intergenic	Open_Sea	NA	NA
rs1725477	cg22671798	A	C	23.18	1.75e-29	235035	ZNF573	NM_152360	3'UTR	Open_Sea	NA	NA
rs353407	cg22671798	G	A	23.18	1.75e-29	215567	ZNF573	NM_152360	3'UTR	Open_Sea	NA	NA
rs10404567	cg22671798	G	A	23.18	1.75e-29	167836	ZNF573	NM_152360	3'UTR	Open_Sea	NA	NA
rs10402530	cg22671798	A	G	23.18	1.75e-29	92261	ZNF573	NM_152360	3'UTR	Open_Sea	NA	NA
rs10409487	cg22671798	G	A	23.18	1.75e-29	55734	ZNF573	NM_152360	3'UTR	Open_Sea	NA	NA
rs12995964	cg14883135	A	C	-23.17	1.77e-29	4897			Intergenic	N_Shelf	NA	NA
rs12730301	cg20775316	A	C	-23.16	1.83e-29	3825	SSBP3;SSBP3;SSBP3	NM_001009955;NM_018070;NM_145716	Body;Body;Body	Open_Sea	chr1:54750800:54770600	NA
rs4927086	cg20775316	G	A	-23.16	1.83e-29	2159	SSBP3;SSBP3;SSBP3	NM_001009955;NM_018070;NM_145716	Body;Body;Body	Open_Sea	chr1:54750800:54770600	NA
rs2880892	cg03965172	A	G	-23.16	1.85e-29	1			Intergenic	N_Shore	NA	NA
rs6827536	cg03965172	A	G	-23.16	1.85e-29	3777			Intergenic	N_Shore	NA	NA
rs7313311	cg23764766	A	G	-23.16	1.86e-29	18916	ERC1;ERC1;ERC1;ERC1;ERC1	NM_178039;NR_027948;NR_027949;NM_178040;NR_027946	Body;Body;Body;Body;Body	Open_Sea	NA	NA
rs1351383	cg17840250	C	A	-23.15	1.88e-29	588	PSMB9;PSMB9;TAP1	NM_002800;NM_148954;NM_000593	Body;Body;TSS1500	S_Shore	NA	NA
rs2071477	cg17840250	G	A	-23.15	1.88e-29	2491	PSMB9;PSMB9;TAP1	NM_002800;NM_148954;NM_000593	Body;Body;TSS1500	S_Shore	NA	NA
rs4713600	cg17840250	A	C	-23.15	1.88e-29	1	PSMB9;PSMB9;TAP1	NM_002800;NM_148954;NM_000593	Body;Body;TSS1500	S_Shore	NA	NA
rs1383267	cg17840250	A	G	-23.15	1.88e-29	10789	PSMB9;PSMB9;TAP1	NM_002800;NM_148954;NM_000593	Body;Body;TSS1500	S_Shore	NA	NA
rs1871667	cg17840250	G	A	-23.15	1.88e-29	11372	PSMB9;PSMB9;TAP1	NM_002800;NM_148954;NM_000593	Body;Body;TSS1500	S_Shore	NA	NA
rs7767288	cg17840250	A	G	-23.15	1.88e-29	7156	PSMB9;PSMB9;TAP1	NM_002800;NM_148954;NM_000593	Body;Body;TSS1500	S_Shore	NA	NA
rs10751711	cg15114076	A	G	23.15	1.89e-29	3405	GALNT9	NM_001122636	Body	Open_Sea	NA	NA
rs2440592	cg02106072	G	A	-23.14	1.96e-29	550	NFIL3	NM_005384	5'UTR	N_Shore	NA	NA
rs3813199	cg25282454	A	G	-23.13	1.98e-29	48	SDF4;SDF4	NM_016176;NM_016547	Body;Body	N_Shore	NA	NA
rs10484436	cg05554718	A	G	-23.13	2.01e-29	1456	HIST1H1D	NM_005320	TSS1500	Open_Sea	NA	NA
rs11753131	cg05554718	A	G	-23.13	2.01e-29	16315	HIST1H1D	NM_005320	TSS1500	Open_Sea	NA	NA
rs11755943	cg05554718	G	A	-23.13	2.01e-29	24331	HIST1H1D	NM_005320	TSS1500	Open_Sea	NA	NA
rs11759904	cg05554718	G	A	-23.13	2.01e-29	4256	HIST1H1D	NM_005320	TSS1500	Open_Sea	NA	NA
rs9288676	cg26429017	A	C	-23.13	2.02e-29	95072	C2orf82	NM_206895	TSS200	Open_Sea	NA	NA
rs3731935	cg17181941	G	A	-23.12	2.06e-29	15209	NCAPH	NM_015341	Body	S_Shelf	NA	NA
rs2517646	cg11857238	G	A	-23.11	2.11e-29	18	TRIM10;TRIM10	NM_006778;NM_052828	Body;Body	Open_Sea	NA	NA
rs11235951	cg02070028	A	G	-23.11	2.13e-29	22392	DNAJB13	NM_153614	TSS200	Open_Sea	NA	NA
rs4772278	cg20536971	G	A	-23.1	2.17e-29	55100	PCCA;PCCA	NM_001127692;NM_000282	Body;Body	Open_Sea	NA	NA
rs9518047	cg20536971	G	A	-23.1	2.17e-29	23339	PCCA;PCCA	NM_001127692;NM_000282	Body;Body	Open_Sea	NA	NA
rs12373744	cg03987818	A	C	-23.1	2.19e-29	8588			Intergenic	Open_Sea	NA	NA
rs10879943	cg26941787	G	A	-23.09	2.24e-29	5472			Intergenic	Open_Sea	NA	NA
rs10863286	cg17279365	G	A	-23.08	2.31e-29	5900	ESRRG;ESRRG;ESRRG	NM_206594;NM_206595;NM_001134285	5'UTR;5'UTR;5'UTR	Open_Sea	NA	NA
rs1294229	cg16675926	G	A	-23.07	2.37e-29	1146	KIAA1804	NM_032435	3'UTR	Open_Sea	NA	NA
rs1294230	cg16675926	A	G	-23.07	2.37e-29	827	KIAA1804	NM_032435	3'UTR	Open_Sea	NA	NA
rs1294233	cg16675926	A	G	-23.07	2.37e-29	0	KIAA1804	NM_032435	3'UTR	Open_Sea	NA	NA
rs4128935	cg02550738	G	A	-23.07	2.4e-29	23396			Intergenic	Open_Sea	NA	NA
rs10779415	cg12466610	A	G	23.07	2.41e-29	14397	MOSC2	NM_017898	Body	Open_Sea	NA	NA
rs11225169	cg19471911	G	A	23.06	2.47e-29	11647	YAP1;YAP1	NM_001130145;NM_006106	Body;Body	Open_Sea	NA	NA
rs11120266	cg23622129	G	A	-23.06	2.5e-29	30252			Intergenic	Open_Sea	NA	NA
rs11120275	cg23622129	A	G	-23.06	2.5e-29	55796			Intergenic	Open_Sea	NA	NA
rs9787247	cg23622129	A	G	-23.06	2.5e-29	63313			Intergenic	Open_Sea	NA	NA
rs9835431	cg15247483	A	G	-23.06	2.51e-29	6946	GCET2;GCET2	NM_152785;NM_001008756	TSS1500;TSS1500	Open_Sea	NA	NA
rs7770491	cg00692088	A	G	-23.05	2.54e-29	2276	AGPAT4	NM_020133	Body	Open_Sea	NA	NA
rs964196	cg09422696	G	A	-23.05	2.54e-29	4351			Intergenic	S_Shelf	NA	NA
rs3750208	cg09422696	A	G	-23.05	2.54e-29	5155			Intergenic	S_Shelf	NA	NA
rs1410583	cg01081438	A	G	23.05	2.56e-29	44298	BRDT;BRDT	NM_207189;NM_001726	5'UTR;5'UTR	S_Shelf	NA	NA
rs1148167	cg14240646	A	C	23.04	2.6e-29	498	ACBD5;ACBD5	NR_024150;NM_001042473	TSS1500;TSS1500	S_Shore	NA	NA
rs7819483	cg11164659	G	A	-23.05	2.6e-29	106283	RHPN1	NM_052924	Body	S_Shore	NA	NA
rs7804801	cg19389973	A	C	-23.04	2.67e-29	3361	AOAH	NM_001637	Body	Open_Sea	chr7:36692000:36701000	NA
rs6985572	cg21028319	A	G	-23.03	2.72e-29	21593	TM2D2;TM2D2;TM2D2;TM2D2	NM_031940;NM_001024381;NM_078473;NM_001024380	3'UTR;3'UTR;3'UTR;3'UTR	Open_Sea	NA	NA
rs9292871	cg21149357	A	G	23.03	2.72e-29	12066			Intergenic	S_Shelf	NA	NA
rs3733768	cg21149357	G	A	23.03	2.72e-29	19436			Intergenic	S_Shelf	NA	NA
rs6451684	cg21149357	G	A	23.03	2.72e-29	3179			Intergenic	S_Shelf	NA	NA
rs7704588	cg21149357	G	A	23.03	2.72e-29	42291			Intergenic	S_Shelf	NA	NA
rs2068334	cg04350215	A	G	-23.01	2.9e-29	1	ABCA4	NM_000350	Body	Open_Sea	chr1:94556800:94559800	NA
rs6657944	cg12466610	G	A	23.01	2.93e-29	930	MOSC2	NM_017898	Body	Open_Sea	NA	NA
rs7536276	cg12466610	A	G	23.01	2.93e-29	10710	MOSC2	NM_017898	Body	Open_Sea	NA	NA
rs3912448	cg16361249	A	G	-22.99	3.03e-29	1			Intergenic	Open_Sea	NA	NA
rs362313	cg26128129	A	G	-22.99	3.05e-29	0	HTT	NM_002111	Body	Open_Sea	NA	NA
rs2053984	cg24149364	A	G	-22.99	3.05e-29	25388	RPL36AL	NM_001001	3'UTR	N_Shore	NA	NA
rs7253024	cg16848221	A	G	-22.99	3.08e-29	63	CLPP	NM_006012	Body	S_Shore	NA	NA
rs9922459	cg06052372	G	A	-22.99	3.11e-29	997			Intergenic	Open_Sea	NA	NA
rs9923900	cg06052372	A	G	-22.99	3.11e-29	339			Intergenic	Open_Sea	NA	NA
rs8023776	cg22142142	A	G	-22.98	3.21e-29	6338	GABARAPL3	NR_028287	Body	N_Shelf	NA	NA
rs3803538	cg22142142	G	A	-22.98	3.21e-29	157	GABARAPL3	NR_028287	Body	N_Shelf	NA	NA
rs28364741	cg06787764	G	A	22.97	3.23e-29	4621	C1orf190;POMGNT1	NM_001013615;NR_024332	TSS200;Body	Island	NA	NA
rs1502337	cg10738648	A	G	-22.97	3.24e-29	173995	ARPC3	NM_005719	TSS1500	S_Shore	NA	NA
rs4766500	cg10738648	G	A	-22.97	3.24e-29	104934	ARPC3	NM_005719	TSS1500	S_Shore	NA	NA
rs9911226	cg14885973	A	C	-22.97	3.3e-29	72184			Intergenic	N_Shelf	NA	NA
rs7218369	cg14885973	A	G	-22.97	3.3e-29	73650			Intergenic	N_Shelf	NA	NA
rs8081333	cg14885973	G	A	-22.97	3.3e-29	73224			Intergenic	N_Shelf	NA	NA
rs9911870	cg14885973	G	A	-22.97	3.3e-29	73432			Intergenic	N_Shelf	NA	NA
rs7222579	cg14885973	G	A	-22.97	3.3e-29	38638			Intergenic	N_Shelf	NA	NA
rs6459797	cg23162598	A	G	-22.95	3.43e-29	19360	PTPRN2;PTPRN2;PTPRN2	NM_002847;NM_130842;NM_130843	Body;Body;Body	N_Shore	NA	NA
rs10992	cg18339359	G	A	22.95	3.44e-29	1	SLC25A37	NM_016612	Body	Open_Sea	NA	NA
rs11203184	cg22706458	G	A	-22.95	3.44e-29	2519	UMODL1;UMODL1;C21orf128	NM_173568;NM_001004416;NR_027243	Body;Body;TSS1500	S_Shelf	NA	NA
rs6804475	cg20131219	A	G	-22.95	3.45e-29	7029	PHLDB2;PHLDB2;PHLDB2;PHLDB2	NM_001134438;NM_001134439;NM_145753;NM_001134437	Body;Body;Body;Body	Open_Sea	NA	NA
rs2237686	cg13031029	A	G	-22.95	3.51e-29	379	LAMB1	NM_002291	Body	Open_Sea	chr7:107572800:107576200	NA
rs4404880	cg21028319	A	G	-22.95	3.52e-29	23959	TM2D2;TM2D2;TM2D2;TM2D2	NM_031940;NM_001024381;NM_078473;NM_001024380	3'UTR;3'UTR;3'UTR;3'UTR	Open_Sea	NA	NA
rs3195899	cg18861767	G	A	-22.94	3.53e-29	6815	C10orf58;C10orf58	NR_024572;NM_032333	Body;Body	Open_Sea	NA	NA
rs10491082	cg21358336	G	A	22.94	3.55e-29	853			Intergenic	Island	NA	NA
rs9911968	cg21358336	A	G	22.94	3.55e-29	111			Intergenic	Island	NA	NA
rs3135388	cg17416722	A	G	22.94	3.62e-29	141334	HLA-DRB1	NM_002124	Body	S_Shelf	NA	NA
rs3135391	cg17416722	A	G	22.94	3.62e-29	143398	HLA-DRB1	NM_002124	Body	S_Shelf	NA	NA
rs3129860	cg17416722	A	G	22.94	3.62e-29	153306	HLA-DRB1	NM_002124	Body	S_Shelf	NA	NA
rs3129868	cg17416722	A	C	22.94	3.62e-29	150008	HLA-DRB1	NM_002124	Body	S_Shelf	NA	NA
rs3129889	cg17416722	G	A	22.94	3.62e-29	140840	HLA-DRB1	NM_002124	Body	S_Shelf	NA	NA
rs3135352	cg17416722	C	A	22.94	3.62e-29	161479	HLA-DRB1	NM_002124	Body	S_Shelf	NA	NA
rs9270986	cg17416722	A	C	22.94	3.62e-29	19675	HLA-DRB1	NM_002124	Body	S_Shelf	NA	NA
rs9271366	cg17416722	G	A	22.94	3.62e-29	32469	HLA-DRB1	NM_002124	Body	S_Shelf	NA	NA
rs9322164	cg13992444	G	A	-22.93	3.65e-29	6374	UST	NM_005715	Body	Open_Sea	NA	NA
rs2523421	cg10619365	G	A	-22.93	3.73e-29	52390			Intergenic	Open_Sea	NA	NA
rs6735337	cg13821051	A	C	-22.92	3.76e-29	26364			Intergenic	Open_Sea	NA	NA
rs10257545	cg10898776	A	G	-22.91	3.97e-29	4686			Intergenic	Open_Sea	NA	chr7:92100344:92101277
rs195484	cg07525313	G	A	-22.88	4.3e-29	27888	FRK	NM_002031	3'UTR	Open_Sea	NA	NA
rs4499105	cg20536971	A	C	-22.88	4.31e-29	75938	PCCA;PCCA	NM_001127692;NM_000282	Body;Body	Open_Sea	NA	NA
rs2874146	cg12819537	C	A	-22.88	4.33e-29	3756			Intergenic	Open_Sea	NA	NA
rs28364741	cg01431908	G	A	22.88	4.35e-29	4633	C1orf190;POMGNT1	NM_001013615;NR_024332	TSS200;Body	Island	NA	NA
rs1459814	cg12214399	A	G	22.88	4.37e-29	28943			Intergenic	Open_Sea	NA	NA
rs766956	cg23764766	A	G	-22.87	4.4e-29	4638	ERC1;ERC1;ERC1;ERC1;ERC1	NM_178039;NR_027948;NR_027949;NM_178040;NR_027946	Body;Body;Body;Body;Body	Open_Sea	NA	NA
rs4713438	cg20073472	A	G	-22.87	4.41e-29	1	PSORS1C3	NR_026816	TSS1500	N_Shore	NA	NA
rs12699558	cg13824456	A	G	-22.86	4.57e-29	6382			Intergenic	Open_Sea	NA	NA
rs2051930	cg13824456	G	A	-22.86	4.57e-29	1772			Intergenic	Open_Sea	NA	NA
rs1318631	cg04627110	A	G	-22.85	4.7e-29	1	MOG;MOG;MOG;MOG;MOG;MOG;MOG;MOG;MOG;MOG;MOG	NM_206813;NM_001170418;NM_206814;NM_206811;NM_206810;NM_206809;NM_001170417;NM_001008229;NM_001008228;NM_206812;NM_002433	3'UTR;Body;3'UTR;Body;Body;Body;Body;Body;Body;Body;Body	Open_Sea	NA	NA
rs2256266	cg04627110	A	G	-22.85	4.7e-29	3189	MOG;MOG;MOG;MOG;MOG;MOG;MOG;MOG;MOG;MOG;MOG	NM_206813;NM_001170418;NM_206814;NM_206811;NM_206810;NM_206809;NM_001170417;NM_001008229;NM_001008228;NM_206812;NM_002433	3'UTR;Body;3'UTR;Body;Body;Body;Body;Body;Body;Body;Body	Open_Sea	NA	NA
rs439812	cg04627110	G	A	-22.85	4.7e-29	18900	MOG;MOG;MOG;MOG;MOG;MOG;MOG;MOG;MOG;MOG;MOG	NM_206813;NM_001170418;NM_206814;NM_206811;NM_206810;NM_206809;NM_001170417;NM_001008229;NM_001008228;NM_206812;NM_002433	3'UTR;Body;3'UTR;Body;Body;Body;Body;Body;Body;Body;Body	Open_Sea	NA	NA
rs10099996	cg00033213	A	G	22.84	4.8e-29	2939	TOP1MT	NM_052963	Body	Island	NA	NA
rs724037	cg00033213	A	C	22.84	4.8e-29	2511	TOP1MT	NM_052963	Body	Island	NA	NA
rs4748035	cg10309386	A	G	22.83	4.99e-29	3348	BEND7;BEND7	NM_152751;NM_001100912	Body;Body	Island	NA	NA
rs10508462	cg10309386	C	A	22.83	4.99e-29	4409	BEND7;BEND7	NM_152751;NM_001100912	Body;Body	Island	NA	NA
rs16906158	cg27281836	G	A	22.83	5.02e-29	59059	FOLH1;FOLH1	NM_004476;NM_001014986	Body;Body	Island	NA	NA
rs10839224	cg27281836	G	A	22.83	5.02e-29	83767	FOLH1;FOLH1	NM_004476;NM_001014986	Body;Body	Island	NA	NA
rs10839229	cg27281836	A	G	22.83	5.02e-29	66885	FOLH1;FOLH1	NM_004476;NM_001014986	Body;Body	Island	NA	NA
rs7939300	cg27281836	A	C	22.83	5.02e-29	81301	FOLH1;FOLH1	NM_004476;NM_001014986	Body;Body	Island	NA	NA
rs1278923	cg16802892	G	A	22.82	5.11e-29	13			Intergenic	Open_Sea	chr14:32389400:32415000	NA
rs2074511	cg07482223	G	A	-22.82	5.14e-29	9844	SFTA2	NM_205854	3'UTR	Open_Sea	NA	NA
rs2239518	cg07482223	A	G	-22.82	5.14e-29	33508	SFTA2	NM_205854	3'UTR	Open_Sea	NA	NA
rs3213644	cg07482223	A	G	-22.82	5.14e-29	38008	SFTA2	NM_205854	3'UTR	Open_Sea	NA	NA
rs9501035	cg07482223	A	G	-22.82	5.14e-29	13181	SFTA2	NM_205854	3'UTR	Open_Sea	NA	NA
rs4713402	cg07482223	A	G	-22.82	5.14e-29	0	SFTA2	NM_205854	3'UTR	Open_Sea	NA	NA
rs3873332	cg07482223	G	A	-22.82	5.14e-29	3243	SFTA2	NM_205854	3'UTR	Open_Sea	NA	NA
rs4711249	cg07482223	A	G	-22.82	5.14e-29	9033	SFTA2	NM_205854	3'UTR	Open_Sea	NA	NA
rs7280392	cg08407901	G	A	22.82	5.14e-29	1512	SLC37A1	NM_018964	Body	Island	chr21:43982200:43993400	NA
rs9895443	cg04212500	G	A	22.82	5.18e-29	1589	ERAL1	NM_005702	Body	S_Shelf	NA	NA
rs11651867	cg04212500	C	A	22.82	5.18e-29	37285	ERAL1	NM_005702	Body	S_Shelf	NA	NA
rs4262997	cg04212500	G	A	22.82	5.18e-29	54971	ERAL1	NM_005702	Body	S_Shelf	NA	NA
rs4794838	cg04212500	G	A	22.82	5.18e-29	53438	ERAL1	NM_005702	Body	S_Shelf	NA	NA
rs2043031	cg04212500	G	A	22.82	5.18e-29	98969	ERAL1	NM_005702	Body	S_Shelf	NA	NA
rs11080072	cg04212500	A	C	22.82	5.18e-29	103373	ERAL1	NM_005702	Body	S_Shelf	NA	NA
rs3181215	cg04212500	G	A	22.82	5.18e-29	107202	ERAL1	NM_005702	Body	S_Shelf	NA	NA
rs9279	cg04212500	C	A	22.82	5.18e-29	3103	ERAL1	NM_005702	Body	S_Shelf	NA	NA
rs901975	cg04212500	A	G	22.82	5.18e-29	5241	ERAL1	NM_005702	Body	S_Shelf	NA	NA
rs4669	cg17386240	G	A	-22.82	5.2e-29	8346	TGFBI	NM_000358	Body	Open_Sea	NA	NA
rs6860369	cg17386240	G	A	-22.82	5.2e-29	7246	TGFBI	NM_000358	Body	Open_Sea	NA	NA
rs10202253	cg23649088	A	G	22.81	5.41e-29	17747	C2orf69	NM_153689	TSS1500	N_Shore	NA	NA
rs11802413	cg06961873	G	A	-22.8	5.47e-29	64860	TMEM57	NM_018202	3'UTR	Open_Sea	NA	NA
rs11249248	cg06961873	A	G	-22.8	5.47e-29	72729	TMEM57	NM_018202	3'UTR	Open_Sea	NA	NA
rs926438	cg06961873	G	A	-22.8	5.47e-29	72142	TMEM57	NM_018202	3'UTR	Open_Sea	NA	NA
rs1662955	cg12454169	G	A	22.8	5.48e-29	1376	LCLAT1;LCLAT1	NM_182551;NM_001002257	TSS1500;TSS1500	N_Shore	NA	NA
rs829573	cg12454169	A	T	22.8	5.48e-29	13033	LCLAT1;LCLAT1	NM_182551;NM_001002257	TSS1500;TSS1500	N_Shore	NA	NA
rs829584	cg12454169	G	A	22.8	5.48e-29	7678	LCLAT1;LCLAT1	NM_182551;NM_001002257	TSS1500;TSS1500	N_Shore	NA	NA
rs9322131	cg21796170	A	G	-22.8	5.58e-29	2435			Intergenic	Open_Sea	NA	NA
rs10764740	cg02955484	A	G	-22.79	5.72e-29	2045	PTPRE;PTPRE;PTPRE	NM_130435;NM_006504;NM_130435	5'UTR;Body;1stExon	Open_Sea	NA	NA
rs10793311	cg24769381	C	G	-22.79	5.76e-29	51536	GAB2;GAB2;GAB2	NM_080491;NM_012296;NM_012296	Body;1stExon;5'UTR	Open_Sea	NA	NA
rs12277648	cg24769381	A	G	-22.79	5.76e-29	1473	GAB2;GAB2;GAB2	NM_080491;NM_012296;NM_012296	Body;1stExon;5'UTR	Open_Sea	NA	NA
rs10793302	cg24769381	A	G	-22.79	5.76e-29	11902	GAB2;GAB2;GAB2	NM_080491;NM_012296;NM_012296	Body;1stExon;5'UTR	Open_Sea	NA	NA
rs2292572	cg24769381	A	C	-22.79	5.76e-29	1	GAB2;GAB2;GAB2	NM_080491;NM_012296;NM_012296	Body;1stExon;5'UTR	Open_Sea	NA	NA
rs721347	cg27481428	A	G	-22.77	6.01e-29	1822			Intergenic	Island	NA	NA
rs4880335	cg10370109	A	C	-22.77	6.08e-29	8063	JAKMIP3	NM_001105521	TSS1500	Open_Sea	NA	NA
rs2535969	cg15765638	A	G	-22.76	6.17e-29	1			Intergenic	Island	chr7:152596800:152601000	NA
rs3827266	cg21139150	A	G	22.76	6.24e-29	327			Intergenic	Island	NA	NA
rs448293	cg25420101	C	A	-22.76	6.29e-29	46688	WDR41	NM_018268	Body	N_Shelf	chr5:76782200:76786400	NA
rs2884486	cg09639108	A	G	-22.75	6.41e-29	48123			Intergenic	Open_Sea	NA	NA
rs12402888	cg14210114	A	C	-22.74	6.53e-29	1665	IGSF8	NM_052868	3'UTR	Open_Sea	NA	NA
rs9267531	cg23634079	G	A	-22.74	6.66e-29	75453	MSH5;MSH5;MSH5;MSH5	NM_172165;NM_025259;NM_002441;NM_172166	Body;Body;Body;Body	S_Shelf	NA	NA
rs1150753	cg23634079	G	A	-22.74	6.66e-29	347672	MSH5;MSH5;MSH5;MSH5	NM_172165;NM_025259;NM_002441;NM_172166	Body;Body;Body;Body	S_Shelf	NA	NA
rs3117577	cg23634079	G	A	-22.74	6.66e-29	15279	MSH5;MSH5;MSH5;MSH5	NM_172165;NM_025259;NM_002441;NM_172166	Body;Body;Body;Body	S_Shelf	NA	NA
rs3131378	cg23634079	G	A	-22.74	6.66e-29	13090	MSH5;MSH5;MSH5;MSH5	NM_172165;NM_025259;NM_002441;NM_172166	Body;Body;Body;Body	S_Shelf	NA	NA
rs3117574	cg23634079	A	G	-22.74	6.66e-29	13035	MSH5;MSH5;MSH5;MSH5	NM_172165;NM_025259;NM_002441;NM_172166	Body;Body;Body;Body	S_Shelf	NA	NA
rs3130484	cg23634079	G	A	-22.74	6.66e-29	3687	MSH5;MSH5;MSH5;MSH5	NM_172165;NM_025259;NM_002441;NM_172166	Body;Body;Body;Body	S_Shelf	NA	NA
rs3132445	cg23634079	A	G	-22.74	6.66e-29	1	MSH5;MSH5;MSH5;MSH5	NM_172165;NM_025259;NM_002441;NM_172166	Body;Body;Body;Body	S_Shelf	NA	NA
rs1270942	cg23634079	G	A	-22.74	6.66e-29	206665	MSH5;MSH5;MSH5;MSH5	NM_172165;NM_025259;NM_002441;NM_172166	Body;Body;Body;Body	S_Shelf	NA	NA
rs3130288	cg23634079	A	C	-22.74	6.66e-29	383806	MSH5;MSH5;MSH5;MSH5	NM_172165;NM_025259;NM_002441;NM_172166	Body;Body;Body;Body	S_Shelf	NA	NA
rs3132941	cg23634079	G	C	-22.74	6.66e-29	419777	MSH5;MSH5;MSH5;MSH5	NM_172165;NM_025259;NM_002441;NM_172166	Body;Body;Body;Body	S_Shelf	NA	NA
rs3117582	cg23634079	C	A	-22.74	6.66e-29	91675	MSH5;MSH5;MSH5;MSH5	NM_172165;NM_025259;NM_002441;NM_172166	Body;Body;Body;Body	S_Shelf	NA	NA
rs3101018	cg23634079	A	G	-22.74	6.66e-29	6331	MSH5;MSH5;MSH5;MSH5	NM_172165;NM_025259;NM_002441;NM_172166	Body;Body;Body;Body	S_Shelf	NA	NA
rs1150752	cg23634079	G	A	-22.74	6.66e-29	352531	MSH5;MSH5;MSH5;MSH5	NM_172165;NM_025259;NM_002441;NM_172166	Body;Body;Body;Body	S_Shelf	NA	NA
rs3101017	cg23634079	G	A	-22.74	6.66e-29	21271	MSH5;MSH5;MSH5;MSH5	NM_172165;NM_025259;NM_002441;NM_172166	Body;Body;Body;Body	S_Shelf	NA	NA
rs1269852	cg23634079	C	G	-22.74	6.66e-29	367996	MSH5;MSH5;MSH5;MSH5	NM_172165;NM_025259;NM_002441;NM_172166	Body;Body;Body;Body	S_Shelf	NA	NA
rs497309	cg23634079	C	A	-22.74	6.66e-29	180289	MSH5;MSH5;MSH5;MSH5	NM_172165;NM_025259;NM_002441;NM_172166	Body;Body;Body;Body	S_Shelf	NA	NA
rs519417	cg23634079	A	G	-22.74	6.66e-29	166238	MSH5;MSH5;MSH5;MSH5	NM_172165;NM_025259;NM_002441;NM_172166	Body;Body;Body;Body	S_Shelf	NA	NA
rs558702	cg23634079	A	G	-22.74	6.66e-29	158131	MSH5;MSH5;MSH5;MSH5	NM_172165;NM_025259;NM_002441;NM_172166	Body;Body;Body;Body	S_Shelf	NA	NA
rs7305632	cg18997918	G	A	-22.72	7.09e-29	5343	SFRS8	NM_004592	Body	Island	NA	NA
rs12436916	cg24149364	A	T	-22.71	7.27e-29	36158	RPL36AL	NM_001001	3'UTR	N_Shore	NA	NA
rs11160165	cg24087071	A	C	-22.7	7.5e-29	61091	SERPINA10;SERPINA10	NM_016186;NM_001100607	3'UTR;3'UTR	Open_Sea	NA	NA
rs4335713	cg24087071	A	G	-22.7	7.5e-29	2323	SERPINA10;SERPINA10	NM_016186;NM_001100607	3'UTR;3'UTR	Open_Sea	NA	NA
rs2232700	cg24087071	A	T	-22.7	7.5e-29	6159	SERPINA10;SERPINA10	NM_016186;NM_001100607	3'UTR;3'UTR	Open_Sea	NA	NA
rs941591	cg24087071	G	A	-22.7	7.5e-29	6459	SERPINA10;SERPINA10	NM_016186;NM_001100607	3'UTR;3'UTR	Open_Sea	NA	NA
rs7781900	cg10898776	G	A	-22.7	7.56e-29	31762			Intergenic	Open_Sea	NA	chr7:92100344:92101277
rs7807878	cg12772457	G	A	-22.7	7.56e-29	11215			Intergenic	Open_Sea	NA	NA
rs10173538	cg04506342	A	G	-22.69	7.63e-29	105584	BAZ2B	NM_013450	5'UTR	Open_Sea	chr2:160463000:160468800	NA
rs11242001	cg22664298	G	A	22.69	7.72e-29	6688	ADAMTS19	NM_133638	TSS1500	Island	NA	NA
rs10870464	cg23836570	A	C	-22.69	7.83e-29	39372	FBRSL1	NM_001142641	Body	Open_Sea	chr12:133070800:133102200	NA
rs13020845	cg20685672	A	G	-22.68	7.85e-29	1			Intergenic	Open_Sea	NA	NA
rs6749402	cg11229715	A	C	22.68	8.02e-29	2069	CUL3	NM_003590	Body	Open_Sea	NA	NA
rs10874868	cg22505202	C	A	-22.68	8.03e-29	1162			Intergenic	Open_Sea	NA	NA
rs9457204	cg06330797	A	C	-22.67	8.17e-29	3542	RPS6KA2	NM_001006932	Body	N_Shore	NA	NA
rs2395349	cg17763566	A	G	-22.66	8.38e-29	323	HLA-DPB2	NR_001435	Body	N_Shore	NA	NA
rs9277656	cg17763566	A	C	-22.66	8.38e-29	691	HLA-DPB2	NR_001435	Body	N_Shore	NA	NA
rs9277682	cg17763566	G	A	-22.66	8.38e-29	4227	HLA-DPB2	NR_001435	Body	N_Shore	NA	NA
rs708727	cg11965913	A	G	22.66	8.42e-29	51521	PM20D1	NM_152491	TSS200	S_Shore	NA	NA
rs437526	cg19021236	A	C	-22.65	8.64e-29	16964	MICAL3;MICAL3;MICAL3	NM_001122731;NM_015241;NM_001136004	5'UTR;5'UTR;5'UTR	N_Shelf	NA	NA
rs10790322	cg17095460	A	G	22.65	8.78e-29	1673			Intergenic	Open_Sea	NA	NA
rs7950231	cg17095460	G	A	22.65	8.78e-29	1729			Intergenic	Open_Sea	NA	NA
rs9418	cg24861747	A	G	-22.65	8.8e-29	3093	SLC6A18	NM_182632	Body	S_Shore	NA	NA
rs16887303	cg27225663	G	A	-22.64	8.9e-29	14568			Intergenic	Open_Sea	NA	NA
rs17736782	cg19592003	A	G	-22.64	9.04e-29	1	DEFB114	NM_001037499	Body	Open_Sea	NA	NA
rs9473701	cg19592003	G	A	-22.64	9.04e-29	12406	DEFB114	NM_001037499	Body	Open_Sea	NA	NA
rs4790812	cg03854564	A	G	-22.62	9.67e-29	8342	WDR81;WDR81;WDR81	NM_001163811;NM_001163673;NM_152348	TSS1500;Body;5'UTR	N_Shore	NA	NA
rs11600990	cg09619347	A	G	-22.61	9.81e-29	24713	CCDC88B	NM_032251	TSS200	N_Shelf	NA	NA
rs4148060	cg26908356	G	A	-22.61	9.85e-29	48341	ABCD3;ABCD3	NM_001122674;NM_002858	Body;Body	Open_Sea	chr1:94927000:94930200	NA
rs4148056	cg26908356	A	G	-22.61	9.85e-29	4555	ABCD3;ABCD3	NM_001122674;NM_002858	Body;Body	Open_Sea	chr1:94927000:94930200	NA
rs927728	cg26908356	A	C	-22.61	9.85e-29	1	ABCD3;ABCD3	NM_001122674;NM_002858	Body;Body	Open_Sea	chr1:94927000:94930200	NA
rs1041282	cg26908356	A	G	-22.61	9.85e-29	2950	ABCD3;ABCD3	NM_001122674;NM_002858	Body;Body	Open_Sea	chr1:94927000:94930200	NA
rs16946	cg26908356	A	G	-22.61	9.85e-29	861	ABCD3;ABCD3	NM_001122674;NM_002858	Body;Body	Open_Sea	chr1:94927000:94930200	NA
rs13411119	cg24906015	A	G	-22.6	1.01e-28	4588			Intergenic	S_Shelf	NA	NA
rs2780667	cg14240646	A	G	22.59	1.04e-28	7765	ACBD5;ACBD5	NR_024150;NM_001042473	TSS1500;TSS1500	S_Shore	NA	NA
[truncated: 65,439 more rows]

## Sheet: b) Annotation SNPs
SNP	CHR	MAPINFO	Minor Allele	Major Allele	MAF	GENO	HWP	Transcript	Gene	Mutation	Gene Locations
rs1000002	3	183635768	A	G	0.3876	13/43/33	1				INTERGENIC
rs10000282	4	187759002	A	G	0.08989	1/14/74	0.5227				INTERGENIC
rs10000606	4	77961377	G	A	0.4326	22/33/34	0.02968				INTERGENIC
rs10001006	4	9788498	G	A	0.3352	13/33/42	0.1518				INTERGENIC
rs10001190	4	6284633	A	G	0.4157	15/44/30	1	NM_006005,NM_001145853	WFS1,WFS1	Silent,Silent	INTRON
rs10001212	4	143971806	G	A	0.1124	2/16/71	0.2913				INTERGENIC
rs10001365	4	147797214	A	G	0.3652	14/37/38	0.3613	NM_031956	TTC29	Silent	INTRON
rs10001694	4	9551094	G	A	0.2022	4/28/57	0.7481				INTERGENIC
rs10002	6	151715105	A	G	0.1932	4/26/58	0.73				INTERGENIC
rs1000215	7	100004543	G	A	0.2079	4/29/56	1	NM_017984	ZCWPW1	Silent	INTRON
rs10002437	4	1157776	A	G	0.118	0/21/68	0.6004				INTERGENIC
rs10002688	4	75261407	A	G	0.2191	5/29/55	0.7552				INTERGENIC
rs10002793	4	186045532	A	G	0.2247	4/32/53	1				INTERGENIC
rs1000281	15	72553422	A	G	0.2697	3/42/44	0.1031	NM_020214	PARP6	Silent	INTRON
rs1000295	12	104303246	A	G	0.4663	17/49/23	0.3963	NR_027249	GNN	Silent	INTRON
rs10003216	4	9766749	G	A	0.3315	12/35/42	0.3375				INTERGENIC
rs1000374	2	86066173	A	G	0.07303	1/11/77	0.3761				INTERGENIC
rs10003774	4	132551302	G	A	0.236	4/34/51	0.7705				INTERGENIC
rs10003940	4	160053187	G	A	0.4719	15/54/20	0.05636				INTERGENIC
rs10004377	4	110648124	C	A	0.3989	13/45/31	0.6648	NM_030821	PLA2G12A	Silent	INTRON
rs10005233	4	90743331	G	A	0.4438	19/41/29	0.5247	NM_000345,NM_001146055,NM_001146054,NM_007308	SNCA,SNCA,SNCA,SNCA	Silent,Silent,Silent,Silent	INTRON
rs1000528	1	114471189	G	A	0.3034	9/36/44	0.8014				INTERGENIC
rs10005531	4	78820513	C	A	0.5	24/41/24	0.5244	NM_020236	MRPL1	Silent	INTRON
rs10005935	4	78682581	A	C	0.4719	21/42/26	0.671	NM_144571	CNOT6L	Silent	INTRON
rs10006389	4	186550283	G	A	0.3371	9/42/38	0.8121	NM_001145671,NM_003603,NM_001145672,NM_001145675,NM_001145673,NM_001145674,NM_021069,NM_001145670	SORBS2,SORBS2,SORBS2,SORBS2,SORBS2,SORBS2,SORBS2,SORBS2	Silent,Silent,Silent,Silent,Silent,Silent,Silent,Silent	INTRON
rs10006955	4	190223523	G	A	0.4888	22/43/24	0.832				INTERGENIC
rs10007	12	133281462	G	A	0.4607	21/40/28	0.3952	NM_018663	PXMP2	Silent	UTR
rs10007111	4	88749701	A	G	0.4045	17/38/34	0.2782	NM_001184694	MEPE	Silent	INTRON
rs10007186	4	79589045	G	A	0.2978	10/33/46	0.3112	NR_038303,NR_038306,NR_038305,NR_038307,NR_038308,NR_038304	LOC100505702,LOC100505702,LOC100505702,LOC100505702,LOC100505702,LOC100505702	Silent,Silent,Silent,Silent,Silent,Silent	INTRON
rs1000752	10	112198864	G	A	0.3315	9/41/39	0.8137				INTERGENIC
rs10007643	4	153765098	A	G	0.07386	0/13/75	1	NM_001025595,NM_014447,NM_001025593	ARFIP1,ARFIP1,ARFIP1	Silent,Silent,Silent	INTRON
rs1000778	11	61655305	A	G	0.236	6/30/53	0.5577	NM_021727	FADS3	Silent	INTRON
rs1000798	8	25247587	C	A	0.3989	17/37/35	0.2674	NM_024940	DOCK5	Silent	INTRON
rs10008757	4	76903036	A	G	0.3764	16/35/38	0.1206	NM_018115	SDAD1	Silent	INTRON
rs10009541	4	17682218	A	G	0.3146	5/46/38	0.08587	NM_015688	FAM184B	Silent	INTRON
rs10009701	4	177045953	A	G	0.2416	5/33/51	1	NM_181265,NM_170710	WDR17,WDR17	Silent,Silent	INTRON
rs10009801	4	75694208	G	A	0.1629	3/23/63	0.6935	NM_001729	BTC	Silent	INTRON
rs10010115	4	99698254	G	A	0.1124	1/18/70	1				INTERGENIC
rs10010131	4	6292915	A	G	0.4382	17/44/28	1	NM_006005,NM_001145853	WFS1,WFS1	Silent,Silent	INTRON
rs10010994	4	16076784	C	A	0.25	2/40/46	0.08343	NM_001145849,NM_001145851,NM_001145847,NM_001145852,NM_006017,NM_001145850,NM_001145848	PROM1,PROM1,PROM1,PROM1,PROM1,PROM1,PROM1	Silent,Silent,Silent,Silent,Silent,Silent,Silent	INTRON
rs1001148	7	51319875	G	A	0.3483	10/42/37	0.8175	NM_015198	COBL	Silent	INTRON
rs10012074	4	1026866	G	A	0.1854	3/27/59	1				INTERGENIC
rs10012485	4	120508298	G	A	0.2303	4/33/52	1	NM_033430,NM_001083,NM_033437	PDE5A,PDE5A,PDE5A	Silent,Silent,Silent	INTRON
rs10012938	4	52745959	A	G	0.2247	8/24/57	0.03606	NM_001040402,NM_015115	DCUN1D4,DCUN1D4	Silent,Silent	INTRON
rs10012946	4	6293350	A	G	0.4382	17/44/28	1	NM_006005,NM_001145853	WFS1,WFS1	Silent,Silent	INTRON
rs10012987	4	52706270	G	A	0.2865	12/27/50	0.01863				INTERGENIC
rs10013211	4	7008078	C	A	0.4888	18/51/20	0.207	NM_001113361,NM_020773,NM_001113363	TBC1D14,TBC1D14,TBC1D14	Silent,Silent,Silent	INTRON
rs10013266	4	153793179	G	A	0.09551	0/17/72	1	NM_001025595,NM_014447,NM_001025593	ARFIP1,ARFIP1,ARFIP1	Silent,Silent,Silent	INTRON
rs10013535	4	3753417	G	A	0.382	11/46/32	0.5005				INTERGENIC
rs1001379	9	18848686	C	A	0.07303	1/11/77	0.3761	NM_001040272	ADAMTSL1	Silent	INTRON
rs10014245	4	1154202	A	G	0.118	0/21/68	0.6004				INTERGENIC
rs10014526	4	1136910	A	G	0.1534	4/19/65	0.1107				INTERGENIC
rs10014828	4	541182	A	G	0.1292	3/17/69	0.1508				INTERGENIC
rs1001487	4	141868515	A	G	0.4438	21/37/31	0.1371	NM_020724	RNF150	Silent	INTRON
rs10015634	4	57362827	A	G	0.3539	11/41/37	1	NM_006947	SRP72	Silent	INTRON
rs10016511	4	89293265	G	A	0.309	14/27/48	0.01146				INTERGENIC
rs10017431	4	76955406	A	G	0.4663	23/37/29	0.1363	NM_001130017,NM_005409	ART3,CXCL11	Silent,Silent	INTRON
rs10018094	4	88770890	A	G	0.3427	11/39/39	0.8152				INTERGENIC
rs1001817	3	183995341	A	G	0.4888	25/37/27	0.1367	NM_014693,NM_001100120,NM_001037324,NM_001100121	ECE2,ECE2,ECE2,ECE2	Silent,Silent,Silent,Silent	INTRON,EXON
rs1001848	1	155047379	C	A	0.3764	12/43/34	1				INTERGENIC
rs1001865	17	80914988	A	C	0.2978	9/35/45	0.6129	NM_001009905	B3GNTL1	Silent	INTRON
rs10019161	4	156865486	C	A	0.2303	5/31/53	0.7731	NM_001334	CTSO	Silent	INTRON
rs10019751	4	119770915	G	A	0.3708	13/40/36	0.82				INTERGENIC
rs10019863	4	155427505	A	C	0.4831	19/48/22	0.528				INTERGENIC
rs10019893	4	189384671	C	A	0.2809	10/30/49	0.1197	NR_033869	LOC401164	Silent	INTRON
rs10019920	4	78866007	A	G	0.4831	22/42/25	0.6712	NM_020236	MRPL1	Silent	INTRON
rs1002044	6	29753729	A	T	0.2472	7/30/52	0.3939				INTERGENIC
rs1002046	6	29754016	A	G	0.2472	7/30/52	0.3939				INTERGENIC
rs10020773	4	17526682	C	A	0.2303	5/31/53	0.7731	NM_001079827	CLRN2	Silent	INTRON
rs10020979	4	5901873	A	G	0.4494	17/46/26	0.8304				INTERGENIC
rs10021525	4	62707476	A	G	0.2303	3/35/51	0.3849	NM_015236	LPHN3	Silent	INTRON
rs10021692	4	188080985	A	G	0.1591	2/24/62	1				INTERGENIC
rs10021694	4	62707653	A	G	0.2303	3/35/51	0.3849	NM_015236	LPHN3	Silent	INTRON
rs1002171	11	71217571	G	A	0.05618	0/10/79	1				INTERGENIC
rs1002187	6	29475467	G	C	0.3146	9/38/42	1				INTERGENIC
rs10022193	4	3291694	A	G	0.2135	6/26/57	0.2134				INTERGENIC
rs10022249	4	7794001	G	A	0.1573	1/26/62	0.6855	NM_198595,NM_001134647	AFAP1,AFAP1	Silent,Silent	INTRON,EXON
rs1002227	11	17405347	A	C	0.3483	12/38/39	0.6403				INTERGENIC
rs100224	13	112841134	G	A	0.4607	20/42/27	0.6709				INTERGENIC
rs10022932	4	168824533	G	A	0.1742	2/27/60	1				INTERGENIC
rs10024068	4	186063341	G	A	0.3202	5/47/37	0.05502				INTERGENIC
rs10024529	4	1363886	A	G	0.1461	4/18/67	0.08258	NM_020894	KIAA1530	Silent	INTRON
rs10024547	4	48467710	A	G	0.2135	5/28/56	0.5327				INTERGENIC
rs10025167	4	185649551	C	A	0.1364	3/18/67	0.1906	NM_024629	MLF1IP	Silent	INTRON
rs1002589	10	45126887	G	A	0.4438	19/41/29	0.5247				INTERGENIC
rs10026052	4	189362292	A	G	0.2978	9/35/45	0.6129				INTERGENIC
rs10026162	4	53718375	G	A	0.2978	7/39/43	0.8015				INTERGENIC
rs10026176	4	78794541	A	G	0.5	24/41/24	0.5244	NM_020236	MRPL1	Silent	INTRON
rs10026446	4	99498899	A	G	0.1067	2/15/72	0.2473	NM_005723	TSPAN5	Silent	INTRON
rs10027817	4	69829222	G	A	0.1742	4/23/62	0.2898				INTERGENIC
rs10027866	4	644438	G	A	0.191	3/28/58	1	NM_000283,NM_001145291	PDE6B,PDE6B	Silent,Silent	INTRON
rs1002792	8	23153022	A	G	0.4382	18/42/29	0.6722	NM_001136108	R3HCC1	Silent	INTRON
rs10028182	4	153701640	A	G	0.09551	0/17/72	1	NM_001025595,NM_014447,NM_001025593	ARFIP1,ARFIP1,ARFIP1	Silent,Silent,Silent	INTRON
rs10028303	4	5347818	G	A	0.1348	2/20/67	0.6521	NM_018401	STK32B	Silent	INTRON
rs1002881	15	83615274	A	G	0.1023	1/16/71	1	NM_199330,NM_004839	HOMER2,HOMER2	Silent,Silent	INTRON
rs10028945	4	47428305	A	G	0.2753	9/31/49	0.285	NM_000812	GABRB1	Silent	UTR
rs10029005	4	125451364	A	G	0.4888	23/41/25	0.5243				INTERGENIC
rs10029104	4	514629	G	A	0.118	3/15/71	0.09373	NM_017733,NM_001127178	PIGG,PIGG	Silent,Silent	INTRON
rs10029214	4	79529206	G	A	0.4157	19/36/34	0.1273	NM_005139	ANXA3	Silent	INTRON
rs1002922	5	40386555	G	A	0.3427	12/37/40	0.4831				INTERGENIC
rs10029338	4	8050343	A	G	0.2809	5/40/44	0.4304	NM_001130087,NM_001130083,NM_032432,NM_001130084,NM_001130086,NM_001130085,NM_001130088	ABLIM2,ABLIM2,ABLIM2,ABLIM2,ABLIM2,ABLIM2,ABLIM2	Silent,Silent,Silent,Silent,Silent,Silent,Silent	INTRON
rs10029928	4	624897	A	G	0.1573	3/22/64	0.4416	NM_000283,NM_001145291	PDE6B,PDE6B	Silent,Silent	INTRON
rs1003081	11	118913993	A	G	0.4045	15/42/32	0.8284				INTERGENIC
rs10031057	4	154746806	G	A	0.4888	23/41/25	0.5243				INTERGENIC
rs10031235	4	5324465	C	A	0.1348	5/14/70	0.007393	NM_018401	STK32B	Silent	INTRON
rs10031452	4	76924933	A	G	0.4545	22/36/30	0.1309	NM_002416	CXCL9	Silent	INTRON
rs10031745	4	639670	G	A	0.1573	3/22/64	0.4416	NM_000283,NM_001145291	PDE6B,PDE6B	Silent,Silent	INTRON
rs1003203	20	23529910	G	A	0.3539	9/45/35	0.3648				INTERGENIC
rs10032938	4	144027729	G	A	0.118	2/17/70	0.3378				INTERGENIC
rs10033009	4	82492363	A	G	0.4831	20/46/23	0.8334				INTERGENIC
rs10033163	4	1095422	A	G	0.07303	0/13/76	1	NM_194439,NM_001131034,NM_001193318	RNF212,RNF212,RNF212	Silent,Silent,Silent	INTRON
rs1003323	1	55460736	A	G	0.2472	7/30/52	0.3939				INTERGENIC
rs10033399	4	83939171	A	G	0.1292	2/19/68	0.6311				INTERGENIC
rs1003349	14	23305663	A	C	0.2978	7/39/43	0.8015				EXON
rs10033940	4	22161298	A	C	0.2443	8/27/53	0.1443				INTERGENIC
rs10034144	4	156264133	G	A	0.2135	3/32/54	0.7524	NM_001039580	MAP9	Silent	UTR
rs10034876	4	177802943	A	G	0.3652	11/43/35	0.8203				INTERGENIC
rs10035989	5	158584991	G	A	0.2472	5/34/50	1	NM_144726,NM_001199381,NM_001199382,NM_001199383,NM_001199380	RNF145,RNF145,RNF145,RNF145,RNF145	Silent,Silent,Silent,Silent,Silent	UTR
rs10036024	5	93074804	A	C	0.09551	2/13/74	0.1691	NM_032042,NM_001163418,NM_001163417,NR_028080	FAM172A,FAM172A,FAM172A,FAM172A	Silent,Silent,Silent,Silent	INTRON
rs1003664	9	136396252	A	G	0.06742	1/10/78	0.3275				INTERGENIC
rs10036834	5	179454428	G	A	0.3596	13/38/38	0.4944	NM_018434	RNF130	Silent	INTRON
rs10036954	5	43490142	C	A	0.4775	25/35/29	0.05522	NM_198566	C5orf34	Silent	INTRON
rs10037007	5	170408962	A	G	0.3315	11/37/41	0.6319	NM_022897	RANBP17	Silent	INTRON
rs10037049	5	149675349	G	A	0.07303	0/13/76	1				INTERGENIC
rs10037071	5	138277847	G	A	0.3427	13/35/41	0.2422				INTERGENIC
rs1003767	1	55464320	G	A	0.2865	10/31/48	0.1928				INTERGENIC
rs10037757	5	140197222	C	A	0.4551	20/41/28	0.5239	NM_031411,NM_018900,NM_018905,NM_018906,NM_018907	PCDHA1,PCDHA1,PCDHA2,PCDHA3,PCDHA4	Silent,Silent,Silent,Silent,Silent	INTRON,EXON
rs10038	19	18892728	A	C	0.3933	16/38/35	0.3736	NM_001098482,NM_015321	CRTC1,CRTC1	Silent,Silent	UTR
rs10038115	5	150044701	G	A	0.05618	0/10/79	1	NM_133371,NM_001122853	MYOZ3,MYOZ3	Silent,Silent	INTRON
rs10038174	5	140210616	G	A	0.4551	20/41/28	0.5239	NM_031411,NM_018900,NM_018905,NM_018906,NM_018907,NM_018908,NM_018909,NM_031849	PCDHA1,PCDHA1,PCDHA2,PCDHA3,PCDHA4,PCDHA5,PCDHA6,PCDHA6	Silent,Silent,Silent,Silent,Silent,Silent,Silent,Silent	INTRON,EXON
rs10038177	5	110436450	G	A	0.4663	22/39/28	0.2877	NM_139281	WDR36	Silent	INTRON
rs10038608	5	43462210	A	G	0.4831	26/34/29	0.03307	NM_022483	C5orf28	Silent	INTRON
rs1003878	6	32299822	A	G	0.2079	2/33/54	0.3414	NM_006781	C6orf10	Silent	INTRON
rs1003879	6	32299592	A	G	0.2921	7/38/44	1	NM_006781	C6orf10	Silent	INTRON
rs10039754	5	28986950	A	G	0.4213	16/43/30	1				INTERGENIC
rs10039848	5	171049530	A	G	0.4045	19/34/36	0.05047				INTERGENIC
rs1004043	7	4087468	G	A	0.3315	10/39/40	1	NM_152744	SDK1	Silent	INTRON
rs1004062	6	28902133	A	C	0.4719	14/56/19	0.01946				INTERGENIC
rs10040637	5	13703493	G	A	0.4551	21/39/29	0.2878	NM_001369	DNAH5	Silent	INTRON
rs10040884	5	33338606	A	G	0.2472	7/30/52	0.3939				INTERGENIC
rs10041417	5	33182745	A	G	0.2102	5/27/56	0.5189				INTERGENIC
rs10041520	5	142776684	A	G	0.4943	27/33/28	0.0197	NM_001018076,NM_001024094,NM_001018077,NM_001204260,NM_001204262,NM_001204258,NM_001204261,NM_001018075,NM_001204259,NM_001204263,NM_000176,NM_001018074,NM_001020825,NM_001204264,NM_001204265	NR3C1,NR3C1,NR3C1,NR3C1,NR3C1,NR3C1,NR3C1,NR3C1,NR3C1,NR3C1,NR3C1,NR3C1,NR3C1,NR3C1,NR3C1	Silent,Silent,Silent,Silent,Silent,Silent,Silent,Silent,Silent,Silent,Silent,Silent,Silent,Silent,Silent	INTRON
rs10041669	5	54834537	G	A	0.1573	5/18/66	0.03516				EXON
rs1004173	6	47445017	A	G	0.2079	7/23/59	0.051				INTERGENIC
rs10041968	5	120219340	G	A	0.4775	19/47/23	0.6734				INTERGENIC
rs10041997	5	120198311	A	G	0.4663	18/47/24	0.6717				INTERGENIC
rs1004206	19	58106623	G	A	0.07386	0/13/75	1				INTERGENIC
rs10042299	5	139805611	G	A	0.3989	16/39/34	0.5062	NM_024668,NM_017747,NM_020690,NM_001197030,NM_017978	ANKHD1,ANKHD1,ANKHD1-EIF4EBP3,ANKHD1,ANKHD1	Silent,Silent,Silent,Silent,Silent	INTRON
rs10042992	5	43561759	G	A	0.4831	26/34/29	0.03307				INTERGENIC
rs10042996	5	80665700	A	G	0.2865	10/31/48	0.1928	NR_002754,NR_002755,NM_130767	RNU5E-1,RNU5D-1,ACOT12	Silent,Silent,Silent	INTRON
rs1004363	16	57595999	G	A	0.3539	12/39/38	0.6507	NM_153837	GPR114	Silent	UTR
rs10044139	5	93407803	G	A	0.1011	3/12/74	0.03845	NM_032042,NM_001163418,NM_001163417,NR_028080	FAM172A,FAM172A,FAM172A,FAM172A	Silent,Silent,Silent,Silent	INTRON,EXON
rs10045255	5	110438357	A	G	0.4663	22/39/28	0.2877	NM_139281	WDR36	Silent	INTRON
rs10045787	5	95667674	A	G	0.3636	10/44/34	0.6442				INTERGENIC
rs1004605	19	45015596	C	A	0.3708	15/36/38	0.2546	NM_001102597,NM_001102598,NM_001102600,NM_001102599	CEACAM20,CEACAM20,CEACAM20,CEACAM20	Silent,Silent,Silent,Silent	INTRON
rs10046257	6	32854697	A	G	0.1292	3/17/69	0.1508				INTERGENIC
rs10046277	6	32855081	A	G	0.1236	3/16/70	0.1202				INTERGENIC
rs10047085	1	31902418	G	A	0.4326	14/49/26	0.2889	NM_001199038,NM_001199037,NM_178865,NM_001199039,NM_018565	SERINC2,SERINC2,SERINC2,SERINC2,SERINC2	Silent,Silent,Silent,Silent,Silent	INTRON
rs1004736	5	150612849	C	A	0.1966	4/27/58	0.7367				INTERGENIC
rs10047437	11	5821573	G	A	0.4045	14/44/31	1				INTERGENIC
rs10047486	11	89405190	G	A	0.3539	11/41/37	1	NM_153696	FOLH1B	Silent	INTRON
rs10047526	12	11481057	A	C	0.1023	0/18/70	0.5904				INTERGENIC
rs10047541	12	15075202	A	G	0.3295	10/38/40	0.8121	NM_152321	ERP27	Silent	INTRON
rs10047970	15	49750428	G	A	0.2247	3/34/52	0.5439	NM_152647,NM_002009	C15orf33,FGF7	Silent,Silent	INTRON
rs10048009	15	90825433	G	A	0.1573	4/20/65	0.2156				INTERGENIC
rs10048206	17	17866897	G	A	0.4101	16/41/32	0.6639	NM_001082968,NM_001033551	TOM1L2,TOM1L2	Silent,Silent	INTRON
rs10048942	3	135785491	G	A	0.2191	7/25/57	0.1159	NM_002718,NM_001190447,NM_181897	PPP2R3A,PPP2R3A,PPP2R3A	Silent,Silent,Silent	INTRON,EXON
rs10048945	3	128409680	G	A	0.4157	16/42/31	0.8279				INTERGENIC
rs10049077	3	117822657	A	C	0.2753	10/29/50	0.1076				INTERGENIC
rs1004921	10	108659048	A	G	0.4663	22/39/28	0.2877	NM_052918,NM_001206572,NM_001013031,NM_001206570,NM_001206571,NM_001206569	SORCS1,SORCS1,SORCS1,SORCS1,SORCS1,SORCS1	Silent,Silent,Silent,Silent,Silent,Silent	INTRON
rs10050053	4	1563920	G	A	0.3483	14/34/41	0.1601				INTERGENIC
rs10050226	4	55392598	G	A	0.118	2/17/70	0.3378				INTERGENIC
rs10050455	5	140204650	A	G	0.4551	20/41/28	0.5239	NM_031411,NM_018900,NM_018905,NM_018906,NM_018907,NM_018908	PCDHA1,PCDHA1,PCDHA2,PCDHA3,PCDHA4,PCDHA5	Silent,Silent,Silent,Silent,Silent,Silent	INTRON,EXON
rs10051423	5	127147382	A	G	0.3427	10/41/38	1				INTERGENIC
rs10051830	5	110452845	G	A	0.483	22/41/25	0.527	NM_139281	WDR36	Silent	INTRON
rs10051958	5	170394572	G	A	0.3315	11/37/41	0.6319	NM_022897	RANBP17	Silent	INTRON
rs10052184	5	175298874	A	G	0.3539	13/37/39	0.4855	NM_006650,NM_001008220	CPLX2,CPLX2	Silent,Silent	INTRON
rs10052395	5	34735350	A	G	0.1573	2/24/63	1	NM_015577,NM_001145522,NM_001145520,NM_001145521,NM_001145525,NM_001145523	RAI14,RAI14,RAI14,RAI14,RAI14,RAI14	Silent,Silent,Silent,Silent,Silent,Silent	INTRON
rs10052731	5	135440176	G	A	0.1404	1/23/65	1				INTERGENIC
rs10052968	5	77903262	G	A	0.1798	2/28/59	0.7272	NM_005779	LHFPL2	Silent	INTRON
rs10053056	5	96043420	A	G	0.4494	21/38/30	0.2022	NM_001190442,NM_001042440,NM_173060	CAST,CAST,CAST	Silent,Silent,Silent	INTRON,EXON
rs10053271	5	148545567	G	A	0.1685	2/26/61	1	NM_014945	ABLIM3	Silent	INTRON
rs1005342	7	133476680	G	A	0.1236	1/20/68	1	NM_021807	EXOC4	Silent	INTRON
rs10053569	5	145235971	G	A	0.3371	10/40/39	1				INTERGENIC
rs10053702	5	150107876	G	A	0.05618	0/10/79	1	NM_001135643,NM_016221,NM_001135644	DCTN4,DCTN4,DCTN4	Silent,Silent,Silent	INTRON
rs1005431	2	50682462	A	G	0.2809	8/34/47	0.6037	NM_004801,NM_001135659	NRXN1,NRXN1	Silent,Silent	INTRON
rs10054323	5	127078541	A	G	0.4091	13/46/29	0.5141				INTERGENIC
rs10054519	5	43444233	A	G	0.4382	22/34/33	0.03367				INTERGENIC
rs10054618	5	131195002	G	A	0.2303	7/27/55	0.2263				INTERGENIC
rs10054755	5	156811045	G	A	0.07303	0/13/76	1	NM_001037333,NM_001037332,NM_014376	CYFIP2,CYFIP2,CYFIP2	Silent,Silent,Silent	INTRON,EXON
rs1005478	22	37478254	A	G	0.3652	11/43/35	0.8203	NM_153609	TMPRSS6	Silent	INTRON
rs10055177	5	110450584	A	C	0.4773	22/40/26	0.3991	NM_139281	WDR36	Silent	INTRON
rs10055310	5	33812113	A	G	0.2416	6/31/52	0.5752	NM_030955	ADAMTS12	Silent	INTRON
rs1005541	6	164423425	G	A	0.1742	5/21/63	0.1282				INTERGENIC
rs10055430	5	147797539	G	A	0.2584	6/34/49	1	NM_205836,NM_030793	FBXO38,FBXO38	Silent,Silent	INTRON
rs10055677	5	114973671	G	A	0.4663	20/43/26	0.8318				INTERGENIC
rs10055801	5	43514996	A	G	0.4382	22/34/33	0.03367	NM_198566	C5orf34	Silent	UTR
rs10055993	5	264296	C	A	0.0618	1/9/79	0.28				INTERGENIC
rs1005611	20	37232009	A	G	0.191	5/24/60	0.2956	NM_001164431	ARHGAP40	Silent	INTRON
rs10056116	5	1676638	A	G	0.2472	7/30/52	0.3939				INTERGENIC
rs10056257	5	179254247	A	G	0.4607	21/40/28	0.3952	NM_001142298,NM_001142299,NM_003900	SQSTM1,SQSTM1,SQSTM1	Silent,Silent,Silent	INTRON,EXON
rs1005639	17	13506205	G	A	0.2921	6/40/43	0.6073				INTERGENIC
rs1005645	17	74696760	A	G	0.08989	1/14/74	0.5227	NM_001008528,NM_001008529,NM_198530	MXRA7,MXRA7,MXRA7	Silent,Silent,Silent	INTRON
rs10056462	5	135426282	A	G	0.1067	1/17/71	1				INTERGENIC
rs1005655	17	45919465	A	G	0.3933	14/42/33	1				INTERGENIC
rs1005696	21	37443480	A	C	0.3876	11/47/31	0.3737	NR_040084,NM_001757	LOC100133286,CBR1	Silent,Silent	INTRON
rs10057103	5	43609343	G	A	0.5	26/37/26	0.1368	NM_012343,NM_182977	NNT,NNT	Synonymous_L16L,Synonymous_L16L	EXON
rs10058021	5	116199838	G	A	0.2472	8/28/53	0.1552				INTERGENIC
rs1005858	11	68856916	A	G	0.4719	19/46/24	0.8327	NM_139075	TPCN2	Silent	UTR
rs10058772	5	180033292	A	G	0.2584	5/36/48	0.7835	NM_182925	FLT4	Silent	INTRON
rs1005900	8	21964561	A	G	0.4663	18/47/24	0.6717	NM_024815	NUDT18	Silent	UTR
rs1005901	8	21964378	G	A	0.4944	19/50/20	0.2937				INTERGENIC
rs10059022	5	74810384	A	G	0.108	0/19/69	0.5886	NM_016218	POLK	Silent	INTRON
rs10059993	5	43598352	G	A	0.4326	21/35/33	0.08253				INTERGENIC
rs10060400	5	77874205	A	G	0.3977	14/42/32	1	NM_005779	LHFPL2	Silent	INTRON
rs10060827	5	1223062	A	C	0.3146	8/40/41	0.8084	NM_001003841	SLC6A19	Silent	UTR
rs10061480	5	179470930	A	G	0.4438	20/39/30	0.2887	NM_018434	RNF130	Silent	INTRON
rs10061689	5	74771387	A	G	0.1067	0/19/70	0.5888	NM_031361,NM_001130105,NM_005713	COL4A3BP,COL4A3BP,COL4A3BP	Silent,Silent,Silent	INTRON
rs1006169	7	97938443	A	G	0.3182	11/34/43	0.3272	NM_018842	BAIAP2L1	Silent	INTRON
rs10062770	5	79665635	G	A	0.4663	20/43/26	0.8318				INTERGENIC
rs10062796	5	170364988	G	A	0.3315	11/37/41	0.6319	NM_022897	RANBP17	Silent	INTRON
rs10063127	5	87104604	A	G	0.2472	8/28/53	0.1552				INTERGENIC
rs10063135	5	180432024	C	A	0.3764	13/41/35	0.8247	NM_197975	BTNL3	Silent	INTRON
rs10063514	5	149566309	A	G	0.05056	0/9/80	1				INTERGENIC
rs10063949	5	138719526	G	A	0.2697	3/42/44	0.1031				INTERGENIC
rs1006397	19	13232398	A	G	0.2753	5/39/45	0.4354	NM_052876	NACC1	Silent	INTRON
rs10064957	5	150049655	C	A	0.05682	0/10/78	1	NM_133371,NM_001122853	MYOZ3,MYOZ3	Silent,Silent	INTRON
rs10064995	5	146704598	G	A	0.1685	2/26/61	1	NM_001112724,NM_145001	STK32A,STK32A	Silent,Silent	INTRON
rs1006507	7	100814034	G	A	0.3539	13/37/39	0.4855	NM_198571	NAT16	Silent	UTR
rs1006547	16	89844229	G	A	0.3539	16/31/42	0.0352	NM_000135	FANCA	Silent	INTRON
rs1006553	17	19636719	A	G	0.4551	20/41/28	0.5239				INTERGENIC
rs10065689	5	43604258	G	A	0.4326	21/35/33	0.08253	NM_012343,NM_182977	NNT,NNT	Silent,Silent	INTRON
rs1006703	17	3865399	A	G	0.1124	1/18/70	1	NM_174955,NM_174954,NM_174956,NM_174957,NM_174958,NM_005173,NM_174953	ATP2A3,ATP2A3,ATP2A3,ATP2A3,ATP2A3,ATP2A3,ATP2A3	Silent,Silent,Silent,Silent,Silent,Silent,Silent	INTRON,EXON
rs1006722	4	17618713	G	A	0.309	5/45/39	0.1341	NM_025205	MED28	Silent	INTRON
rs10067441	5	146201876	A	C	0.1193	2/17/69	0.3434	NM_181674,NM_181677,NM_004576,NM_181676,NM_001127381,NM_181675,NM_181678	PPP2R2B,PPP2R2B,PPP2R2B,PPP2R2B,PPP2R2B,PPP2R2B,PPP2R2B	Silent,Silent,Silent,Silent,Silent,Silent,Silent	INTRON
rs1006771	22	24314006	C	A	0.3371	10/40/39	1	NM_001084393,NM_001355,NM_001084392	DDTL,DDT,DDT	Silent,Silent,Silent	INTRON
rs10067993	5	7281915	A	G	0.2978	7/39/43	0.8015				INTERGENIC
rs10068079	5	66293644	A	G	0.191	3/28/58	1	NM_001164664,NM_015183	MAST4,MAST4	Silent,Silent	INTRON
rs10068216	5	147773318	G	A	0.2386	5/32/51	1	NM_205836,NM_030793	FBXO38,FBXO38	Silent,Silent	INTRON
rs10068491	5	112486175	G	A	0.3011	8/37/43	1	NM_001085377,NM_002387	MCC,MCC	Silent,Silent	INTRON
rs10068684	5	2002126	A	G	0.4719	21/42/26	0.671				INTERGENIC
rs10068846	5	179588797	A	G	0.1742	4/23/62	0.2898	NM_175062	RASGEF1C	Silent	INTRON
rs1006888	14	93418952	G	A	0.1629	3/23/63	0.6935	NM_001142594,NM_014216,NM_001142593	ITPK1,ITPK1,ITPK1	Silent,Silent,Silent	INTRON
rs10068957	5	168273353	G	A	0.191	4/26/59	0.7292	NM_003062	SLIT3	Silent	INTRON
rs10069504	5	54807076	A	G	0.1236	3/16/70	0.1202	NM_003711,NM_176895	PPAP2A,PPAP2A	Silent,Silent	INTRON
rs1006954	17	3947533	A	G	0.08989	0/16/73	1	NM_015113	ZZEF1	Missense_P2051S	EXON
rs1007	3	44955530	A	C	0.4438	19/41/29	0.5247	NM_003241	TGM4	Silent	UTR
rs10070021	5	138324706	G	A	0.392	18/33/37	0.04622	NM_001037633,NM_022464	SIL1,SIL1	Silent,Silent	INTRON
rs10070168	5	76836055	G	A	0.2697	6/36/47	1				INTERGENIC
rs10071062	5	115293612	G	A	0.3146	12/32/45	0.1388				INTERGENIC
rs10071236	5	150140140	A	G	0.05618	0/10/79	1				EXON
rs10071392	5	172338616	A	G	0.2303	5/31/53	0.7731	NM_001031711	ERGIC1	Silent	INTRON
rs10071596	5	33809758	A	G	0.2247	5/30/54	0.7623	NM_030955	ADAMTS12	Silent	INTRON
rs1007234	3	64074794	A	C	0.4213	15/45/29	0.8294	NR_045697	LOC100652759	Silent	INTRON,EXON
rs10072352	5	2159490	A	G	0.1067	3/13/73	0.05315				INTERGENIC
rs10072375	5	169960814	A	G	0.1236	1/20/68	1	NM_001034838,NM_014592,NM_001034837	KCNIP1,KCNIP1,KCNIP1	Silent,Silent,Silent	INTRON,EXON
rs10072376	5	169960826	A	G	0.1236	1/20/68	1	NM_001034838,NM_014592,NM_001034837	KCNIP1,KCNIP1,KCNIP1	Silent,Silent,Silent	INTRON,EXON
rs10072629	5	3001216	A	C	0.382	13/42/34	1				INTERGENIC
rs1007284	14	68208720	A	G	0.1348	2/20/67	0.6521				INTERGENIC
rs1007337	22	39781585	G	A	0.3202	9/39/41	1	NM_004711	SYNGR1	Silent	UTR
rs1007381	14	24809611	G	A	0.4607	19/44/26	1				INTERGENIC
rs10073915	5	2178140	A	G	0.07865	0/14/75	1				INTERGENIC
rs1007392	11	14774591	G	A	0.4382	17/44/28	1	NM_000922	PDE3B	Silent	INTRON
rs10074573	5	178976966	G	A	0.3708	13/40/36	0.82				INTERGENIC
rs10074614	5	170637472	A	G	0.3539	15/33/41	0.1024	NM_022897	RANBP17	Silent	INTRON
rs10075150	5	36242354	A	G	0.4494	18/44/27	1				INTERGENIC
rs10075586	5	175998397	G	A	0.1742	3/25/61	0.7215	NM_001171976,NM_017675	CDHR2,CDHR2	Silent,Silent	INTRON
rs1007573	12	99092621	G	A	0.118	2/17/70	0.3378	NM_181869,NM_181868,NM_181861,NM_001160,NM_013229	APAF1,APAF1,APAF1,APAF1,APAF1	Silent,Silent,Silent,Silent,Silent	INTRON,EXON
rs10075826	5	151482147	G	A	0.1742	4/23/62	0.2898				INTERGENIC
rs1007602	5	131602166	A	G	0.4551	19/43/27	0.8318	NM_003687,NM_001131027	PDLIM4,PDLIM4	Synonymous_G85G,Synonymous_G85G	EXON
rs10076280	5	2164846	G	A	0.1067	3/13/73	0.05315				INTERGENIC
rs1007631	16	87856095	A	G	0.4326	19/39/31	0.3865				INTERGENIC
rs10076465	5	156801180	G	A	0.483	23/39/26	0.2914	NM_001037333,NM_001037332,NM_014376	CYFIP2,CYFIP2,CYFIP2	Silent,Silent,Silent	INTRON,EXON
rs10076552	5	169962828	A	G	0.1067	1/17/71	1	NM_001034838,NM_014592,NM_001034837	KCNIP1,KCNIP1,KCNIP1	Silent,Silent,Silent	INTRON,EXON
rs10076573	5	2094148	G	A	0.2472	3/38/48	0.2542				INTERGENIC
rs10076988	5	77857705	A	G	0.3989	14/43/32	1	NM_005779	LHFPL2	Silent	INTRON
rs10077254	5	173006447	A	G	0.4157	14/46/29	0.6638				INTERGENIC
rs1007738	11	46849360	G	A	0.2753	4/41/44	0.1902	NM_001008938,NM_014756	CKAP5,CKAP5	Silent,Silent	INTRON
rs1007766	7	1034903	G	A	0.4831	23/40/26	0.3957				INTERGENIC
rs10077690	5	147788798	G	A	0.2303	5/31/53	0.7731	NM_205836,NM_030793	FBXO38,FBXO38	Silent,Silent	INTRON
rs10077711	5	179587749	A	G	0.1685	4/22/63	0.2587	NM_175062	RASGEF1C	Silent	INTRON
rs10078039	5	33712059	A	C	0.1932	4/26/58	0.73	NM_030955	ADAMTS12	Silent	INTRON
rs10078079	5	138256139	A	G	0.3427	13/35/41	0.2422	NM_001903	CTNNA1	Silent	INTRON,EXON
rs10078289	5	77670793	C	A	0.2809	9/32/48	0.2992	NM_004866	SCAMP1	Silent	INTRON
rs1007837	11	77941076	G	A	0.1798	5/22/62	0.1447	NM_012296,NM_080491	GAB2,GAB2	Silent,Silent	INTRON
rs1007865	10	124050130	G	A	0.4091	10/52/26	0.04898	NM_144587	BTBD16	Silent	INTRON
rs10078693	5	4003908	G	A	0.309	13/29/47	0.02686				INTERGENIC
rs10078827	5	180672853	A	C	0.05618	1/8/80	0.2345				INTERGENIC
rs1007888	22	24241101	G	A	0.4157	16/42/31	0.8279	NR_038911	LOC284889	Silent	EXON
rs1007897	8	63741602	C	A	0.309	9/37/43	0.8058	NM_173688	NKAIN3	Silent	INTRON
rs1007932	16	89838541	A	G	0.0618	0/11/78	1	NM_000135	FANCA	Silent	INTRON
rs10079562	5	2694637	C	A	0.3427	12/37/40	0.4831				INTERGENIC
rs10079783	5	54790559	C	A	0.1404	5/15/69	0.01141	NM_003711,NM_176895	PPAP2A,PPAP2A	Silent,Silent	INTRON
rs1008007	14	75026597	G	A	0.4888	22/43/24	0.832	NM_000428	LTBP2	Silent	INTRON
rs1008058	5	122435627	A	G	0.1348	0/24/65	0.3522	NM_001136239	PRDM6	Missense_A291T	EXON
rs1008076	19	3968605	A	C	0.3876	13/43/33	1	NM_001348	DAPK3	Silent	INTRON
rs10080898	6	32869882	C	A	0.1236	3/16/70	0.1202	NR_037177,NR_037178	LOC100294145,LOC100294145	Silent,Silent	EXON
rs10080924	6	41059169	A	G	0.1404	2/21/66	0.6758	NM_002505,NM_021705	NFYA,NFYA	Silent,Silent	INTRON
rs1008112	19	20009057	G	A	0.1742	1/29/59	0.4544				INTERGENIC
rs10081235	7	158322716	A	G	0.4944	20/48/21	0.529	NM_130843,NM_130842,NM_002847	PTPRN2,PTPRN2,PTPRN2	Silent,Silent,Silent	INTRON
rs10081255	7	1260636	A	G	0.3427	12/37/40	0.4831				INTERGENIC
rs1008128	19	3966520	G	A	0.4213	18/39/32	0.3845	NM_001348	DAPK3	Silent	INTRON
rs10082235	1	153656650	A	G	0.07303	1/11/77	0.3761	NM_000906	NPR1	Silent	INTRON
rs10082809	12	110515411	A	G	0.3258	9/40/40	1				INTERGENIC
rs10083442	14	59830880	A	C	0.191	4/26/59	0.7292	NM_014992	DAAM1	Silent	INTRON
rs10083738	16	29927702	A	G	0.4663	20/43/26	0.8318	NM_178863	KCTD13	Silent	INTRON
rs1008375	4	17682834	A	G	0.3315	6/47/36	0.09579	NM_015688	FAM184B	Silent	INTRON
rs1008403	6	30132827	G	A	0.2079	5/27/57	0.5167	NM_033229	TRIM15	Silent	INTRON
rs10084110	19	21821537	A	G	0.2865	10/31/48	0.1928				INTERGENIC
rs10084427	2	203171672	A	C	0.2865	6/39/44	0.6097				INTERGENIC
rs10084554	21	43623281	A	C	0.3352	12/35/41	0.3398	NM_207627,NM_207628	ABCG1,ABCG1	Silent,Silent	INTRON
rs1008459	1	175151183	G	A	0.2809	7/36/46	1	NM_014656,NM_001162895,NM_001162894,NM_001162893	KIAA0040,KIAA0040,KIAA0040,KIAA0040	Silent,Silent,Silent,Silent	INTRON
rs1008485	1	24764689	A	G	0.2809	9/32/48	0.2992	NM_020448	NIPAL3	Silent	INTRON
rs10085549	7	99983135	A	G	0.2191	5/29/55	0.7552	NM_178272,NM_178273,NM_013439	PILRA,PILRA,PILRA	Silent,Silent,Silent	INTRON
rs10085683	7	32796927	C	A	0.1629	3/23/63	0.6935				INTERGENIC
rs10085994	8	110592108	A	G	0.1067	2/15/72	0.2473	NM_001099746,NM_001099748,NM_001099749,NM_001099747,NM_001099753,NM_001099756,NM_001099744,NM_001099745,NM_001099755,NM_017786,NM_001099752,NM_001099754,NM_001099743,NM_001099751,NM_001099750	SYBU,SYBU,SYBU,SYBU,SYBU,SYBU,SYBU,SYBU,SYBU,SYBU,SYBU,SYBU,SYBU,SYBU,SYBU	Synonymous_I99I,Synonymous_I218I,Synonymous_I99I,Synonymous_I217I,Synonymous_I217I,Synonymous_I215I,Synonymous_I218I,Synonymous_I218I,Synonymous_I99I,Synonymous_I217I,Synonymous_I218I,Synonymous_I218I,Synonymous_I217I,Synonymous_I217I,Synonymous_I218I	EXON
rs10086399	8	25217938	C	A	0.4157	16/42/31	0.8279	NM_024940	DOCK5	Silent	INTRON
rs10086636	8	126604637	A	G	0.4663	19/45/25	1				INTERGENIC
rs10086971	8	105796187	A	C	0.3427	13/35/41	0.2422				INTERGENIC
rs10087	3	16301148	G	A	0.3652	9/47/33	0.2546	NM_206831,NM_001047434	DPH3,DPH3	Silent,Silent	UTR
rs10087782	8	141858620	A	G	0.4551	17/47/25	0.6695	NM_005607,NM_001199649,NM_153831	PTK2,PTK2,PTK2	Silent,Silent,Silent	INTRON
rs10088333	8	18267878	A	G	0.1798	3/26/60	1				INTERGENIC
rs10088925	8	99128077	G	A	0.2584	10/26/53	0.02784	NM_005836	HRSP12	Silent	INTRON
rs10089487	8	38858484	A	G	0.3427	12/37/40	0.4831	NR_027639,NR_027878,NR_027638,NM_003816	ADAM9,ADAM9,ADAM9,ADAM9	Silent,Silent,Silent,Silent	INTRON
rs10089625	8	58179299	A	G	0.1236	1/20/68	1				INTERGENIC
rs10089769	8	146271129	C	A	0.1932	3/28/57	1				INTERGENIC
rs10090061	8	1772641	A	G	0.1966	5/25/59	0.3126	NM_014629	ARHGEF10	Silent	INTRON
rs10090179	8	144339053	A	G	0.4944	23/42/24	0.6714	NM_173832	ZFP41	Silent	INTRON
rs10090346	8	97630529	G	A	0.236	6/30/53	0.5577				INTERGENIC
rs1009077	4	120627421	A	G	0.1966	2/31/56	0.5063				INTERGENIC
rs10090774	8	141826739	A	G	0.4607	18/46/25	0.8316	NM_005607,NM_001199649,NM_153831	PTK2,PTK2,PTK2	Silent,Silent,Silent	INTRON
rs10091104	8	141327474	G	A	0.2753	7/35/47	1	NM_031466,NM_001160372	TRAPPC9,TRAPPC9	Silent,Silent	INTRON
rs10091115	8	62684067	C	A	0.3483	12/38/39	0.6403				INTERGENIC
rs10091332	8	18456179	A	C	0.4101	16/41/32	0.6639	NM_206909,NM_015310	PSD3,PSD3	Silent,Silent	INTRON
rs1009135	7	157208617	G	A	0.3876	14/41/34	0.8239	NM_058246	DNAJB6	Silent	INTRON
rs10091952	8	59544413	A	G	0.3202	8/41/40	0.8072	NM_001144772,NM_003580	NSMAF,NSMAF	Silent,Silent	INTRON
rs10091996	8	13165729	G	A	0.309	7/41/41	0.6198	NM_182643,NM_024767	DLC1,DLC1	Silent,Silent	INTRON
rs1009213	19	49618778	G	A	0.2753	11/27/51	0.03138	NM_022165	LIN7B	Silent	INTRON
rs10092449	8	32563363	A	G	0.08427	1/13/75	0.4743	NM_013962,NM_013957,NM_001160008,NM_001160004,NM_013960,NM_001160005,NM_004495,NM_001160007,NM_013956,NM_001160002,NM_013958,NM_013964,NM_001159995,NM_001160001,NM_001159999,NM_013959	NRG1,NRG1,NRG1,NRG1,NRG1,NRG1,NRG1,NRG1,NRG1,NRG1,NRG1,NRG1,NRG1,NRG1,NRG1,NRG1	Silent,Silent,Silent,Silent,Silent,Silent,Silent,Silent,Silent,Silent,Silent,Silent,Silent,Silent,Silent,Silent	INTRON,EXON
rs10092600	8	8649023	G	A	0.2978	10/33/46	0.3112	NM_004225	MFHAS1	Silent	INTRON
rs10092810	8	141965154	A	G	0.4551	17/47/25	0.6695	NM_005607,NM_001199649,NM_153831	PTK2,PTK2,PTK2	Silent,Silent,Silent	INTRON
rs10093402	8	1293061	A	C	0.4831	20/46/23	0.8334				INTERGENIC
rs10093422	8	102207849	G	A	0.3596	11/42/36	1				INTERGENIC
rs1009360	2	65276049	G	A	0.3864	12/44/32	0.8218				INTERGENIC
rs1009375	1	244167131	G	A	0.2697	5/38/46	0.5915	NR_033883	LOC339529	Silent	INTRON
rs1009399	2	46267270	G	A	0.4831	15/56/18	0.02005	NM_005400	PRKCE	Silent	INTRON
rs10094128	8	48559397	G	A	0.3034	8/38/43	1	NM_001080394	KIAA0146	Silent	INTRON
rs10094463	8	1534503	A	G	0.4719	22/40/27	0.3954	NM_004745	DLGAP2	Silent	INTRON
rs10094564	8	673561	G	A	0.5	24/40/24	0.3986	NM_207332	ERICH1	Silent	INTRON
rs10094736	8	17130582	G	A	0.4716	21/41/26	0.5276	NM_001145152,NM_152415	VPS37A,VPS37A	Silent,Silent	INTRON
rs10094861	8	1266929	A	C	0.3764	10/47/32	0.3649				INTERGENIC
rs10094928	8	1156972	G	A	0.3933	11/48/30	0.2715				INTERGENIC
rs10094948	8	1362713	C	A	0.25	6/32/50	0.7779				INTERGENIC
rs10094992	8	80873478	A	G	0.3596	17/30/42	0.01196	NM_014018	MRPS28	Silent	INTRON
rs10095443	8	97269738	G	A	0.4716	22/39/27	0.2921	NM_015942	MTERFD1	Silent	INTRON
rs1009567	11	126755025	G	A	0.4494	18/44/27	1	NM_032531,NM_001161707	KIRREL3,KIRREL3	Silent,Silent	INTRON
rs10095753	8	38236890	A	G	0.191	2/30/57	0.5123	NM_023034,NM_017778	WHSC1L1,WHSC1L1	Silent,Silent	INTRON
rs10096386	8	25218092	A	G	0.4157	16/42/31	0.8279	NM_024940	DOCK5	Silent	INTRON
rs1009647	14	55880047	A	G	0.3202	8/41/40	0.8072				INTERGENIC
rs1009709	6	137017749	G	A	0.4663	19/45/25	1	NM_005923	MAP3K5	Silent	INTRON
rs10097315	8	10060638	G	A	0.3876	15/39/35	0.5041	NM_012331,NM_001135670,NM_001199729,NM_001135671	MSRA,MSRA,MSRA,MSRA	Silent,Silent,Silent,Silent	INTRON
rs10097337	8	144690886	A	C	0.3371	8/44/37	0.4754	NM_023078	PYCRL	Silent	INTRON
rs10097505	8	143694184	G	A	0.4831	24/38/27	0.2022	NM_015193	ARC	Silent	UTR
rs10098719	8	17655406	G	A	0.1461	1/24/64	0.6833	NM_001001924,NM_001001925	MTUS1,MTUS1	Silent,Silent	INTRON
rs10098779	8	130814803	G	A	0.2865	6/39/44	0.6097				INTERGENIC
rs10099003	8	144645460	G	A	0.2247	4/32/53	1				INTERGENIC
rs10099591	8	930451	A	G	0.4944	24/40/25	0.3959				INTERGENIC
rs1009962	17	59544716	A	G	0.1629	0/29/60	0.1136	NM_018488	TBX4	Silent	INTRON
rs1009964	1	90265971	C	A	0.4719	20/44/25	1				INTERGENIC
rs10099690	8	17643685	G	A	0.1629	1/27/61	0.4503	NM_001001924,NM_001001925	MTUS1,MTUS1	Silent,Silent	INTRON
rs10099744	8	140068246	G	A	0.07955	1/12/75	0.4292				INTERGENIC
rs1009977	14	55603002	C	A	0.4382	14/50/25	0.2803	NM_002306,NM_001177388	LGALS3,LGALS3	Silent,Silent	INTRON
rs1009984	10	64916469	A	C	0.1348	2/20/67	0.6521				INTERGENIC
rs10099909	8	11287371	G	A	0.1023	3/12/73	0.03965	NR_026814,NM_053279	C8orf12,FAM167A	Silent,Silent	INTRON
rs10099996	8	144396396	A	G	0.3876	12/45/32	0.6568	NM_052963	TOP1MT	Silent	INTRON
rs1010031	3	44593523	A	G	0.3427	13/35/41	0.2422				INTERGENIC
rs10100341	8	1723749	A	G	0.2022	5/26/58	0.3372	NM_018941	CLN8	Silent	INTRON
rs10100409	8	29082965	A	G	0.1742	3/25/61	0.7215	NM_015254	KIF13B	Silent	INTRON
rs1010069	1	16352937	A	G	0.4157	12/50/27	0.1913	NM_001042704,NM_004070	CLCNKA,CLCNKA	Silent,Silent	INTRON
rs10100858	8	131001150	G	A	0.191	4/26/59	0.7292	NR_046361,NR_046360	FAM49B,FAM49B	Silent,Silent	INTRON,EXON
rs10100885	8	2117238	A	G	0.1348	3/18/68	0.1858				INTERGENIC
rs10100935	8	143425720	G	A	0.3146	10/36/43	0.6227	NM_145003	TSNARE1	Missense_T118A	EXON
rs10101096	8	38292147	C	A	0.2079	2/33/54	0.3414	NM_015850,NM_001174064,NM_001174065,NM_023110,NM_023106,NM_001174066,NM_001174067,NM_023105,NM_001174063	FGFR1,FGFR1,FGFR1,FGFR1,FGFR1,FGFR1,FGFR1,FGFR1,FGFR1	Silent,Silent,Silent,Silent,Silent,Silent,Silent,Silent,Silent	INTRON
rs10101132	8	9616553	A	C	0.4101	16/41/32	0.6639	NM_003747	TNKS	Silent	INTRON
rs10101168	8	38193518	A	G	0.191	2/30/57	0.5123	NM_023034,NM_017778	WHSC1L1,WHSC1L1	Silent,Silent	INTRON
rs10101681	8	18938601	A	G	0.3539	12/39/38	0.6507				INTERGENIC
rs1010169	22	39778167	A	G	0.3202	9/39/41	1	NM_004711	SYNGR1	Silent	UTR
rs1010170	22	39778327	A	G	0.3202	9/39/41	1	NM_004711	SYNGR1	Silent	UTR
rs10101739	8	77989317	A	G	0.5	22/45/22	1				INTERGENIC
rs10102170	8	9611470	A	G	0.4663	17/49/23	0.3963	NM_003747	TNKS	Silent	INTRON
rs1010222	19	13048608	A	G	0.3125	9/37/42	0.8075				INTERGENIC
rs10102228	8	110714321	A	C	0.08427	1/13/75	0.4743				INTERGENIC
rs1010239	2	86451502	A	G	0.3371	11/38/40	0.6419	NM_022912,NM_001164731,NM_001164730,NM_001164732	REEP1,REEP1,REEP1,REEP1	Silent,Silent,Silent,Silent	INTRON
rs10102530	8	13171496	G	A	0.4831	17/52/20	0.1402	NM_182643,NM_024767	DLC1,DLC1	Silent,Silent	INTRON
rs10102598	8	48089751	A	G	0.3876	15/39/35	0.5041				INTERGENIC
rs10103029	8	18267338	G	A	0.1798	3/26/60	1				INTERGENIC
rs1010303	7	2412032	A	G	0.4494	12/56/21	0.0178	NM_001037283,NM_003751	EIF3B,EIF3B	Silent,Silent	INTRON
rs10103395	8	25226595	A	G	0.4213	18/39/32	0.3845	NM_024940	DOCK5	Silent	INTRON
rs10103454	8	143688896	C	A	0.4438	21/37/31	0.1371				INTERGENIC
rs10103576	8	22564999	G	A	0.4101	15/43/31	1				INTERGENIC
rs10103618	8	41663896	G	A	0.07303	2/9/78	0.06008	NM_001142446	ANK1	Silent	INTRON
rs1010408	6	29479533	T	A	0.4888	19/49/21	0.4007				INTERGENIC
rs1010409	6	29481948	A	G	0.4888	19/49/21	0.4007				INTERGENIC
rs10104116	8	62053699	G	A	0.4888	20/47/22	0.6745				INTERGENIC
rs1010461	14	21153788	C	A	0.3989	13/45/31	0.6648	NM_001145,NM_002937	ANG,RNASE4	Silent,Silent	INTRON
rs10104725	8	1089766	A	G	0.1404	2/21/66	0.6758				INTERGENIC
rs10105118	8	30627027	G	A	0.1348	4/16/69	0.0461				INTERGENIC
rs1010553	3	52540773	G	A	0.4888	20/47/22	0.6745	NM_015136	STAB1	Synonymous_G632G	EXON
rs10105657	8	607251	A	G	0.2416	4/35/50	0.7713				INTERGENIC
rs1010639	16	85131857	C	G	0.236	6/30/53	0.5577				INTERGENIC
rs10106787	8	1430681	A	G	0.3876	16/37/36	0.2652				INTERGENIC
rs10107581	8	25434568	G	A	0.2528	9/27/53	0.08765				INTERGENIC
rs10107763	8	38232738	A	C	0.1966	2/31/56	0.5063	NM_023034,NM_017778	WHSC1L1,WHSC1L1	Silent,Silent	INTRON
rs10107849	8	2178596	G	A	0.1629	2/25/62	1				INTERGENIC
rs1010804	9	124941854	C	A	0.4831	20/46/23	0.8334	NM_198469	MORN5	Silent	INTRON
rs10108150	8	145687475	A	G	0.5	16/57/16	0.01134	NM_138496	CYHR1	Silent	INTRON
rs10108668	8	29836592	G	A	0.1348	2/20/67	0.6521				INTERGENIC
rs10109286	8	18243603	G	A	0.1966	3/29/57	1				INTERGENIC
rs10109984	8	48803675	G	A	0.3764	13/41/35	0.8247	NM_001081640,NM_006904	PRKDC,PRKDC	Silent,Silent	INTRON
rs10110	9	140449582	C	A	0.2191	5/29/55	0.7552	NM_138778	WDR85	Silent	UTR
rs10110911	8	10444137	A	G	0.1292	1/21/67	1				INTERGENIC
rs10111039	8	86396656	G	A	0.3652	15/35/39	0.1705				INTERGENIC
rs1011130	16	57108821	A	G	0.1404	2/21/66	0.6758	NM_032206	NLRC5	Silent	INTRON
rs10111363	8	141928350	A	C	0.4551	17/47/25	0.6695	NM_005607,NM_001199649,NM_153831	PTK2,PTK2,PTK2	Silent,Silent,Silent	INTRON
rs10111409	8	133118482	A	G	0.2697	9/30/50	0.1811				INTERGENIC
rs10111597	8	1161954	A	G	0.3933	15/40/34	0.6566				INTERGENIC
rs10111831	8	82791846	G	A	0.3652	12/41/36	1				INTERGENIC
rs1011211	8	145663689	A	C	0.427	17/42/30	0.8283	NM_013432	TONSL	Silent	INTRON
rs10112114	8	15808002	A	G	0.2022	5/26/58	0.3372				INTERGENIC
rs10112328	8	97254372	A	G	0.4719	22/40/27	0.3954	NM_015942	MTERFD1	Silent	INTRON
rs10112386	8	74281152	G	A	0.1517	3/21/65	0.4106				INTERGENIC
rs10113731	8	22282748	G	A	0.4157	10/54/25	0.02872	NM_001135154	SLC39A14	Silent	INTRON
rs10113750	8	59464692	A	G	0.3427	10/41/38	1				INTERGENIC
rs10114289	9	138816252	A	G	0.1348	0/24/65	0.3522				INTERGENIC
rs10114882	9	128303425	G	A	0.3989	10/51/28	0.08139	NM_001006619,NM_001006621,NM_001006620,NM_024117,NM_001006617,NM_001006618	MAPKAP1,MAPKAP1,MAPKAP1,MAPKAP1,MAPKAP1,MAPKAP1	Silent,Silent,Silent,Silent,Silent,Silent	INTRON
rs101151	16	89649245	A	G	0.2528	7/31/51	0.4148	NM_153636,NM_014427	CPNE7,CPNE7	Silent,Silent	INTRON
rs10116799	9	116184307	A	G	0.118	3/15/71	0.09373	NM_152786	C9orf43	Silent	INTRON,EXON
rs10118161	9	79763338	A	G	0.08989	0/16/73	1				INTERGENIC
rs10118736	9	139633733	A	G	0.1348	0/24/65	0.3522	NM_001001712	LCN10	Silent	UTR
rs10118798	9	500979	G	A	0.07865	1/12/76	0.4252				INTRON
rs1011905	6	34209516	A	G	0.08427	1/13/75	0.4743	NM_145899,NM_145903,NM_002131,NM_145902,NM_145901,NM_145905	HMGA1,HMGA1,HMGA1,HMGA1,HMGA1,HMGA1	Silent,Silent,Silent,Silent,Silent,Silent	INTRON
rs10119795	9	100637339	A	G	0.4157	14/46/29	0.6638				INTERGENIC
rs1012016	14	94497968	A	C	0.2303	2/37/50	0.1407	NM_023112	OTUB2	Silent	INTRON
rs1012033	7	43128524	G	A	0.4551	16/49/24	0.3931				INTERGENIC
rs1012049	6	128530307	A	G	0.3146	7/42/40	0.466	NM_002844,NM_001135648	PTPRK,PTPRK	Silent,Silent	INTRON
rs1012154	12	31627584	G	A	0.2247	5/30/54	0.7623	NM_144973	DENND5B	Silent	INTRON
rs1012367	7	94788164	A	G	0.07865	1/12/76	0.4252	NM_001166160,NM_017650,NM_001166161,NM_001166162,NM_001166163	PPP1R9A,PPP1R9A,PPP1R9A,PPP1R9A,PPP1R9A	Silent,Silent,Silent,Silent,Silent	INTRON
rs1012531	19	53118278	C	A	0.1854	4/25/60	0.487	NM_001242531,NM_001105553,NM_001105554,NM_001242538,NM_001105551,NM_018300,NM_001105549,NM_001105552,NM_001105550	ZNF83,ZNF83,ZNF83,ZNF83,ZNF83,ZNF83,ZNF83,ZNF83,ZNF83	Silent,Silent,Silent,Silent,Silent,Silent,Silent,Silent,Silent	INTRON
rs10125775	9	36993071	A	G	0.4382	16/46/27	0.8292	NM_016734	PAX5	Silent	INTRON
rs1012580	2	10807748	A	G	0.3146	13/30/46	0.04799	NM_024894	NOL10	Silent	INTRON
rs1012734	2	130376011	A	G	0.4494	17/46/26	0.8304				INTERGENIC
rs10127783	1	246931242	A	G	0.3989	15/41/33	0.8247	NM_016002	SCCPDH	Silent	UTR
rs10128261	10	85312966	G	A	0.06742	1/10/78	0.3275				INTERGENIC
rs10128700	11	85754392	A	G	0.2528	7/31/51	0.4148	NM_001206946,NM_001206947,NM_007166,NM_001008660	PICALM,PICALM,PICALM,PICALM	Silent,Silent,Silent,Silent	INTRON
rs10128743	11	78214673	A	G	0.1818	6/20/62	0.03258	NM_001243251,NM_024678	NARS2,NARS2	Silent,Silent	INTRON
rs10128884	12	132621624	A	G	0.2191	4/31/54	1	NM_175066	DDX51	Silent	UTR
rs10128967	12	48452709	G	A	0.1404	2/21/66	0.6758	NM_014554	SENP1	Silent	INTRON
rs10129841	14	103404159	G	A	0.3596	13/38/38	0.4944	NM_006035	CDC42BPB	Silent	INTRON
rs10130040	14	74713682	A	C	0.1461	0/26/63	0.2001	NM_182894	VSX2	Silent	INTRON
rs1013009	5	80704269	C	A	0.07865	0/14/75	1	NR_002754,NR_002755	RNU5E-1,RNU5D-1	Silent,Silent	INTRON
rs10130504	14	35061728	G	A	0.4607	24/34/31	0.03291	NM_152233,NM_021249	SNX6,SNX6	Silent,Silent	INTRON
rs10130562	14	60699751	G	A	0.2584	9/28/52	0.09816				INTERGENIC
rs10130641	14	75787453	A	G	0.191	3/28/58	1				INTERGENIC
rs10130926	14	70267239	G	A	0.1011	1/16/72	1				INTERGENIC
rs10131241	14	28769405	G	A	0.2247	4/32/53	1				INTERGENIC
rs10131615	14	45521583	A	C	0.09551	1/15/73	0.5698	NM_015091	FAM179B	Silent	INTRON
rs10132160	14	103058023	A	G	0.191	2/30/57	0.5123				INTERGENIC
rs10132900	14	78307336	A	G	0.1292	2/19/68	0.6311	NM_001142545,NM_020421	ADCK1,ADCK1	Silent,Silent	INTRON
rs10132916	14	101514371	G	A	0.3202	9/39/41	1				INTERGENIC
rs10133292	14	105457161	G	A	0.1629	1/27/61	0.4503	NM_174891	C14orf79	Silent	INTRON
rs10133305	14	58761129	G	A	0.3708	12/42/35	1	NR_029434,NR_029435	FLJ31306,FLJ31306	Silent,Silent	INTRON
rs10134181	14	92280037	A	G	0.4551	16/49/24	0.3931	NM_001128595,NM_152332,NM_001128596	TC2N,TC2N,TC2N	Silent,Silent,Silent	INTRON
rs10134257	14	23445536	A	C	0.2022	3/30/56	1	NM_198086,NM_032876	AJUBA,AJUBA	Silent,Silent	INTRON
rs1013431	3	48029118	A	C	0.3034	12/30/47	0.07628	NM_002375,NM_001134364,NM_030885	MAP4,MAP4,MAP4	Silent,Silent,Silent	INTRON
rs10134339	14	55814380	G	A	0.4438	15/49/25	0.3896	NM_017943,NM_152231	FBXO34,FBXO34	Silent,Silent	INTRON
rs10134399	14	104083457	A	G	0.309	11/33/45	0.2187				INTERGENIC
rs10134598	14	45552365	A	G	0.07386	1/11/76	0.3797				INTERGENIC
rs10134624	14	38437611	G	A	0.4148	19/35/34	0.1225				INTERGENIC
rs10135	22	39082174	G	A	0.3371	10/40/39	1	NM_014876	JOSD1	Silent	UTR
rs10135085	14	45552888	A	G	0.07865	1/12/76	0.4252				INTERGENIC
rs10135170	14	28767363	A	G	0.2022	4/28/57	0.7481				INTERGENIC
rs10135248	14	104122310	G	A	0.3315	12/35/42	0.3375	NM_182923,NM_005552,NM_001130107	KLC1,KLC1,KLC1	Silent,Silent,Silent	INTRON
rs10135595	14	91925027	C	A	0.4888	23/41/25	0.5243	NM_032560	SMEK1	Silent	UTR
rs10135847	14	104666821	G	A	0.1461	1/24/64	0.6833				INTERGENIC
rs10135861	14	73824705	G	A	0.2978	7/39/43	0.8015	NM_001005744,NM_001005743,NM_001005745,NM_003744	NUMB,NUMB,NUMB,NUMB	Silent,Silent,Silent,Silent	INTRON
rs10136206	14	68072010	A	G	0.1348	3/18/68	0.1858				INTERGENIC
rs10136341	14	74083456	A	G	0.4101	15/43/31	1				INTERGENIC
rs10136547	14	97453410	A	G	0.2247	5/30/54	0.7623				INTERGENIC
rs10136948	14	75511075	A	G	0.4719	22/40/27	0.3954	NM_014381,NM_001040108	MLH3,MLH3	Silent,Silent	INTRON
rs10138183	14	75615227	G	A	0.4719	22/40/27	0.3954	NM_006827	TMED10	Silent	INTRON
rs10138386	14	74900886	G	A	0.4775	20/45/24	1				INTERGENIC
rs10138430	14	44000927	A	G	0.3427	12/37/40	0.4831				INTERGENIC
rs10138605	14	101135965	G	A	0.06742	0/12/77	1	NR_024096	LINC00523	Silent	INTRON
rs10138860	14	56972779	G	A	0.2865	5/41/43	0.305				INTERGENIC
rs10138962	14	104995893	C	A	0.1685	2/26/61	1				INTERGENIC
rs10138997	14	45606287	A	G	0.07865	1/12/76	0.4252	NM_020937	FANCM	Missense_S175F	EXON
rs10139183	14	98633873	A	G	0.2135	3/32/54	0.7524				INTERGENIC
rs10139287	14	91896534	A	C	0.3371	14/32/43	0.09429				INTERGENIC
rs10139324	14	56240420	G	A	0.3483	10/42/37	0.8175				INTERGENIC
rs1013950	16	20737729	A	G	0.4326	18/41/30	0.6652				INTERGENIC
rs10140007	14	59951278	G	A	0.2528	4/37/48	0.5726	NM_016475,NM_001098625	JKAMP,JKAMP	Silent,Silent	UTR
rs10140498	14	103154191	G	A	0.191	2/30/57	0.5123	NM_015156	RCOR1	Silent	INTRON
rs10140858	14	51388969	G	A	0.309	11/33/45	0.2187	NM_002863,NM_001163940	PYGL,PYGL	Silent,Silent	INTRON
rs1014095	7	148463860	A	G	0.3315	13/33/43	0.1496	NM_003592	CUL1	Silent	INTRON
rs10141034	14	70840788	C	A	0.1517	3/21/65	0.4106	NM_001202547,NM_001202549,NM_001202548,NM_018373	SYNJ2BP-COX16,SYNJ2BP-COX16,SYNJ2BP-COX16,SYNJ2BP	Silent,Silent,Silent,Silent	INTRON
rs10141093	14	26881307	G	A	0.264	4/39/46	0.2868				INTERGENIC
rs10141099	14	49960957	A	C	0.191	3/28/58	1				INTERGENIC
rs1014246	10	118466042	A	G	0.309	7/41/41	0.6198	NM_025015	HSPA12A	Silent	INTRON
rs10142466	14	69271784	A	G	0.4831	23/40/26	0.3957				INTERGENIC
rs10142526	14	47968008	A	G	0.2022	4/28/57	0.7481	NM_001113498	MDGA2	Silent	INTRON
rs10142667	14	35445090	G	A	0.2191	6/27/56	0.348				INTERGENIC
rs10143192	14	104665665	G	A	0.1461	1/24/64	0.6833				INTERGENIC
rs10143250	14	104723433	G	A	0.4719	19/46/24	0.8327				INTERGENIC
rs10143703	14	24898355	C	A	0.2921	10/32/47	0.2086	NM_001039771	CBLN3	Silent	UTR
rs10144091	14	98640452	A	G	0.2135	3/32/54	0.7524				INTERGENIC
rs10144418	14	55817708	G	A	0.4438	15/49/25	0.3896	NM_017943,NM_152231	FBXO34,FBXO34	Synonymous_Y200Y,Synonymous_Y200Y	EXON
rs10144431	14	56233069	A	C	0.3352	9/41/38	0.8121	NR_004844	RPL13AP3	Silent	EXON
rs10144453	14	95045774	G	A	0.2416	4/35/50	0.7713				INTERGENIC
rs10144553	14	73200847	A	G	0.427	20/36/33	0.1281	NM_012074	DPF3	Silent	INTRON
rs10144564	14	43905731	G	A	0.4663	21/41/27	0.5238				INTERGENIC
rs10145132	14	86547520	A	G	0.4663	16/51/22	0.2029				INTERGENIC
rs10146057	14	52480752	G	A	0.1573	1/26/62	0.6855	NM_007361	NID2	Silent	INTRON
rs10146335	14	92423309	A	G	0.3371	9/42/38	0.8121				INTERGENIC
rs10146482	14	75574087	A	G	0.4719	22/40/27	0.3954	NM_033116	NEK9	Missense_R429H	EXON
rs10146791	14	50199169	G	A	0.3315	9/41/39	0.8137	NM_172193	KLHDC1	Silent	INTRON
rs10146912	14	50164452	G	A	0.3315	9/41/39	0.8137	NM_172193	KLHDC1	Silent	INTRON
rs10146962	14	101170540	G	A	0.4607	20/42/27	0.6709				INTERGENIC
rs10147580	14	58714140	A	G	0.3708	12/42/35	1	NM_002788,NM_152132,NR_038123	PSMA3,PSMA3,PSMA3	Silent,Silent,Silent	INTRON
rs10147892	14	47927925	A	G	0.2978	7/39/43	0.8015	NM_001113498	MDGA2	Silent	INTRON
rs10147953	14	104624689	G	A	0.264	6/35/48	1	NM_015656	KIF26A	Silent	INTRON
rs10149246	14	70105538	A	G	0.1629	4/21/64	0.2338	NM_014734	KIAA0247	Silent	INTRON
rs10149496	14	70309775	G	A	0.1966	5/25/59	0.3126				INTERGENIC
rs1014969	3	52808341	A	G	0.3708	11/44/34	0.6545				INTERGENIC
rs1014988	1	1680219	A	G	0.4438	16/47/26	0.6673				INTERGENIC
rs10149880	14	75633008	A	G	0.4719	22/40/27	0.3954	NM_006827	TMED10	Silent	INTRON
rs10150455	14	41791748	G	A	0.2247	6/28/55	0.3642				INTERGENIC
rs10150828	14	74077485	A	G	0.4101	15/43/31	1				INTERGENIC
rs1015099	1	31500659	A	G	0.1798	3/26/60	1	NM_001020658,NM_014676	PUM1,PUM1	Silent,Silent	INTRON,EXON
rs10151454	14	41776000	C	A	0.2472	5/34/50	1				INTERGENIC
rs10151576	14	91810747	A	G	0.3146	8/40/41	0.8084	NM_001080414	CCDC88C	Silent	INTRON
rs1015166	6	32798731	A	G	0.3483	8/46/35	0.2469	NM_018833,NM_000544	TAP2,TAP2	Silent,Silent	INTRON
rs10152101	14	45420311	A	C	0.07303	1/11/77	0.3761	NM_017658	KLHL28	Silent	INTRON
rs10152371	15	41103293	G	A	0.4607	24/34/31	0.03291	NM_001077268	ZFYVE19	Silent	INTRON
rs10152421	15	26985509	A	G	0.309	9/37/43	0.8058	NM_021912,NM_000814	GABRB3,GABRB3	Silent,Silent	INTRON
rs10152450	15	68571479	C	A	0.2528	5/35/49	1	NM_015322	FEM1B	Silent	INTRON
rs10152524	15	46240364	G	A	0.191	2/30/57	0.5123				INTERGENIC
rs10152898	15	74255121	A	C	0.2247	5/30/54	0.7623				INTERGENIC
rs1015291	12	19984779	A	G	0.3989	13/45/31	0.6648				INTERGENIC
rs10153481	19	12625451	A	G	0.1966	4/27/58	0.7367				INTERGENIC
rs10153685	2	42306071	G	A	0.3034	5/44/40	0.1385				INTERGENIC
rs10153686	2	42306258	C	A	0.3034	5/44/40	0.1385				INTERGENIC
rs10153801	2	113294298	A	G	0.4494	18/44/27	1				INTERGENIC
rs1015442	12	11060695	A	G	0.427	16/44/29	1	NR_037918,NM_023920	PRH1-PRR4,TAS2R13	Silent,Silent	INTRON,EXON
rs1015443	12	11061122	A	G	0.427	16/44/29	1	NR_037918,NM_023920	PRH1-PRR4,TAS2R13	Silent,Missense_N259S	INTRON,EXON
rs10154656	22	36034818	A	G	0.4663	18/47/24	0.6717				INTERGENIC
rs10154992	3	49276077	G	A	0.236	7/28/54	0.2409	NM_178173,NM_001135197	CCDC36,CCDC36	Silent,Silent	INTRON
rs10155365	4	26056021	G	A	0.4213	13/49/27	0.2805				INTERGENIC
rs10155404	4	47421325	A	G	0.3933	12/46/31	0.51	NM_000812	GABRB1	Silent	INTRON
rs10155467	4	187587980	A	G	0.4663	16/51/22	0.2029	NM_005245	FAT1	Silent	INTRON
rs10155668	6	130752428	A	C	0.1461	1/24/64	0.6833				INTERGENIC
rs10155851	7	27819650	A	G	0.2135	5/28/56	0.5327	NM_001206901,NM_001079864,NM_006024,NM_001206902	TAX1BP1,TAX1BP1,TAX1BP1,TAX1BP1	Silent,Silent,Silent,Silent	INTRON,EXON
rs10155953	7	64267756	G	A	0.427	16/44/29	1	NM_001160183,NM_006524,NR_027661,NR_027660	ZNF138,ZNF138,ZNF138,ZNF138	Silent,Silent,Silent,Silent	INTRON,EXON
rs10156067	7	51158612	A	G	0.4944	24/40/25	0.3959	NM_015198	COBL	Silent	INTRON
rs10156158	7	158122287	A	C	0.3539	15/33/41	0.1024	NM_130843,NM_130842,NM_002847	PTPRN2,PTPRN2,PTPRN2	Silent,Silent,Silent	INTRON
rs10156332	8	92799912	A	G	0.4494	19/42/28	0.6712				INTERGENIC
rs10156461	9	18818890	A	G	0.118	1/19/69	1	NM_001040272	ADAMTSL1	Silent	INTRON
rs1015754	2	113967990	A	G	0.3371	10/40/39	1				INTERGENIC
rs10157822	1	161211909	G	A	0.3202	9/39/41	1				INTERGENIC
rs1015802	2	154084200	G	A	0.3652	8/49/32	0.1097				INTERGENIC
rs10158374	1	19537447	G	A	0.1404	0/25/64	0.2029				INTERGENIC
rs10158415	1	89602884	C	A	0.3146	8/40/41	0.8084	NM_207398	GBP7	Silent	INTRON
rs1015849	19	37946180	A	G	0.118	1/19/69	1	NM_152484	ZNF569	Silent	INTRON
rs10158668	1	41351613	A	G	0.4213	13/49/27	0.2805				INTERGENIC
rs1015868	6	29485373	A	G	0.4888	19/49/21	0.4007				INTERGENIC
rs10159394	1	20015955	A	G	0.3202	14/29/46	0.02641	NM_181719	TMCO4	Silent	INTRON
rs1015943	15	37101788	A	G	0.2135	6/26/57	0.2134	NM_001130010,NM_032499,NR_027320	C15orf41,C15orf41,CSNK1A1P1	Silent,Silent,Silent	INTRON
rs10159448	1	20701277	A	G	0.1966	5/25/59	0.3126	NR_033887	LOC339505	Silent	INTRON
rs10159475	10	16303374	G	A	0.191	2/30/57	0.5123				INTERGENIC
rs10159718	10	1139183	G	A	0.3371	9/42/38	0.8121	NM_014023	WDR37	Silent	INTRON
rs10159856	10	123747807	G	A	0.1292	1/21/67	1				INTERGENIC
rs10159964	10	29839513	G	A	0.3034	10/34/45	0.4499	NM_003174,NM_021738	SVIL,SVIL	Silent,Silent	INTRON,EXON
rs10159976	10	45059905	G	A	0.4831	23/40/26	0.3957				INTERGENIC
rs10160002	10	123754074	A	G	0.1517	0/27/62	0.2043	NM_206861,NM_206862	TACC2,TACC2	Silent,Silent	INTRON
rs10160013	10	29839787	G	A	0.3034	10/34/45	0.4499	NM_003174,NM_021738	SVIL,SVIL	Missense_V189A,Missense_V189A	EXON
rs10160375	11	117954250	G	A	0.4045	17/38/34	0.2782	NR_038318,NM_001083947,NM_001173551,NM_001173552,NM_019894	LOC100526771,TMPRSS4,TMPRSS4,TMPRSS4,TMPRSS4	Silent,Silent,Silent,Silent,Silent	INTRON
rs10160392	11	56027115	G	A	0.07865	0/14/75	1				INTERGENIC
rs10160552	11	93422613	G	A	0.4888	22/43/24	0.832	NM_033395	KIAA1731	Silent	INTRON
rs10160649	11	3938385	G	A	0.08989	0/16/73	1	NM_003156	STIM1	Silent	INTRON
rs10160758	11	66673079	G	A	0.2528	6/33/50	0.7854	NM_022172,NM_001040716,NM_000920	PC,PC,PC	Silent,Silent,Silent	INTRON,EXON
rs1016088	20	47004466	A	G	0.236	6/30/53	0.5577				INTERGENIC
rs10160981	12	110904075	A	G	0.3239	10/37/41	0.8073	NM_016301,NM_001164373,NM_001164372	GPN3,GPN3,GPN3	Silent,Silent,Silent	INTRON
rs10161275	12	2771018	A	G	0.2303	5/31/53	0.7731	NM_001167624,NM_199460,NM_001129836,NM_001129829,NM_000719,NM_001129827,NM_001129832,NM_001129835,NM_001129842,NM_001129831,NM_001129839,NM_001167623,NM_001129841,NM_001129837,NM_001129834,NM_001129843,NM_001129844,NM_001129840,NM_001167625,NM_001129838,NM_001129830,NM_001129833,NM_001129846	CACNA1C,CACNA1C,CACNA1C,CACNA1C,CACNA1C,CACNA1C,CACNA1C,CACNA1C,CACNA1C,CACNA1C,CACNA1C,CACNA1C,CACNA1C,CACNA1C,CACNA1C,CACNA1C,CACNA1C,CACNA1C,CACNA1C,CACNA1C,CACNA1C,CACNA1C,CACNA1C	Silent,Silent,Silent,Silent,Silent,Silent,Silent,Silent,Silent,Silent,Silent,Silent,Silent,Silent,Silent,Silent,Silent,Silent,Silent,Silent,Silent,Silent,Silent	INTRON
rs10161290	12	112718198	A	G	0.1292	0/23/66	0.3462	NM_001109662	C12orf51	Silent	INTRON
rs10161415	12	125482907	G	A	0.3371	10/40/39	1	NM_080626	BRI3BP	Silent	INTRON
rs1016193	7	150412100	A	G	0.2472	3/38/48	0.2542				INTERGENIC
rs10162284	13	53397648	G	A	0.427	16/44/29	1				INTERGENIC
rs10162772	15	57957964	G	A	0.3933	15/40/34	0.6566	NM_001018100,NM_001018090,NM_001018091,NM_152451	MYZAP,GCOM1,GCOM1,MYZAP	Silent,Silent,Silent,Silent	INTRON
rs10163112	15	76015397	A	G	0.3427	9/43/37	0.6386				INTERGENIC
rs10163323	16	8957490	A	G	0.1517	0/27/62	0.2043	NM_014316,NM_001042476	CARHSP1,CARHSP1	Silent,Silent	INTRON
rs10163707	18	21881090	A	G	0.1742	1/29/59	0.4544	NM_001242508,NM_080597	OSBPL1A,OSBPL1A	Silent,Silent	INTRON
rs10164204	18	19262829	G	A	0.1404	2/21/66	0.6758	NM_138340	ABHD3	Silent	INTRON
rs10164335	19	2867717	C	A	0.191	5/24/60	0.2956	NM_024967	ZNF556	Silent	INTRON
rs10164639	2	242255378	A	G	0.3876	14/41/34	0.8239	NM_006155,NM_001008491,NM_004404,NM_001008492	SEPT2,SEPT2,SEPT2,SEPT2	Silent,Silent,Silent,Silent	INTRON
rs10164798	2	69565345	G	A	0.3989	15/41/33	0.8247	NM_001244710,NM_002056	GFPT1,GFPT1	Silent,Silent	INTRON
rs10165099	2	3402591	A	G	0.4213	15/45/29	0.8294	NM_016030	TRAPPC12	Silent	INTRON
rs10165220	2	95537000	A	G	0.3652	9/47/33	0.2546	NR_037597	LOC442028	Silent	INTRON
rs1016553	3	65379294	A	G	0.08989	1/14/74	0.5227	NM_015520,NM_001033057,NM_004742	MAGI1,MAGI1,MAGI1	Silent,Silent,Silent	INTRON
rs10165663	2	111632567	A	G	0.4213	15/45/29	0.8294	NM_001142807	ACOXL	Silent	INTRON
rs10165754	2	219287370	G	A	0.3876	14/41/34	0.8239	NM_007127	VIL1	Silent	INTRON
rs10165864	2	55723038	G	A	0.4438	14/51/24	0.1964				INTERGENIC
rs10165899	2	75883276	A	G	0.2584	5/36/48	0.7835	NM_014763	MRPL19	Silent	UTR
rs10166025	2	107504369	A	C	0.1517	2/23/64	1				INTERGENIC
rs1016607	2	42971687	G	A	0.4663	18/47/24	0.6717				INTERGENIC
rs10166107	2	173557660	A	C	0.1404	2/21/66	0.6758				INTERGENIC
rs10166377	2	44312697	A	G	0.1573	2/24/63	1				INTERGENIC
rs10166865	2	101086151	A	G	0.2528	6/33/50	0.7854				INTERGENIC
rs10167103	2	127578744	G	A	0.4551	18/45/26	1				INTERGENIC
rs10167419	2	172649826	G	A	0.2135	6/26/57	0.2134	NM_003705	SLC25A12	Silent	INTRON
rs1016752	3	183665062	C	G	0.4326	16/45/28	0.8323	NM_005688	ABCC5	Silent	INTRON
rs1016762	3	41206998	G	A	0.4775	21/43/25	0.8319				INTERGENIC
rs10167668	2	45582319	G	A	0.08427	0/15/74	1				INTERGENIC
rs10167836	2	128996070	G	A	0.2978	7/39/43	0.8015				INTERGENIC
rs10168155	2	234596836	A	G	0.382	11/46/32	0.5005	NM_019076,NM_019075,NM_021027,NM_019077	UGT1A8,UGT1A10,UGT1A9,UGT1A7	Silent,Silent,Silent,Silent	INTRON,EXON
rs10168414	2	68679539	G	A	0.191	3/28/58	1				INTERGENIC
rs10168416	2	234597087	G	C	0.2978	7/39/43	0.8015	NM_019076,NM_019075,NM_021027,NM_019077	UGT1A8,UGT1A10,UGT1A9,UGT1A7	Silent,Silent,Silent,Silent	INTRON,EXON
rs1016853	11	115579062	G	A	0.4944	23/42/24	0.6714				INTERGENIC
rs1016855	6	25277419	A	G	0.236	7/28/54	0.2409				INTERGENIC
rs10169264	2	109055908	G	A	0.3989	16/39/34	0.5062				INTERGENIC
rs10169411	2	42637749	A	G	0.1292	1/21/67	1				INTERGENIC
rs10169660	2	228097707	G	A	0.382	16/36/37	0.1816	NM_000091	COL4A3	Silent	INTRON
rs10169682	2	3086833	G	A	0.2865	7/37/45	1				INTERGENIC
rs10169957	2	43081439	A	G	0.3315	10/39/40	1				INTERGENIC
rs1016996	16	57594681	G	A	0.382	13/42/34	1	NM_153837	GPR114	Silent	INTRON
rs10170310	2	139278922	G	A	0.191	1/32/56	0.1781	NM_001001664	SPOPL	Silent	INTRON
rs10170348	2	3673648	A	G	0.1573	3/22/64	0.4416	NM_001255984,NR_045659,NM_001255983,NM_001255982,NM_199235,NM_024027,NM_001255985,NM_001255987,NM_001255988,NM_001255989,NM_001255986	COLEC11,COLEC11,COLEC11,COLEC11,COLEC11,COLEC11,COLEC11,COLEC11,COLEC11,COLEC11,COLEC11	Silent,Silent,Silent,Silent,Synonymous_K53K,Silent,Silent,Silent,Silent,Silent,Silent	INTRON,EXON
rs1017035	7	6208369	G	A	0.2921	5/42/42	0.3027	NM_004227	CYTH3	Silent	INTRON
rs10170600	2	161118687	A	G	0.2022	4/28/57	0.7481				INTERGENIC
rs10170650	2	207783156	A	G	0.2528	6/33/50	0.7854				INTERGENIC
rs10170690	2	109260259	A	G	0.4494	19/42/28	0.6712	NM_001193483,NM_004987,NM_001193488,NM_001193482,NM_001193484	LIMS1,LIMS1,LIMS1,LIMS1,LIMS1	Silent,Silent,Silent,Silent,Silent	INTRON
rs10170704	2	108299127	A	G	0.4382	21/36/32	0.08975				INTERGENIC
rs10171121	2	150843084	G	A	0.3315	9/41/39	0.8137				INTERGENIC
rs10171643	2	42532912	A	G	0.1124	0/20/69	0.592	NM_001145076,NM_019063	EML4,EML4	Silent,Silent	INTRON
rs10172196	2	36780549	A	G	0.3371	8/44/37	0.4754	NM_001042548,NM_005102	FEZ2,FEZ2	Silent,Silent	INTRON
rs1017299	3	45229193	A	G	0.2865	9/33/47	0.4354				INTERGENIC
rs10173063	2	165665490	A	G	0.1742	0/31/58	0.06332	NM_014900	COBLL1	Silent	INTRON
rs10173155	2	86253581	A	G	0.3315	11/37/41	0.6319	NM_015425	POLR1A	Silent	UTR
rs10173228	2	133167263	A	G	0.4101	14/45/30	0.8267				INTERGENIC
rs10173538	2	160569276	A	G	0.3989	16/39/34	0.5062	NM_022826	MARCH7	Silent	INTRON
rs1017379	19	52457306	A	G	0.2135	4/30/55	1				INTERGENIC
rs10174	1	185267114	G	A	0.382	14/40/35	0.6565	NM_006469	IVNS1ABP	Silent	UTR
rs10174055	2	172858214	A	G	0.2584	8/30/51	0.2701				INTERGENIC
rs10174432	2	240260505	A	C	0.3539	10/43/36	0.8163	NM_006037	HDAC4	Silent	INTRON,EXON
rs10174937	2	203047431	A	G	0.3295	10/38/40	0.8121				INTERGENIC
rs10175176	2	160058776	G	A	0.2865	10/31/48	0.1928	NM_001145909,NM_033394	TANC1,TANC1	Silent,Silent	INTRON
rs10175338	2	38307643	A	C	0.3258	7/44/38	0.3347				INTERGENIC
rs10175368	2	38307861	A	G	0.3258	7/44/38	0.3347				INTERGENIC
rs10175445	2	232472141	G	A	0.3483	12/38/39	0.6403				INTERGENIC
rs10175692	2	69642970	C	A	0.4382	17/44/28	1	NR_045631,NM_001002755,NM_015700,NR_045632,NM_001002756	NFU1,NFU1,NFU1,NFU1,NFU1	Silent,Silent,Silent,Silent,Silent	INTRON
rs10175708	2	218899066	G	A	0.4831	22/42/25	0.6712				INTERGENIC
rs10175731	2	9603944	G	A	0.4831	16/54/19	0.05754	NM_016207	CPSF3	Silent	INTRON
rs10176475	2	178976514	A	G	0.1798	4/24/61	0.4673				INTERGENIC
rs10177371	2	26462730	G	A	0.2247	1/38/50	0.06189	NM_000182	HADHA	Silent	INTRON
rs10177513	2	190215527	G	A	0.3034	7/40/42	0.6251				INTERGENIC
rs10177762	2	238635137	C	A	0.2247	5/30/54	0.7623	NM_001137550,NM_001137551,NM_001137553,NM_001137552,NM_004735	LRRFIP1,LRRFIP1,LRRFIP1,LRRFIP1,LRRFIP1	Silent,Silent,Silent,Silent,Silent	INTRON
rs10177846	2	241824647	A	G	0.3708	15/36/38	0.2546				INTERGENIC
rs10177866	2	127582332	G	A	0.3146	11/34/44	0.3245				INTERGENIC
rs10178177	2	200829993	G	A	0.236	6/30/53	0.5577				EXON
rs10178369	2	23700603	A	C	0.2584	11/24/54	0.01036	NM_052920	KLHL29	Silent	INTRON
rs10178601	2	954306	A	G	0.3427	12/37/40	0.4831	NM_018968	SNTG2	Silent	INTRON
rs10178745	2	131063169	A	G	0.3933	13/44/32	0.8263				INTERGENIC
rs10179237	2	42515501	A	G	0.1124	0/20/69	0.592	NM_001145076,NM_019063	EML4,EML4	Silent,Silent	INTRON
rs1017924	5	1976187	A	G	0.1854	5/23/61	0.1673				INTERGENIC
rs1017943	8	144438516	G	A	0.1011	1/16/72	1				INTERGENIC
rs10180995	2	73310099	G	A	0.2978	5/43/41	0.2056	NM_015470	RAB11FIP5	Silent	INTRON
rs10181051	2	242800	G	A	0.3539	11/41/37	1	NM_001159597,NM_015677	SH3YL1,SH3YL1	Silent,Silent	INTRON,EXON
rs10181293	2	240857843	A	G	0.08427	0/15/74	1				INTERGENIC
rs10181296	2	127576875	C	A	0.309	10/35/44	0.4606				INTERGENIC
rs1018136	11	48241821	G	A	0.1685	2/26/61	1				INTERGENIC
rs1018143	11	16415904	G	A	0.3933	17/36/36	0.1815	NM_001145819,NM_001145811,NM_017508,NM_033326	SOX6,SOX6,SOX6,SOX6	Silent,Silent,Silent,Silent	INTRON
rs10181522	2	50640323	A	C	0.2784	7/35/46	1	NM_004801,NM_001135659	NRXN1,NRXN1	Silent,Silent	INTRON
rs10182074	2	240245917	A	G	0.4943	20/47/21	0.6696	NM_006037	HDAC4	Silent	INTRON,EXON
rs10182682	2	69625157	G	A	0.4382	17/44/28	1	NR_045631,NM_001002755,NM_015700,NR_045632,NM_001002756	NFU1,NFU1,NFU1,NFU1,NFU1	Silent,Silent,Silent,Silent,Silent	INTRON
rs10182721	2	236898903	G	A	0.4944	20/48/21	0.529	NM_001037131,NM_014914	AGAP1,AGAP1	Silent,Silent	INTRON
rs10183140	2	142910683	A	G	0.1292	0/23/66	0.3462				INTERGENIC
rs10183203	2	102095080	A	G	0.3427	7/47/35	0.157				INTERGENIC
rs1018330	9	139980385	C	A	0.3652	11/43/35	0.8203	NR_027447	LOC100289341	Silent	EXON
rs10183339	2	197098024	G	A	0.05618	0/10/79	1	NM_020760	HECW2	Silent	INTRON
rs10183360	2	101103384	A	G	0.2557	7/31/50	0.5735				INTERGENIC
rs1018396	1	24133612	A	G	0.4831	23/40/26	0.3957	NM_001166059,NM_000191	HMGCL,HMGCL	Silent,Silent	INTRON
rs10184	14	90744672	A	G	0.4213	17/41/31	0.6639	NM_017970	C14orf102	Silent	UTR
rs10184015	2	39243129	A	G	0.1236	0/22/67	0.3476	NM_005633	SOS1	Silent	INTRON
rs1018433	6	32281510	A	T	0.2978	5/43/41	0.2056	NM_006781	C6orf10	Silent	INTRON
rs1018448	22	43206950	A	C	0.4831	26/34/29	0.03307	NM_001142293,NM_014570	ARFGAP3,ARFGAP3	Missense_S311R,Missense_S355R	EXON
rs10184700	2	108597499	A	G	0.3427	13/35/41	0.2422				INTERGENIC
rs10184866	2	172608956	C	A	0.2135	6/26/57	0.2134				INTERGENIC
rs10185177	2	202205197	A	G	0.0618	1/9/79	0.28	NM_139163,NM_001127391	ALS2CR12,ALS2CR12	Silent,Silent	INTRON
rs10185207	2	86149532	G	A	0.2978	9/35/45	0.6129				INTERGENIC
rs10185243	2	65355744	C	A	0.3146	5/46/38	0.08587	NM_015543,NM_004161	RAB1A,RAB1A	Silent,Silent	INTRON
rs10185319	2	242253995	C	A	0.2079	4/29/56	1	NM_005336	HDLBP	Silent	INTRON
rs10185326	2	111632235	G	A	0.4045	15/42/32	0.8284	NM_001142807	ACOXL	Silent	INTRON
rs10185403	2	11206343	G	A	0.1011	0/18/71	0.5912				INTERGENIC
rs10185646	2	9554461	C	A	0.4775	16/53/20	0.09093	NM_022334,NM_004763	ITGB1BP1,ITGB1BP1	Silent,Silent	INTRON
rs1018578	13	47376028	C	A	0.3764	13/41/35	0.8247				INTERGENIC
rs10186325	2	61757721	C	A	0.3652	7/51/31	0.03901	NM_003400	XPO1	Silent	INTRON
rs10186514	2	239023528	A	G	0.1461	2/22/65	1	NM_194312	ESPNL	Silent	INTRON
rs1018669	1	178687459	C	A	0.4944	23/42/24	0.6714				INTERGENIC
rs10186871	2	238446242	A	G	0.1011	1/16/72	1	NM_024101,NM_001042467	MLPH,MLPH	Silent,Silent	INTRON,EXON
rs1018730	1	155910830	G	A	0.07303	1/11/77	0.3761				INTERGENIC
rs1018764	22	19172006	A	G	0.3202	8/41/40	0.8072	NM_007098,NM_001835	CLTCL1,CLTCL1	Silent,Silent	INTRON
rs10187986	2	207749505	G	A	0.2528	6/33/50	0.7854				INTERGENIC
rs10188054	2	3479959	G	A	0.1348	1/22/66	1	NM_016030	TRAPPC12	Silent	INTRON
rs10188066	2	136539513	G	A	0.1573	0/28/61	0.1152	NM_014607	UBXN4	Silent	INTRON
rs10188271	2	50642287	A	G	0.2753	7/35/47	1	NM_004801,NM_001135659	NRXN1,NRXN1	Silent,Silent	INTRON
rs10188318	2	242284645	A	G	0.1875	5/23/60	0.1718	NM_006155,NM_001008491,NM_004404,NM_001008492	SEPT2,SEPT2,SEPT2,SEPT2	Silent,Silent,Silent,Silent	INTRON
rs10188449	2	3480366	G	A	0.4607	15/52/22	0.1358	NM_016030	TRAPPC12	Silent	INTRON
rs1018866	17	30829664	A	C	0.4326	16/45/28	0.8323	NM_015194	MYO1D	Silent	INTRON
rs10189015	2	111918472	G	A	0.4045	15/42/32	0.8284	NM_138624,NM_001204109,NM_138627,NM_138622,NM_001204108,NM_138623,NM_001204107,NM_001204106,NM_138626,NM_138625,NM_207003,NM_138621,NM_001204112,NM_001204111,NM_006538,NM_001204110	BCL2L11,BCL2L11,BCL2L11,BCL2L11,BCL2L11,BCL2L11,BCL2L11,BCL2L11,BCL2L11,BCL2L11,BCL2L11,BCL2L11,BCL2L11,BCL2L11,BCL2L11,BCL2L11	Silent,Silent,Silent,Silent,Silent,Silent,Silent,Silent,Silent,Silent,Silent,Silent,Silent,Silent,Silent,Silent	INTRON,EXON
rs1018903	17	45889840	G	A	0.4719	21/42/26	0.671	NM_145798	OSBPL7	Silent	INTRON
rs10189243	2	24293756	A	G	0.3596	13/38/38	0.4944	NM_016047	SF3B14	Silent	INTRON
rs10189479	2	219287276	A	C	0.4886	22/42/24	0.6732	NM_007127	VIL1	Silent	INTRON
rs10189574	2	73698518	A	C	0.2191	6/27/56	0.348	NM_015120	ALMS1	Silent	INTRON
rs10189863	2	136849515	G	A	0.2247	2/36/51	0.2203				INTERGENIC
rs10190045	2	109419600	A	G	0.1742	4/23/62	0.2898	NM_144978	CCDC138	Silent	INTRON
rs10190099	2	173550622	A	G	0.1404	2/21/66	0.6758				INTERGENIC
rs10190128	2	236287266	A	G	0.2921	10/32/47	0.2086				INTERGENIC
rs1019024	8	1363967	G	A	0.2303	3/35/51	0.3849				INTERGENIC
rs1019040	7	104772836	A	G	0.1124	0/20/69	0.592	NM_182692,NM_182691	SRPK2,SRPK2	Silent,Silent	INTRON
rs10190545	2	109829714	G	A	0.3202	5/47/37	0.05502	NM_001099289	SH3RF3	Silent	INTRON
rs1019056	14	73961841	A	G	0.2921	7/38/44	1	NM_001220484,NM_203309	HEATR4,HEATR4	Silent,Silent	INTRON,EXON
rs10190834	2	220070301	A	C	0.0618	0/11/78	1				INTERGENIC
rs10190977	2	109442014	G	A	0.1742	4/23/62	0.2898	NM_144978	CCDC138	Silent	INTRON
rs10191261	2	50618708	A	G	0.2753	7/35/47	1	NM_004801,NM_001135659	NRXN1,NRXN1	Silent,Silent	INTRON
rs10191464	2	95542112	A	G	0.3427	8/45/36	0.3468	NR_037597,NM_144705	LOC442028,TEKT4	Silent,Silent	INTRON,EXON
rs10191556	2	242521405	A	G	0.1292	2/19/68	0.6311				INTERGENIC
rs10191614	2	87091247	G	A	0.4551	20/41/28	0.5239	NR_037931	LOC100286979	Silent	INTRON,EXON
rs10191694	2	224857266	A	C	0.3315	13/33/43	0.1496	NM_001136528,NM_006216,NM_001136530	SERPINE2,SERPINE2,SERPINE2	Silent,Silent,Silent	INTRON
rs10192036	2	102968211	A	C	0.382	9/50/30	0.1147	NM_016232	IL1RL1	Missense_Q501K	EXON
rs10192157	2	102968356	A	G	0.382	9/50/30	0.1147	NM_016232	IL1RL1	Missense_T549I	EXON
rs10192706	2	133090137	A	G	0.3764	10/47/32	0.3649				INTERGENIC
rs10192799	2	159089280	A	G	0.2022	6/24/59	0.1806	NR_038850,NM_138803	LOC554201,CCDC148	Silent,Silent	INTRON
rs10192959	2	1553393	A	C	0.1798	2/28/59	0.7272				INTERGENIC
rs10193614	2	240940636	G	A	0.1461	2/22/65	1	NM_004544	NDUFA10	Silent	INTRON
rs10193935	2	42419829	A	G	0.1292	1/21/67	1	NM_001145076,NM_019063	EML4,EML4	Silent,Silent	INTRON
rs10193972	2	73717656	G	A	0.2191	6/27/56	0.348	NM_015120	ALMS1	Missense_N2856S	EXON
rs10194375	2	127839781	A	C	0.3427	11/39/39	0.8152	NM_139346,NM_139345,NM_004305,NM_139348,NM_139350,NM_139344,NM_139343,NM_139347,NM_139351,NM_139349	BIN1,BIN1,BIN1,BIN1,BIN1,BIN1,BIN1,BIN1,BIN1,BIN1	Silent,Silent,Silent,Silent,Silent,Silent,Silent,Silent,Silent,Silent	INTRON
rs10194520	2	5611779	A	G	0.4157	16/42/31	0.8279				INTERGENIC
rs10194962	2	101418410	A	C	0.05618	0/10/79	1				INTERGENIC
rs10195015	2	240709286	A	G	0.2584	5/36/48	0.7835	NR_037808	LOC150935	Silent	INTRON
rs1019512	5	32317439	G	A	0.4326	18/41/30	0.6652				INTERGENIC
rs1019537	16	75230638	A	G	0.1629	4/21/64	0.2338				INTERGENIC
rs1019539	16	75230739	A	G	0.1629	4/21/64	0.2338				INTERGENIC
rs10196107	2	236301786	G	A	0.3034	9/36/44	0.8014				INTERGENIC
rs10196602	2	39772004	A	C	0.3596	14/36/39	0.2545	NR_037875	LOC728730	Silent	INTRON
rs10196645	2	33951513	A	G	0.3146	12/32/45	0.1388	NR_003143	MYADML	Silent	EXON
rs1019704	8	18820391	A	G	0.2247	9/22/58	0.01133	NM_015310	PSD3	Silent	INTRON
rs10197208	2	69152944	G	A	0.1629	3/23/63	0.6935				INTERGENIC
rs10197378	2	29181107	A	G	0.1966	6/23/60	0.0934				INTERGENIC
rs10197382	2	225574650	A	G	0.3202	11/35/43	0.3405				INTERGENIC
rs10197527	2	24352398	C	A	0.3539	12/39/38	0.6507	NM_001145710	LOC375190	Silent	INTRON
rs1019757	19	8389520	A	G	0.191	4/26/59	0.7292	NM_198471	KANK3	Synonymous_L759L	EXON
rs10197940	2	152253918	G	A	0.4494	17/46/26	0.8304				INTERGENIC
rs10198127	2	177912203	G	A	0.05056	0/9/80	1				INTERGENIC
rs1019813	16	11940829	G	A	0.4382	19/40/30	0.3972	NM_015659	RSL1D1	Silent	INTRON
rs1019814	16	11940764	A	G	0.4382	19/40/30	0.3972	NM_015659	RSL1D1	Silent	INTRON
rs10198499	2	130943513	G	A	0.4663	17/49/23	0.3963	NM_025029	MZT2B	Silent	INTRON
rs10199334	2	24392618	G	A	0.2753	8/33/48	0.5937				INTERGENIC
rs10199614	2	20292618	A	G	0.2809	7/36/46	1				INTERGENIC
rs10200146	2	63819348	A	G	0.4831	22/42/25	0.6712	NM_005917,NM_001199111,NM_001199112	MDH1,MDH1,MDH1	Silent,Silent,Silent	INTRON
rs10200829	2	1806093	G	A	0.1011	2/14/73	0.2065	NM_015025	MYT1L	Silent	INTRON
rs10200961	2	168710172	G	A	0.1236	2/18/69	0.6136	NM_020981	B3GALT1	Silent	INTRON
rs10201530	2	77256291	G	A	0.4831	22/42/25	0.6712	NM_001134745	LRRTM4	Silent	INTRON
rs10201535	2	242517966	A	G	0.236	4/34/51	0.7705				INTERGENIC
rs10201842	2	1476991	A	C	0.4719	21/42/26	0.671	NM_001206744,NM_001206745,NM_175719,NM_000547,NM_175721,NM_175722	TPO,TPO,TPO,TPO,TPO,TPO	Silent,Silent,Silent,Silent,Silent,Silent	INTRON
rs10201883	2	178471407	A	G	0.1875	3/27/58	1				INTERGENIC
rs10202253	2	200793205	A	G	0.4773	22/40/26	0.3991				INTERGENIC
rs10202262	2	95444917	A	G	0.1798	3/26/60	1	NR_003366	ANKRD20A8P	Silent	INTRON
rs10202310	2	136998168	A	G	0.1236	2/18/69	0.6136				INTERGENIC
rs10202489	2	136494186	G	A	0.1573	0/28/61	0.1152				INTERGENIC
rs10203272	2	86033879	A	C	0.1307	1/21/66	1				INTERGENIC
rs10203795	2	109055717	A	G	0.3989	16/39/34	0.5062				INTERGENIC
rs10203995	2	39165054	G	A	0.1404	0/25/64	0.2029	NM_001145451	ARHGEF33	Silent	INTRON
rs10204515	2	1451697	G	A	0.4438	19/41/29	0.5247	NM_001206744,NM_001206745,NM_175719,NM_000547,NM_175721,NM_175722	TPO,TPO,TPO,TPO,TPO,TPO	Silent,Silent,Silent,Silent,Silent,Silent	INTRON
rs10204837	2	102977730	A	C	0.382	9/50/30	0.1147				INTERGENIC
rs10204958	2	39242703	G	A	0.2022	4/28/57	0.7481	NM_005633	SOS1	Silent	INTRON
rs10205187	2	113333410	A	G	0.0618	0/11/78	1	NM_001137604,NM_019014	POLR1B,POLR1B	Silent,Silent	UTR
rs10205219	2	27568565	G	A	0.4944	16/56/17	0.02037	NM_001521,NM_001035521	GTF3C2,GTF3C2	Silent,Silent	INTRON
rs10205258	2	122346821	A	G	0.09551	1/15/73	0.5698	NM_001142274,NM_001207051,NM_001142273,NM_015282	CLASP1,CLASP1,CLASP1,CLASP1	Silent,Silent,Silent,Silent	INTRON
rs10205484	2	85468002	A	G	0.08989	2/12/75	0.1357	NM_031283	TCF7L1	Silent	INTRON
rs1020566	8	622781	G	A	0.3371	12/36/41	0.3523	NM_207332	ERICH1	Silent	INTRON
rs10205815	2	2722262	G	A	0.2584	4/38/47	0.408				INTERGENIC
rs10205982	2	49172428	A	G	0.06742	2/8/79	0.04294				INTERGENIC
rs10206101	2	241835543	C	A	0.4888	25/37/27	0.1367	NM_001085437	C2orf54	Silent	UTR
rs10206131	2	2721958	G	A	0.2022	3/30/56	1				INTERGENIC
rs10206264	2	240727833	A	G	0.1742	3/25/61	0.7215				INTERGENIC
rs10206900	2	1552841	G	A	0.2697	3/42/44	0.1031				INTERGENIC
rs1020693	18	61264468	G	A	0.1534	2/23/63	1	NM_012397	SERPINB13	Synonymous_T349T	EXON
rs1020694	18	61264298	G	A	0.1517	2/23/64	1	NM_012397	SERPINB13	Missense_G293S	EXON
rs1020702	4	154685712	A	C	0.2865	11/29/49	0.0677				INTERGENIC
rs10207380	2	241860911	A	G	0.2865	4/43/42	0.1211				INTERGENIC
rs10207739	2	233684097	G	A	0.2528	2/41/46	0.05023	NM_001103148,NM_001103147,NM_015575,NM_001103146	GIGYF2,GIGYF2,GIGYF2,GIGYF2	Silent,Silent,Silent,Silent	INTRON
rs10208216	2	112413845	A	G	0.1573	2/24/63	1				INTERGENIC
rs10208358	2	9554255	G	A	0.4775	16/53/20	0.09093	NM_022334,NM_004763	ITGB1BP1,ITGB1BP1	Silent,Silent	INTRON
rs10208384	2	3707775	A	C	0.1124	2/16/71	0.2913	NM_018436	ALLC	Silent	INTRON
rs10208465	2	710539	A	G	0.1461	1/24/64	0.6833				INTERGENIC
rs1020852	2	166927659	A	G	0.2303	2/37/50	0.1407	NM_006920,NM_001202435,NM_001165964,NM_001165963	SCN1A,SCN1A,SCN1A,SCN1A	Silent,Silent,Silent,Silent	INTRON
rs10209732	2	159106259	G	A	0.2079	6/25/58	0.1932	NM_138803	CCDC148	Silent	INTRON
rs10209754	2	45404169	G	A	0.3708	13/40/36	0.82	NR_033831	UNQ6975	Silent	INTRON
rs10209859	2	73204824	G	A	0.2865	5/41/43	0.305	NM_144579	SFXN5	Silent	INTRON
rs10210313	2	112421566	A	C	0.1573	2/24/63	1				INTERGENIC
rs10211527	2	26679993	G	A	0.1011	3/12/74	0.03845				INTERGENIC
rs10212250	3	51232768	C	A	0.1348	1/22/66	1	NM_004947	DOCK3	Silent	INTRON
rs10212298	3	44634629	A	G	0.3427	13/35/41	0.2422	NM_173658	ZNF660	Silent	INTRON
rs10212341	3	56669148	A	G	0.3371	12/36/41	0.3523	NM_015224,NM_001112736	FAM208A,FAM208A	Silent,Silent	INTRON
rs1021247	2	108602145	G	A	0.3202	12/33/44	0.1529				INTERGENIC
rs10212515	3	184428035	A	C	0.2865	5/41/43	0.305				INTERGENIC
rs1021282	1	245144712	A	G	0.3652	9/47/33	0.2546	NM_032328,NR_026586,NR_026588,NM_001143943,NR_026587	EFCAB2,EFCAB2,EFCAB2,EFCAB2,EFCAB2	Silent,Silent,Silent,Silent,Silent	INTRON
rs10213420	4	99651480	A	G	0.1348	1/22/66	1				INTERGENIC
rs10213801	5	90249900	G	A	0.4157	13/48/28	0.3843	NR_003149,NM_032119	GPR98,GPR98	Silent,Silent	INTRON
rs10214760	6	32857536	A	G	0.1236	3/16/70	0.1202				INTERGENIC
rs10214886	6	32857419	T	A	0.1193	3/15/70	0.09644				INTERGENIC
rs10214910	6	33037675	A	C	0.1573	2/24/63	1	NM_001242524,NM_033554,NM_001242525	HLA-DPA1,HLA-DPA1,HLA-DPA1	Silent,Silent,Silent	INTRON
rs1021504	3	107401605	G	A	0.1404	1/23/65	1	NM_001142568,NM_020235	BBX,BBX	Silent,Silent	INTRON
rs10215082	7	92657985	A	G	0.4888	21/45/23	1				INTERGENIC
rs10215134	7	48194935	A	G	0.4831	17/52/20	0.1402				INTERGENIC
rs10215144	7	134765148	G	A	0.4888	21/45/23	1	NM_178563	AGBL3	Silent	INTRON
rs10215216	7	44342440	A	G	0.427	15/46/28	0.6691	NM_172083,NM_172084,NM_172078,NM_172082,NM_172080,NM_001220,NM_172079,NM_172081	CAMK2B,CAMK2B,CAMK2B,CAMK2B,CAMK2B,CAMK2B,CAMK2B,CAMK2B	Silent,Silent,Silent,Silent,Silent,Silent,Silent,Silent	INTRON
rs10215769	7	55326587	A	G	0.2584	6/34/49	1				INTERGENIC
rs10216189	7	5524805	G	A	0.4775	25/35/29	0.05522	NM_024963	FBXL18	Silent	INTRON
rs1021621	1	167198536	G	A	0.4719	16/52/21	0.1383	NM_002697,NM_001198786,NR_037163	POU2F1,POU2F1,POU2F1	Silent,Silent,Silent	INTRON
rs10216388	8	18844382	A	C	0.3989	18/35/36	0.1199	NM_015310	PSD3	Silent	INTRON
rs10217026	8	2109376	A	G	0.1348	3/18/68	0.1858				INTERGENIC
rs10217522	9	128756075	A	G	0.118	0/21/68	0.6004				INTERGENIC
rs10219183	11	66090032	A	C	0.2079	5/27/57	0.5167				INTERGENIC
rs10219187	11	129103092	G	A	0.1966	7/21/61	0.03629				INTERGENIC
rs10219464	12	76701277	G	A	0.3258	13/32/44	0.09276				INTERGENIC
rs10220397	14	100645881	G	A	0.1966	4/27/58	0.7367				INTERGENIC
rs10221893	2	137013606	G	A	0.3427	12/37/40	0.4831				INTERGENIC
rs10222270	22	24004787	A	C	0.1067	1/17/71	1	NR_024448	GUSBP11	Silent	INTRON
rs10222540	3	29459035	G	A	0.1742	1/29/59	0.4544	NM_001177711,NM_001003792,NM_014483,NM_001003793,NM_001177712	RBMS3,RBMS3,RBMS3,RBMS3,RBMS3	Silent,Silent,Silent,Silent,Silent	INTRON
rs10222708	4	88804039	G	A	0.3146	9/38/42	1				INTERGENIC
rs10223116	5	140192643	G	A	0.4545	20/40/28	0.5181	NM_031411,NM_018900,NM_018905,NM_018906,NM_018907	PCDHA1,PCDHA1,PCDHA2,PCDHA3,PCDHA4	Silent,Silent,Silent,Silent,Silent	INTRON,EXON
rs10223568	6	31390203	G	A	0.1629	3/23/63	0.6935				INTERGENIC
rs10224066	7	76004709	G	A	0.4607	22/38/29	0.2018				INTERGENIC
rs10224368	7	1081972	A	C	0.3483	14/34/41	0.1601	NM_001134395,NM_032350,NM_001134396	C7orf50,C7orf50,C7orf50	Silent,Silent,Silent	INTRON
rs10224497	7	2149967	G	A	0.3933	14/42/33	1	NM_001013837,NM_003550,NM_001013836	MAD1L1,MAD1L1,MAD1L1	Silent,Silent,Silent	INTRON
rs10224700	7	119829589	A	G	0.1742	1/29/59	0.4544				INTERGENIC
rs1022477	22	45821887	G	A	0.4831	18/50/21	0.2925	NM_015653	RIBC2	Nonsense_W240X	EXON
rs10224910	7	43125022	A	G	0.4831	20/46/23	0.8334				INTERGENIC
rs10225002	7	158280635	G	A	0.4888	19/49/21	0.4007	NM_130843,NM_130842,NM_002847	PTPRN2,PTPRN2,PTPRN2	Silent,Silent,Silent	INTRON
rs10225134	7	120035706	A	C	0.1798	2/28/59	0.7272	NM_012281	KCND2	Silent	INTRON
rs10225245	7	148100862	A	G	0.3596	9/46/34	0.3565	NM_014141	CNTNAP2	Silent	INTRON,EXON
rs10225487	7	27860762	G	A	0.2135	5/28/56	0.5327	NM_001206901,NM_001079864,NM_006024,NM_001206902	TAX1BP1,TAX1BP1,TAX1BP1,TAX1BP1	Silent,Silent,Silent,Silent	INTRON,EXON
rs10225587	7	126904423	A	C	0.236	8/26/55	0.0791				INTERGENIC
rs10226014	7	89902533	A	G	0.427	16/44/29	1	NM_001160138,NM_001039706	C7orf63,C7orf63	Silent,Silent	INTRON
rs10226018	7	22882483	G	A	0.4326	17/43/29	1				INTERGENIC
rs1022614	6	170683419	A	C	0.07303	0/13/76	1	NM_032448	FAM120B	Silent	INTRON
rs10226475	7	2226162	G	A	0.3427	9/43/37	0.6386	NM_001013837,NM_003550,NM_001013836	MAD1L1,MAD1L1,MAD1L1	Silent,Silent,Silent	INTRON
rs10227225	7	91571074	A	G	0.4494	17/46/26	0.8304	NM_147185,NM_005751	AKAP9,AKAP9	Silent,Silent	INTRON
rs10227389	7	30605567	A	G	0.08989	1/14/74	0.5227	NR_038889	LOC401320	Silent	INTRON
rs102275	11	61557803	G	A	0.3764	13/41/35	0.8247	NM_014206	C11orf10	Silent	INTRON
rs10227500	7	134794015	G	A	0.4888	21/45/23	1	NM_178563	AGBL3	Silent	INTRON
rs10227806	7	1819139	C	A	0.07386	1/11/76	0.3797				INTERGENIC
rs10228503	7	104972800	G	A	0.118	0/21/68	0.6004	NM_182692	SRPK2	Silent	INTRON
rs10228800	7	91610111	C	A	0.3315	9/41/39	0.8137	NM_147185,NM_005751	AKAP9,AKAP9	Silent,Silent	INTRON
rs10228823	7	44082242	C	A	0.2898	7/37/44	1				EXON
rs10229363	7	43805932	G	A	0.2191	5/29/55	0.7552	NM_000712,NM_001253823	BLVRA,BLVRA	Silent,Silent	INTRON
rs10229834	7	2750047	A	C	0.1798	3/26/60	1	NM_133463	AMZ1	Silent	INTRON
rs10229964	7	1051776	G	A	0.4101	17/39/33	0.3846	NM_001134395,NM_032350,NM_001134396	C7orf50,C7orf50,C7orf50	Silent,Silent,Silent	INTRON
rs10230500	7	33081018	A	G	0.2921	7/38/44	1	NM_001002010,NR_029372	NT5C3,NT5C3	Silent,Silent	INTRON
rs10230566	7	64844720	A	G	0.07865	1/12/76	0.4252	NM_007139,NM_152626	ZNF92,ZNF92	Silent,Silent	INTRON
rs10231164	7	43709735	A	G	0.2216	5/29/54	0.7561	NM_018224	C7orf44	Silent	INTRON
rs10231646	7	144612152	G	A	0.2472	8/28/53	0.1552				INTERGENIC
rs10231886	7	44327055	G	A	0.4438	17/45/27	1	NM_172083,NM_172084,NM_172078,NM_172082,NM_172080,NM_001220,NM_172079,NM_172081	CAMK2B,CAMK2B,CAMK2B,CAMK2B,CAMK2B,CAMK2B,CAMK2B,CAMK2B	Silent,Silent,Silent,Silent,Silent,Silent,Silent,Silent	INTRON
rs10231929	7	4105936	A	G	0.1404	1/23/65	1	NM_152744	SDK1	Silent	INTRON
rs10232298	7	127219417	A	G	0.2528	7/31/51	0.4148				INTERGENIC
rs1023249	9	101752484	A	G	0.4944	23/42/24	0.6714	NM_001855	COL15A1	Silent	INTRON
rs10232827	7	73155017	A	G	0.382	13/42/34	1				EXON
rs1023368	21	37985104	A	C	0.118	2/17/70	0.3378				INTERGENIC
rs1023369	21	31617572	A	G	0.382	12/44/33	0.8224				INTERGENIC
rs10233697	7	43664198	G	A	0.2191	5/29/55	0.7552	NM_004760	STK17A	Synonymous_E334E	EXON
rs1023430	11	224393	G	A	0.2809	6/38/45	0.7932	NM_001017524,NM_012239	SIRT3,SIRT3	Silent,Silent	INTRON
rs10234430	7	4139470	G	A	0.3933	12/46/31	0.51	NM_152744	SDK1	Silent	INTRON
rs1023449	6	32727905	A	C	0.4382	16/46/27	0.8292	NM_001198858	HLA-DQB2	Silent	INTRON
rs10234545	7	30603540	G	A	0.09551	1/15/73	0.5698	NR_038889	LOC401320	Silent	EXON
rs1023479	1	172355132	G	A	0.2416	6/31/52	0.5752	NM_015569,NM_001136127	DNM3,DNM3	Silent,Silent	INTRON
rs10234834	7	29745196	A	G	0.2865	9/33/47	0.4354	NR_036554	DPY19L2P3	Silent	INTRON
rs1023500	22	42340844	G	A	0.1404	3/19/67	0.3652	NM_001002876,NM_024053	CENPM,CENPM	Silent,Silent	INTRON,EXON
rs10235272	7	1283597	A	G	0.2191	7/25/57	0.1159				INTERGENIC
rs10235539	7	4893679	A	G	0.3068	10/34/44	0.451	NM_018059	RADIL	Silent	INTRON
rs10235602	7	92110467	G	A	0.1011	2/14/73	0.2065				INTERGENIC
rs10235648	7	34899235	G	A	0.264	11/25/53	0.01245	NM_207173	NPSR1	Silent	INTRON,EXON
rs10235789	7	83656800	A	G	0.427	15/46/28	0.6691	NM_006080	SEMA3A	Silent	INTRON
rs10235911	7	158038989	G	A	0.3427	12/37/40	0.4831	NM_130843,NM_130842,NM_002847	PTPRN2,PTPRN2,PTPRN2	Silent,Silent,Silent	INTRON
rs10236483	7	91797296	C	A	0.4382	15/48/26	0.5175				INTERGENIC
rs10236516	7	73703236	A	G	0.1573	1/26/62	0.6855				INTERGENIC
rs10236856	7	92135686	A	G	0.08989	0/16/73	1	NM_000466	PEX1	Silent	INTRON
rs10237006	7	157298250	G	A	0.5	23/43/23	0.832				INTERGENIC
rs1023720	19	15898724	G	A	0.3596	11/42/36	1				INTERGENIC
rs10237340	7	1987092	A	G	0.0618	1/9/79	0.28	NM_001013837,NM_003550,NM_001013836	MAD1L1,MAD1L1,MAD1L1	Silent,Silent,Silent	INTRON
rs10237377	7	139757136	A	C	0.3539	12/39/38	0.6507	NM_022750	PARP12	Silent	INTRON
rs1023768	8	49824205	A	C	0.4213	17/41/31	0.6639				INTERGENIC
rs10237947	7	157258109	C	A	0.4382	16/46/27	0.8292				INTERGENIC
rs10238421	7	102044690	G	A	0.3034	10/34/45	0.4499	NR_038967,NM_024653	LOC100630923,PRKRIP1	Silent,Silent	INTRON
rs10238516	7	134831843	C	A	0.4888	21/45/23	1				INTERGENIC
rs1023919	17	4484444	A	G	0.3427	11/39/39	0.8152				INTERGENIC
rs10239305	7	134772484	G	A	0.4888	21/45/23	1	NM_178563	AGBL3	Silent	INTRON
rs1023945	1	145703115	A	G	0.4382	17/44/28	1	NM_007053	CD160	Silent	INTRON
rs10239759	7	149542524	A	G	0.1461	1/24/64	0.6833	NM_001099220	ZNF862	Silent	INTRON
rs10240666	7	27433363	A	G	0.3989	16/39/34	0.5062				INTERGENIC
rs10240752	7	16469491	A	C	0.3764	16/35/38	0.1206				INTERGENIC
rs10240790	7	89880949	A	G	0.2135	4/30/55	1	NM_001160138,NM_001039706	C7orf63,C7orf63	Silent,Silent	INTRON
rs10240988	7	6223280	G	A	0.1798	3/26/60	1	NM_004227	CYTH3	Silent	INTRON
rs10241303	7	32534203	C	A	0.1629	3/23/63	0.6935	NM_001139499,NM_001130710	LSM5,LSM5	Silent,Silent	INTRON,EXON
rs1024131	2	220117458	A	G	0.0618	0/11/78	1	NM_006000	TUBA4A	Silent	INTRON,EXON
rs10241520	7	119856856	G	A	0.2416	5/33/51	1				INTERGENIC
rs10241716	7	103308221	A	G	0.2955	9/34/45	0.6072	NM_173054,NM_005045	RELN,RELN	Silent,Silent	INTRON
rs10242703	7	6870635	A	G	0.4719	20/44/25	1				INTERGENIC
rs10242792	7	91492103	C	A	0.3371	11/38/40	0.6419				INTERGENIC
rs10242903	7	97741795	A	G	0.4438	23/33/33	0.01912	NM_014916	LMTK2	Silent	INTRON
rs1024323	4	3006043	A	G	0.4318	13/50/25	0.1927	NM_001004056,NM_001004057,NM_182982	GRK4,GRK4,GRK4	Missense_A110V,Missense_A142V,Missense_A142V	EXON
rs1024446	19	18959209	A	G	0.4719	19/46/24	0.8327	NM_002911	UPF1	Silent	INTRON
rs1024470	6	29366377	A	G	0.3933	14/42/33	1				INTERGENIC
rs10245036	7	86847321	A	G	0.2159	3/32/53	0.7522	NM_024315	C7orf23	Silent	INTRON
rs1024568	7	112107887	G	A	0.1517	1/25/63	0.682	NM_001197080,NM_001007245,NM_001550,NM_001197079	IFRD1,IFRD1,IFRD1,IFRD1	Silent,Silent,Silent,Silent	INTRON
rs10245818	7	129257508	G	A	0.264	9/29/51	0.1685	NM_005011	NRF1	Silent	INTRON
rs10246495	7	130828889	A	G	0.1404	1/23/65	1	NM_001145354	MKLN1	Silent	INTRON,EXON
rs10246825	7	34877034	G	A	0.2528	8/29/52	0.2574	NM_207172,NM_207173	NPSR1,NPSR1	Silent,Silent	INTRON
rs10246957	7	155450991	G	A	0.236	4/34/51	0.7705	NM_053043	RBM33	Silent	INTRON
rs10247026	7	158230595	A	G	0.4551	23/35/31	0.05514	NM_130843,NM_130842,NM_002847	PTPRN2,PTPRN2,PTPRN2	Silent,Silent,Silent	INTRON
rs1024718	7	157226739	A	G	0.4607	22/38/29	0.2018				INTERGENIC
rs10247980	7	100366284	G	A	0.309	7/41/41	0.6198	NM_173059,NM_003386	ZAN,ZAN	Missense_L1698P,Missense_L1698P	EXON
rs10248128	7	56558099	G	A	0.2303	3/35/51	0.3849				INTERGENIC
rs1024855	12	107289476	G	A	0.4213	15/45/29	0.8294				EXON
rs10248553	7	150317472	A	G	0.2303	3/35/51	0.3849				INTERGENIC
rs10248619	7	50751090	A	G	0.2921	11/30/48	0.07879	NM_001001550,NM_001001555,NM_001001549,NM_005311	GRB10,GRB10,GRB10,GRB10	Silent,Silent,Silent,Silent	INTRON
rs10248844	7	43625858	A	G	0.1761	3/25/60	0.7244	NM_004760	STK17A	Silent	INTRON
rs10249671	7	12547917	A	G	0.2303	3/35/51	0.3849				INTERGENIC
rs1025020	19	58604997	A	G	0.2022	4/28/57	0.7481	NM_023926,NM_001145544,NM_001145542,NM_001145543	ZSCAN18,ZSCAN18,ZSCAN18,ZSCAN18	Silent,Silent,Silent,Silent	INTRON
rs10250289	7	149345681	A	G	0.2865	10/31/48	0.1928				INTERGENIC
rs10250463	7	127693537	A	G	0.1461	2/22/65	1	NM_014390	SND1	Silent	INTRON,EXON
rs10250550	7	1889599	A	G	0.4494	17/46/26	0.8304	NM_001013837,NM_003550,NM_001013836	MAD1L1,MAD1L1,MAD1L1	Silent,Silent,Silent	INTRON
rs10250685	7	100873835	G	A	0.2079	5/27/57	0.5167				INTERGENIC
rs10250709	7	34886825	A	G	0.2753	11/27/51	0.03138	NM_207172,NM_207173	NPSR1,NPSR1	Silent,Silent	INTRON
rs10250993	7	127077326	G	A	0.1629	3/23/63	0.6935				INTERGENIC
rs10251079	7	33094982	G	A	0.2921	7/38/44	1	NM_001002010,NR_029372	NT5C3,NT5C3	Silent,Silent	INTRON
rs10252297	7	157212045	A	C	0.3708	13/40/36	0.82				INTERGENIC
rs10252817	7	90904938	A	G	0.4831	21/44/24	1				INTERGENIC
rs10253909	7	157516956	C	A	0.4101	15/43/31	1	NM_130843,NM_130842,NM_002847	PTPRN2,PTPRN2,PTPRN2	Silent,Silent,Silent	INTRON
rs1025500	19	16050931	A	G	0.2247	5/30/54	0.7623				INTERGENIC
rs10256091	7	158299094	G	A	0.2303	5/31/53	0.7731	NM_130843,NM_130842,NM_002847	PTPRN2,PTPRN2,PTPRN2	Silent,Silent,Silent	INTRON
rs1025624	12	31406907	A	G	0.3034	8/38/43	1				INTERGENIC
rs10256379	7	140955139	G	A	0.4157	13/48/28	0.3843	NM_001195278	LOC100507421	Silent	INTRON
rs10256412	7	77836723	A	C	0.4888	23/41/25	0.5243	NM_012301	MAGI2	Silent	INTRON
rs10256467	7	13841798	G	A	0.2528	5/35/49	1				INTERGENIC
rs10256914	7	116175711	G	A	0.1348	1/22/66	1	NM_001753,NM_001172895,NM_001172896,NM_001172897	CAV1,CAV1,CAV1,CAV1	Silent,Silent,Silent,Silent	INTRON
rs10256915	7	136913223	G	A	0.4326	20/37/32	0.1935	NM_002825	PTN	Silent	INTRON
rs10257280	7	30529411	G	A	0.08427	1/13/75	0.4743				INTERGENIC
rs10257545	7	92096133	A	G	0.08523	0/15/73	1				INTERGENIC
rs10258425	7	119772461	G	A	0.2247	4/32/53	1				INTERGENIC
rs10259348	7	64827987	G	A	0.1292	2/19/68	0.6311				INTERGENIC
rs10259751	7	4080757	G	A	0.1629	1/27/61	0.4503	NM_152744	SDK1	Silent	INTRON
rs10259796	7	150050427	G	A	0.2753	4/41/44	0.1902				INTERGENIC
rs1025996	1	109524818	A	G	0.07303	0/13/76	1	NM_014969,NM_001142550,NM_001142551	WDR47,WDR47,WDR47	Silent,Silent,Silent	INTRON
rs10260037	7	127507991	A	G	0.07865	0/14/75	1	NM_014390	SND1	Silent	INTRON
rs1026009	5	124257374	G	A	0.4607	17/48/24	0.5234				INTERGENIC
rs1026028	2	177070756	A	C	0.3352	11/37/40	0.6334				INTERGENIC
rs10260762	7	161442	G	A	0.2528	5/35/49	1				INTERGENIC
rs10260982	7	158235670	G	A	0.07303	2/9/78	0.06008	NM_130843,NM_130842,NM_002847	PTPRN2,PTPRN2,PTPRN2	Silent,Silent,Silent	INTRON
rs1026123	18	29207155	A	G	0.4045	15/42/32	0.8284	NM_004775	B4GALT6	Silent	INTRON
rs1026150	2	74345780	A	G	0.2135	5/28/56	0.5327				INTERGENIC
rs10261806	7	144532104	A	G	0.3371	10/40/39	1	NM_001042482,NM_022445	TPK1,TPK1	Silent,Silent	INTRON
rs10262070	7	1141738	A	G	0.2247	6/28/55	0.3642	NM_001134395,NM_032350,NM_001134396	C7orf50,C7orf50,C7orf50	Silent,Silent,Silent	INTRON,EXON
rs10262232	7	1141925	A	C	0.2303	6/29/54	0.5471	NM_001134395,NM_032350,NM_001134396	C7orf50,C7orf50,C7orf50	Silent,Silent,Silent	INTRON,EXON
rs10262414	7	26854266	A	G	0.2191	4/31/54	1	NM_003930	SKAP2	Silent	INTRON
rs10263303	7	157314762	G	A	0.4944	24/40/25	0.3959				INTERGENIC
rs10263338	7	3676463	A	G	0.309	5/45/39	0.1341	NM_152744	SDK1	Silent	INTRON
rs10263341	7	107545799	A	G	0.4101	17/39/33	0.3846	NM_000108	DLD	Silent	INTRON
rs10264093	7	22138141	A	G	0.1854	2/29/58	0.7259				INTERGENIC
rs10264122	7	1009337	A	G	0.4326	18/41/30	0.6652	NM_001031617	COX19	Silent	INTRON
rs10264489	7	32839266	G	A	0.1591	3/22/63	0.4467				INTERGENIC
rs1026462	12	41821630	G	A	0.4719	17/50/22	0.2903	NM_001164595	PDZRN4	Silent	INTRON
rs10264843	7	2724098	G	A	0.3483	12/38/39	0.6403	NM_133463	AMZ1	Silent	INTRON
rs10265256	7	134729244	A	G	0.4888	21/45/23	1	NM_178563	AGBL3	Silent	INTRON
rs10265613	7	148103405	A	G	0.3764	11/45/33	0.6508	NM_014141	CNTNAP2	Silent	INTRON,EXON
rs10266294	7	15657307	A	G	0.3483	12/38/39	0.6403	NM_005924	MEOX2	Silent	INTRON
rs10266412	7	73156211	A	G	0.4886	19/48/21	0.5218				INTERGENIC
rs10266519	7	1142977	A	G	0.1685	4/22/63	0.2587	NM_001134395,NM_032350,NM_001134396	C7orf50,C7orf50,C7orf50	Silent,Silent,Silent	INTRON,EXON
rs10266536	7	157219256	A	G	0.3258	9/40/40	1				INTERGENIC
rs1026663	4	88789140	A	G	0.382	14/40/35	0.6565				INTERGENIC
rs10267348	7	1448188	G	A	0.1461	4/18/67	0.08258				INTERGENIC
rs1026752	15	33390667	A	G	0.427	20/36/33	0.1281				INTERGENIC
rs10268225	7	162145	G	A	0.2921	9/34/46	0.4503				INTERGENIC
rs10268380	7	30553697	G	A	0.08989	1/14/74	0.5227				INTERGENIC
rs10268609	7	1962163	C	A	0.2135	5/28/56	0.5327	NM_001013837,NM_003550,NM_001013836	MAD1L1,MAD1L1,MAD1L1	Silent,Silent,Silent	INTRON
rs1026882	2	213387389	G	A	0.4607	23/36/30	0.0884	NM_005235,NM_001042599	ERBB4,ERBB4	Silent,Silent	INTRON
rs10269151	7	1126876	A	G	0.118	0/21/68	0.6004	NM_001134395,NM_032350,NM_001134396,NM_001505,NM_001039966	C7orf50,C7orf50,C7orf50,GPER,GPER	Silent,Silent,Silent,Silent,Silent	INTRON,EXON
rs1026916	17	40529835	A	G	0.3315	10/39/40	1	NM_003150,NM_139276,NM_213662	STAT3,STAT3,STAT3	Silent,Silent,Silent	INTRON
rs10269328	7	22133922	G	A	0.1854	5/23/61	0.1673				INTERGENIC
rs10270385	7	149560348	G	A	0.4213	16/43/30	1	NM_001099220	ZNF862	Silent	INTRON
rs10270726	7	1714703	G	A	0.3258	11/36/42	0.4718				INTERGENIC
rs10270765	7	126890706	A	G	0.2303	8/25/56	0.06785	NM_001127323	GRM8	Silent	INTRON
rs10271174	7	91785970	G	A	0.3315	8/43/38	0.4788	NM_001161528	LRRD1	Silent	INTRON
rs10271244	7	44143341	G	A	0.264	7/33/49	0.7842				INTERGENIC
rs10271680	7	101750105	A	G	0.2809	6/38/45	0.7932	NM_001202543,NM_001202545,NM_001913,NM_001202544,NM_181500,NM_001202546,NM_181552	CUX1,CUX1,CUX1,CUX1,CUX1,CUX1,CUX1	Silent,Silent,Silent,Silent,Silent,Silent,Silent	INTRON
rs1027204	6	26639613	G	A	0.3596	10/44/35	0.6452	NM_001242798,NM_001242799,NM_001242797,NM_024639	ZNF322,ZNF322,ZNF322,ZNF322	Silent,Silent,Silent,Silent	INTRON
rs1027241	3	46312539	A	G	0.4775	21/43/25	0.8319				INTERGENIC
rs10273853	7	86863060	G	A	0.1404	2/21/66	0.6758				INTERGENIC
rs10273912	7	148022695	A	G	0.4775	19/47/23	0.6734	NM_014141,NR_036093	CNTNAP2,MIR548T	Silent,Silent	INTRON,EXON
rs10274145	7	1614261	A	G	0.264	3/41/45	0.1059	NR_021487,NR_027328,NR_027329	KIAA1908,KIAA1908,KIAA1908	Silent,Silent,Silent	INTRON
rs10274201	7	107386810	A	G	0.4375	16/45/27	0.8295	NR_024199,NM_024814	CBLL1,CBLL1	Silent,Silent	INTRON
rs10274328	7	133409403	A	G	0.08427	0/15/74	1	NM_021807	EXOC4	Silent	INTRON
rs10274367	7	1117436	G	A	0.3708	14/38/37	0.4947	NM_001134395,NM_032350,NM_001134396	C7orf50,C7orf50,C7orf50	Silent,Silent,Silent	INTRON,EXON
rs10274756	7	91740796	A	G	0.3202	8/41/40	0.8072				INTERGENIC
rs10274919	7	64956181	G	A	0.4602	16/49/23	0.2924				INTERGENIC
rs10275028	7	34889222	G	A	0.2784	11/27/50	0.03254	NM_207172,NM_207173	NPSR1,NPSR1	Synonymous_T357T,Silent	INTRON,EXON
rs10275045	7	1920826	A	G	0.382	14/40/35	0.6565	NM_001013837,NM_003550,NM_001013836	MAD1L1,MAD1L1,MAD1L1	Silent,Silent,Silent	INTRON
rs10275341	7	158710642	G	A	0.2079	4/29/56	1	NM_018051	WDR60	Silent	INTRON
rs10275393	7	57291189	A	G	0.2102	3/31/54	0.7528				INTERGENIC
rs10275401	7	1213943	C	A	0.1573	3/22/64	0.4416				INTERGENIC
rs10275417	7	150369447	A	G	0.2191	2/35/52	0.2229				INTERGENIC
rs10275469	7	139113	C	A	0.2303	6/29/54	0.5471				INTERGENIC
rs10275533	7	158376086	A	G	0.236	6/30/53	0.5577	NM_130843,NM_130842,NM_002847	PTPRN2,PTPRN2,PTPRN2	Silent,Silent,Silent	INTRON
rs1027557	12	130604929	G	A	0.2865	6/39/44	0.6097				INTERGENIC
rs1027560	12	130604736	A	G	0.4489	15/49/24	0.2869				INTERGENIC
rs10276096	7	884743	A	G	0.4494	16/48/25	0.5204	NM_001171944,NM_025154,NM_001130965	SUN1,SUN1,SUN1	Silent,Silent,Silent	INTRON
rs10276323	7	157854787	A	G	0.4831	21/44/24	1	NM_130843,NM_130842,NM_002847	PTPRN2,PTPRN2,PTPRN2	Silent,Silent,Silent	INTRON,EXON
rs10276437	7	47806077	G	A	0.191	4/26/59	0.7292	NR_038407	LINC00525	Silent	EXON
rs10276606	7	129312570	A	G	0.2191	6/27/56	0.348	NM_005011,NM_001040110	NRF1,NRF1	Silent,Silent	INTRON
rs10276974	7	154432760	A	C	0.2697	6/36/47	1	NM_001039350,NM_130797,NM_001936	DPP6,DPP6,DPP6	Silent,Silent,Silent	INTRON
rs10277	5	179264731	G	A	0.4944	22/44/23	1	NM_001142298,NM_001142299,NM_003900,NM_001017987,NM_016175	SQSTM1,SQSTM1,SQSTM1,C5orf45,C5orf45	Silent,Silent,Silent,Missense_Q176R,Missense_Q231R	UTR,EXON
rs10277012	7	21298242	A	G	0.2472	3/38/48	0.2542				INTERGENIC
rs10277160	7	77675129	G	A	0.4551	21/39/29	0.2878	NM_012301	MAGI2	Silent	INTRON
rs10277228	7	120110248	C	A	0.1124	0/20/69	0.592	NM_012281	KCND2	Silent	INTRON
rs10277267	7	1809120	A	G	0.2135	7/24/58	0.06443				INTERGENIC
rs10277943	7	140800690	C	A	0.0618	0/11/78	1	NM_001195278	LOC100507421	Silent	INTRON
rs10278051	7	1181139	A	G	0.3146	13/30/46	0.04799				EXON
rs10278457	7	152859520	G	A	0.08989	0/16/73	1				INTERGENIC
rs10278546	7	100516003	C	A	0.1966	4/27/58	0.7367				INTERGENIC
rs10278905	7	77051490	G	A	0.2921	6/40/43	0.6073				INTERGENIC
rs10279210	7	91616891	A	G	0.3295	9/40/39	1	NM_147185,NM_005751	AKAP9,AKAP9	Silent,Silent	INTRON
rs1027928	2	239524082	A	G	0.236	5/32/52	1				INTERGENIC
rs10279425	7	129725858	G	A	0.3876	13/43/33	1	NM_014997	KLHDC10	Silent	INTRON
rs10279428	7	158711584	G	A	0.2079	4/29/56	1	NM_018051	WDR60	Silent	INTRON
rs10279499	7	92733766	A	C	0.05618	0/10/79	1	NM_017654,NM_001193307	SAMD9,SAMD9	Missense_V549L,Missense_V549L	EXON
rs1028024	3	78371577	C	A	0.2584	6/34/49	1				INTERGENIC
rs10280925	7	27461889	A	C	0.3764	14/39/36	0.5064				INTERGENIC
rs10280960	7	1103697	G	A	0.4607	18/46/25	0.8316	NM_001134395,NM_032350,NM_001134396	C7orf50,C7orf50,C7orf50	Silent,Silent,Silent	INTRON,EXON
rs10281368	7	99655897	G	A	0.2809	5/40/44	0.4304	NM_145914	ZSCAN21	Silent	INTRON
rs10281637	7	116151338	G	A	0.1404	1/23/65	1				INTERGENIC
rs10281917	7	43700346	C	A	0.2191	5/29/55	0.7552	NM_018224	C7orf44	Silent	INTRON
rs1028245	2	114601335	C	A	0.3764	10/47/32	0.3649				INTERGENIC
rs10282458	7	150045302	A	G	0.2584	5/36/48	0.7835				INTERGENIC
rs10282700	7	55442803	G	A	0.4663	18/47/24	0.6717	NM_018697	LANCL2	Silent	INTRON
rs10282929	8	144681777	C	A	0.2022	2/32/55	0.5078	NM_032862	TIGD5	Missense_M568I	EXON
rs10283455	9	101905643	A	C	0.1798	1/30/58	0.2856	NM_004612,NM_001130916	TGFBR1,TGFBR1	Silent,Silent	INTRON
rs1028411	6	29367399	C	A	0.3933	14/42/33	1				INTERGENIC
rs1028489	6	170590319	A	G	0.4213	15/45/29	0.8294				INTERGENIC
rs1028524	20	23456406	C	A	0.4607	19/44/26	1				INTERGENIC
rs1028590	16	1858069	G	A	0.4382	15/48/26	0.5175				INTERGENIC
rs1028608	6	44681721	A	G	0.3258	9/40/40	1				INTERGENIC
rs1028649	14	23297667	A	C	0.2978	8/37/44	1				INTERGENIC
rs1028702	9	5786850	A	G	0.3315	10/39/40	1	NM_024896	ERMP1	Silent	UTR
rs1028995	21	37321101	A	G	0.3864	16/36/36	0.2592				INTERGENIC
rs1029237	6	30138662	A	G	0.2809	11/28/50	0.03836	NM_033229	TRIM15	Silent	INTRON
rs1029239	6	30138162	C	G	0.3977	16/38/34	0.3758	NM_033229	TRIM15	Silent	INTRON
rs1029365	7	89912301	G	A	0.1798	4/24/61	0.4673	NM_001160138,NM_001039706	C7orf63,C7orf63	Missense_V472M,Missense_V490M	EXON
rs1029391	7	95817231	C	A	0.3539	9/45/35	0.3648	NM_014251,NR_027662,NM_001160210	SLC25A13,SLC25A13,SLC25A13	Silent,Silent,Silent	INTRON
rs1029757	17	14929127	A	G	0.3539	11/41/37	1				INTERGENIC
rs1030163	5	140185132	G	A	0.4545	20/40/28	0.5181	NM_031411,NM_018900,NM_018905,NM_018906	PCDHA1,PCDHA1,PCDHA2,PCDHA3	Silent,Silent,Silent,Silent	INTRON,EXON
rs1030166	5	140185473	G	A	0.4551	20/41/28	0.5239	NM_031411,NM_018900,NM_018905,NM_018906	PCDHA1,PCDHA1,PCDHA2,PCDHA3	Silent,Silent,Silent,Silent	INTRON,EXON
rs1030216	19	34958931	G	A	0.1348	3/18/68	0.1858	NM_005499	UBA2	Silent	INTRON
rs1030227	5	52786688	A	G	0.06742	1/10/78	0.3275				INTERGENIC
rs1030270	5	156703572	A	G	0.1011	1/16/72	1	NM_001037333,NM_001037332,NM_014376	CYFIP2,CYFIP2,CYFIP2	Silent,Silent,Silent	INTRON
rs1030445	2	166949372	G	A	0.2191	1/37/51	0.06089	NM_001202435	SCN1A	Silent	INTRON
rs10305704	1	150804429	C	A	0.3864	14/40/34	0.6601	NM_001197325,NM_001668,NM_178427	ARNT,ARNT,ARNT	Silent,Silent,Silent	INTRON
rs10305714	1	150800655	G	A	0.3764	14/39/36	0.5064	NM_001197325,NM_001668,NM_178427	ARNT,ARNT,ARNT	Silent,Silent,Silent	INTRON
rs1030590	8	124754410	G	A	0.4888	21/45/23	1				INTERGENIC
rs1031300	3	16879208	G	A	0.3708	10/46/33	0.37				INTERGENIC
rs1031326	4	17488064	A	G	0.2921	8/36/45	0.8013	NM_000320	QDPR	Silent	UTR
rs1031434	2	207750902	G	A	0.3596	10/44/35	0.6452				INTERGENIC
rs1031844	5	134782576	C	A	0.4101	16/41/32	0.6639	NM_130848	C5orf20	Missense_T75P	EXON
rs1032429	1	111151567	G	A	0.1124	1/18/70	1	NM_001204269	KCNA2	Silent	INTRON
rs1032537	10	107739028	A	G	0.2528	3/39/47	0.1695				INTERGENIC
rs1032939	11	60531346	A	C	0.4888	20/47/22	0.6745	NM_152717,NM_001098835	MS4A15,MS4A15	Silent,Missense_L47R	INTRON,EXON
rs1033027	15	60616715	A	G	0.3427	7/47/35	0.157				INTERGENIC
rs1033390	6	113760526	A	G	0.3989	15/41/33	0.8247				INTERGENIC
rs1033391	6	113760063	A	G	0.3989	15/41/33	0.8247				INTERGENIC
rs1033498	6	32307869	G	A	0.3146	7/42/40	0.466	NM_006781	C6orf10	Silent	INTRON
rs1033500	6	32307382	A	G	0.3146	7/42/40	0.466	NM_006781	C6orf10	Missense_P128L	EXON
rs1033568	6	29257967	G	A	0.3596	7/50/32	0.0638				INTERGENIC
rs1033569	6	29257772	G	A	0.3596	7/50/32	0.0638				INTERGENIC
rs1033584	11	32179877	G	A	0.191	3/28/58	1				INTERGENIC
rs10336	4	76922988	A	G	0.4551	22/37/30	0.1363	NM_002416	CXCL9	Silent	UTR
rs1033717	11	33066571	G	A	0.3876	15/39/35	0.5041	NM_018393,NM_001145541	TCP11L1,TCP11L1	Silent,Silent	INTRON
rs1033728	1	118510784	A	G	0.4888	18/51/20	0.207	NM_206996	SPAG17	Silent	INTRON,EXON
rs1033903	14	103689220	C	A	0.3933	19/32/38	0.02543				INTERGENIC
rs1034020	1	222490196	G	A	0.3427	12/37/40	0.4831				INTERGENIC
rs1034109	1	152759678	A	G	0.4775	17/51/21	0.2054	NM_178353	LCE1E	Silent	INTRON
rs1034323	6	30368635	A	G	0.4438	23/33/33	0.01912				INTERGENIC
rs1034405	3	50597092	G	A	0.1348	2/20/67	0.6521	NM_016210,NM_001171743,NM_001171741,NM_001171740	C3orf18,C3orf18,C3orf18,C3orf18	Missense_A162V,Missense_A142V,Missense_A162V,Missense_A162V	EXON
rs1034565	22	19984211	A	G	0.3708	10/46/33	0.37	NM_001670	ARVCF	Silent	INTRON
rs1034575	7	91861656	A	G	0.1067	0/19/70	0.5888	NM_194456,NM_194454,NM_194455,NM_004912,NM_001013406	KRIT1,KRIT1,KRIT1,KRIT1,KRIT1	Silent,Silent,Silent,Silent,Silent	INTRON
rs1034740	7	11600616	G	A	0.2584	8/30/51	0.2701	NM_015204	THSD7A	Silent	INTRON
rs1035131	2	102862641	C	A	0.4148	21/31/36	0.0148				INTERGENIC
rs1035149	7	29663845	A	C	0.382	16/36/37	0.1816				INTERGENIC
rs1035328	7	133978419	G	A	0.3876	14/41/34	0.8239	NM_032826	SLC35B4	Silent	UTR
rs1035465	19	7691465	A	G	0.2159	4/30/54	1	NM_020196	XAB2	Silent	INTRON
rs1035473	5	57526780	G	A	0.09551	2/13/74	0.1691				INTERGENIC
rs1035516	5	42823799	G	A	0.3295	12/34/42	0.2345				INTERGENIC
rs1035525	19	39299362	G	A	0.2528	6/33/50	0.7854	NM_006149	LGALS4	Silent	INTRON
rs1035545	16	71697752	G	A	0.3708	11/44/34	0.6545	NM_015020	PHLPP2	Silent	INTRON
rs1035559	16	72031860	G	A	0.4045	19/34/36	0.05047	NM_181536	PKD1L3	Silent	INTRON
rs1035588	2	150077190	A	G	0.3989	11/49/29	0.1924				INTERGENIC
rs1035691	11	10658735	A	G	0.3483	9/44/36	0.4883	NM_001206881,NM_130385,NM_001098579,NM_001100167,NM_001206880,NM_001100163	MRVI1,MRVI1,MRVI1,MRVI1,MRVI1,MRVI1	Silent,Silent,Silent,Silent,Silent,Silent	INTRON,EXON
rs1035777	19	37094435	A	C	0.3876	11/47/31	0.3737	NM_001145650,NM_001145649,NR_027239	ZNF529,ZNF529,ZNF529	Silent,Silent,Silent	INTRON
rs1036385	8	143842901	G	A	0.3427	9/43/37	0.6386				INTERGENIC
rs1036673	15	74338462	G	A	0.3202	11/35/43	0.3405	NM_033238	PML	Silent	UTR
rs1036688	8	2112041	G	A	0.1348	3/18/68	0.1858				INTERGENIC
rs1036731	10	34467741	C	A	0.4157	14/46/29	0.6638	NM_001184786,NM_001184785,NM_001184790,NM_001184789,NM_001184791,NM_001184788,NM_001184787,NM_019619	PARD3,PARD3,PARD3,PARD3,PARD3,PARD3,PARD3,PARD3	Silent,Silent,Silent,Silent,Silent,Silent,Silent,Silent	INTRON
rs1036747	10	3506070	G	A	0.1742	5/21/63	0.1282				INTERGENIC
rs1037013	12	107219308	G	A	0.3933	14/42/33	1	NM_018157	RIC8B	Silent	INTRON,EXON
rs1037037	17	18765021	A	G	0.4663	22/39/28	0.2877	NM_001243936,NM_001243942,NM_001243941,NM_002767	PRPSAP2,PRPSAP2,PRPSAP2,PRPSAP2	Silent,Silent,Silent,Silent	INTRON
rs1037256	17	71197748	A	G	0.4888	22/43/24	0.832	NM_018714	COG1	Synonymous_E594E	EXON
rs1037272	13	42790458	A	G	0.1629	2/25/62	1	NM_001204504,NM_152910,NM_178009,NM_001204506,NM_001204505	DGKH,DGKH,DGKH,DGKH,DGKH	Silent,Silent,Silent,Silent,Silent	INTRON
rs1037680	15	72514319	G	A	0.2191	2/35/52	0.2229	NM_001206799,NM_182470,NM_001206798,NM_002654,NM_182471,NM_001206797,NM_001206796	PKM2,PKM2,PKM2,PKM2,PKM2,PKM2,PKM2	Silent,Silent,Silent,Silent,Silent,Silent,Silent	INTRON
rs1037763	4	119966718	A	G	0.4101	16/41/32	0.6639	NM_133477	SYNPO2	Silent	INTRON
rs1038125	17	4491956	A	G	0.2472	8/28/53	0.1552	NM_198501,NM_001114974	SMTNL2,SMTNL2	Silent,Silent	INTRON
rs1038723	11	1562713	G	A	0.4213	17/41/31	0.6639	NM_053005	MOB2	Silent	INTRON
rs1038914	12	58011066	G	A	0.3596	15/34/40	0.1104				INTERGENIC
rs1039037	15	101936157	A	G	0.2809	9/32/48	0.2992	NM_002570,NM_138319,NM_138321,NM_138320,NM_138323,NM_138324,NM_138325,NM_138322	PCSK6,PCSK6,PCSK6,PCSK6,PCSK6,PCSK6,PCSK6,PCSK6	Silent,Silent,Silent,Silent,Silent,Silent,Silent,Silent	INTRON
rs1039053	4	81402774	A	C	0.2753	5/39/45	0.4354	NM_001206997,NM_152770	C4orf22,C4orf22	Silent,Silent	INTRON
rs10392	20	37550935	A	G	0.2191	4/31/54	1	NM_015568,NM_001172735	PPP1R16B,PPP1R16B	Silent,Silent	UTR,EXON
rs1039255	3	3073509	G	A	0.4831	19/48/22	0.528	NM_175607,NM_001206955,NM_001206956,NM_175613	CNTN4,CNTN4,CNTN4,CNTN4	Silent,Silent,Silent,Silent	INTRON
rs1039887	2	239434892	G	A	0.2247	4/32/53	1	NR_037809	LOC151171	Silent	INTRON
rs1039888	2	239533669	A	G	0.191	4/26/59	0.7292				INTERGENIC
rs10399785	1	94877801	G	A	0.483	20/45/23	1				INTERGENIC
rs10400045	10	82077032	A	G	0.2865	9/33/47	0.4354				INTERGENIC
rs10400435	12	49726118	G	A	0.1798	2/28/59	0.7272				INTERGENIC
rs10401695	19	36160834	A	G	0.4663	21/41/27	0.5238	NM_007000	UPK1A	Silent	INTRON
rs10401807	19	15071009	A	G	0.4886	24/38/26	0.2052	NM_005071	SLC1A6	Silent	INTRON
rs10401904	19	53120559	A	G	0.2978	10/33/46	0.3112	NM_001242531,NM_001105553,NM_001105554,NM_001242538,NM_001105551,NM_018300,NM_001105549,NM_001105552,NM_001105550	ZNF83,ZNF83,ZNF83,ZNF83,ZNF83,ZNF83,ZNF83,ZNF83,ZNF83	Silent,Silent,Silent,Silent,Silent,Silent,Silent,Silent,Silent	INTRON
rs1040209	4	16072487	G	A	0.3315	5/49/35	0.03113	NM_001145849,NM_001145851,NM_001145847,NM_001145852,NM_006017,NM_001145850,NM_001145848	PROM1,PROM1,PROM1,PROM1,PROM1,PROM1,PROM1	Silent,Silent,Silent,Silent,Silent,Silent,Silent	INTRON
rs10402506	19	55074470	G	A	0.1517	2/23/64	1				INTERGENIC
rs10402530	19	38321638	A	G	0.1517	1/25/63	0.682	NR_040015	LOC100631378	Silent	INTRON
rs10402677	19	43025170	A	G	0.1011	0/18/71	0.5912	NM_001184815,NM_001184816,NM_001024912,NM_001205344,NM_001712,NM_001184813	CEACAM1,CEACAM1,CEACAM1,CEACAM1,CEACAM1,CEACAM1	Silent,Silent,Silent,Silent,Silent,Silent	INTRON,EXON
rs10402864	19	4040305	G	A	0.1761	2/27/59	1				INTERGENIC
rs10402948	19	539266	A	G	0.08989	0/16/73	1	NM_004359	CDC34	Silent	INTRON
rs10402957	19	48254392	A	G	0.3034	5/44/40	0.1385	NM_015710	GLTSCR2	Silent	INTRON
rs10403012	19	39330058	G	A	0.4438	19/41/29	0.5247	NM_001005335,NM_001533	HNRNPL,HNRNPL	Silent,Silent	INTRON
rs10403489	19	6394443	A	G	0.09091	2/12/74	0.1384				INTERGENIC
rs10404567	19	38397213	G	A	0.1517	1/25/63	0.682	NM_031951	WDR87	Silent	UTR
rs10404712	19	29224672	A	G	0.4326	17/43/29	1				INTERGENIC
rs10404920	19	37881556	G	A	0.118	1/19/69	1	NM_032453	ZNF527	Silent	UTR
rs10404945	19	38022358	G	A	0.1461	1/24/64	0.6833	NM_001013659	ZNF793	Silent	INTRON
rs10404998	19	22608374	G	A	0.4663	20/43/26	0.8318				INTERGENIC
rs10405064	19	37861861	A	G	0.118	1/19/69	1				INTERGENIC
rs1040521	6	3039609	A	G	0.4375	17/43/28	1				INTERGENIC
rs10405295	19	22608556	G	A	0.4663	20/43/26	0.8318				INTERGENIC
rs10405407	19	37839164	A	G	0.118	1/19/69	1	NM_181786	HKR1	Silent	INTRON
rs10405818	19	9844719	A	C	0.1573	3/22/64	0.4416				INTERGENIC
rs10405906	19	43013394	G	A	0.1011	0/18/71	0.5912	NM_001184815,NM_001184816,NM_001024912,NM_001205344,NM_001712,NM_001184813	CEACAM1,CEACAM1,CEACAM1,CEACAM1,CEACAM1,CEACAM1	Silent,Silent,Silent,Silent,Silent,Silent	INTRON,EXON
rs10406335	19	44633953	G	A	0.1685	4/22/63	0.2587	NM_013362	ZNF225	Silent	INTRON
rs10406589	19	31922887	G	A	0.382	11/46/32	0.5005				INTERGENIC
rs10406612	19	37716611	A	G	0.1067	1/17/71	1				INTERGENIC
rs10406651	19	46361607	A	G	0.07303	0/13/76	1	NM_004819	SYMPK	Silent	INTRON
rs10406794	19	29228056	A	G	0.191	3/28/58	1				INTERGENIC
rs10407022	19	2249477	C	A	0.191	4/26/59	0.7292	NM_000479	AMH	Missense_S49I	EXON
rs10407035	19	39913634	A	G	0.1966	5/25/59	0.3126	NM_022835	PLEKHG2	Missense_R647H	EXON
rs10407084	19	37907792	G	A	0.118	1/19/69	1	NM_152484	ZNF569	Silent	INTRON
rs10407708	19	58079659	A	G	0.09551	2/13/74	0.1691				INTERGENIC
rs10407723	19	482984	G	A	0.3258	12/34/43	0.2302				INTERGENIC
rs10407898	19	12426234	G	A	0.1989	3/29/56	1				INTERGENIC
rs1040806	6	135176176	C	A	0.3202	12/33/44	0.1529				INTERGENIC
rs10408621	19	40061350	A	G	0.1798	5/22/62	0.1447				INTERGENIC
rs10408951	19	37403224	G	A	0.1124	2/16/71	0.2913	NM_001037232,NM_001171979	ZNF829,ZNF829	Silent,Silent	INTRON,EXON
rs10409204	19	37917692	A	G	0.118	1/19/69	1	NM_152484	ZNF569	Silent	INTRON
rs10409222	19	46379647	A	G	0.1742	3/25/61	0.7215				INTERGENIC
rs10409280	19	39546960	A	G	0.309	7/41/41	0.6198				INTERGENIC
rs10409487	19	38285111	G	A	0.1517	1/25/63	0.682				INTERGENIC
rs10409512	19	20123246	A	G	0.191	2/30/57	0.5123	NM_033196,NM_001077349	ZNF682,ZNF682	Silent,Silent	INTRON
rs10409520	19	22512477	G	A	0.4382	18/42/29	0.6722				INTERGENIC
rs1040961	13	40108008	G	A	0.05056	0/9/80	1	NM_005780	LHFP	Silent	INTRON
rs10409727	19	45602862	A	G	0.1404	2/21/66	0.6758	NM_019121	PPP1R37	Silent	INTRON
rs10409744	19	58088426	G	A	0.09551	2/13/74	0.1691	NM_017879	ZNF416	Silent	INTRON
rs10409903	19	45600991	G	A	0.1404	2/21/66	0.6758	NM_019121	PPP1R37	Silent	INTRON
rs10410003	19	45728123	A	G	0.06742	2/8/79	0.04294	NM_138568	EXOC3L2	Synonymous_P151P	EXON
rs10410147	19	43105373	A	G	0.1011	0/18/71	0.5912				INTERGENIC
rs10410306	19	44601537	A	G	0.1685	4/22/63	0.2587	NM_013398	ZNF224	Silent	INTRON
rs10410487	19	17829608	A	G	0.4551	21/39/29	0.2878				INTERGENIC
rs10410539	19	2917612	A	G	0.08427	2/11/76	0.1063	NM_173480	ZNF57	Synonymous_T331T	EXON
rs10410606	19	41108975	C	A	0.4719	24/36/29	0.08849	NM_003573,NM_001042544,NM_001042545	LTBP4,LTBP4,LTBP4	Silent,Silent,Silent	INTRON
rs10410857	19	49682991	A	G	0.3202	10/37/42	0.6336	NM_017636,NM_001195227	TRPM4,TRPM4	Silent,Silent	INTRON
rs1041088	14	31725711	A	G	0.4157	15/44/30	1				INTERGENIC
rs10410943	19	8808900	A	G	0.4045	12/48/29	0.3777	NM_178525	ACTL9	Missense_V51A	EXON
rs10411176	19	37686953	A	C	0.1067	1/17/71	1	NM_152279	ZNF585B	Silent	INTRON
rs10411314	19	45728059	G	A	0.06742	2/8/79	0.04294	NM_138568	EXOC3L2	Missense_N173D	EXON
rs10411441	19	48234127	A	G	0.3409	7/46/35	0.1597	NM_014601	EHD2	Silent	INTRON
rs1041282	1	94932434	A	G	0.3708	12/42/35	1	NM_001122674,NM_002858	ABCD3,ABCD3	Silent,Silent	INTRON
rs10413657	19	13990126	A	G	0.2416	5/33/51	1	NM_001098622	NANOS3	Silent	INTRON
rs10413734	19	7227871	C	A	0.3764	17/33/39	0.06892	NM_000208,NM_001079817	INSR,INSR	Silent,Silent	INTRON
rs10414225	19	15062223	A	C	0.4045	20/32/37	0.01666	NM_005071	SLC1A6	Silent	INTRON
rs10414354	19	1313763	A	G	0.1124	0/20/69	0.592				INTERGENIC
rs10414443	19	48277301	A	G	0.3146	7/42/40	0.466				INTERGENIC
rs10414485	19	9868404	A	G	0.2079	4/29/56	1	NM_001077624	ZNF846	Missense_C450Y	EXON
rs10414591	19	22600122	A	G	0.4663	20/43/26	0.8318	NM_001098626	ZNF98	Silent	INTRON
rs10414662	19	54875323	A	G	0.4494	19/42/28	0.6712	NM_002287,NM_021706	LAIR1,LAIR1	Silent,Silent	INTRON
rs10414737	19	49171593	G	A	0.1685	2/26/61	1	NR_004401,NM_145807	SEC1,NTN5	Silent,Silent	INTRON
rs10414758	19	9835620	A	G	0.1573	3/22/64	0.4416				INTERGENIC
rs10414919	19	20055286	A	G	0.264	5/37/47	0.597				INTERGENIC
rs10415132	19	9863483	A	G	0.2079	4/29/56	1				INTERGENIC
rs10415667	19	39474163	A	G	0.4944	22/44/23	1				INTERGENIC
rs10415893	19	17512412	A	G	0.2079	1/35/53	0.1048				INTERGENIC
rs10415969	19	15071409	G	A	0.4944	25/38/26	0.2025	NM_005071	SLC1A6	Silent	INTRON
rs10415991	19	13998570	G	A	0.2416	5/33/51	1	NM_024323	C19orf57	Silent	INTRON
rs10416236	19	9929038	G	A	0.1966	3/29/57	1	NM_017703	FBXL12	Silent	INTRON
rs10416265	19	33605300	G	A	0.2079	2/33/54	0.3414	NM_018025	GPATCH1	Missense_H724R	EXON
rs10416555	19	54677897	A	G	0.2135	5/28/56	0.5327	NM_001146083,NM_024298,NM_001146056	MBOAT7,MBOAT7,MBOAT7	Synonymous_A347A,Synonymous_A420A,Synonymous_A347A	EXON
rs1041676	1	72104447	A	G	0.3427	11/39/39	0.8152	NM_173808	NEGR1	Silent	INTRON
rs10416904	19	14578813	C	A	0.1011	3/12/74	0.03845	NM_002741,NM_213560	PKN1,PKN1	Silent,Silent	INTRON
rs10416960	19	37428465	C	A	0.118	1/19/69	1	NM_001204838,NM_198539,NM_001204836,NM_001204837,NM_001204839,NM_001204835	ZNF568,ZNF568,ZNF568,ZNF568,ZNF568,ZNF568	Silent,Silent,Silent,Silent,Silent,Silent	INTRON
rs10416963	19	17762890	G	A	0.3371	10/40/39	1	NM_001080421	UNC13A	Silent	INTRON
rs10417101	19	45595277	A	G	0.1404	2/21/66	0.6758				INTERGENIC
rs10417436	19	39528932	A	G	0.4944	23/42/24	0.6714				INTERGENIC
rs10417523	19	9820194	C	A	0.1591	3/22/63	0.4467				INTERGENIC
rs10417806	19	17488141	C	A	0.2303	3/35/51	0.3849				INTERGENIC
rs10417844	19	37837587	A	G	0.118	1/19/69	1	NM_181786	HKR1	Silent	INTRON
rs10417916	19	22272615	G	A	0.1348	3/18/68	0.1858	NM_033468	ZNF257	Silent	UTR
rs10417985	19	42377133	A	C	0.4888	27/33/29	0.01899				INTERGENIC
rs10418139	19	36672383	A	G	0.2697	9/30/50	0.1811				INTERGENIC
rs10418203	19	22567144	A	G	0.4663	20/43/26	0.8318				INTERGENIC
rs10418574	19	6366481	A	G	0.1573	2/24/63	1	NM_006012	CLPP	Silent	INTRON
rs10418662	19	46930025	A	C	0.3315	11/37/41	0.6319				INTERGENIC
rs10418729	19	37737065	C	A	0.1348	2/20/67	0.6521				INTERGENIC
rs1041885	6	32412809	A	T	0.2022	2/32/55	0.5078	NM_019111	HLA-DRA	Silent	UTR
rs10419095	19	43465171	G	A	0.1236	3/16/70	0.1202				INTERGENIC
rs1041934	1	236700823	A	G	0.264	7/33/49	0.7842	NM_201545,NM_006499,NM_201543,NM_201544	LGALS8,LGALS8,LGALS8,LGALS8	Synonymous_P24P,Synonymous_P24P,Synonymous_P24P,Synonymous_P24P	EXON
rs1041944	1	236711981	G	A	0.264	7/33/49	0.7842	NM_201545,NM_006499,NM_201543,NM_201544	LGALS8,LGALS8,LGALS8,LGALS8	Silent,Silent,Silent,Silent	UTR
rs10419990	19	5037083	A	G	0.3708	12/42/35	1	NM_015015	KDM4B	Silent	INTRON
rs10420258	19	33602757	A	G	0.118	1/19/69	1	NM_018025	GPATCH1	Synonymous_H571H	EXON
rs10420331	19	54469068	A	G	0.3652	7/51/31	0.03901	NM_031895	CACNG8	Silent	INTRON
rs10420380	19	22600624	A	G	0.4663	20/43/26	0.8318	NM_001098626	ZNF98	Silent	INTRON
rs10421012	19	12291610	G	A	0.1348	2/20/67	0.6521	NM_003437	ZNF136	Silent	INTRON
rs1042126	6	31084288	A	G	0.4888	22/43/24	0.832	NM_014068,NM_001264	PSORS1C1,CDSN	Silent,Synonymous_A368A	INTRON,EXON
rs1042134	6	31083664	G	A	0.4888	22/43/24	0.832	NM_014068,NM_001264	PSORS1C1,CDSN	Silent,Silent	INTRON
rs1042147	6	31083156	A	G	0.4888	22/43/24	0.832	NM_014068,NM_001264	PSORS1C1,CDSN	Silent,Silent	INTRON
rs10421500	19	49186717	G	A	0.1742	3/25/61	0.7215				INTERGENIC
rs1042151	6	33048661	G	A	0.1685	3/24/62	0.7057	NM_002121	HLA-DPB1	Missense_M105V	EXON
rs10421557	19	17456223	G	A	0.3427	12/37/40	0.4831				INTERGENIC
rs1042164	19	13264398	A	G	0.2443	4/35/49	0.5748	NM_004907	IER2	Missense_A133V	EXON
rs1042173	17	28525011	C	A	0.4719	19/46/24	0.8327	NM_001045	SLC6A4	Silent	UTR
rs10421769	19	33605312	G	A	0.264	2/43/44	0.02834	NM_018025	GPATCH1	Missense_L728S	EXON
rs1042183	17	19641321	A	G	0.4551	20/41/28	0.5239	NM_000691,NM_001135168,NM_001135167	ALDH3A1,ALDH3A1,ALDH3A1	Silent,Silent,Silent	UTR
rs10421891	19	46315809	G	A	0.4205	13/48/27	0.3805	NM_030785	RSPH6A	Silent	INTRON
rs1042190	6	33036999	G	A	0.1573	2/24/63	1	NM_001242524,NM_033554,NM_001242525	HLA-DPA1,HLA-DPA1,HLA-DPA1	Missense_K142R,Missense_K142R,Missense_K142R	EXON
rs10422028	19	9781354	G	A	0.2079	4/29/56	1	NM_001130031,NM_017656,NM_001130032	ZNF562,ZNF562,ZNF562	Silent,Silent,Silent	INTRON
rs10422077	19	12427288	A	G	0.1966	3/29/57	1				INTERGENIC
rs10422312	19	40362573	A	G	0.3652	8/49/32	0.1097	NM_003890	FCGBP	Silent	INTRON
rs10422762	19	36157167	A	G	0.4438	17/45/27	1				INTERGENIC
rs10422772	19	9723423	A	G	0.1573	3/22/64	0.4416	NM_152289	ZNF561	Silent	INTRON
rs10422797	19	45726106	G	A	0.07865	3/8/78	0.00741	NM_138568	EXOC3L2	Silent	INTRON
rs10422961	19	35422808	A	G	0.3652	15/35/39	0.1705	NM_001099438,NM_194325,NR_024018,NM_001099437	ZNF30,ZNF30,ZNF30,ZNF30	Missense_S24F,Missense_S24F,Silent,Missense_S24F	EXON
rs10423138	19	58928302	A	G	0.4719	22/40/27	0.3954	NM_173548	ZNF584	Synonymous_A139A	EXON
rs1042338	6	30152789	A	G	0.2921	11/30/48	0.07879	NM_001242783,NM_003449	TRIM26,TRIM26	Silent,Silent	UTR
rs1042357	17	6905061	A	C	0.3708	9/48/32	0.1777	NR_040089,NM_000697	LOC100506713,ALOX12	Silent,Synonymous_T364T	INTRON,EXON
rs1042364	4	100045574	A	G	0.2697	7/34/48	0.7891	NR_037884,NM_000670	LOC100507053,ADH4	Silent,Silent	INTRON
rs10423674	19	18817903	A	C	0.3764	12/43/34	1	NM_001098482,NM_015321	CRTC1,CRTC1	Silent,Silent	INTRON
rs10423719	19	17211568	G	A	0.2978	8/37/44	1	NM_001130065,NM_004145	MYO9B,MYO9B	Silent,Silent	INTRON
rs1042380	1	19584004	A	G	0.2528	5/35/49	1	NM_016183	MRTO4	Synonymous_E110E	EXON
rs10424200	19	39283558	A	C	0.309	11/33/45	0.2187				INTERGENIC
rs10424276	19	43147394	G	A	0.1011	0/18/71	0.5912				INTERGENIC
rs10424892	19	39366434	G	A	0.4551	20/41/28	0.5239	NM_001195833,NM_198445	RINL,RINL	Silent,Silent	INTRON
rs10425117	19	995282	G	A	0.3636	10/44/34	0.6442				INTERGENIC
rs10425652	19	39986005	A	G	0.2584	11/24/54	0.01036				INTERGENIC
rs10426256	19	18124755	G	A	0.2528	8/29/52	0.2574	NM_001025604,NM_015683	ARRDC2,ARRDC2	Silent,Silent	UTR
rs1042640	2	234681544	G	C	0.1629	2/25/62	1	NM_019076,NM_019075,NM_021027,NM_019077,NM_205862,NM_001072,NM_019078,NM_007120,NM_019093,NM_000463	UGT1A8,UGT1A10,UGT1A9,UGT1A7,UGT1A6,UGT1A6,UGT1A5,UGT1A4,UGT1A3,UGT1A1	Silent,Silent,Silent,Silent,Silent,Silent,Silent,Silent,Silent,Silent	UTR,EXON
rs10426753	19	15886084	G	A	0.2784	7/35/46	1	NR_033864	CYP4F24P	Silent	INTRON
rs10426971	19	22158167	A	G	0.4886	22/42/24	0.6732	NM_007153	ZNF208	Silent	INTRON
rs10428231	3	33341291	G	A	0.1011	3/12/74	0.03845	NM_012157,NM_001171713	FBXL2,FBXL2	Silent,Silent	INTRON
rs10428803	6	29827304	G	A	0.07865	0/14/75	1				INTERGENIC
rs10429166	7	1655601	G	A	0.4775	25/35/29	0.05522	NR_001288	TFAMP1	Silent	EXON
rs10429350	8	18852851	A	G	0.2528	9/27/53	0.08765	NM_015310	PSD3	Silent	INTRON
rs10429857	1	33543052	G	A	0.3258	7/44/38	0.3347				INTERGENIC
rs10429876	1	224339138	A	G	0.2135	8/22/59	0.02188	NM_015176,NM_001136115	FBXO28,FBXO28	Silent,Silent	INTRON
rs10429978	1	231823662	A	G	0.3708	8/50/31	0.07132	NR_028397,NR_028399,NR_028393,NR_028395,NR_028396,NR_028400,NR_028398,NR_028394,NM_001164551,NM_001164556,NM_001164538,NM_001164555,NM_001164540,NM_001164547,NM_001164546,NM_001164548,NM_001012958,NM_001164549,NM_001164545,NM_001164539,NM_001012957,NM_001164541,NM_001164544,NM_001164542,NM_001164553,NM_001164550,NM_018662,NM_001164554,NM_001164537,NM_001164552,NM_001012959	TSNAX-DISC1,TSNAX-DISC1,TSNAX-DISC1,TSNAX-DISC1,TSNAX-DISC1,TSNAX-DISC1,TSNAX-DISC1,TSNAX-DISC1,DISC1,DISC1,DISC1,DISC1,DISC1,DISC1,DISC1,DISC1,DISC1,DISC1,DISC1,DISC1,DISC1,DISC1,DISC1,DISC1,DISC1,DISC1,DISC1,DISC1,DISC1,DISC1,DISC1	Silent,Silent,Silent,Silent,Silent,Silent,Silent,Silent,Silent,Silent,Silent,Silent,Silent,Silent,Silent,Silent,Silent,Silent,Silent,Silent,Silent,Silent,Silent,Silent,Silent,Silent,Silent,Silent,Silent,Silent,Silent	INTRON,EXON
rs1043060	9	130705120	G	A	0.08989	0/16/73	1	NM_203305,NM_001035254	FAM102A,FAM102A	Silent,Silent	UTR
rs10431006	11	49010832	G	A	0.08989	0/16/73	1				INTERGENIC
rs1043101	11	35274829	G	A	0.3989	10/51/28	0.08139	NM_001195728,NM_001252652,NM_004171	SLC1A2,SLC1A2,SLC1A2	Silent,Silent,Silent	UTR
rs10431016	11	6203685	A	C	0.3202	8/41/40	0.8072				INTERGENIC
rs10431384	12	121127347	G	A	0.3315	12/35/42	0.3375	NM_014730	MLEC	Silent	INTRON
rs10431386	12	121128926	A	G	0.3315	12/35/42	0.3375	NM_014730	MLEC	Silent	INTRON
rs10432306	19	5892743	A	G	0.4101	15/43/31	1	NM_001193375	NDUFA11	Silent	UTR
rs1043312	22	39131727	C	A	0.3483	12/38/39	0.6403	NM_001199579,NM_015374,NM_001199580	SUN2,SUN2,SUN2	Silent,Silent,Silent	UTR
rs1043381	5	95221337	A	G	0.2921	8/36/45	0.8013	NM_012081	ELL2	Silent	UTR
rs1043402	22	38879688	A	G	0.3427	9/43/37	0.6386	NM_001098504,NM_006386	DDX17,DDX17	Silent,Silent	UTR
rs10434096	4	82569389	A	G	0.2809	6/38/45	0.7932				INTERGENIC
rs1043434	12	69986788	G	A	0.236	7/28/54	0.2409	NM_006431,NM_001198842	CCT2,CCT2	Synonymous_T261T,Synonymous_T214T	EXON
rs1043441	22	39130964	A	G	0.3258	10/38/41	0.8105	NM_001199579,NM_015374,NM_001199580	SUN2,SUN2,SUN2	Silent,Silent,Silent	UTR
rs10434944	7	158116911	G	A	0.382	17/34/38	0.07461	NM_130843,NM_130842,NM_002847	PTPRN2,PTPRN2,PTPRN2	Silent,Silent,Silent	INTRON
rs10435671	8	212498	A	G	0.3371	9/42/38	0.8121				INTERGENIC
rs10435844	9	123668199	C	A	0.3807	10/47/31	0.2636	NM_001190945,NM_001190947,NM_005658	TRAF1,TRAF1,TRAF1	Silent,Silent,Silent	INTRON
rs1043656	12	42853350	G	A	0.3596	8/48/33	0.1657	NM_001144881,NM_001144883,NM_001144882,NM_153026	PRICKLE1,PRICKLE1,PRICKLE1,PRICKLE1	Silent,Silent,Silent,Silent	UTR
rs1043674	14	75549370	G	A	0.4719	22/40/27	0.3954	NM_033116	NEK9	Silent	UTR
rs10436856	1	175911554	G	A	0.427	19/38/32	0.2776				INTERGENIC
rs1043697	15	65159458	A	G	0.4045	15/42/32	0.8284	NM_001195059,NM_025201	PLEKHO2,PLEKHO2	Silent,Silent	UTR
rs10437064	1	48976063	C	A	0.1067	2/15/72	0.2473				INTERGENIC
rs10437416	10	30995937	G	A	0.3483	13/36/40	0.3497				INTERGENIC
rs10437508	10	89406641	A	G	0.2135	5/28/56	0.5327				INTERGENIC
rs10437776	12	21583242	G	A	0.4831	22/42/25	0.6712				INTERGENIC
rs1043793	2	39209047	A	G	0.09551	0/17/72	1	NM_005633	SOS1	Silent	UTR
rs10438086	14	43954272	A	C	0.4438	18/43/28	0.8321				INTERGENIC
rs10438246	14	105410183	G	A	0.4494	17/46/26	0.8304	NM_138420	AHNAK2	Missense_M3869V	EXON
rs1043828	5	110464008	G	A	0.3034	9/36/44	0.8014	NM_139281	WDR36	Silent	UTR
rs10438303	15	44016417	G	A	0.0618	0/11/78	1				INTERGENIC
rs1043833	2	220404648	A	G	0.4663	21/41/27	0.5238	NM_001195731,NM_024536	CHPF,CHPF	Synonymous_L433L,Synonymous_L595L	EXON
rs1043843	1	40306865	A	G	0.2022	3/30/56	1	NM_017646	TRIT1	Silent	UTR
rs10438436	15	90908781	A	G	0.1798	5/22/62	0.1447				INTERGENIC
rs10438534	16	27864759	A	C	0.1193	0/21/67	0.6015	NM_001109763,NM_144675	GSG1L,GSG1L	Silent,Silent	INTRON
rs10438740	17	7472884	G	A	0.4663	19/45/25	1	NM_015670,NR_037926	SENP3,SENP3-EIF4A1	Silent,Silent	INTRON
rs10438824	17	20058510	A	G	0.2865	9/33/47	0.4354	NM_001243439,NM_152904,NM_001033553	SPECC1,SPECC1,SPECC1	Silent,Silent,Silent	INTRON
rs1043898	3	142776151	G	A	0.3539	9/45/35	0.3648	NM_001080415	U2SURP	Silent	UTR
rs1043915	7	99799845	A	T	0.2416	3/37/49	0.2604	NM_012447,NM_178831,NR_028040,NR_028039	STAG3,GATS,GATS,GATS	Synonymous_I815I,Silent,Silent,Silent	UTR,EXON
rs1043943	3	14183410	A	G	0.3933	17/36/36	0.1815	NM_024334	TMEM43	Silent	UTR
rs10439949	3	195080491	G	A	0.1854	3/27/59	1	NM_012287	ACAP2	Silent	INTRON
rs1044013	1	154243115	G	A	0.4326	21/35/33	0.08253	NM_014847	UBAP2L	Silent	UTR
rs10440911	7	157193887	A	G	0.5	23/43/23	0.832	NM_058246	DNAJB6	Silent	INTRON
rs1044115	8	33457369	A	G	0.3315	9/41/39	0.8137	NM_024025	DUSP26	Silent	UTR
rs1044116	19	15270665	G	A	0.1966	7/21/61	0.03629	NM_000435	NOTCH3	Silent	UTR
rs1044123	19	15270583	G	A	0.1966	7/21/61	0.03629	NM_000435	NOTCH3	Silent	UTR
rs10441520	8	126732991	C	A	0.1461	1/24/64	0.6833				INTERGENIC
rs10441555	8	49226169	G	A	0.07865	0/14/75	1				INTERGENIC
rs10441622	8	47022970	A	G	0.2898	6/39/43	0.6073				INTERGENIC
rs10441779	9	91878702	A	G	0.2191	8/23/58	0.02746				INTERGENIC
rs1044220	7	43665500	G	A	0.2216	5/29/54	0.7561	NM_004760	STK17A	Silent	UTR
rs1044246	15	90772200	A	G	0.2809	6/38/45	0.7932	NM_020210,NM_198925	SEMA4B,SEMA4B	Silent,Silent	UTR
rs1044250	19	8436164	A	G	0.3258	12/34/43	0.2302	NM_001039667,NM_139314	ANGPTL4,ANGPTL4	Missense_T228M,Missense_T266M	EXON
rs1044269	11	47487740	G	A	0.1404	2/21/66	0.6758	NM_001172639,NM_001172640,NM_001025596,NM_198700,NM_006560	CELF1,CELF1,CELF1,CELF1,CELF1	Silent,Silent,Silent,Silent,Silent	UTR
rs10443215	1	56112774	G	A	0.3876	15/39/35	0.5041				INTERGENIC
rs1044418	6	139229872	A	G	0.1011	1/16/72	1	NM_001128617,NM_031922	REPS1,REPS1	Missense_V690I,Missense_V716I	EXON
rs10444489	12	121876257	A	C	0.4607	18/46/25	0.8316	NM_001005366,NM_032590	KDM2B,KDM2B	Silent,Silent	INTRON
rs10444491	12	121876558	G	A	0.4663	18/47/24	0.6717	NM_001005366,NM_032590	KDM2B,KDM2B	Silent,Silent	INTRON
rs1044457	1	47842777	G	A	0.4494	14/52/23	0.133	NM_001136140,NM_016308	CMPK1,CMPK1	Silent,Silent	UTR,EXON
rs1044467	19	53452769	G	A	0.3315	12/35/42	0.3375	NM_001202473,NM_001202457,NM_001031665,NM_001202456	ZNF816-ZNF321P,ZNF816,ZNF816,ZNF816	Silent,Silent,Silent,Silent	INTRON,EXON
rs1044474	15	40845952	G	A	0.3876	18/33/38	0.04435	NM_001080791,NM_052849,NM_001080792	C15orf57,C15orf57,C15orf57	Silent,Silent,Silent	UTR
rs10444850	15	68588935	A	G	0.2472	4/36/49	0.5714				INTERGENIC
rs1044506	6	32172065	A	C	0.1685	2/26/61	1	NM_004557	NOTCH4	Synonymous_G989G	EXON
rs1044516	1	209959614	A	C	0.1461	1/24/64	0.6833	NM_006147,NM_001206696	IRF6,IRF6	Silent,Silent	UTR
rs10445254	17	13896570	C	A	0.2247	3/34/52	0.5439				INTERGENIC
rs10445306	17	37591422	A	G	0.2079	4/29/56	1	NM_004774	MED1	Silent	INTRON
rs1044535	11	71145778	G	A	0.0618	0/11/78	1	NM_001360,NM_001163817	DHCR7,DHCR7	Silent,Silent	UTR
rs10445384	17	28182685	A	G	0.4944	20/48/21	0.529	NM_033389	SSH2	Silent	INTRON
rs10445400	17	28183059	A	G	0.4944	20/48/21	0.529	NM_033389	SSH2	Silent	INTRON
rs1044573	20	25206654	A	G	0.4719	16/52/21	0.1383	NM_001114089,NM_001247	ENTPD6,ENTPD6	Silent,Silent	UTR
rs1044581	15	74006691	G	A	0.1236	1/20/68	1	NM_025240,NM_001024736	CD276,CD276	Silent,Silent	UTR
rs10445830	2	232263973	A	G	0.2978	9/35/45	0.6129	NM_145236	B3GNT7	Silent	UTR
rs10445947	2	26491392	A	G	0.2303	2/37/50	0.1407	NM_000183	HADHB	Silent	INTRON
rs1044662	16	715060	G	A	0.4719	25/34/30	0.03296	NM_145294	WDR90	Silent	INTRON
rs1044678	7	148994241	A	G	0.1875	5/23/60	0.1718	NR_036573	LOC155060	Silent	EXON
rs10446782	4	147972073	A	G	0.4382	16/46/27	0.8292				INTERGENIC
rs10446786	4	62726874	G	A	0.3315	9/41/39	0.8137	NM_015236	LPHN3	Silent	INTRON
rs1044742	22	45737290	A	G	0.4831	19/48/22	0.528	NM_001104595,NM_017911	FAM118A,FAM118A	Silent,Silent	UTR
rs1044744	22	45737310	G	A	0.3933	11/48/30	0.2715	NM_001104595,NM_017911	FAM118A,FAM118A	Silent,Silent	UTR
rs10447470	6	7427198	G	A	0.4775	22/41/26	0.5241				INTERGENIC
rs10447683	7	6557135	C	A	0.427	19/38/32	0.2776	NM_001145118	GRID2IP	Silent	INTRON
rs1044771	12	9851929	A	C	0.4831	19/48/22	0.528	NR_036693,NM_013269,NM_001197318,NM_001004419,NM_001197317,NM_001197319	CLEC2D,CLEC2D,CLEC2D,CLEC2D,CLEC2D,CLEC2D	Silent,Silent,Silent,Silent,Silent,Silent	UTR,EXON
rs10447748	7	97480919	A	G	0.264	7/33/49	0.7842				INTERGENIC
rs10447854	7	127795804	G	A	0.2584	6/34/49	1				INTERGENIC
rs10448145	8	11289769	C	A	0.3989	11/49/29	0.1924	NR_026814,NM_053279	C8orf12,FAM167A	Silent,Silent	INTRON
rs10448285	9	129397014	A	G	0.309	9/37/43	0.8058	NM_002316,NM_001174147,NM_001174146	LMX1B,LMX1B,LMX1B	Silent,Silent,Silent	INTRON
rs1044870	6	31130821	A	G	0.1067	2/15/72	0.2473	NM_001077511,NM_007109	TCF19,TCF19	Silent,Silent	UTR
rs104495	14	60691712	A	G	0.3427	12/37/40	0.4831				INTERGENIC
rs10450402	10	99990493	G	A	0.3258	9/40/40	1	NM_001256621,NM_001256619,NM_014472,NM_001256620,NM_138469	C10orf28,C10orf28,C10orf28,C10orf28,C10orf28	Silent,Silent,Silent,Silent,Silent	INTRON,EXON
rs10450419	10	111083188	A	C	0.1629	2/25/62	1				INTERGENIC
rs10451496	19	13017876	A	G	0.3146	9/38/42	1	NM_001105578	SYCE2	Silent	INTRON
rs1045158	1	233113827	A	C	0.2135	5/28/56	0.5327	NM_032324	NTPCR	Silent	INTRON
rs1045182	6	116598475	G	A	0.2079	7/23/59	0.051	NM_003309	TSPYL1	Silent	UTR
rs10452197	4	123810328	G	A	0.1404	3/19/67	0.3652	NM_002006	FGF2	Silent	INTRON
rs1045232	10	103315801	A	G	0.4775	21/43/25	0.8319	NM_003939,NM_033637	BTRC,BTRC	Silent,Silent	UTR
rs1045251	6	30259657	A	C	0.236	5/32/52	1	NR_024053,NR_024052	HCG18,HCG18	Silent,Silent	EXON
rs1045252	1	227181555	G	A	0.4888	23/41/25	0.5243	NM_014826,NM_003607	CDC42BPA,CDC42BPA	Silent,Silent	UTR
rs10452600	6	26192502	A	C	0.1966	3/29/57	1				INTERGENIC
rs1045263	12	109974191	G	A	0.1966	4/27/58	0.7367	NM_130466,NM_183415	UBE3B,UBE3B	Silent,Silent	UTR
rs1045280	17	4622638	G	A	0.1966	4/27/58	0.7367	NM_004313,NM_199004	ARRB2,ARRB2	Synonymous_S280S,Synonymous_S265S	EXON
rs1045282	11	111754574	C	A	0.2303	6/29/54	0.5471	NM_022761	C11orf1	Synonymous_S141S	EXON
rs1045285	1	227179054	A	G	0.4888	23/41/25	0.5243	NM_014826,NM_003607	CDC42BPA,CDC42BPA	Silent,Silent	UTR
rs1045286	1	227179037	A	C	0.4888	23/41/25	0.5243	NM_014826,NM_003607	CDC42BPA,CDC42BPA	Silent,Silent	UTR
rs1045288	11	237087	A	G	0.2841	10/30/48	0.1237	NM_175932,NM_002817	PSMD13,PSMD13	Missense_N13S,Missense_N13S	EXON
rs1045289	1	227178713	A	G	0.4888	23/41/25	0.5243	NM_014826,NM_003607	CDC42BPA,CDC42BPA	Silent,Silent	UTR
rs1045290	1	227178700	G	A	0.4888	23/41/25	0.5243	NM_014826,NM_003607	CDC42BPA,CDC42BPA	Silent,Silent	UTR
rs1045361	19	10692000	G	A	0.1854	4/25/60	0.487	NM_005498	AP1M2	Synonymous_S205S	EXON
rs10454145	2	74725804	A	G	0.1461	2/22/65	1	NM_001009812	LBX2	Silent	INTRON
rs1045454	11	204228	A	G	0.2809	10/30/49	0.1197	NM_016526,NM_001098787	BET1L,BET1L	Silent,Silent	UTR
rs1045481	17	648157	A	G	0.2135	3/32/54	0.7524	NM_015721	GEMIN4	Synonymous_I1042I	EXON
rs1045482	3	48312229	G	A	0.2753	6/37/46	0.7956	NM_016089	ZNF589	Silent	UTR
rs10454863	5	36238287	G	A	0.4943	19/49/20	0.3932	NM_001085411,NM_153013	NADKD1,NADKD1	Silent,Silent	INTRON
rs1045491	17	647988	A	G	0.2135	3/32/54	0.7524	NM_015721	GEMIN4	Silent	UTR
rs1045493	20	44506418	G	A	0.3652	13/39/37	0.6483	NR_037628,NM_080752	ZSWIM3,ZSWIM3	Silent,Synonymous_R407R	EXON
rs10454950	5	5912054	A	G	0.1742	2/27/60	1				INTERGENIC
rs10455025	5	110404999	C	A	0.3146	10/36/43	0.6227				INTERGENIC
rs10455163	6	89111410	A	G	0.4326	18/41/30	0.6652				INTERGENIC
rs10455281	6	74351976	A	G	0.2697	8/32/49	0.4223	NM_012434	SLC17A5	Silent	INTRON
rs10455295	6	74863350	G	A	0.4438	16/47/26	0.6673				INTERGENIC
rs10455296	6	74894737	G	A	0.3876	11/47/31	0.3737				INTERGENIC
rs1045582	12	109915727	A	C	0.1966	4/27/58	0.7367	NM_130466,NM_183415	UBE3B,UBE3B	Silent,Silent	INTRON
rs10456328	6	26347997	A	G	0.1461	3/20/66	0.3849				INTERGENIC
rs10456372	6	29341449	A	G	0.4888	17/53/19	0.09211	NM_030959	OR12D3	Silent	UTR
rs1045693	16	5075226	G	A	0.4944	20/48/21	0.529	NM_016256	NAGPA	Silent	UTR
rs1045739	12	108127778	A	G	0.3596	13/38/38	0.4944	NM_012406	PRDM4	Silent	UTR
rs10457548	6	130611364	C	A	0.1348	1/22/66	1				INTERGENIC
rs1045777	9	140512555	A	G	0.2303	5/31/53	0.7731	NM_032937	C9orf37	Silent	UTR
rs1045806	17	1641806	A	G	0.1742	1/29/59	0.4544	NM_001163673,NM_152348,NM_001163811,NM_001163809	WDR81,WDR81,WDR81,WDR81	Silent,Silent,Silent,Silent	UTR
rs10458124	6	1443099	G	A	0.4382	17/44/28	1				INTERGENIC
rs10458508	1	95643224	G	A	0.2472	5/34/50	1	NM_001199679,NM_152487,NM_001199691	TMEM56,TMEM56,TMEM56-RWDD3	Silent,Silent,Silent	INTRON
rs10458728	10	101323976	G	A	0.3034	9/36/44	0.8014				INTERGENIC
rs10459290	12	42613290	C	A	0.4438	16/47/26	0.6673	NM_005748,NM_001190979,NM_001190977,NR_034000	YAF2,YAF2,YAF2,YAF2	Silent,Silent,Silent,Silent	INTRON
rs10459628	15	60710269	A	C	0.2191	4/31/54	1				INTERGENIC
rs10459693	15	88151833	A	G	0.2303	7/27/55	0.2263				INTERGENIC
rs1045979	12	133418069	A	G	0.3483	16/30/43	0.01875	NM_001161345,NM_018223,NM_001161347,NM_001161346,NM_001161344	CHFR,CHFR,CHFR,CHFR,CHFR	Silent,Silent,Silent,Silent,Silent	UTR
rs10459881	16	1802232	G	A	0.1629	2/25/62	1	NM_001040439,NM_015133	MAPK8IP3,MAPK8IP3	Silent,Silent	INTRON
rs1046053	15	59951997	C	A	0.358	14/35/39	0.2451				INTERGENIC
rs10460766	22	48896580	A	G	0.1798	4/24/61	0.4673	NM_001082967	FAM19A5	Silent	INTRON
rs10460962	3	52343679	A	G	0.07865	0/14/75	1				INTERGENIC
rs10461081	4	8527461	A	G	0.1348	0/24/65	0.3522				INTERGENIC
rs1046140	7	149170236	A	G	0.2809	11/28/50	0.03836	NM_001163474,NM_152557	ZNF746,ZNF746	Silent,Silent	UTR
rs10461497	5	63942398	G	A	0.4775	20/45/24	1				INTERGENIC
rs1046188	1	155232074	A	G	0.2416	2/39/48	0.08569	NM_005698,NM_052837	SCAMP3,SCAMP3	Silent,Silent	UTR
rs10462018	1	7879627	A	G	0.2022	2/32/55	0.5078	NM_016831	PER3	Silent	INTRON
rs1046279	6	36932571	G	A	0.4719	21/42/26	0.671	NM_001199159,NM_153370	PI16,PI16	Silent,Silent	UTR
rs10463007	5	170843198	G	A	0.3764	13/41/35	0.8247				INTERGENIC
rs1046314	4	6303955	G	A	0.4551	18/45/26	1	NM_006005,NM_001145853	WFS1,WFS1	Synonymous_K811K,Synonymous_K811K	EXON
rs1046317	4	6304242	A	G	0.3876	14/41/34	0.8239	NM_006005,NM_001145853	WFS1,WFS1	Silent,Silent	UTR
rs10463352	5	141710499	A	G	0.4663	23/37/29	0.1363				INTERGENIC
rs1046404	17	39983808	C	G	0.3807	10/47/31	0.2636	NR_033464,NM_052935,NR_033465	NT5C3L,NT5C3L,NT5C3L	Silent,Missense_S213C,Silent	EXON
rs1046407	18	72102997	A	G	0.1966	5/25/59	0.3126	NM_001044369	FAM69C	Silent	UTR
rs10464075	5	178455198	A	G	0.3483	13/36/40	0.3497	NM_001136116	ZNF879	Silent	INTRON
rs10464529	7	124520308	A	G	0.2528	7/31/51	0.4148	NR_003103,NM_015450,NR_003102,NM_001042594,NR_003104	POT1,POT1,POT1,POT1,POT1	Silent,Silent,Silent,Silent,Silent	INTRON,EXON
rs10465133	9	120497958	C	A	0.3764	12/43/34	1				INTERGENIC
rs1046515	7	140394587	A	G	0.07865	0/14/75	1	NM_052853	ADCK2	Missense_P622L	EXON
rs1046518	13	114204369	A	G	0.1629	2/25/62	1	NM_017905	TMCO3	Silent	UTR
rs1046548	1	20238343	A	G	0.4326	18/41/30	0.6652	NM_015207	OTUD3	Silent	UTR
rs1046615	11	18300954	A	G	0.3315	9/41/39	0.8137	NM_181508,NM_007216,NM_181507	HPS5,HPS5,HPS5	Silent,Silent,Silent	UTR
rs10466235	10	82149655	A	G	0.3146	11/34/44	0.3245				INTERGENIC
rs10466270	10	556129	A	G	0.5	26/37/26	0.1368	NM_014974	DIP2C	Silent	INTRON
rs10466382	11	17337230	G	A	0.3371	12/36/41	0.3523	NM_005013	NUCB2	Silent	INTRON
rs10466538	11	125169468	C	A	0.2022	5/26/58	0.3372	NM_022062	PKNOX2	Silent	INTRON
rs10466703	11	70218548	A	G	0.1348	1/22/66	1	NM_003626,NM_177423,NR_045286	PPFIA1,PPFIA1,PPFIA1	Silent,Silent,Silent	INTRON
rs1046677	3	53905308	G	A	0.4326	16/45/28	0.8323	NM_022899	ACTR8	Synonymous_G506G	EXON
rs1046724	5	178315686	A	G	0.2528	5/35/49	1				INTERGENIC
rs1046789	20	61472596	A	G	0.2865	10/31/48	0.1928	NM_006602	TCFL5	Silent	UTR
rs10468608	17	21186360	A	G	0.3596	12/40/37	0.8199				INTERGENIC
rs1046872	11	111179390	G	A	0.4213	14/47/28	0.5177				INTERGENIC
rs1046988	1	40219065	A	G	0.4045	20/32/37	0.01666	NR_036543,NM_001195007,NR_036544,NM_006112,NM_203456	PPIE,PPIE,PPIE,PPIE,PPIE	Silent,Silent,Silent,Silent,Silent	INTRON,EXON
rs10470771	4	47436571	G	A	0.267	9/29/50	0.1701				INTERGENIC
rs10470840	4	12154213	G	A	0.4944	25/38/26	0.2025				INTERGENIC
rs10471413	5	54674296	G	A	0.1011	3/12/74	0.03845	NM_015360	SKIV2L2	Synonymous_Q655Q	EXON
rs10471689	5	65905174	A	G	0.4888	26/35/28	0.05537	NM_198828,NM_001164664	MAST4,MAST4	Silent,Silent	INTRON
rs1047171	20	25428786	G	A	0.4719	15/54/20	0.05636	NM_021067	GINS1	Silent	UTR
rs1047209	21	47556809	A	G	0.06742	1/10/78	0.3275	NM_006657,NM_206965	FTCD,FTCD	Silent,Silent	INTRON
rs1047333	19	37642165	A	G	0.3315	12/35/42	0.3375	NM_152655,NM_199126	ZNF585A,ZNF585A	Silent,Silent	UTR
rs1047354	4	56295583	G	A	0.3636	12/40/36	0.8218				INTERGENIC
rs1047418	14	75605792	G	A	0.4719	22/40/27	0.3954	NM_006827	TMED10	Silent	INTRON
rs10474277	5	87714704	G	A	0.1292	3/17/69	0.1508	NR_039993,NR_039995,NR_039994	LOC100505894,LOC100505894,LOC100505894	Silent,Silent,Silent	INTRON
rs10474352	5	90732225	A	G	0.1966	3/29/57	1				INTERGENIC
rs10474733	5	2004160	A	G	0.2584	9/28/52	0.09816				INTERGENIC
rs10475268	5	492922	C	A	0.4438	16/47/26	0.6673	NM_004174	SLC9A3	Silent	INTRON
rs1047581	11	33724992	G	A	0.264	6/35/48	1	NM_203331,NM_000611,NM_001127227,NM_001127223,NM_203329,NM_001127225,NM_203330,NM_001127226	CD59,CD59,CD59,CD59,CD59,CD59,CD59,CD59	Silent,Silent,Silent,Silent,Silent,Silent,Silent,Silent	UTR
rs10476	7	75696420	G	A	0.3483	9/44/36	0.4883				INTERGENIC
rs10476027	5	171841019	G	A	0.3371	10/40/39	1	NM_001017995	SH3PXD2B	Silent	INTRON
rs10476052	5	156900534	A	C	0.05618	0/10/79	1	NM_001099287,NM_001172292	NIPAL4,NIPAL4	Silent,Silent	UTR
rs1047635	1	53074532	C	A	0.4494	19/42/28	0.6712	NM_015696	GPX7	Silent	UTR
rs10476526	5	93461916	A	G	0.09551	3/11/75	0.02697				EXON
rs10476892	5	147720723	A	G	0.2865	9/33/47	0.4354				INTERGENIC
rs10477008	5	151471642	A	C	0.1292	3/17/69	0.1508				INTERGENIC
rs10477313	5	146233639	A	G	0.1236	3/16/70	0.1202	NM_181674,NM_181677,NM_004576,NM_181676,NM_001127381,NM_181675,NM_181678	PPP2R2B,PPP2R2B,PPP2R2B,PPP2R2B,PPP2R2B,PPP2R2B,PPP2R2B	Silent,Silent,Silent,Silent,Silent,Silent,Silent	INTRON
rs10477360	5	147404281	A	G	0.4438	18/43/28	0.8321				INTERGENIC
rs10478061	5	110966946	G	A	0.2079	2/33/54	0.3414	NR_040093	LOC100505678	Silent	INTRON,EXON
rs1047855	3	40468896	A	G	0.3539	10/43/36	0.8163	NM_001248,NR_040100	ENTPD3,ENTPD3-AS1	Missense_A496V,Silent	INTRON,EXON
rs1047881	1	213031158	G	A	0.3764	11/45/33	0.6508	NR_027286,NR_027285	FLVCR1-AS1,FLVCR1-AS1	Silent,Silent	EXON
rs1047893	1	86195047	A	G	0.5	22/44/22	1	NM_152890	COL24A1	Silent	UTR
rs1047910	6	169857451	A	G	0.2528	8/29/52	0.2574	NM_182552,NM_001202550	WDR27,WDR27	Silent,Silent	UTR
rs10479970	7	2349470	G	A	0.2727	6/36/46	1	NM_013321	SNX8	Silent	INTRON
rs1048019	6	160147630	G	A	0.309	5/45/39	0.1341				INTERGENIC
rs1048021	6	160147507	G	A	0.309	5/45/39	0.1341				INTERGENIC
rs1048047	11	2924610	G	A	0.4157	15/44/30	1	NM_007105,NM_183233,NM_002555	SLC22A18AS,SLC22A18,SLC22A18	Silent,Missense_R12Q,Missense_R12Q	INTRON,EXON
rs1048057	10	91470834	C	A	0.3034	7/40/42	0.6251	NM_016195	KIF20B	Synonymous_R203R	EXON
rs10480915	7	57331744	A	G	0.2022	3/30/56	1				INTERGENIC
rs10480917	7	57332230	A	G	0.1966	3/29/57	1				INTERGENIC
rs10481273	8	82796272	G	A	0.427	18/40/31	0.5151				INTERGENIC
rs1048135	2	152139416	A	G	0.4831	17/52/20	0.1402	NM_004688	NMI	Missense_S16L	EXON
rs1048245	1	16341354	A	C	0.427	13/50/26	0.1988	NM_014424	HSPB7	Silent	UTR
rs1048251	9	127910498	A	C	0.4494	16/48/25	0.5204	NM_001123355,NM_002721,NM_001123369	PPP6C,PPP6C,PPP6C	Silent,Silent,Silent	UTR
rs1048257	14	105404384	G	A	0.4489	17/45/26	0.8316	NM_138420	AHNAK2	Silent	UTR
rs1048296	1	153012240	C	A	0.4775	21/43/25	0.8319	NM_006945	SPRR2D	Silent	UTR
rs1048334	1	16340761	A	G	0.4205	12/50/26	0.1878	NM_014424	HSPB7	Silent	UTR
rs10483479	14	37445490	G	A	0.3876	14/41/34	0.8239	NM_001171170,NM_030631	SLC25A21,SLC25A21	Silent,Silent	INTRON
rs10483869	14	76028680	G	A	0.4213	16/43/30	1				INTERGENIC
rs10483987	14	88419242	G	A	0.1685	1/28/60	0.4486	NM_001201402,NM_001201401,NM_000153	GALC,GALC,GALC	Silent,Silent,Silent	INTRON
rs1048402	12	6601175	C	A	0.2472	7/30/52	0.3939				INTERGENIC
rs10484220	14	20490138	A	G	0.07386	0/13/75	1				INTERGENIC
rs10484264	6	35806784	G	A	0.264	7/33/49	0.7842	NR_034069,NM_003137	SRPK1,SRPK1	Silent,Silent	INTRON
rs104843	16	1873087	C	A	0.3989	11/49/29	0.1924	NM_005326,NM_001040427	HAGH,HAGH	Silent,Silent	INTRON
rs1048433	4	122748996	C	A	0.3708	11/44/34	0.6545	NM_176824,NM_018190	BBS7,BBS7	Silent,Silent	INTRON
rs10484339	6	14598308	G	A	0.06742	1/10/78	0.3275				INTERGENIC
rs10484361	6	16424289	A	G	0.1966	4/27/58	0.7367	NM_001128164,NM_000332	ATXN1,ATXN1	Silent,Silent	INTRON
rs10484400	6	27670917	G	A	0.1461	3/20/66	0.3849	NR_038293,NR_038294,NR_038292	LOC100507173,LOC100507173,LOC100507173	Silent,Silent,Silent	INTRON
rs10484402	6	27979625	G	A	0.07865	0/14/75	1				INTERGENIC
rs10484404	6	28055495	A	G	0.09551	0/17/72	1	NM_003447	ZNF165	Silent	INTRON
rs10484432	6	26008876	A	G	0.2584	8/30/51	0.2701				INTERGENIC
rs10484433	6	26030492	A	C	0.07865	0/14/75	1				INTERGENIC
rs10484435	6	26031811	C	A	0.06742	0/12/77	1				INTERGENIC
rs10484436	6	26237155	A	G	0.1854	3/27/59	1				INTERGENIC
rs10484438	6	26308287	G	A	0.1573	3/22/64	0.4416				INTERGENIC
rs10484439	6	26309908	A	G	0.05618	0/10/79	1				INTERGENIC
rs10484440	6	26453742	G	A	0.1629	3/23/63	0.6935				EXON
rs10484442	6	26555879	G	A	0.3933	13/44/32	0.8263				INTERGENIC
rs10484457	6	113786636	A	C	0.2697	8/32/49	0.4223				INTERGENIC
rs10484525	6	167064415	G	A	0.2978	8/37/44	1	NM_001006932	RPS6KA2	Silent	INTRON
rs10484542	6	28309753	A	G	0.06742	1/10/78	0.3275				INTERGENIC
rs10484543	6	28791202	A	T	0.236	4/34/51	0.7705				INTERGENIC
rs10484545	6	29234510	C	G	0.07955	1/12/75	0.4292				INTERGENIC
rs10484549	6	30026290	G	A	0.07303	0/13/76	1	NR_026751	ZNRD1-AS1	Silent	INTRON
rs10484554	6	31274555	A	G	0.1067	2/15/72	0.2473				INTERGENIC
rs10484566	6	32835258	C	A	0.09551	3/11/75	0.02697				INTERGENIC
rs10484569	6	33058952	A	G	0.0618	1/9/79	0.28				INTERGENIC
rs10484652	6	53884210	G	A	0.3034	9/36/44	0.8014	NM_138569	MLIP	Silent	INTRON
rs10485011	6	22606942	A	C	0.05056	1/7/81	0.1914				INTERGENIC
rs10485058	6	154445215	G	A	0.1685	2/26/61	1	NM_001008503	OPRM1	Silent	INTRON,EXON
rs10485179	6	126331545	G	A	0.3466	8/45/35	0.3449	NM_001031712	TRMT11	Silent	INTRON
rs10485203	6	157265752	G	A	0.1067	0/19/70	0.5888	NM_020732,NM_017519	ARID1B,ARID1B	Silent,Silent	INTRON
rs1048535	1	152777465	G	A	0.3258	9/40/40	1	NM_178351	LCE1C	Silent	UTR
rs10485438	20	44708638	G	A	0.1989	2/31/55	0.5054	NM_020967	NCOA5	Silent	INTRON
rs10485646	20	23592543	A	G	0.1517	2/23/64	1				INTERGENIC
rs10486070	7	13833814	A	G	0.2528	5/35/49	1				INTERGENIC
rs1048610	2	9634856	A	G	0.4775	16/53/20	0.09093	NM_003183	ADAM17	Synonymous_S608S	EXON
rs10486362	7	19755224	A	G	0.09551	1/15/73	0.5698				INTERGENIC
rs10486378	7	19986136	G	A	0.3202	13/31/45	0.08547				INTERGENIC
rs10486632	7	34178645	C	A	0.2303	0/41/48	0.004878	NM_133468	BMPER	Silent	INTRON
rs10487164	7	103321872	A	G	0.1798	2/28/59	0.7272	NM_173054,NM_005045	RELN,RELN	Silent,Silent	INTRON
rs10487358	7	116790493	A	G	0.1742	2/27/60	1	NM_018412,NM_021908	ST7,ST7	Silent,Silent	INTRON
rs10487484	7	127105414	G	A	0.1461	1/24/64	0.6833				INTERGENIC
rs1048755	14	92548785	A	G	0.2416	6/31/52	0.5752	NM_001127696,NM_004993,NR_031765,NM_001164778,NR_028454,NM_030660,NR_028462,NR_028461,NR_028463,NM_001164774,NR_028455,NM_001164777,NR_028464,NR_028459,NM_001164776,NR_028458,NR_028460,NR_028456,NR_028457,NM_001164779,NR_028465,NR_028468,NR_028469,NM_001164780,NR_028467,NM_001164782,NR_028453,NR_028470,NM_001164781,NR_028466,NM_001127697	ATXN3,ATXN3,ATXN3,ATXN3,ATXN3,ATXN3,ATXN3,ATXN3,ATXN3,ATXN3,ATXN3,ATXN3,ATXN3,ATXN3,ATXN3,ATXN3,ATXN3,ATXN3,ATXN3,ATXN3,ATXN3,ATXN3,ATXN3,ATXN3,ATXN3,ATXN3,ATXN3,ATXN3,ATXN3,ATXN3,ATXN3	Missense_V197M,Missense_V212M,Silent,Silent,Silent,Missense_V157M,Silent,Silent,Silent,Silent,Silent,Silent,Silent,Silent,Silent,Silent,Silent,Silent,Silent,Missense_V91M,Silent,Silent,Silent,Missense_V33M,Silent,Silent,Silent,Silent,Missense_V142M,Silent,Missense_V161M	INTRON,EXON
rs10487628	7	144164325	A	G	0.1742	0/31/58	0.06332	NM_001042482,NM_022445	TPK1,TPK1	Silent,Silent	INTRON
rs1048789	13	26594700	A	C	0.3933	16/38/35	0.3736	NM_016529	ATP8A2	Silent	UTR
rs10488372	7	150412317	A	G	0.3539	11/41/37	1				INTERGENIC
rs10488512	7	91753579	A	G	0.3202	8/41/40	0.8072	NM_001146152,NM_000786	CYP51A1,CYP51A1	Silent,Silent	INTRON
rs10488516	7	92167829	A	G	0.1348	1/22/66	1	NR_026902	MGC16142	Silent	EXON
rs10488761	11	103453573	A	G	0.4607	16/50/23	0.2872				INTERGENIC
rs1048889	12	113596866	A	G	0.1011	1/16/72	1	NM_001144872,NM_024072,NM_001111322	CCDC42B,DDX54,DDX54	Silent,Missense_P821L,Missense_P822L	UTR,EXON
rs1048893	6	88046800	A	G	0.1292	1/21/67	1	NM_020425,NM_001042493	C6orf162,C6orf162	Synonymous_E17E,Synonymous_E17E	EXON
rs10489074	4	10272605	A	C	0.2753	11/27/51	0.03138				INTERGENIC
rs10489209	1	168230181	A	G	0.3258	10/38/41	0.8105				INTERGENIC
rs10489282	1	172377046	A	G	0.08427	0/15/74	1	NM_015569,NM_001136127	DNM3,DNM3	Silent,Silent	UTR
rs10489391	1	210458861	G	A	0.1067	0/19/70	0.5888				INTERGENIC
rs10489431	1	40759064	A	G	0.08989	1/14/74	0.5227	NM_005857	ZMPSTE24	Silent	UTR
rs10489432	1	40759231	G	A	0.07865	1/12/76	0.4252	NM_005857	ZMPSTE24	Silent	UTR
rs10489438	1	24705688	A	G	0.118	0/21/68	0.6004	NM_001199013,NM_001199012,NM_178122,NM_001199014	C1orf201,C1orf201,C1orf201,C1orf201	Silent,Silent,Silent,Silent	INTRON
rs10489440	1	24735363	A	G	0.108	0/19/69	0.5886	NM_001199013,NM_001199012,NM_178122,NM_001199014	C1orf201,C1orf201,C1orf201,C1orf201	Silent,Silent,Silent,Silent	INTRON,EXON
rs10489441	1	24742112	A	G	0.1124	0/20/69	0.592				EXON
rs10489526	1	115293527	A	C	0.2135	5/28/56	0.5327	NM_001130523,NM_007158,NM_001007553,NM_001242891,NM_001242892,NM_001242893	CSDE1,CSDE1,CSDE1,CSDE1,CSDE1,CSDE1	Silent,Silent,Silent,Silent,Silent,Silent	INTRON
rs10489546	1	52221714	G	A	0.1364	2/20/66	0.655	NM_024586,NM_148908,NM_148906,NR_036662,NM_148909,NM_148905,NM_148904,NM_148907	OSBPL9,OSBPL9,OSBPL9,OSBPL9,OSBPL9,OSBPL9,OSBPL9,OSBPL9	Silent,Silent,Silent,Silent,Silent,Silent,Silent,Silent	INTRON
rs10489579	1	185143721	G	A	0.3258	10/38/41	0.8105	NM_001105518,NM_017673	SWT1,SWT1	Missense_I148V,Missense_I148V	EXON
rs10489609	1	231470650	A	G	0.3202	13/31/45	0.08547	NM_175876	EXOC8	Silent	UTR
rs10489764	1	188085833	G	A	0.2841	9/32/47	0.3041				INTERGENIC
rs10489794	1	112008135	G	A	0.309	9/37/43	0.8058				INTERGENIC
rs10489815	1	58949510	A	C	0.2079	4/29/56	1	NM_145243	OMA1	Silent	INTRON
rs10489830	1	158390834	A	C	0.3933	12/46/31	0.51				INTERGENIC
rs10489831	1	158446532	G	A	0.1685	5/20/64	0.06549				INTERGENIC
rs10489966	1	182575376	C	A	0.3708	16/34/39	0.1101				INTERGENIC
rs10490250	2	58509628	C	A	0.2191	5/29/55	0.7552				INTERGENIC
rs10491082	17	6557587	G	A	0.4663	18/47/24	0.6717				INTERGENIC
rs10491097	17	19361211	A	G	0.3989	15/41/33	0.8247				INTERGENIC
rs10491104	17	15884561	G	A	0.4213	14/47/28	0.5177	NM_001042697,NM_001042698	ZSWIM7,ZSWIM7	Silent,Silent	INTRON
rs10491128	17	37551988	A	G	0.2079	4/29/56	1	NM_032875,NM_001184906	FBXL20,FBXL20	Silent,Silent	INTRON
rs10491131	17	39533097	A	G	0.05056	0/9/80	1				INTERGENIC
rs10491246	5	94939777	G	A	0.1742	1/29/59	0.4544	NM_198150	ARSK	Silent	UTR
rs10491314	5	141555464	A	G	0.2022	4/28/57	0.7481				INTERGENIC
rs10491472	5	55366704	C	A	0.1348	1/22/66	1				INTERGENIC
rs10491474	5	77916642	A	G	0.3596	13/38/38	0.4944	NM_005779	LHFPL2	Silent	INTRON
rs10491478	5	179369288	G	A	0.2978	11/31/47	0.1283				INTERGENIC
rs10491806	9	95284212	G	A	0.1966	1/33/55	0.1756	NM_001012267,NM_001197296,NM_001393,NM_001197295	CENPP,ECM2,ECM2,ECM2	Silent,Silent,Silent,Silent	INTRON,EXON
rs10491904	9	135550773	G	A	0.4157	15/44/30	1	NM_012204	GTF3C4	Silent	INTRON
rs10492085	12	102162325	A	G	0.4101	16/41/32	0.6639	NM_024312	GNPTAB	Silent	INTRON
rs10492098	12	11035983	G	A	0.4157	14/46/29	0.6638	NR_037918,NM_006250	PRH1-PRR4,PRH1	Silent,Silent	INTRON,EXON
rs10492102	12	11086383	G	A	0.2921	9/34/46	0.4503	NR_037918,NM_005042,NM_001110213	PRH1-PRR4,PRH2,PRH2	Silent,Silent,Silent	INTRON,EXON
rs10492117	12	21659368	G	A	0.4045	14/44/31	1	NM_016072	GOLT1B	Silent	INTRON
rs10492150	12	15043897	A	G	0.3539	11/41/37	1				INTERGENIC
rs10492229	12	110602173	A	G	0.3258	10/38/41	0.8105	NM_014055,NM_031473,NM_001143779	IFT81,IFT81,IFT81	Silent,Silent,Silent	INTRON
rs10492388	12	42608001	G	A	0.427	14/48/27	0.3923	NM_005748,NM_001190979,NM_001190977,NR_034000	YAF2,YAF2,YAF2,YAF2	Silent,Silent,Silent,Silent	INTRON
rs1049256	3	49763338	A	G	0.4091	10/52/26	0.04898	NM_153273,NM_001242829,NM_001006115	IP6K1,IP6K1,IP6K1	Silent,Silent,Silent	UTR
rs10492575	13	99665768	A	G	0.07303	1/11/77	0.3761	NM_015296,NM_001130049	DOCK9,DOCK9	Silent,Silent	INTRON
rs10492606	13	32383225	G	A	0.1124	0/20/69	0.592				INTERGENIC
rs10492625	13	93661181	A	G	0.2022	4/28/57	0.7481				INTERGENIC
rs10492686	13	113025787	A	G	0.1517	2/23/64	1				INTERGENIC
rs1049281	6	31236567	A	G	0.3068	6/42/40	0.3221	NM_002117,NM_001243042	HLA-C,HLA-C	Silent,Silent	UTR
rs10492957	1	217124731	G	A	0.4831	20/46/23	0.8334	NM_001243505,NM_001243507,NM_001134285,NM_206594,NM_206595,NM_001243506,NM_001243509	ESRRG,ESRRG,ESRRG,ESRRG,ESRRG,ESRRG,ESRRG	Silent,Silent,Silent,Silent,Silent,Silent,Silent	INTRON
rs10493047	1	31741777	A	G	0.1798	4/24/61	0.4673	NM_004814	SNRNP40	Silent	INTRON
rs10493049	1	32168879	G	A	0.1629	2/25/62	1	NM_001856	COL16A1	Silent	INTRON
rs10493055	1	34626340	C	A	0.4719	20/44/25	1	NM_052896	CSMD2	Silent	INTRON,EXON
rs10493066	1	35646125	A	G	0.0618	2/7/80	0.02943				INTERGENIC
rs10493067	1	35651963	A	G	0.0618	2/7/80	0.02943	NM_005066	SFPQ	Silent	INTRON
rs10493218	1	57847075	C	A	0.1292	2/19/68	0.6311	NM_021080	DAB1	Silent	INTRON
rs10493377	1	65879252	G	A	0.4944	22/44/23	1	NM_014787	DNAJC6	Silent	UTR
rs10493872	1	94890418	A	C	0.1966	3/29/57	1	NM_001122674,NM_002858	ABCD3,ABCD3	Silent,Silent	INTRON
rs10493890	1	97588830	A	G	0.2865	3/45/41	0.03676	NM_000110	DPYD	Silent	INTRON
rs10494192	1	117544702	G	A	0.2416	7/29/53	0.3817	NM_004258,NM_001256109,NM_001256111,NM_001256106	CD101,CD101,CD101,CD101	Silent,Silent,Silent,Silent	INTRON
rs10494261	1	149968717	G	A	0.0618	0/11/78	1	NM_020205	OTUD7B	Silent	INTRON
rs10494310	1	157193893	G	A	0.4719	21/42/26	0.671				INTERGENIC
rs10494363	1	149909495	A	G	0.0618	0/11/78	1				EXON
rs10494369	1	162357035	G	A	0.07303	0/13/76	1				INTERGENIC
rs10494431	1	165079632	G	A	0.0618	0/11/78	1				INTERGENIC
rs10494515	1	179517140	A	G	0.309	7/41/41	0.6198	NM_144696	AXDND1	Silent	INTRON
rs10494519	1	179452381	A	G	0.07865	0/14/75	1	NM_144696	AXDND1	Silent	INTRON
rs10494543	1	181904093	C	A	0.2079	5/27/57	0.5167				INTERGENIC
rs10494544	1	181951768	A	G	0.07386	2/9/77	0.06136				INTERGENIC
rs10494828	1	200957032	A	G	0.2584	8/30/51	0.2701	NM_001252102,NM_001252103,NM_017596,NM_001252100	KIF21B,KIF21B,KIF21B,KIF21B	Silent,Silent,Silent,Silent	INTRON
rs10494884	1	207847876	A	G	0.4326	18/41/30	0.6652	NM_175710	CR1L	Silent	INTRON
rs10494885	1	207815189	G	A	0.4944	24/40/25	0.3959				INTERGENIC
rs10494925	1	210331377	G	A	0.1517	2/23/64	1	NM_001146264,NM_153262,NM_001256006,NM_001146261,NM_001146262,NR_027459	SYT14,SYT14,SYT14,SYT14,SYT14,SYT14	Silent,Silent,Silent,Silent,Silent,Silent	INTRON
rs1049493	15	68480887	G	A	0.4775	18/49/22	0.399				INTERGENIC
rs10495041	1	217298122	C	A	0.2528	8/29/52	0.2574	NM_001134285	ESRRG	Silent	INTRON
rs10495258	1	227311310	A	G	0.118	1/19/69	1	NM_014826,NM_003607	CDC42BPA,CDC42BPA	Silent,Silent	INTRON
rs10495274	1	227175253	G	A	0.3876	13/43/33	1				INTERGENIC
rs10495276	1	227736946	G	A	0.3989	17/37/35	0.2674				INTERGENIC
rs10495382	1	236800698	A	G	0.309	10/35/44	0.4606				INTERGENIC
rs10495502	2	4592041	A	G	0.2978	11/31/47	0.1283				INTERGENIC
rs1049553	18	9475146	A	G	0.1966	4/27/58	0.7367				INTERGENIC
rs10495534	2	6290953	G	A	0.1966	4/27/58	0.7367				INTERGENIC
rs10495563	2	9662210	G	A	0.3989	10/51/28	0.08139	NM_003183	ADAM17	Silent	INTRON
rs1049574	4	3514539	A	G	0.2921	6/40/43	0.6073	NM_002337	LRPAP1	Silent	UTR
rs1049581	4	17488534	A	G	0.236	7/28/54	0.2409	NM_000320	QDPR	Silent	UTR
rs10495873	2	38021775	G	A	0.1461	3/20/66	0.3849				INTERGENIC
rs1049623	6	30864829	G	A	0.3258	12/34/43	0.2302	NM_001954,NM_013993,NM_001202523,NM_001202522,NM_001202521,NM_013994	DDR1,DDR1,DDR1,DDR1,DDR1,DDR1	Synonymous_V599V,Synonymous_V636V,Synonymous_V617V,Synonymous_V490V,Silent,Synonymous_V636V	UTR,EXON
rs1049633	6	30867527	A	G	0.07955	0/14/74	1	NM_001954,NM_013993,NM_001202523,NM_001202522,NM_001202521,NM_013994	DDR1,DDR1,DDR1,DDR1,DDR1,DDR1	Silent,Silent,Silent,Silent,Silent,Silent	UTR,EXON
rs10496444	2	113553668	G	A	0.2978	10/33/46	0.3112				INTERGENIC
rs1049649	6	35803192	A	C	0.2841	9/32/47	0.3041	NR_034069,NM_003137	SRPK1,SRPK1	Silent,Synonymous_S619S	EXON
rs10496562	2	121469965	G	A	0.1573	2/24/63	1				INTERGENIC
rs10496678	2	130262209	A	G	0.4944	22/44/23	1				INTERGENIC
rs10496681	2	130683532	A	G	0.2978	8/37/44	1	NR_026740	LOC389033	Silent	INTRON
rs10496744	2	137159383	A	G	0.191	3/28/58	1				INTERGENIC
rs10497061	2	151375161	G	A	0.07303	1/11/77	0.3761				INTERGENIC
rs10497198	2	159114394	A	G	0.236	6/30/53	0.5577	NM_138803	CCDC148	Silent	INTRON
rs10497199	2	159663616	A	G	0.3764	11/45/33	0.6508	NM_001017920	DAPL1	Missense_A66T	EXON
rs10497288	2	167376605	A	C	0.1011	1/16/72	1				INTERGENIC
rs10497497	2	178481818	C	A	0.1798	3/26/60	1	NM_152275	TTC30A	Synonymous_R538R	EXON
rs10497893	2	208977797	A	C	0.3933	11/48/30	0.2715				INTERGENIC
rs10498113	2	222352629	A	G	0.4719	21/42/26	0.671	NM_004438	EPHA4	Silent	INTRON
rs1049817	2	27550967	G	A	0.4944	16/56/17	0.02037	NM_001521,NM_001035521	GTF3C2,GTF3C2	Synonymous_P782P,Synonymous_P782P	EXON
rs10498223	2	228735732	A	G	0.3764	13/41/35	0.8247				INTERGENIC
rs10498277	14	23031833	A	G	0.05056	0/9/80	1				INTERGENIC
rs10498286	14	26887454	A	G	0.2022	2/32/55	0.5078				INTERGENIC
rs10498385	14	43806307	G	A	0.4545	20/40/28	0.5181				INTERGENIC
rs10498389	14	43959213	G	A	0.4213	17/41/31	0.6639				INTERGENIC
rs10498486	14	57759392	A	G	0.05618	0/10/79	1				INTERGENIC
rs10498632	14	92290744	G	A	0.3636	9/46/33	0.3552	NM_001128595,NM_152332,NM_001128596	TC2N,TC2N,TC2N	Silent,Silent,Silent	INTRON
rs1049868	16	85706633	G	A	0.2472	4/36/49	0.5714	NM_001134473,NM_014615	KIAA0182,KIAA0182	Silent,Silent	UTR
rs10498733	6	28699691	A	G	0.06742	0/12/77	1				INTERGENIC
rs10498746	6	40224268	G	A	0.2416	6/31/52	0.5752				INTERGENIC
rs10498874	6	71457053	C	A	0.4663	23/37/29	0.1363	NM_001044305,NM_021940	SMAP1,SMAP1	Silent,Silent	INTRON
rs10499084	6	118302310	A	G	0.2753	7/35/47	1	NM_001029858	SLC35F1	Silent	INTRON
rs10499304	6	155412894	G	A	0.1348	2/20/67	0.6521	NM_012454	TIAM2	Silent	INTRON
rs10499319	7	3157916	A	G	0.3652	9/47/33	0.2546				INTERGENIC
rs1049951	10	135184126	G	A	0.07303	0/13/76	1	NM_004092	ECHS1	Missense_T75I	EXON
rs10499559	7	22109459	A	G	0.1798	2/28/59	0.7272				INTERGENIC
rs10499694	7	50614173	G	A	0.4382	12/54/23	0.0513	NM_000790,NM_001242888,NM_001242886,NM_001082971,NM_001242887,NM_001242889,NM_001242890	DDC,DDC,DDC,DDC,DDC,DDC,DDC	Silent,Silent,Silent,Silent,Silent,Silent,Silent	INTRON
rs1049970	16	66432423	A	G	0.3258	11/36/42	0.4718	NM_001795	CDH5	Missense_I517T	EXON
rs10499911	7	94872226	G	A	0.06742	1/10/78	0.3275	NM_001166160,NM_017650,NM_001166161,NM_001166162,NM_001166163	PPP1R9A,PPP1R9A,PPP1R9A,PPP1R9A,PPP1R9A	Silent,Silent,Silent,Silent,Silent	INTRON
rs10500288	19	44354180	A	G	0.382	16/36/37	0.1816				INTERGENIC
rs10500311	19	52497943	A	G	0.2809	9/32/48	0.2992	NM_198480,NM_001199324	ZNF615,ZNF615	Missense_T129M,Missense_T140M	EXON
rs10500324	16	2741812	A	G	0.4494	16/48/25	0.5204	NM_018992	KCTD5	Silent	INTRON
rs10500392	16	14654594	A	C	0.2416	8/27/54	0.1427	NM_001134477,NM_001242992,NM_002582	PARN,PARN,PARN	Silent,Silent,Silent	INTRON
rs1050045	12	58115271	G	A	0.3371	11/38/40	0.6419	NM_001017958,NM_001017957,NM_001017956,NM_006812	OS9,OS9,OS9,OS9	Silent,Silent,Silent,Silent	UTR,EXON
rs1050054	19	44376681	C	A	0.4326	17/43/29	1	NM_001033719	ZNF404	Silent	UTR
rs10500635	11	5386668	A	G	0.2753	5/39/45	0.4354	NR_038321,NM_001005567	OR51B5,OR51B5	Silent,Silent	INTRON,EXON
rs10500641	11	5469576	G	A	0.1236	0/22/67	0.3476	NR_038321,NM_001005567	OR51B5,OR51B5	Silent,Silent	INTRON,EXON
rs1050071	11	130747231	G	C	0.4551	18/45/26	1	NM_014758	SNX19	Silent	UTR
rs1050078	11	130746146	G	A	0.4213	14/47/28	0.5177	NM_014758	SNX19	Silent	UTR
rs10500879	11	20397200	A	G	0.05056	0/9/80	1	NM_006410,NM_001098521,NM_001098520,NM_001098522	HTATIP2,HTATIP2,HTATIP2,HTATIP2	Silent,Silent,Silent,Silent	INTRON
rs10500956	11	23478455	A	G	0.2216	4/31/53	1				INTERGENIC
rs1050096	1	23884661	A	G	0.4944	19/50/20	0.2937	NM_002167	ID3	Silent	UTR
rs10501099	11	28537265	A	C	0.4494	14/52/23	0.133				INTERGENIC
rs10501337	11	55491473	A	G	0.08989	0/16/73	1				INTERGENIC
rs10501388	11	61790662	G	A	0.4326	18/41/30	0.6652				INTERGENIC
rs10501397	11	66272976	A	C	0.264	8/31/50	0.4104	NM_005700,NM_001256670,NM_130443	DPP3,DPP3,DPP3	Silent,Silent,Silent	INTRON
rs10501429	11	78279790	A	C	0.2191	5/29/55	0.7552	NM_001243251,NM_024678	NARS2,NARS2	Silent,Missense_N87T	UTR,EXON
rs10501603	11	85681916	G	A	0.2584	7/32/50	0.5815	NM_001206946,NM_001206947,NM_007166,NM_001008660	PICALM,PICALM,PICALM,PICALM	Silent,Silent,Silent,Silent	INTRON
rs10502147	11	111569931	A	G	0.236	5/32/52	1	NM_015191	SIK2	Silent	INTRON
rs10502278	11	123772716	C	A	0.3239	10/37/41	0.8073				INTERGENIC
rs1050235	13	76100639	G	A	0.1461	1/24/64	0.6833	NM_203497,NM_203495	COMMD6,COMMD6	Silent,Silent	UTR
rs10502435	18	19107091	A	G	0.2079	1/35/53	0.1048				INTERGENIC
rs10502603	18	30056515	G	A	0.1798	5/22/62	0.1447				INTERGENIC
rs1050285	15	67494494	A	G	0.4719	18/48/23	0.5261	NM_024666	AAGAB	Silent	UTR,EXON
rs10503156	8	1008232	A	G	0.2978	7/39/43	0.8015				INTERGENIC
rs10503362	8	6816415	A	G	0.07303	0/13/76	1				INTERGENIC
rs10503418	8	11118983	A	G	0.4888	22/43/24	0.832				INTERGENIC
rs1050362	16	72130815	A	C	0.3596	14/36/39	0.2545	NM_014003	DHX38	Synonymous_R140R	EXON
rs10503800	8	26695617	A	C	0.2753	5/39/45	0.4354	NM_033303,NM_033302,NM_033304,NM_000680	ADRA1A,ADRA1A,ADRA1A,ADRA1A	Silent,Silent,Silent,Silent	INTRON
rs10503873	8	30462149	G	A	0.3315	13/33/43	0.1496	NM_002095	GTF2E2	Silent	INTRON
rs1050391	6	32917857	A	G	0.08989	1/14/74	0.5227	NM_006120	HLA-DMA	Silent	INTRON
rs10504070	8	49978554	A	G	0.4326	15/47/27	0.525	NM_001256596	C8orf22	Silent	INTRON
rs10504161	8	55055115	G	A	0.191	3/28/58	1	NM_014175	MRPL15	Silent	INTRON
rs10504215	8	57967017	A	G	0.1011	1/16/72	1				INTERGENIC
rs10504216	8	57981470	A	G	0.1404	1/23/65	1				INTERGENIC
rs10504217	8	58037522	G	A	0.1854	2/29/58	0.7259				INTERGENIC
rs10504224	8	58143735	G	A	0.1629	1/27/61	0.4503	NR_038235	LOC100507651	Silent	INTRON
rs10504229	8	58196495	G	A	0.2022	3/30/56	1	NR_026772	C8orf71	Silent	INTRON
rs10504230	8	58197150	A	G	0.1742	2/27/60	1	NR_026772	C8orf71	Silent	EXON
rs10504399	8	68170932	A	G	0.05618	1/8/80	0.2345	NM_006421	ARFGEF1	Silent	INTRON
rs1050448	12	124105925	A	G	0.2416	7/29/53	0.3817	NM_001414	EIF2B1	Silent	UTR
rs10504547	8	74052613	G	A	0.1629	3/23/63	0.6935				INTERGENIC
rs10504846	8	89327738	A	G	0.0618	0/11/78	1	NM_005941	MMP16	Silent	INTRON
rs1050527	19	54677167	A	C	0.1966	4/27/58	0.7367	NM_001146083,NM_024298,NM_001146056	MBOAT7,MBOAT7,MBOAT7	Silent,Silent,Silent	UTR
rs10505430	8	124191933	A	G	0.1348	0/24/65	0.3522				INTERGENIC
rs1050544	19	19287901	A	G	0.3708	9/48/32	0.1777	NR_027307,NR_027308,NM_005919,NM_001145784	MEF2BNB-MEF2B,MEF2BNB-MEF2B,MEF2BNB-MEF2B,MEF2BNB	Silent,Silent,Silent,Silent	INTRON
rs10505455	8	126740960	G	A	0.1517	1/25/63	0.682				INTERGENIC
rs10505476	8	128408116	A	G	0.3371	10/40/39	1				INTERGENIC
rs10505477	8	128407443	G	A	0.4944	22/44/23	1				INTERGENIC
rs10505724	12	2782070	G	A	0.1461	2/22/65	1	NM_001167624,NM_199460,NM_001129836,NM_001129829,NM_000719,NM_001129827,NM_001129832,NM_001129835,NM_001129842,NM_001129831,NM_001129839,NM_001167623,NM_001129841,NM_001129837,NM_001129834,NM_001129843,NM_001129844,NM_001129840,NM_001167625,NM_001129838,NM_001129830,NM_001129833,NM_001129846	CACNA1C,CACNA1C,CACNA1C,CACNA1C,CACNA1C,CACNA1C,CACNA1C,CACNA1C,CACNA1C,CACNA1C,CACNA1C,CACNA1C,CACNA1C,CACNA1C,CACNA1C,CACNA1C,CACNA1C,CACNA1C,CACNA1C,CACNA1C,CACNA1C,CACNA1C,CACNA1C	Silent,Silent,Silent,Silent,Silent,Silent,Silent,Silent,Silent,Silent,Silent,Silent,Silent,Silent,Silent,Silent,Silent,Silent,Silent,Silent,Silent,Silent,Silent	INTRON
rs10505753	12	10245720	G	A	0.2022	4/28/57	0.7481	NM_016511	CLEC1A	Silent	INTRON
rs10506276	12	48594514	A	G	0.1461	2/22/65	1				INTERGENIC
rs10506294	12	51070554	G	A	0.3315	8/43/38	0.4788	NM_173602	DIP2B	Silent	INTRON
rs10506464	12	64209976	A	G	0.2079	6/25/58	0.1932				INTERGENIC
rs10506521	17	61341314	A	G	0.2921	9/34/46	0.4503	NM_025185	TANC2	Silent	INTRON
rs1050673	6	33161661	A	G	0.3146	10/36/43	0.6227	NM_021976	RXRB	Silent	UTR
rs10507070	12	96349057	A	G	0.1461	3/20/66	0.3849	NM_152435	AMDHD1	Silent	INTRON
rs10507192	12	105948247	G	A	0.1742	4/23/62	0.2898				INTERGENIC
rs10507243	12	114708798	G	A	0.427	18/40/31	0.5151				INTERGENIC
rs10507372	13	27323607	A	C	0.08427	1/13/75	0.4743				INTERGENIC
rs1050745	10	61787249	A	G	0.2865	9/33/47	0.4354	NM_001204403,NM_001204404,NM_020987,NM_001149	ANK3,ANK3,ANK3,ANK3	Silent,Silent,Silent,Silent	UTR
rs10507487	13	41560602	A	G	0.1124	4/12/73	0.01041	NM_172373	ELF1	Silent	INTRON
rs10507489	13	41564422	A	G	0.1124	4/12/73	0.01041	NM_172373	ELF1	Silent	INTRON
rs1050803	6	137234970	A	C	0.4213	17/41/31	0.6639	NM_000288	PEX7	Silent	UTR
rs10508230	10	2393152	A	G	0.1461	1/24/64	0.6833				INTERGENIC
rs10508255	10	3444851	G	A	0.2135	5/28/56	0.5327				INTERGENIC
rs10508332	10	7677203	G	A	0.2809	8/34/47	0.6037	NM_030569,NM_001001851	ITIH5,ITIH5	Silent,Silent	INTRON
rs10508452	10	13005288	A	C	0.3539	14/35/40	0.2444	NM_031455	CCDC3	Silent	INTRON
rs10508462	10	13519743	C	A	0.3427	11/39/39	0.8152	NM_152751,NM_001100912	BEND7,BEND7	Silent,Silent	INTRON
rs1050847	16	87443734	G	A	0.4213	18/39/32	0.3845	NM_015144	ZCCHC14	Silent	UTR
rs10508470	10	14021822	A	G	0.3371	6/48/35	0.0623	NM_018027	FRMD4A	Silent	INTRON
rs10508476	10	14555187	A	G	0.236	4/34/51	0.7705				INTERGENIC
rs1050863	16	87440895	G	A	0.4438	18/43/28	0.8321	NM_015144	ZCCHC14	Silent	UTR
rs10508816	10	35459976	A	G	0.3539	13/37/39	0.4855	NM_183013,NM_182853,NM_182850,NM_001881,NM_183060,NM_181571,NM_183011,NM_183012,NM_182771,NM_182772	CREM,CREM,CREM,CREM,CREM,CREM,CREM,CREM,CREM,CREM	Silent,Silent,Silent,Silent,Silent,Silent,Silent,Silent,Silent,Silent	INTRON
rs10508876	10	44454186	A	G	0.07303	0/13/76	1	NR_033846	LOC283033	Silent	INTRON
rs10508877	10	44482885	A	G	0.118	0/21/68	0.6004				INTERGENIC
rs10509154	10	63371375	A	G	0.427	18/40/31	0.5151				INTERGENIC
rs10509199	10	65625814	A	C	0.4045	14/44/31	1				INTERGENIC
rs10509306	10	70645697	A	G	0.1236	0/22/67	0.3476	NM_001130160,NM_001130159,NM_001130161,NM_152709,NM_001130162	STOX1,STOX1,STOX1,STOX1,STOX1	Silent,Silent,Synonymous_N715N,Synonymous_N715N,Synonymous_N605N	INTRON,EXON
rs10509322	10	72111848	G	A	0.2247	6/28/55	0.3642	NM_207119,NM_018239,NM_018205	LRRC20,LRRC20,LRRC20	Silent,Silent,Silent	INTRON
rs1050943	10	86276956	A	G	0.2697	6/36/47	1	NM_018999	FAM190B	Silent	UTR
rs10509495	10	86157290	G	A	0.08989	1/14/74	0.5227	NM_018999	FAM190B	Silent	INTRON
rs10509660	10	95264507	C	A	0.1798	3/26/60	1	NM_001127182,NM_018131	CEP55,CEP55	Silent,Silent	INTRON
rs10509681	10	96798749	G	A	0.1404	2/21/66	0.6758	NM_001198855,NM_000770,NM_001198853,NM_001198854	CYP2C8,CYP2C8,CYP2C8,CYP2C8	Missense_K329R,Missense_K399R,Missense_K329R,Missense_K297R	EXON
rs10509894	10	111050962	C	A	0.1629	2/25/62	1				INTERGENIC
rs10509907	10	111781715	G	A	0.09551	2/13/74	0.1691	NM_019903,NM_001121,NM_016824	ADD3,ADD3,ADD3	Silent,Silent,Silent	INTRON
rs10509910	10	112001760	A	G	0.1292	3/17/69	0.1508	NM_130439,NM_001008541,NM_005962	MXI1,MXI1,MXI1	Silent,Silent,Silent	INTRON
rs10509923	10	112419189	G	A	0.2921	11/30/48	0.07879	NM_001134363	RBM20	Silent	INTRON
rs10509940	10	113120504	A	G	0.3483	15/32/42	0.06061				INTERGENIC
rs10509941	10	113127257	G	A	0.3989	18/35/36	0.1199				INTERGENIC
rs10510007	10	116636721	G	A	0.3483	11/40/38	1	NM_001135051	FAM160B1	Silent	INTRON
rs10510102	10	123625190	G	A	0.1236	1/20/68	1	NM_001001976,NM_007041	ATE1,ATE1	Silent,Silent	INTRON
rs10510149	10	127495807	C	A	0.4494	19/42/28	0.6712	NM_000375	UROS	Silent	INTRON
rs10510243	3	3006444	G	A	0.1292	2/19/68	0.6311	NM_175607,NM_001206955,NM_001206956,NM_175613	CNTN4,CNTN4,CNTN4,CNTN4	Silent,Silent,Silent,Silent	INTRON
rs10510466	3	16902837	G	A	0.2584	7/32/50	0.5815				INTERGENIC
rs10510613	3	28927195	A	G	0.07303	0/13/76	1				INTERGENIC
rs10510621	3	29516639	A	G	0.1236	0/22/67	0.3476	NM_001177711,NM_001003792,NM_014483,NM_001003793,NM_001177712	RBMS3,RBMS3,RBMS3,RBMS3,RBMS3	Silent,Silent,Silent,Silent,Silent	INTRON
rs10510708	3	40404770	G	A	0.3539	10/43/36	0.8163				INTERGENIC
rs10510760	3	52650348	A	G	0.2921	6/40/43	0.6073	NM_018313,NM_018165,NM_181042	PBRM1,PBRM1,PBRM1	Silent,Silent,Silent	INTRON
rs10510793	3	57473750	A	G	0.1124	1/18/70	1	NM_178504	DNAH12	Silent	INTRON
rs1051091	1	169677709	G	A	0.264	6/35/48	1	NM_000655,NR_029467	SELL,SELL	Synonymous_L120L,Silent	EXON
rs10511017	3	71410012	G	A	0.2416	8/27/54	0.1427	NM_001244808,NM_001244810,NM_001244816,NM_032682,NM_001012505	FOXP1,FOXP1,FOXP1,FOXP1,FOXP1	Silent,Silent,Silent,Silent,Silent	INTRON
rs1051109	3	158415344	G	A	0.191	3/28/58	1	NM_206963	RARRES1	Silent	UTR,EXON
rs10511237	3	104843783	A	G	0.07303	2/9/78	0.06008				INTERGENIC
rs10511316	3	112347079	G	A	0.264	4/39/46	0.2868	NM_199511,NM_199512	CCDC80,CCDC80	Silent,Silent	INTRON
rs10511395	3	119536559	A	C	0.118	0/21/68	0.6004	NM_033013,NM_003889,NM_022002	NR1I2,NR1I2,NR1I2	Silent,Silent,Silent	UTR
rs1051168	15	85200520	A	C	0.2841	3/44/41	0.03843	NM_021077,NM_205858	NMB,NMB	Missense_P73T,Missense_P73T	EXON
rs10512064	9	79776332	G	A	0.1067	2/15/72	0.2473				INTERGENIC
rs10512477	17	35552827	G	A	0.2022	4/28/57	0.7481	NM_198836,NM_198834,NM_198837,NM_198838,NM_198839	ACACA,ACACA,ACACA,ACACA,ACACA	Silent,Silent,Silent,Silent,Silent	INTRON
rs10512491	17	60045295	A	G	0.05618	0/10/79	1	NM_005121	MED13	Silent	INTRON
rs10512513	17	64535138	A	C	0.4551	20/41/28	0.5239	NM_002737	PRKCA	Silent	INTRON
rs10512613	17	75152017	C	A	0.3989	14/43/32	1	NM_001204408,NM_001204410,NM_001039573,NM_003003,NM_001143998,NM_001143999	SEC14L1,SEC14L1,SEC14L1,SEC14L1,SEC14L1,SEC14L1	Silent,Silent,Silent,Silent,Silent,Silent	INTRON,EXON
rs10512644	5	1850563	C	A	0.3933	16/38/35	0.3736				INTERGENIC
rs10512645	5	1850220	G	A	0.3933	16/38/35	0.3736				INTERGENIC
rs10512646	5	1839498	G	A	0.3708	13/40/36	0.82				INTERGENIC
rs1051266	21	46957794	A	G	0.5	22/45/22	1	NM_194255,NM_001205206	SLC19A1,SLC19A1	Missense_H27R,Missense_H27R	EXON
rs10512684	5	38417839	G	A	0.2079	3/31/55	0.7539	NM_001205301,NM_152403,NM_182798	EGFLAM,EGFLAM,EGFLAM	Silent,Silent,Silent	INTRON
rs10512734	5	40393605	G	A	0.3427	12/37/40	0.4831				INTERGENIC
rs10512747	5	40841741	A	G	0.118	1/19/69	1	NM_032587	CARD6	Missense_S86L	EXON
rs10512827	5	43368066	A	G	0.4551	22/37/30	0.1363				INTERGENIC
rs10512838	5	5883115	A	G	0.1517	4/19/66	0.1069				INTERGENIC
rs10512839	3	131730242	G	A	0.2584	6/34/49	1	NM_130808	CPNE4	Silent	INTRON
rs10512916	5	50310649	G	A	0.1685	2/26/61	1				INTERGENIC
rs1051296	21	46934861	C	A	0.4888	22/43/24	0.832	NM_001205207,NM_194255,NM_001205206	SLC19A1,SLC19A1,SLC19A1	Silent,Silent,Silent	UTR
rs1051298	21	46934826	A	G	0.4888	22/43/24	0.832	NM_001205207,NM_194255,NM_001205206	SLC19A1,SLC19A1,SLC19A1	Silent,Silent,Silent	UTR
rs1051303	19	41118056	G	A	0.4775	23/39/27	0.288	NM_003573,NM_001042544,NM_001042545	LTBP4,LTBP4,LTBP4	Missense_T783A,Missense_T820A,Missense_T753A	EXON
rs1051308	16	4560301	G	A	0.3034	10/34/45	0.4499	NM_001127206,NM_002134,NM_001127204,NM_001127205	HMOX2,HMOX2,HMOX2,HMOX2	Silent,Silent,Silent,Silent	UTR
rs10513141	5	57625508	A	G	0.07865	0/14/75	1				INTERGENIC
rs10513151	5	13728151	G	A	0.3315	12/35/42	0.3375	NM_001369	DNAH5	Silent	INTRON
rs10513170	5	14263981	G	A	0.07303	0/13/76	1	NM_007118	TRIO	Silent	INTRON
rs1051331	21	46226786	G	A	0.1236	2/18/69	0.6136	NM_006936	SUMO3	Silent	UTR
rs1051340	14	92441066	A	G	0.3876	13/43/33	1	NM_004239	TRIP11	Missense_G1827S	EXON
rs10513453	3	153640591	A	G	0.191	2/30/57	0.5123				INTERGENIC
rs10513791	3	182862976	A	C	0.0618	0/11/78	1	NM_014398	LAMP3	Silent	INTRON
rs10514217	18	74144939	G	A	0.4045	19/34/36	0.05047	NM_014643	ZNF516	Silent	INTRON
rs10514271	5	84876628	A	G	0.3427	10/41/38	1				INTERGENIC
rs10514296	5	87190084	A	C	0.2472	9/26/54	0.04705				INTERGENIC
rs1051431	12	123645803	G	A	0.2303	5/31/53	0.7731	NM_022782	MPHOSPH9	Synonymous_Y935Y	EXON
rs1051434	12	123641200	G	A	0.3125	10/35/43	0.4649	NM_022782	MPHOSPH9	Silent	UTR
rs10514390	16	75202730	G	A	0.3876	16/37/36	0.2652	NM_153688	ZFP1	Silent	INTRON
rs10514393	16	75344476	G	A	0.4326	22/33/34	0.02968	NM_006324	CFDP1	Silent	INTRON
rs10514853	5	57847893	A	G	0.382	14/40/35	0.6565				INTERGENIC
rs1051500	19	58944402	A	G	0.4831	23/40/26	0.3957	NM_003433	ZNF132	Silent	UTR
rs1051509	10	49654195	G	A	0.4438	18/43/28	0.8321	NM_001256027,NR_045675,NM_021226,NM_001256025,NM_001256026,NM_001256024	ARHGAP22,ARHGAP22,ARHGAP22,ARHGAP22,ARHGAP22,ARHGAP22	Silent,Silent,Silent,Silent,Silent,Silent	UTR,EXON
rs10515104	17	53696402	A	G	0.1854	3/27/59	1				INTERGENIC
rs10515157	17	56433448	A	G	0.1966	6/23/60	0.0934	NM_017763	RNF43	Silent	INTRON
rs10515274	5	97793862	G	A	0.236	5/32/52	1				INTERGENIC
rs10515434	5	111036745	A	G	0.0618	0/11/78	1	NR_040093	LOC100505678	Silent	INTRON,EXON
rs10515552	5	145038831	G	A	0.06742	1/10/78	0.3275				INTERGENIC
rs10515565	5	145617707	A	G	0.3466	11/39/38	0.8169	NM_018989	RBM27	Silent	INTRON
rs10515577	5	146222814	C	A	0.1236	3/16/70	0.1202	NM_181674,NM_181677,NM_004576,NM_181676,NM_001127381,NM_181675,NM_181678	PPP2R2B,PPP2R2B,PPP2R2B,PPP2R2B,PPP2R2B,PPP2R2B,PPP2R2B	Silent,Silent,Silent,Silent,Silent,Silent,Silent	INTRON
rs10515652	5	151561278	A	G	0.07865	2/10/77	0.08115				INTERGENIC
rs10515750	5	156810072	A	G	0.07303	0/13/76	1	NM_001037333,NM_001037332,NM_014376	CYFIP2,CYFIP2,CYFIP2	Silent,Silent,Silent	INTRON,EXON
rs10515769	5	158096975	A	G	0.4494	20/40/29	0.3956				INTERGENIC
rs10515921	2	102981018	C	A	0.1517	1/25/63	0.682	NM_003855	IL18R1	Silent	INTRON
rs10516047	5	167936019	A	G	0.236	1/40/48	0.03486	NM_002887	RARS	Silent	INTRON
rs1051613	4	951179	G	A	0.4382	17/44/28	1	NM_032326	TMEM175	Silent	INTRON
rs10516158	4	942439	A	G	0.1404	3/19/67	0.3652	NM_032326	TMEM175	Silent	INTRON
rs10516200	4	10082156	A	C	0.264	7/33/49	0.7842	NM_005112,NM_017491	WDR1,WDR1	Silent,Silent	INTRON
rs10516295	4	16064027	A	C	0.3427	8/45/36	0.3468	NM_001145849,NM_001145851,NM_001145847,NM_001145852,NM_006017,NM_001145850,NM_001145848	PROM1,PROM1,PROM1,PROM1,PROM1,PROM1,PROM1	Silent,Silent,Silent,Silent,Silent,Silent,Silent	INTRON
rs10516312	4	17402150	A	G	0.2303	6/29/54	0.5471				INTERGENIC
rs1051638	8	22278781	A	G	0.4101	9/55/25	0.0152	NM_015359,NM_001128431,NM_001135154,NM_001135153	SLC39A14,SLC39A14,SLC39A14,SLC39A14	Silent,Silent,Silent,Silent	INTRON
rs10516523	4	106625263	A	C	0.1461	1/24/64	0.6833	NM_020395,NM_001142471	INTS12,INTS12	Silent,Silent	INTRON
rs10516535	4	107394976	A	G	0.4888	20/47/22	0.6745				INTERGENIC
rs10516603	4	115467459	G	A	0.191	6/22/61	0.07852				INTERGENIC
rs10516689	4	84384995	A	G	0.4494	17/46/26	0.8304	NM_139076	FAM175A	Silent	INTRON
rs10516690	4	84465613	A	G	0.4045	10/52/27	0.07673	NM_001256422,NM_001256421,NM_032717	AGPAT9,AGPAT9,AGPAT9	Silent,Silent,Silent	INTRON
rs1051684	17	62006497	A	G	0.382	8/52/29	0.04199	NM_000626,NM_001039933,NM_021602	CD79B,CD79B,CD79B	Silent,Silent,Silent	UTR
rs10516936	4	94572516	G	A	0.09659	2/13/73	0.1724	NM_001510	GRID2	Silent	INTRON
rs10516939	4	94574700	A	G	0.09551	2/13/74	0.1691	NM_001510	GRID2	Silent	INTRON
rs1051708	8	22279863	C	A	0.4101	9/55/25	0.0152	NM_015359,NM_001128431,NM_001135154,NM_001135153	SLC39A14,SLC39A14,SLC39A14,SLC39A14	Silent,Silent,Silent,Silent	INTRON
rs10517281	4	54027595	G	A	0.1854	5/23/61	0.1673	NM_152540	SCFD2	Silent	INTRON
rs1051730	15	78894339	A	G	0.3764	11/45/33	0.6508	NR_046313,NM_001166694,NM_000743	CHRNA3,CHRNA3,CHRNA3	Silent,Synonymous_Y215Y,Synonymous_Y215Y	EXON
rs10517522	4	39453790	G	A	0.3315	8/43/38	0.4788				INTERGENIC
rs10517574	4	154510843	A	G	0.2921	9/34/46	0.4503	NM_001131007,NM_015196	KIAA0922,KIAA0922	Silent,Silent	INTRON
rs10517593	4	155400984	G	A	0.4551	18/45/26	1	NM_001142552	DCHS2	Silent	INTRON,EXON
rs1051760	7	150070630	G	A	0.3371	9/42/38	0.8121	NM_001099695,NM_013400,NM_001099696,NM_014374	REPIN1,REPIN1,REPIN1,REPIN1	Silent,Silent,Silent,Silent	UTR
rs1051794	6	31379109	A	G	0.2753	7/35/47	1	NR_036523,NR_036524,NM_000247,NM_001177519	MICA,MICA,MICA,MICA	Silent,Silent,Missense_E196K,Missense_E196K	EXON
rs10518011	4	169482396	A	G	0.09551	1/15/73	0.5698	NM_016081,NM_001166108	PALLD,PALLD	Silent,Silent	INTRON
rs10518194	4	79083490	G	A	0.1685	3/24/62	0.7057	NM_025074,NM_001166133	FRAS1,FRAS1	Silent,Silent	INTRON
rs10518251	19	15851261	A	G	0.2753	7/35/47	1				INTERGENIC
rs10518271	19	58495059	A	G	0.4326	17/43/29	1	NM_025027	ZNF606	Silent	INTRON
rs10518335	4	120522172	A	G	0.2247	4/32/53	1	NM_033430,NM_001083,NM_033437	PDE5A,PDE5A,PDE5A	Silent,Silent,Silent	INTRON
rs10518410	4	124018404	G	A	0.118	2/17/70	0.3378	NM_145207	SPATA5	Silent	INTRON
rs1051858	14	58831142	G	A	0.3764	11/45/33	0.6508	NM_023000,NM_002892,NM_023001	ARID4A,ARID4A,ARID4A	Missense_T779A,Missense_T779A,Missense_T779A	EXON
rs10518697	15	40910668	A	G	0.3807	17/33/38	0.06913	NM_144508,NM_170589	CASC5,CASC5	Silent,Silent	INTRON
rs10518705	15	67363283	C	A	0.4663	20/43/26	0.8318	NM_005902	SMAD3	Silent	INTRON
rs10518707	15	67365622	G	A	0.4663	20/43/26	0.8318	NM_005902	SMAD3	Silent	INTRON
rs1051875	22	23466031	G	A	0.427	18/40/31	0.5151	NM_014433,NM_002073	RTDR1,GNAZ	Silent,Silent	INTRON
rs10518812	15	43652937	C	A	0.1685	2/26/61	1	NM_152455	ZSCAN29	Silent	UTR
rs10518820	15	43888976	A	C	0.0618	0/11/78	1	NM_020990	CKMT1B	Silent	INTRON
rs1051886	12	49359989	A	G	0.3708	16/34/39	0.1101	NM_003394	WNT10B	Synonymous_H353H	EXON
rs10518899	15	57491182	G	A	0.4438	18/43/28	0.8321	NM_207038,NM_003205,NM_207037,NM_207036	TCF12,TCF12,TCF12,TCF12	Silent,Silent,Silent,Silent	INTRON
rs10519162	15	77472871	A	G	0.118	0/21/68	0.6004	NM_024776	PEAK1	Synonymous_N466N	EXON
rs10519197	15	49172317	C	A	0.1798	4/24/61	0.4673	NM_203349,NM_014335	SHC4,EID1	Silent,Silent	INTRON
rs10519275	15	79825740	A	G	0.2135	7/24/58	0.06443				INTERGENIC
rs10519348	5	112601878	A	G	0.2528	5/35/49	1	NM_001085377,NM_002387	MCC,MCC	Silent,Silent	INTRON
rs10519445	15	24106808	G	A	0.4157	19/36/34	0.1273				INTERGENIC
rs10519463	4	139407719	G	A	0.142	4/17/67	0.06481				INTERGENIC
rs10519477	2	1431590	A	G	0.2022	4/28/57	0.7481	NM_001206744,NM_001206745,NM_175719,NM_000547,NM_175721,NM_175722	TPO,TPO,TPO,TPO,TPO,TPO	Silent,Silent,Silent,Silent,Silent,Silent	INTRON
rs10519515	4	140901754	C	A	0.3989	12/47/30	0.3857	NM_018717	MAML3	Silent	INTRON
rs10519560	4	141409324	G	A	0.1124	0/20/69	0.592				INTERGENIC
rs10519566	15	26975870	G	A	0.3764	14/39/36	0.5064	NM_021912,NM_000814	GABRB3,GABRB3	Silent,Silent	INTRON
rs10519678	4	144182073	G	A	0.4663	22/39/28	0.2877				INTERGENIC
rs10519707	5	121871938	A	G	0.3202	10/37/42	0.6336				INTERGENIC
rs1051992	11	6340706	A	G	0.3807	14/39/35	0.6508	NM_145040	PRKCDBP	Missense_L158P	EXON
rs10520176	2	77217310	A	G	0.4551	21/39/29	0.2878	NM_001134745	LRRTM4	Silent	INTRON
rs1052053	1	156202173	G	A	0.3876	15/39/35	0.5041	NM_001199663,NM_001199661,NM_001199664,NM_001199654,NM_001199653,NM_001199662,NM_007221	PMF1-BGLAP,PMF1-BGLAP,PMF1-BGLAP,PMF1,PMF1,PMF1-BGLAP,PMF1	Missense_Q75R,Missense_Q75R,Silent,Silent,Missense_Q75R,Missense_Q75R,Missense_Q75R	INTRON,EXON
rs10520576	15	83818272	A	G	0.2191	8/23/58	0.02746	NM_016073	HDGFRP3	Silent	INTRON
rs10520597	15	86170255	A	G	0.264	12/23/54	0.002273	NM_007200,NM_006738	AKAP13,AKAP13	Silent,Silent	INTRON
rs1052067	1	156206121	A	G	0.3034	10/34/45	0.4499	NM_001199663,NM_001199661,NM_001199664,NM_001199654,NM_001199653,NM_001199662,NM_007221	PMF1-BGLAP,PMF1-BGLAP,PMF1-BGLAP,PMF1,PMF1,PMF1-BGLAP,PMF1	Silent,Silent,Missense_M68I,Missense_M139I,Silent,Missense_M137I,Missense_M137I	INTRON,EXON
rs10520720	15	93634724	A	G	0.191	3/28/58	1				INTERGENIC
rs10520846	5	16901752	G	A	0.108	1/17/70	1	NM_012334	MYO10	Silent	INTRON
rs10520847	5	16903718	C	A	0.118	1/19/69	1	NM_012334	MYO10	Silent	INTRON
rs10520873	5	7901230	G	A	0.3146	7/42/40	0.466	NM_002454,NM_024010	MTRR,MTRR	Silent,Silent	UTR
rs10521004	5	33529263	G	A	0.1011	0/18/71	0.5912	NM_030955	ADAMTS12	Silent	INTRON
rs10521007	5	33758562	A	G	0.1517	3/21/65	0.4106	NM_030955	ADAMTS12	Silent	INTRON
rs10521120	16	22105597	A	G	0.1292	2/19/68	0.6311	NM_173615	VWA3A	Silent	INTRON
rs10521145	16	28596884	A	G	0.1011	0/18/71	0.5912	NM_138414	CCDC101	Silent	INTRON
rs10521434	9	72448995	A	G	0.1573	4/20/65	0.2156	NM_001010940	C9orf135	Silent	INTRON
rs1052176	1	155260383	A	C	0.2528	2/41/46	0.05023	NM_181871,NM_000298	PKLR,PKLR	Synonymous_R538R,Synonymous_R569R	EXON
rs1052177	1	155260350	G	A	0.2528	2/41/46	0.05023	NM_181871,NM_000298	PKLR,PKLR	Silent,Silent	UTR
rs1052281	10	134143942	A	G	0.4045	13/46/30	0.6594				INTERGENIC
rs1052299	17	17750419	A	G	0.4101	16/41/32	0.6639	NM_001082968,NM_001033551	TOM1L2,TOM1L2	Silent,Silent	UTR
rs1052486	6	31610686	G	A	0.4382	19/40/30	0.3972	NM_001199697,NM_001199698,NM_080702,NM_001098534,NM_004639,NM_080703	BAG6,BAG6,BAG6,BAG6,BAG6,BAG6	Silent,Missense_S619P,Missense_S619P,Missense_S619P,Missense_S625P,Missense_S619P	INTRON,EXON
rs1052501	3	41925398	G	A	0.1966	4/27/58	0.7367	NM_017886	ULK4	Missense_A542T	EXON
rs1052551	17	44068924	A	G	0.1348	0/24/65	0.3522	NM_001123067,NM_001203251,NM_005910,NM_016835,NM_001203252,NM_016834,NM_001123066,NM_016841	MAPT,MAPT,MAPT,MAPT,MAPT,MAPT,MAPT,MAPT	Synonymous_P147P,Synonymous_P147P,Synonymous_P176P,Synonymous_P493P,Synonymous_P176P,Synonymous_P118P,Synonymous_P493P,Synonymous_P118P	EXON
rs1052553	17	44073889	G	A	0.1348	0/24/65	0.3522	NM_001123067,NM_001203251,NM_005910,NM_016835,NM_001203252,NM_016834,NM_001123066,NM_016841	MAPT,MAPT,MAPT,MAPT,MAPT,MAPT,MAPT,MAPT	Synonymous_A198A,Synonymous_A198A,Synonymous_A227A,Synonymous_A544A,Synonymous_A227A,Synonymous_A169A,Synonymous_A562A,Synonymous_A169A	EXON
rs1052587	17	44102604	G	A	0.1348	0/24/65	0.3522	NM_001123067,NM_001203251,NM_005910,NM_016835,NM_001203252,NM_016834,NM_001123066,NM_016841	MAPT,MAPT,MAPT,MAPT,MAPT,MAPT,MAPT,MAPT	Silent,Silent,Silent,Silent,Silent,Silent,Silent,Silent	UTR
rs1052617	17	3909404	A	C	0.3258	9/40/40	1	NM_015113	ZZEF1	Silent	UTR
rs1052629	16	835298	A	G	0.1966	5/25/59	0.3126	NM_058192	RPUSD1	Silent	UTR
rs1052693	6	30876152	A	G	0.2022	7/22/60	0.04176	NM_001517	GTF2H4	Silent	UTR
rs1052706	17	71192663	A	G	0.4888	22/43/24	0.832	NM_018714	COG1	Synonymous_Q111Q	EXON
rs1052780	14	102695406	A	G	0.05056	0/9/80	1	NM_014226	MOK	Silent	UTR
rs1052820	2	54886347	A	G	0.4326	15/47/27	0.525	NM_003128,NM_178313	SPTBN1,SPTBN1	Synonymous_P2100P,Synonymous_P2087P	EXON
rs1052826	20	61576777	G	A	0.2022	5/26/58	0.3372	NM_017896	C20orf11	Silent	UTR
rs1052882	19	463528	G	A	0.309	9/37/43	0.8058	NM_182577	ODF3L2	Silent	UTR
rs1052892	18	6913716	A	G	0.1124	1/18/70	1	NM_001010000	ARHGAP28	Silent	UTR
rs1052989	6	31146403	A	G	0.2809	4/42/43	0.1867				INTERGENIC
rs1053000	10	3178881	A	G	0.2247	3/34/52	0.5439	NM_002627,NM_001242339	PFKP,PFKP	Silent,Silent	UTR
rs1053438	1	25687901	G	A	0.4045	10/52/27	0.07673	NM_014313	TMEM50A	Silent	UTR
rs1053477	5	184393	G	A	0.3371	10/40/39	1	NM_052909	PLEKHG4B	Silent	UTR
rs1053478	5	184750	A	G	0.3371	10/40/39	1	NM_052909	PLEKHG4B	Silent	UTR
rs1053479	5	184760	A	G	0.3371	10/40/39	1	NM_052909	PLEKHG4B	Silent	UTR
rs1053590	1	152488428	A	G	0.3933	11/48/30	0.2715	NM_019060	CRCT1	Silent	UTR
rs1053598	6	24704538	A	G	0.3034	8/38/43	1	NM_018473,NM_001160094	ACOT13,ACOT13	Silent,Silent	UTR
rs1053609	2	27293150	C	A	0.4101	14/45/30	0.8267	NM_021831	AGBL5	Silent	UTR
rs1053612	16	67423939	G	A	0.07865	0/14/75	1	NM_016140,NM_015964	TPPP3,TPPP3	Silent,Silent	UTR
rs1053624	1	46827485	A	G	0.3708	12/42/35	1	NM_199044,NR_045790,NR_045791,NR_045789,NM_001256127,NM_001256128	NSUN4,NSUN4,NSUN4,NSUN4,NSUN4,NSUN4	Synonymous_P374P,Silent,Silent,Silent,Synonymous_P325P,Synonymous_P325P	EXON
rs1053667	14	45543038	G	A	0.07865	1/12/76	0.4252	NM_015091	FAM179B	Silent	UTR
rs1053738	3	124951821	G	A	0.2865	8/35/46	0.7951	NM_021964	ZNF148	Synonymous_P583P	EXON
rs1053800	17	45884973	A	G	0.3933	19/32/38	0.02543	NM_145798	OSBPL7	Silent	UTR
rs1053846	1	40223140	C	A	0.2921	11/30/48	0.07879	NM_001195007,NM_203456	PPIE,PPIE	Silent,Silent	INTRON,EXON
rs1053878	9	136131651	A	G	0.07865	1/12/76	0.4252	NM_020469	ABO	Missense_R156W	EXON
rs1053924	6	32120715	A	G	0.3596	12/40/37	0.8199	NR_037170,NR_037169,NR_037172,NR_037171	LOC100507547,LOC100507547,LOC100507547,LOC100507547	Silent,Silent,Silent,Silent	EXON
rs1053950	3	142770314	C	A	0.3539	9/45/35	0.3648	NM_001080415	U2SURP	Silent	INTRON
rs1054025	6	33035771	G	A	0.05056	1/7/81	0.1914	NM_001242524,NM_033554,NM_001242525	HLA-DPA1,HLA-DPA1,HLA-DPA1	Silent,Silent,Silent	INTRON
rs1054038	10	134188874	A	G	0.2809	6/38/45	0.7932	NM_030626,NM_001143757	LRRC27,LRRC27	Silent,Silent	UTR
rs1054090	4	2943361	G	A	0.4663	17/49/23	0.3963	NR_015453,NM_003703	NOP14-AS1,NOP14	Silent,Missense_Q716R	INTRON,EXON
rs1054174	5	204952	A	G	0.2079	3/31/55	0.7539	NM_145265	CCDC127	Silent	UTR
rs1054190	3	119536718	A	G	0.08989	0/16/73	1	NM_033013,NM_003889,NM_022002	NR1I2,NR1I2,NR1I2	Silent,Silent,Silent	UTR
rs1054191	3	119536897	A	G	0.118	0/21/68	0.6004	NM_033013,NM_003889,NM_022002	NR1I2,NR1I2,NR1I2	Silent,Silent,Silent	UTR
rs1054307	15	49281624	A	C	0.3202	9/39/41	1	NM_001193489,NM_014701	SECISBP2L,SECISBP2L	Silent,Silent	UTR
rs1054435	15	90171306	G	A	0.309	10/35/44	0.4606	NM_198525	KIF7	Silent	UTR
rs1054476	22	25609572	G	A	0.2135	5/28/56	0.5327				INTERGENIC
rs1054496	4	174089080	A	G	0.2697	4/40/45	0.2808				INTERGENIC
rs1054737	2	26679394	A	G	0.08427	0/15/74	1	NM_145038	CCDC164	Silent	UTR
rs1054747	16	89220846	A	G	0.07303	1/11/77	0.3761	NR_045666,NM_001127214,NM_001243279,NM_174917,NR_023316,NR_045667	ACSF3,ACSF3,ACSF3,ACSF3,ACSF3,ACSF3	Silent,Silent,Silent,Silent,Silent,Silent	UTR,EXON
rs1054770	19	49878115	A	G	0.2472	4/36/49	0.5714	NM_001197302,NM_001197301,NM_014419	DKKL1,DKKL1,DKKL1	Missense_G112S,Missense_G156S,Missense_G187S	EXON
rs1054807	12	89913419	A	G	0.1685	1/28/60	0.4486	NR_037660,NM_001199777,NM_172240,NR_037659,NM_001199782,NM_001199781,NM_003774	POC1B,POC1B,POC1B,POC1B,POC1B-GALNT4,POC1B-GALNT4,GALNT4	Silent,Silent,Silent,Silent,Silent,Silent,Silent	INTRON
rs1054873	2	111876148	G	A	0.4045	15/42/32	0.8284				INTERGENIC
rs1054888	1	238644100	G	A	0.3034	7/40/42	0.6251	NR_015407	LOC339535	Silent	EXON
rs1055055	1	42880516	A	G	0.3427	7/47/35	0.157	NM_173642	RIMKLA	Synonymous_S349S	EXON
rs1055088	11	102207851	G	A	0.3371	6/48/35	0.0623	NM_001165,NM_182962	BIRC3,BIRC3	Silent,Silent	UTR
rs1055091	2	190635143	G	A	0.236	5/32/52	1	NM_001128150,NM_016467	ORMDL1,ORMDL1	Silent,Silent	UTR
rs1055184	1	155868984	A	G	0.07303	1/11/77	0.3761	NM_006912	RIT1	Silent	UTR
rs1055240	7	150390504	A	C	0.4382	16/46/27	0.8292	NM_015660	GIMAP2	Silent	UTR
rs1055388	6	31501737	G	A	0.3258	10/38/41	0.8105	NR_037853,NR_037852,NM_004640,NM_080598	ATP6V1G2-DDX39B,DDX39B,DDX39B,DDX39B	Silent,Silent,Silent,Silent	INTRON
rs1055574	11	17515833	G	A	0.4719	15/54/20	0.05636	NM_005709,NM_153676	USH1C,USH1C	Silent,Silent	UTR
rs1055577	11	17515693	A	G	0.4719	15/54/20	0.05636	NM_005709,NM_153676	USH1C,USH1C	Silent,Silent	UTR
rs1055579	2	159539434	A	G	0.2528	4/37/48	0.5726				INTERGENIC
rs1055581	11	17515668	G	A	0.4719	15/54/20	0.05636	NM_005709,NM_153676	USH1C,USH1C	Silent,Silent	UTR
rs1055659	22	46638298	A	G	0.1685	3/24/62	0.7057	NM_005036,NM_001001928	PPARA,PPARA	Silent,Silent	UTR
rs1055816	2	219501328	G	A	0.4888	21/45/23	1	NM_032726	PLCD4	Silent	UTR
rs1055919	19	4852137	A	G	0.4045	16/40/33	0.5155	NM_001164194,NM_005817,NM_001164189	PLIN3,PLIN3,PLIN3	Synonymous_S163S,Synonymous_S175S,Synonymous_S175S	EXON
rs1056148	8	144358381	G	A	0.4659	18/46/24	0.8301	NM_138465	GLI4	Missense_A180T	EXON
rs1056241	6	29893195	A	G	0.4944	24/40/25	0.3959	NR_001317	HCG4B	Silent	EXON
rs1056417	11	125619578	A	C	0.4716	22/39/27	0.2921	NM_138294	PATE1	Silent	UTR
rs1056521	10	135235890	G	A	0.1629	3/23/63	0.6935	NM_001012508	SPRN	Silent	UTR,EXON
rs1056547	4	56296763	C	A	0.3652	13/39/37	0.6483				INTERGENIC
rs1056610	22	39080078	G	A	0.3371	10/40/39	1	NM_020243	TOMM22	Silent	UTR
rs1056616	16	84211718	A	G	0.108	1/17/70	1	NM_001243157,NM_001243156,NM_139353,NM_001243158,NM_005679,NM_001243160,NM_001243159	TAF1C,TAF1C,TAF1C,TAF1C,TAF1C,TAF1C,TAF1C	Silent,Silent,Silent,Silent,Silent,Silent,Silent	UTR
rs1056629	16	82182104	G	A	0.1236	0/22/67	0.3476	NM_005792	MPHOSPH6	Silent	UTR
rs1056654	16	82182011	A	G	0.1236	0/22/67	0.3476	NM_005792	MPHOSPH6	Silent	UTR
rs1056695	1	156622252	A	G	0.382	13/42/34	1	NM_198427,NM_021948	BCAN,BCAN	Missense_E504K,Missense_E504K	EXON
rs1056707	16	88741504	C	G	0.4775	21/43/25	0.8319	NR_024399,NR_024402	MGC23284,MGC23284	Silent,Silent	INTRON,EXON
rs1056738	10	104236481	A	G	0.427	15/46/28	0.6691	NM_024789	TMEM180	Silent	UTR
rs1056739	10	104236542	G	A	0.427	15/46/28	0.6691	NM_024789	TMEM180	Silent	UTR
rs1056740	10	104236552	A	G	0.427	15/46/28	0.6691	NM_024789	TMEM180	Silent	UTR
rs1056810	14	94524216	G	A	0.3427	15/31/43	0.03495	NM_020414	DDX24	Synonymous_A647A	EXON
rs1056812	11	565840	A	G	0.06742	0/12/77	1	NR_038262	MIR210HG	Silent	EXON
rs1056847	1	151288172	G	A	0.3989	14/43/32	1	NM_001198774,NM_001198775,NM_001198773,NM_002651	PI4KB,PI4KB,PI4KB,PI4KB	Synonymous_D262D,Silent,Synonymous_D262D,Synonymous_D274D	INTRON,EXON
rs1056917	19	49519466	A	G	0.427	18/40/31	0.5151	NM_000894	LHB	Synonymous_G95G	EXON
rs1056984	20	61519042	G	A	0.3034	11/32/46	0.2069	NM_033081,NM_001193369,NM_001193370,NM_080797	DIDO1,DIDO1,DIDO1,DIDO1	Silent,Silent,Silent,Silent	INTRON
rs1057108	10	35484949	C	A	0.3596	14/36/39	0.2545	NM_183013,NM_182853,NM_182850,NM_183060,NM_181571,NM_183011,NM_183012,NM_182771,NM_182772,NM_182769,NM_182770,NM_182719,NM_182720,NM_182718,NM_182717,NM_182722,NM_182723,NM_182721,NM_182724,NM_182725	CREM,CREM,CREM,CREM,CREM,CREM,CREM,CREM,CREM,CREM,CREM,CREM,CREM,CREM,CREM,CREM,CREM,CREM,CREM,CREM	Silent,Silent,Silent,Silent,Silent,Silent,Silent,Silent,Silent,Silent,Silent,Silent,Silent,Silent,Silent,Silent,Silent,Silent,Silent,Silent	INTRON
rs1057147	16	818802	A	G	0.1742	5/21/63	0.1282	NM_005823,NM_001177355,NM_013404	MSLN,MSLN,MSLN	Silent,Silent,Silent	UTR
rs1057278	3	9876919	A	G	0.1629	4/21/64	0.2338	NM_001198793,NR_037162,NM_001025930	ARPC4-TTLL3,TTLL3,TTLL3	Silent,Silent,Missense_A832T	UTR,EXON
rs1057304	10	853106	A	G	0.4775	20/45/24	1				INTERGENIC
rs1057478	13	53226118	G	A	0.382	12/44/33	0.8224				INTERGENIC
rs1057772	5	153372525	G	A	0.2697	6/36/47	1	NM_018691	FAM114A2	Silent	UTR
rs1057835	16	712867	G	A	0.4719	25/34/30	0.03296	NM_145294	WDR90	Silent	INTRON
rs1057897	17	47005509	C	A	0.4551	20/41/28	0.5239	NM_023079	UBE2Z	Silent	UTR
rs1058018	17	47000251	G	A	0.4888	24/39/26	0.2883	NM_023079	UBE2Z	Synonymous_Y282Y	EXON
rs1058026	6	31321685	C	A	0.1854	5/23/61	0.1673	NM_005514	HLA-B	Silent	UTR
rs1058198	10	79566632	A	G	0.2865	9/33/47	0.4354	NM_004747	DLG5	Synonymous_D1617D	EXON
rs1058202	10	79552151	A	G	0.3427	14/33/42	0.1013	NM_004747	DLG5	Silent	UTR
rs1058298	15	43700930	A	C	0.2753	5/39/45	0.4354	NM_001141980,NM_001141979,NM_005657	TP53BP1,TP53BP1,TP53BP1	Silent,Silent,Silent	INTRON
rs1058318	6	30512163	A	G	0.309	9/37/43	0.8058	NM_005275	GNL1	Silent	UTR
rs1058396	18	43319519	G	A	0.4888	17/53/19	0.09211	NM_001128588,NM_015865,NM_001146036,NM_001146037	SLC14A1,SLC14A1,SLC14A1,SLC14A1	Missense_D336N,Missense_D280N,Missense_D280N,Missense_D336N	EXON
rs1058508	5	1051687	A	G	0.3933	17/36/36	0.1815	NM_006598	SLC12A7	Silent	UTR
rs1058747	16	71679204	A	G	0.3708	11/44/34	0.6545	NM_015020	PHLPP2	Silent	UTR
rs1058902	16	20745451	A	G	0.4326	18/41/30	0.6652	NM_017736	THUMPD1	Silent	UTR
rs1058913	8	120575184	A	G	0.2191	2/35/52	0.2229	NM_001040092,NM_001130863,NM_006209,NR_045555	ENPP2,ENPP2,ENPP2,ENPP2	Synonymous_F778F,Synonymous_F803F,Synonymous_F830F,Silent	EXON
rs1058972	7	86789426	G	A	0.2135	3/32/54	0.7524	NM_001142327,NR_024550,NR_024549,NM_001142326,NM_021145	DMTF1,DMTF1,DMTF1,DMTF1,DMTF1	Silent,Silent,Silent,Silent,Silent	INTRON
rs1059110	5	138266546	A	G	0.3427	13/35/41	0.2422	NM_001903	CTNNA1	Synonymous_S740S	EXON
rs1059231	6	33288271	G	A	0.3523	7/48/33	0.1011	NM_001254717,NM_001350,NM_001141969,NM_001141970	DAXX,DAXX,DAXX,DAXX	Synonymous_Y304Y,Synonymous_Y379Y,Synonymous_Y379Y,Synonymous_Y391Y	EXON
rs1059288	6	33267672	G	A	0.4775	19/47/23	0.6734	NM_172209,NM_003190	TAPBP,TAPBP	Silent,Silent	UTR,EXON
rs1059360	12	42554505	G	A	0.4326	14/49/26	0.2889	NA	NA	NA	NA
rs1059440	11	63991801	G	A	0.1742	2/27/60	1	NM_001160393,NM_001160389,NM_001033678,NM_031472,NM_001160392,NM_001160390	TRPT1,TRPT1,TRPT1,TRPT1,TRPT1,TRPT1	Missense_H172R,Missense_H174R,Missense_H172R,Missense_H123R,Missense_H172R,Missense_H172R	EXON
rs10595	21	44324365	G	A	0.3539	14/35/40	0.2444	NM_001001503,NM_021075	NDUFV3,NDUFV3	Silent,Missense_D415N	INTRON,EXON
rs1059510	6	30457732	A	G	0.3483	11/40/38	1	NM_005516	HLA-E	Synonymous_N98N	EXON
rs1059592	8	22477778	A	G	0.3427	10/41/38	1	NR_033902,NM_021174	KIAA1967,KIAA1967	Silent,Silent	UTR,EXON
rs1059612	6	30708955	A	G	0.07955	0/14/74	1	NM_005803	FLOT1	Silent	INTRON
[truncated: 34,784 more rows]

## Sheet: c) Annotation CpG
CpG_ID	ILMNID	CHR	MAPINFO	INFINIUM_DESIGN_TYPE	STRAND	UCSC_REFGENE_NAME	UCSC_REFGENE_ACCESSION	UCSC_REFGENE_GROUP	UCSC_CPG_ISLANDS_NAME	RELATION_TO_UCSC_CPG_ISLAND	REGULATORY_FEATURE_GROUP	STRETCH_ENHANCERS_ISLETS	ACTIVE_ENHANCER_ISLETS	CROSS_REACTIVITY	#CROSS_REACTIVE_TARGETS_47_BASES_MATCH	#CROSS_REACTIVE_TARGETS_48_BASES_MATCH	#CROSS_REACTIVE_TARGETS_49_BASES_MATCH	#CROSS_REACTIVE_TARGETS_50_BASES_MATCH	PROBE_SNP	SNP_ID	BASE_FROM_MAPINFO	BASE_FROM_SBE	SNP_CHR	SNP_POS	AF	EUR_AF
cg00004073	cg00004073	2	237027592	II	R	AGAP1;AGAP1	NM_014914;NM_001037131	Body;Body	chr2:237028848-237029121	N_Shore		NA	NA		0	0	0	0		rs75985841	MAPINFO-31	32	2	237027561	0.0032	0.0013
cg00004073	cg00004073	2	237027592	II	R	AGAP1;AGAP1	NM_014914;NM_001037131	Body;Body	chr2:237028848-237029121	N_Shore		NA	NA		0	0	0	0		rs3768921	SBE	0	2	237027593	0.36	0.43
cg00007215	cg00007215	17	21416281	II	R			Intergenic	chr17:21416250-21416492	Island	Unclassified	NA	NA		0	1	0	0		NA	NA	NA	NA	NA	NA	NA
cg00007810	cg00007810	12	49113738	II	R			Intergenic	chr12:49110055-49110881	S_Shelf		NA	NA		10	1	0	0		rs181877841	MAPINFO-17	18	12	49113721	0.0009	NA
cg00007810	cg00007810	12	49113738	II	R			Intergenic	chr12:49110055-49110881	S_Shelf		NA	NA		10	1	0	0		rs147152911	SBE	0	12	49113739	0.0018	0.0026
cg00007810	cg00007810	12	49113738	II	R			Intergenic	chr12:49110055-49110881	S_Shelf		NA	NA		10	1	0	0		rs7954446	MAPINFO+0	1	12	49113738	0.61	0.59
cg00007810	cg00007810	12	49113738	II	R			Intergenic	chr12:49110055-49110881	S_Shelf		NA	NA		10	1	0	0		rs142539702	MAPINFO-4	5	12	49113734	0.01	0.03
cg00009523	cg00009523	2	1165351	II	F	SNTG2	NM_018968	Body	chr2:1163016-1163820	S_Shore		NA	NA		0	0	0	0		rs5024308	SBE	0	2	1165351	0.37	0.28
cg00016238	cg00016238	1	244374065	I	R			Intergenic		Open_Sea		NA	NA		0	0	0	0		rs945652	MAPINFO-14	16	1	244374051	0.8	0.66
cg00017157	cg00017157	1	167127353	II	R			Intergenic		Open_Sea		NA	NA		0	0	0	0		rs7527143	SBE	0	1	167127354	0.57	0.52
cg00019085	cg00019085	12	120933845	I	R	DYNLL1;DYNLL1;DYNLL1	NM_003746;NM_001037495;NM_001037494	TSS200;TSS200;5'UTR	chr12:120933649-120934713	Island	Promoter_Associated	NA	NA		0	0	0	0		rs1167704	MAPINFO+1	1	12	120933846	0.27	0.36
cg00021532	cg00021532	16	4324280	II	F	TFAP4	NM_003223	TSS1500	chr16:4321639-4324073	S_Shore		NA	NA		0	0	0	0		rs114054842	MAPINFO+27	27	16	4324307	0.01	NA
cg00021532	cg00021532	16	4324280	II	F	TFAP4	NM_003223	TSS1500	chr16:4321639-4324073	S_Shore		NA	NA		0	0	0	0		rs2892165	MAPINFO+13	13	16	4324293	0.66	0.54
cg00021855	cg00021855	8	144690956	II	F	PYCRL	NM_023078	Body	chr8:144691400-144692269	N_Shore		NA	NA		0	0	0	0		NA	NA	NA	NA	NA	NA	NA
cg00023507	cg00023507	6	33276465	I	R	TAPBP;TAPBP;TAPBP	NM_172209;NM_003190;NM_172208	Body;Body;Body		Open_Sea		NA	NA		0	0	0	0		rs1014779	MAPINFO+1	1	6	33276466	0.41	0.49
cg00023507	cg00023507	6	33276465	I	R	TAPBP;TAPBP;TAPBP	NM_172209;NM_003190;NM_172208	Body;Body;Body		Open_Sea		NA	NA		0	0	0	0		rs114767372	MAPINFO-27	29	6	33276438	0.0005	0.0013
cg00023507	cg00023507	6	33276465	I	R	TAPBP;TAPBP;TAPBP	NM_172209;NM_003190;NM_172208	Body;Body;Body		Open_Sea		NA	NA		0	0	0	0		rs137951459	MAPINFO-16	18	6	33276449	0.0005	NA
cg00024416	cg00024416	22	24240387	II	F			Intergenic	chr22:24236257-24237539	S_Shelf	Unclassified_Cell_type_specific	NA	NA		0	0	0	0		rs114362543	MAPINFO+17	17	22	24240404	0.02	NA
cg00025439	cg00025439	16	87856450	I	R			Intergenic		Open_Sea		NA	NA		0	0	0	0		rs4384608	MAPINFO-26	28	16	87856424	0.75	0.55
cg00025439	cg00025439	16	87856450	I	R			Intergenic		Open_Sea		NA	NA		0	0	0	0		rs76069656	MAPINFO-12	14	16	87856438	0.04	NA
cg00025680	cg00025680	2	45180560	II	F			Intergenic	chr2:45181890-45183111	N_Shore		NA	NA		0	0	0	0		rs7600836	MAPINFO+5	5	2	45180565	0.15	0.13
cg00027155	cg00027155	16	11099199	II	F	CLEC16A	NM_015226	Body		Open_Sea		NA	NA		0	0	0	0		rs60223258	SBE	0	16	11099199	0.09	0.06
cg00027155	cg00027155	16	11099199	II	F	CLEC16A	NM_015226	Body		Open_Sea		NA	NA		0	0	0	0		rs181724880	MAPINFO+37	37	16	11099236	0.0014	NA
cg00028507	cg00028507	1	2918106	II	R			Intergenic	chr1:2918497-2918753	N_Shore		NA	NA		0	0	0	0		rs77993329	MAPINFO-7	8	1	2918099	0.06	NA
cg00033209	cg00033209	16	3511787	II	F	NAT15;NAT15;NAT15	NM_001083601;NM_001083600;NM_024845	5'UTR;5'UTR;5'UTR	chr16:3507545-3508606	S_Shelf		chr16:3510000:3521800	NA		0	0	0	0		rs75093195	MAPINFO+13	13	16	3511800	0.0018	NA
cg00033209	cg00033209	16	3511787	II	F	NAT15;NAT15;NAT15	NM_001083601;NM_001083600;NM_024845	5'UTR;5'UTR;5'UTR	chr16:3507545-3508606	S_Shelf		chr16:3510000:3521800	NA		0	0	0	0		rs9925461	SBE	0	16	3511787	0.17	0.04
cg00033213	cg00033213	8	144399335	II	R	TOP1MT	NM_052963	Body	chr8:144399189-144399391	Island		NA	NA		0	0	0	0		rs182671245	MAPINFO-41	42	8	144399294	0.0005	0.0013
cg00033213	cg00033213	8	144399335	II	R	TOP1MT	NM_052963	Body	chr8:144399189-144399391	Island		NA	NA		0	0	0	0		rs7845253	SBE	0	8	144399336	0.57	0.55
cg00035449	cg00035449	6	169539646	II	R			Intergenic	chr6:169539501-169540033	Island		NA	NA		0	0	0	0		rs13200360	SBE	0	6	169539647	0.46	0.39
cg00035449	cg00035449	6	169539646	II	R			Intergenic	chr6:169539501-169540033	Island		NA	NA		0	0	0	0		rs7754210	MAPINFO-24	25	6	169539622	0.01	NA
cg00035636	cg00035636	13	21900591	I	F			Intergenic	chr13:21900425-21900637	Island		NA	NA		0	0	0	0		rs11620586	MAPINFO+23	24	13	21900614	0.4	0.27
cg00036119	cg00036119	16	7277833	II	R	A2BP1;A2BP1;A2BP1	NM_001142334;NM_001142333;NM_018723	Body;Body;Body		Open_Sea		NA	NA		0	0	0	0		rs189350854	MAPINFO-47	48	16	7277786	0.0037	0.01
cg00036119	cg00036119	16	7277833	II	R	A2BP1;A2BP1;A2BP1	NM_001142334;NM_001142333;NM_018723	Body;Body;Body		Open_Sea		NA	NA		0	0	0	0		rs143527560	MAPINFO-6	7	16	7277827	0.0041	0.01
cg00036263	cg00036263	1	245852353	I	F	KIF26B	NM_018012	Body	chr1:245851177-245852514	Island		NA	NA		0	0	0	0		rs3766648	MAPINFO+35	36	1	245852388	0.53	0.69
cg00040646	cg00040646	12	69979077	II	R	CCT2	NM_006431	TSS200	chr12:69979065-69979724	Island	Promoter_Associated	NA	NA		0	0	0	0		rs11177731	MAPINFO+0	1	12	69979077	0.2	0.24
cg00040646	cg00040646	12	69979077	II	R	CCT2	NM_006431	TSS200	chr12:69979065-69979724	Island	Promoter_Associated	NA	NA		0	0	0	0		rs148238257	MAPINFO-42	43	12	69979035	0.0032	0.0026
cg00043076	cg00043076	4	8443777	II	F	ACOX3;ACOX3	NM_001101667;NM_003501	TSS1500;TSS1500	chr4:8442433-8443113	S_Shore		NA	NA		0	0	0	0		rs62287362	MAPINFO+11	11	4	8443788	0.02	0.04
cg00044050	cg00044050	16	11439710	I	R	C16orf75	NM_152308	Body	chr16:11439186-11439767	Island	Promoter_Associated	NA	NA		0	0	0	0		rs74010208	MAPINFO-45	47	16	11439665	0.0041	NA
cg00044050	cg00044050	16	11439710	I	R	C16orf75	NM_152308	Body	chr16:11439186-11439767	Island	Promoter_Associated	NA	NA		0	0	0	0		rs918738	MAPINFO-31	33	16	11439679	0.4	0.5
cg00044354	cg00044354	1	67389884	II	R	MIER1;WDR78;MIER1;MIER1;MIER1;MIER1;MIER1;WDR78;MIER1;MIER1	NM_001146112;NM_024763;NM_001077700;NM_001146110;NM_001146111;NM_001146113;NM_001077702;NM_207014;NM_020948;NM_001077703	TSS1500;Body;TSS1500;TSS1500;TSS1500;TSS1500;TSS1500;Body;TSS1500;TSS1500	chr1:67390468-67391109	N_Shore	Promoter_Associated	NA	NA		0	0	0	0		rs140069902	MAPINFO-32	33	1	67389852	0.0027	0.01
cg00045070	cg00045070	1	55504649	II	R	PCSK9	NM_174936	TSS1500	chr1:55505060-55506015	N_Shore		NA	NA		0	0	0	0		rs2479409	SBE	0	1	55504650	0.56	0.67
cg00045070	cg00045070	1	55504649	II	R	PCSK9	NM_174936	TSS1500	chr1:55505060-55506015	N_Shore		NA	NA		0	0	0	0		rs140838551	MAPINFO-24	25	1	55504625	0.0009	NA
cg00047553	cg00047553	6	33090304	II	R	HLA-DPB2	NR_001435	Body		Open_Sea		NA	NA		2	1	0	0		rs143865531	MAPINFO-32	33	6	33090272	0.0023	0.0026
cg00047553	cg00047553	6	33090304	II	R	HLA-DPB2	NR_001435	Body		Open_Sea		NA	NA		2	1	0	0		rs149491868	MAPINFO-38	39	6	33090266	0.01	NA
cg00047553	cg00047553	6	33090304	II	R	HLA-DPB2	NR_001435	Body		Open_Sea		NA	NA		2	1	0	0		rs115793178	SBE	0	6	33090305	0.3	0.36
cg00047553	cg00047553	6	33090304	II	R	HLA-DPB2	NR_001435	Body		Open_Sea		NA	NA		2	1	0	0		rs116005865	MAPINFO-14	15	6	33090290	0.27	0.33
cg00047553	cg00047553	6	33090304	II	R	HLA-DPB2	NR_001435	Body		Open_Sea		NA	NA		2	1	0	0		rs115245501	MAPINFO-15	16	6	33090289	0.27	0.32
cg00049323	cg00049323	5	472564	II	R	LOC25845	NR_024158	Body	chr5:472600-474261	N_Shore	Promoter_Associated	NA	NA		0	0	0	0		NA	NA	NA	NA	NA	NA	NA
cg00051154	cg00051154	2	237079099	II	R			Intergenic	chr2:237080188-237080432	N_Shore		NA	NA		0	0	0	0		rs35575022	MAPINFO-45	46	2	237079054	0.01	0.01
cg00051154	cg00051154	2	237079099	II	R			Intergenic	chr2:237080188-237080432	N_Shore		NA	NA		0	0	0	0		rs13403534	MAPINFO-32	33	2	237079067	0.01	NA
cg00051154	cg00051154	2	237079099	II	R			Intergenic	chr2:237080188-237080432	N_Shore		NA	NA		0	0	0	0		rs6725848	SBE	0	2	237079100	0.2	0.18
cg00052932	cg00052932	2	190539778	II	R	ANKAR	NM_144708	TSS1500	chr2:190539026-190539533	S_Shore	Promoter_Associated	NA	NA		0	0	0	0		rs200703622	MAPINFO-37	38	2	190539741	0.03	0.02
cg00052932	cg00052932	2	190539778	II	R	ANKAR	NM_144708	TSS1500	chr2:190539026-190539533	S_Shore	Promoter_Associated	NA	NA		0	0	0	0		rs201811021	MAPINFO-35	36	2	190539743	0.03	0.02
cg00053851	cg00053851	1	226270442	II	F			Intergenic	chr1:226270723-226271841	N_Shore		NA	NA		0	0	0	0		NA	NA	NA	NA	NA	NA	NA
cg00054352	cg00054352	13	114891672	I	F	RASA3	NM_007368	Body		Open_Sea		NA	NA		0	0	1	0		NA	NA	NA	NA	NA	NA	NA
cg00054409	cg00054409	6	31347802	I	F			Intergenic		Open_Sea		NA	NA		0	0	0	0		rs116497538	MAPINFO+7	8	6	31347809	0.0014	NA
cg00054409	cg00054409	6	31347802	I	F			Intergenic		Open_Sea		NA	NA		0	0	0	0		rs116381393	MAPINFO+14	15	6	31347816	0.39	0.28
cg00054409	cg00054409	6	31347802	I	F			Intergenic		Open_Sea		NA	NA		0	0	0	0		rs115896169	MAPINFO+0	1	6	31347802	0.07	0.06
cg00060374	cg00060374	1	1355235	I	R	LOC441869;LOC441869	NR_026871;NM_001145210	Body;Body	chr1:1355159-1356000	Island	Unclassified_Cell_type_specific	NA	chr1:1354851:1356561		0	0	0	0		NA	NA	NA	NA	NA	NA	NA
cg00060975	cg00060975	4	140099768	II	R			Intergenic	chr4:140097251-140099836	Island	Promoter_Associated	NA	NA		0	0	0	0		rs1471928	MAPINFO+0	1	4	140099768	0.18	0.27
cg00062119	cg00062119	8	30769864	I	F			Intergenic	chr8:30769264-30770122	Island		NA	NA		0	0	0	0		rs113093108	MAPINFO+1	2	8	30769865	0.16	0.15
cg00062736	cg00062736	15	100171683	II	R	MEF2A;MEF2A;MEF2A;MEF2A	NM_001130927;NM_001130926;NM_001130928;NM_005587	5'UTR;5'UTR;TSS1500;5'UTR		Open_Sea		chr15:100166800:100175600	NA		0	0	0	0		rs11247118	SBE	0	15	100171684	0.4	0.51
cg00062736	cg00062736	15	100171683	II	R	MEF2A;MEF2A;MEF2A;MEF2A	NM_001130927;NM_001130926;NM_001130928;NM_005587	5'UTR;5'UTR;TSS1500;5'UTR		Open_Sea		chr15:100166800:100175600	NA		0	0	0	0		rs10438475	MAPINFO-20	21	15	100171663	0.0046	NA
cg00062736	cg00062736	15	100171683	II	R	MEF2A;MEF2A;MEF2A;MEF2A	NM_001130927;NM_001130926;NM_001130928;NM_005587	5'UTR;5'UTR;TSS1500;5'UTR		Open_Sea		chr15:100166800:100175600	NA		0	0	0	0		rs191487829	MAPINFO-49	50	15	100171634	0.0009	NA
cg00063040	cg00063040	12	132061537	II	R			Intergenic		Open_Sea		NA	NA		2	0	1	0		NA	NA	NA	NA	NA	NA	NA
cg00066239	cg00066239	17	78472159	II	R			Intergenic		Open_Sea		NA	NA		0	0	0	0		NA	NA	NA	NA	NA	NA	NA
cg00067141	cg00067141	15	30930499	II	R	ARHGAP11B	NM_001039841	3'UTR		Open_Sea		NA	NA		0	0	0	0		rs8027951	SBE	0	15	30930500	0.45	0.5
cg00069771	cg00069771	1	233089275	II	R	C1orf57	NM_032324	Body	chr1:233086191-233086595	S_Shelf		chr1:233088200:233091200	NA		0	0	0	0		rs140173924	MAPINFO-28	29	1	233089247	0.0014	NA
cg00069771	cg00069771	1	233089275	II	R	C1orf57	NM_032324	Body	chr1:233086191-233086595	S_Shelf		chr1:233088200:233091200	NA		0	0	0	0		rs188772124	MAPINFO-39	40	1	233089236	0.0009	0.0026
cg00069771	cg00069771	1	233089275	II	R	C1orf57	NM_032324	Body	chr1:233086191-233086595	S_Shelf		chr1:233088200:233091200	NA		0	0	0	0		rs183710694	MAPINFO-49	50	1	233089226	0.0009	NA
cg00069771	cg00069771	1	233089275	II	R	C1orf57	NM_032324	Body	chr1:233086191-233086595	S_Shelf		chr1:233088200:233091200	NA		0	0	0	0		rs117188225	MAPINFO-38	39	1	233089237	0.0023	NA
cg00069771	cg00069771	1	233089275	II	R	C1orf57	NM_032324	Body	chr1:233086191-233086595	S_Shelf		chr1:233088200:233091200	NA		0	0	0	0		rs17452776	SBE	0	1	233089276	0.21	0.2
cg00071950	cg00071950	4	10020882	II	R	SLC2A9;SLC2A9	NM_020041;NM_001001290	Body;Body	chr4:10020481-10021026	Island	Promoter_Associated	NA	NA		0	0	0	0		rs187603967	MAPINFO-34	35	4	10020848	0.0005	0.0013
cg00076543	cg00076543	6	30227145	II	F	HLA-L	NR_027822	TSS200	chr6:30227320-30228255	N_Shore	Promoter_Associated	NA	NA		0	0	0	0		rs117811951	MAPINFO+5	5	6	30227150	0.02	NA
cg00078025	cg00078025	9	117159975	II	R			Intergenic	chr9:117160139-117161064	N_Shore	Promoter_Associated	NA	NA		0	0	0	0		NA	NA	NA	NA	NA	NA	NA
cg00079477	cg00079477	12	57780204	II	F			Intergenic		Open_Sea		NA	NA		0	0	0	0		rs185965149	MAPINFO+31	31	12	57780235	0.01	0.01
cg00079477	cg00079477	12	57780204	II	F			Intergenic		Open_Sea		NA	NA		0	0	0	0		rs4760306	MAPINFO+36	36	12	57780240	0.4	0.41
cg00079477	cg00079477	12	57780204	II	F			Intergenic		Open_Sea		NA	NA		0	0	0	0		rs143334404	MAPINFO+19	19	12	57780223	0.01	NA
cg00082981	cg00082981	6	29911339	II	F	HLA-A	NM_002116	Body	chr6:29910202-29911367	Island		NA	NA		1	0	0	0		rs115083278	MAPINFO+28	28	6	29911367	0.11	0.15
cg00082981	cg00082981	6	29911339	II	F	HLA-A	NM_002116	Body	chr6:29910202-29911367	Island		NA	NA		1	0	0	0		rs114691803	MAPINFO+21	21	6	29911360	0.15	0.1
cg00082981	cg00082981	6	29911339	II	F	HLA-A	NM_002116	Body	chr6:29910202-29911367	Island		NA	NA		1	0	0	0		rs113368637	MAPINFO+5	5	6	29911344	0.15	0.1
cg00082981	cg00082981	6	29911339	II	F	HLA-A	NM_002116	Body	chr6:29910202-29911367	Island		NA	NA		1	0	0	0		rs112336208	MAPINFO+17	17	6	29911356	0.16	0.18
cg00083206	cg00083206	6	110721305	II	R	DDO;DDO	NM_004032;NM_003649	Body;Body	chr6:110721059-110721630	Island		NA	NA		0	0	0	0		NA	NA	NA	NA	NA	NA	NA
cg00084271	cg00084271	1	160121487	II	R	ATP1A4;ATP1A4	NM_144699;NM_144699	1stExon;5'UTR		Open_Sea		NA	NA		0	0	0	0		rs146890669	MAPINFO-30	31	1	160121457	0.0023	NA
cg00084271	cg00084271	1	160121487	II	R	ATP1A4;ATP1A4	NM_144699;NM_144699	1stExon;5'UTR		Open_Sea		NA	NA		0	0	0	0		rs75539545	MAPINFO-29	30	1	160121458	0.01	NA
cg00084271	cg00084271	1	160121487	II	R	ATP1A4;ATP1A4	NM_144699;NM_144699	1stExon;5'UTR		Open_Sea		NA	NA		0	0	0	0		rs2369476	SBE	0	1	160121488	0.26	0.31
cg00084271	cg00084271	1	160121487	II	R	ATP1A4;ATP1A4	NM_144699;NM_144699	1stExon;5'UTR		Open_Sea		NA	NA		0	0	0	0		rs74123260	MAPINFO-44	45	1	160121443	0.01	NA
cg00084271	cg00084271	1	160121487	II	R	ATP1A4;ATP1A4	NM_144699;NM_144699	1stExon;5'UTR		Open_Sea		NA	NA		0	0	0	0		rs41288129	MAPINFO-37	38	1	160121450	0.08	0.08
cg00085123	cg00085123	2	8723906	II	F			Intergenic	chr2:8723855-8724093	Island	Unclassified	NA	NA		0	0	0	0		NA	NA	NA	NA	NA	NA	NA
cg00085370	cg00085370	5	1855960	II	F			Intergenic	chr5:1856773-1858444	N_Shore		NA	NA		0	0	0	0		rs186411247	MAPINFO+30	30	5	1855990	0.0005	NA
cg00085370	cg00085370	5	1855960	II	F			Intergenic	chr5:1856773-1858444	N_Shore		NA	NA		0	0	0	0		rs180823835	MAPINFO+27	27	5	1855987	0.0018	NA
cg00085434	cg00085434	11	14927489	II	R			Intergenic	chr11:14926471-14927770	Island	Promoter_Associated	NA	NA		0	0	0	0		NA	NA	NA	NA	NA	NA	NA
cg00087746	cg00087746	12	64080144	II	F			Intergenic		Open_Sea		NA	NA		13	1	0	0		rs78338575	SBE	0	12	64080144	0.2	0.24
cg00087746	cg00087746	12	64080144	II	F			Intergenic		Open_Sea		NA	NA		13	1	0	0		rs79715714	MAPINFO+7	7	12	64080151	0.24	0.27
cg00091827	cg00091827	2	127863656	I	F	BIN1;BIN1;BIN1;BIN1;BIN1;BIN1;BIN1;BIN1;BIN1;BIN1	NM_139348;NM_139347;NM_139346;NM_139351;NM_139345;NM_004305;NM_139350;NM_139344;NM_139343;NM_139349	Body;Body;Body;Body;Body;Body;Body;Body;Body;Body	chr2:127863642-127865288	Island		NA	NA		0	0	0	0		rs72959057	MAPINFO+25	26	2	127863681	0.08	0.04
cg00094913	cg00094913	3	194120949	II	R	GP5	NM_004488	TSS1500	chr3:194117601-194118988	S_Shore		NA	NA		0	0	0	0		rs78188562	MAPINFO-14	15	3	194120935	0.07	0.13
[truncated: 19,340 more rows]
