# Supplementary material for: Genome-Wide Associations between Genetic and Epigenetic Variation Influence mRNA Expression and Insulin Secretion in Human Pancreatic Islets
Source: PLoS Genet. 2014 Nov 6;10(11):e1004735. doi: 10.1371/journal.pgen.1004735 (PMC4222689; doi:10.1371/journal.pgen.1004735)
Supplement: Table S3 — Identified trans-mQTLs. (Sheet a) Presents all trans-mQTLs showing significant association between SNP genotype and DNA methylation of CpG sites after correction for multiple testing. All SNP-CpG pairs not located in cis were considered as trans-mQTLs. (Sheet b) Annotation of SNPs to significant trans-mQTLs. Annotation based on HumanOmniExpress-12v1_J_Gene_Annotation_build37 (Illumina). (Sheet c) Annotation of CpGs to significant trans-mQTLs. Annotation based on Infinium HumanMethylation 450 BeadChip [39]. Long stretch enhancers for human pancreatic islets: Based on publicly available data from Parker et al. (2013) [42]. Active enhancer regions in human pancreatic islets: Based on data from Pasquali et al. (2014) [43]. Cross-reactive probes: Maximum number of bases (≥47) matched to cross-reactive target and number of targets as reported by Chen et al. (2013) [33]. Probe SNPs reported by Chen et al. (2013) [33]: SNPs reported by the 1000 Genomes project (release 20110521) that are located within HumanMethylation450 probes, either in sequence of hybridization or at position of single base extension (SBE). Locations of probe-SNPs are presented in relation to MAPINFO of CpG sites, where SBE occurs. Global allele frequencies (AF) and European continental allele frequencies (EUR_AF) of reported probe-SNPs are included in the file. (XLSX) [file pgen.1004735.s011.xlsx]

## Sheet: a) trans-mQTLs
SNP	CpG Site_Illumina Probe ID	SNP_Minor Allele	SNP_Major Allele	T-Stat SNP vs CpG	Corrected P-Value SNP vs CpG	CpG Site_Relation To UCSC Refgene Name	CpG Site_Relation To UCSC Refgene Accession	CpG Site_Relation To UCSC Refgene Group	CpG Site_Relation To UCSC CPG Island	CpG Site_Relation to Stretch Enhancers Islets	CpG Site_Relation to Active Enhancers Islets
rs17660464	cg22968622	A	C	34.76	3.87e-39			Intergenic	Island	NA	NA
rs2532316	cg22968622	A	G	34.76	3.87e-39			Intergenic	Island	NA	NA
rs17660132	cg22968622	G	A	34.76	3.87e-39			Intergenic	Island	NA	NA
rs17577094	cg22968622	G	A	34.76	3.87e-39			Intergenic	Island	NA	NA
rs1881194	cg22968622	A	G	34.76	3.87e-39			Intergenic	Island	NA	NA
rs2732651	cg22968622	A	G	34.76	3.87e-39			Intergenic	Island	NA	NA
rs2732674	cg22968622	G	A	34.76	3.87e-39			Intergenic	Island	NA	NA
rs2463524	cg22968622	G	A	34.76	3.87e-39			Intergenic	Island	NA	NA
rs2469933	cg22968622	A	G	34.76	3.87e-39			Intergenic	Island	NA	NA
rs2957297	cg22968622	A	C	34.76	3.87e-39			Intergenic	Island	NA	NA
rs9261290	cg12093005	G	A	-33.53	5.9e-38	FBRSL1	NM_001142641	Body	Open_Sea	chr12:133070800:133102200	NA
rs8321	cg12093005	C	A	-33.53	5.9e-38	FBRSL1	NM_001142641	Body	Open_Sea	chr12:133070800:133102200	NA
rs1235162	cg12093005	G	A	-33.53	5.9e-38	FBRSL1	NM_001142641	Body	Open_Sea	chr12:133070800:133102200	NA
rs1264706	cg12093005	G	C	-33.53	5.9e-38	FBRSL1	NM_001142641	Body	Open_Sea	chr12:133070800:133102200	NA
rs2532329	cg22968622	A	G	32.19	1.29e-36			Intergenic	Island	NA	NA
rs1530489	cg12856521	G	A	30.26	1.3e-34	DGKZ;DGKZ;DGKZ;DGKZ	NM_001105540;NM_201533;NM_003646;NM_201532	Body;Body;Body;Body	Island	chr11:46384000:46396600	NA
rs9594966	cg19169023	C	A	-24.07	2.36e-27	TYRO3	NM_006293	Body	S_Shore	NA	NA
rs983655	cg19169023	A	G	-24.07	2.36e-27	TYRO3	NM_006293	Body	S_Shore	NA	NA
rs17577094	cg17117718	G	A	23.85	4.53e-27			Intergenic	Island	NA	NA
rs17660464	cg17117718	A	C	23.85	4.53e-27			Intergenic	Island	NA	NA
rs1881194	cg17117718	A	G	23.85	4.53e-27			Intergenic	Island	NA	NA
rs2532316	cg17117718	A	G	23.85	4.53e-27			Intergenic	Island	NA	NA
rs2957297	cg17117718	A	C	23.85	4.53e-27			Intergenic	Island	NA	NA
rs2732651	cg17117718	A	G	23.85	4.53e-27			Intergenic	Island	NA	NA
rs2463524	cg17117718	G	A	23.85	4.53e-27			Intergenic	Island	NA	NA
rs2732674	cg17117718	G	A	23.85	4.53e-27			Intergenic	Island	NA	NA
rs2469933	cg17117718	A	G	23.85	4.53e-27			Intergenic	Island	NA	NA
rs17660132	cg17117718	G	A	23.85	4.53e-27			Intergenic	Island	NA	NA
rs1028694	cg19169023	C	A	-23.42	1.64e-26	TYRO3	NM_006293	Body	S_Shore	NA	NA
rs2532329	cg17117718	A	G	23.3	2.36e-26			Intergenic	Island	NA	NA
rs10838987	cg27281836	A	C	23.29	2.39e-26	FOLH1;FOLH1	NM_004476;NM_001014986	Body;Body	Island	NA	NA
rs7775397	cg23634079	C	A	-22.74	1.3e-25	MSH5;MSH5;MSH5;MSH5	NM_172165;NM_025259;NM_002441;NM_172166	Body;Body;Body;Body	S_Shelf	NA	NA
rs3132971	cg23634079	C	A	-22.74	1.3e-25	MSH5;MSH5;MSH5;MSH5	NM_172165;NM_025259;NM_002441;NM_172166	Body;Body;Body;Body	S_Shelf	NA	NA
rs9268235	cg23634079	A	G	-22.74	1.3e-25	MSH5;MSH5;MSH5;MSH5	NM_172165;NM_025259;NM_002441;NM_172166	Body;Body;Body;Body	S_Shelf	NA	NA
rs9268219	cg23634079	C	A	-22.74	1.3e-25	MSH5;MSH5;MSH5;MSH5	NM_172165;NM_025259;NM_002441;NM_172166	Body;Body;Body;Body	S_Shelf	NA	NA
rs9453585	cg15611600	G	A	21.89	1.83e-24	KIAA1704;NUFIP1	NM_018559;NM_012345	TSS1500;1stExon	Island	NA	NA
rs13851	cg24556754	G	A	21.76	2.84e-24			Intergenic	Open_Sea	NA	NA
rs8176318	cg24556754	A	C	21.76	2.84e-24			Intergenic	Open_Sea	NA	NA
rs12516	cg24556754	A	G	21.76	2.84e-24			Intergenic	Open_Sea	NA	NA
rs12936816	cg24556754	A	G	21.76	2.84e-24			Intergenic	Open_Sea	NA	NA
rs11657053	cg24556754	A	C	21.76	2.84e-24			Intergenic	Open_Sea	NA	NA
rs17600371	cg24556754	C	A	21.76	2.84e-24			Intergenic	Open_Sea	NA	NA
rs11651623	cg24556754	A	G	21.76	2.84e-24			Intergenic	Open_Sea	NA	NA
rs11653460	cg24556754	A	G	21.76	2.84e-24			Intergenic	Open_Sea	NA	NA
rs1060915	cg24556754	G	A	21.76	2.84e-24			Intergenic	Open_Sea	NA	NA
rs11653231	cg24556754	A	G	21.76	2.84e-24			Intergenic	Open_Sea	NA	NA
rs12936831	cg24556754	A	G	21.76	2.84e-24			Intergenic	Open_Sea	NA	NA
rs16941	cg24556754	G	A	21.76	2.84e-24			Intergenic	Open_Sea	NA	NA
rs915945	cg24556754	A	G	21.76	2.84e-24			Intergenic	Open_Sea	NA	NA
rs10023401	cg10052190	G	A	21.62	4.39e-24	C16orf52	NM_001164579	1stExon	Island	NA	NA
rs2615760	cg23247274	A	G	21.57	5.11e-24	MRP63;MRP63;SKA3;SKA3;SKA3;SKA3	NM_024026;NM_024026;NM_001166017;NM_145061;NM_145061;NM_001166017	1stExon;5'UTR;5'UTR;1stExon;5'UTR;1stExon	Island	NA	NA
rs11212749	cg23247274	A	G	21.57	5.11e-24	MRP63;MRP63;SKA3;SKA3;SKA3;SKA3	NM_024026;NM_024026;NM_001166017;NM_145061;NM_145061;NM_001166017	1stExon;5'UTR;5'UTR;1stExon;5'UTR;1stExon	Island	NA	NA
rs1975910	cg23247274	A	G	21.57	5.11e-24	MRP63;MRP63;SKA3;SKA3;SKA3;SKA3	NM_024026;NM_024026;NM_001166017;NM_145061;NM_145061;NM_001166017	1stExon;5'UTR;5'UTR;1stExon;5'UTR;1stExon	Island	NA	NA
rs11650132	cg24556754	C	A	21.53	5.87e-24			Intergenic	Open_Sea	NA	NA
rs2532274	cg22968622	G	A	21.21	1.66e-23			Intergenic	Island	NA	NA
rs9590769	cg19169023	A	G	-21.15	1.97e-23	TYRO3	NM_006293	Body	S_Shore	NA	NA
rs3094067	cg12093005	C	A	-20.94	3.97e-23	FBRSL1	NM_001142641	Body	Open_Sea	chr12:133070800:133102200	NA
rs3094064	cg12093005	A	G	-20.94	3.97e-23	FBRSL1	NM_001142641	Body	Open_Sea	chr12:133070800:133102200	NA
rs3130380	cg12093005	A	G	-20.94	3.97e-23	FBRSL1	NM_001142641	Body	Open_Sea	chr12:133070800:133102200	NA
rs2106072	cg12093005	A	G	-20.94	3.97e-23	FBRSL1	NM_001142641	Body	Open_Sea	chr12:133070800:133102200	NA
rs3130352	cg12093005	A	G	-20.94	3.97e-23	FBRSL1	NM_001142641	Body	Open_Sea	chr12:133070800:133102200	NA
rs3094078	cg12093005	T	A	-20.94	3.97e-23	FBRSL1	NM_001142641	Body	Open_Sea	chr12:133070800:133102200	NA
rs3094054	cg12093005	A	C	-20.94	3.97e-23	FBRSL1	NM_001142641	Body	Open_Sea	chr12:133070800:133102200	NA
rs3094622	cg12093005	G	A	-20.94	3.97e-23	FBRSL1	NM_001142641	Body	Open_Sea	chr12:133070800:133102200	NA
rs3130351	cg12093005	A	G	-20.94	3.97e-23	FBRSL1	NM_001142641	Body	Open_Sea	chr12:133070800:133102200	NA
rs3129817	cg12093005	A	G	-20.94	3.97e-23	FBRSL1	NM_001142641	Body	Open_Sea	chr12:133070800:133102200	NA
rs3130350	cg12093005	A	C	-20.94	3.97e-23	FBRSL1	NM_001142641	Body	Open_Sea	chr12:133070800:133102200	NA
rs3094621	cg12093005	G	A	-20.94	3.97e-23	FBRSL1	NM_001142641	Body	Open_Sea	chr12:133070800:133102200	NA
rs3129830	cg12093005	A	G	-20.94	3.97e-23	FBRSL1	NM_001142641	Body	Open_Sea	chr12:133070800:133102200	NA
rs3132647	cg12093005	G	A	-20.94	3.97e-23	FBRSL1	NM_001142641	Body	Open_Sea	chr12:133070800:133102200	NA
rs199533	cg22968622	A	G	20.88	4.8e-23			Intergenic	Island	NA	NA
rs415430	cg22968622	G	A	20.88	4.8e-23			Intergenic	Island	NA	NA
rs7934841	cg18944383	A	G	-20.71	8.4e-23	ENPEP	NM_001977	TSS200	N_Shore	NA	NA
rs4881659	cg18944383	A	C	-20.71	8.4e-23	ENPEP	NM_001977	TSS200	N_Shore	NA	NA
rs7935661	cg18944383	A	C	-20.71	8.4e-23	ENPEP	NM_001977	TSS200	N_Shore	NA	NA
rs8321	cg01620082	C	A	-20.65	1.01e-22			Intergenic	Island	NA	NA
rs9261290	cg01620082	G	A	-20.65	1.01e-22			Intergenic	Island	NA	NA
rs1235162	cg01620082	G	A	-20.65	1.01e-22			Intergenic	Island	NA	NA
rs1264706	cg01620082	G	C	-20.65	1.01e-22			Intergenic	Island	NA	NA
rs6460195	cg01418896	A	G	-20.58	1.28e-22			Intergenic	Open_Sea	NA	NA
rs16940	cg24556754	G	A	20.5	1.7e-22			Intergenic	Open_Sea	NA	NA
rs16942	cg24556754	G	A	20.5	1.7e-22			Intergenic	Open_Sea	NA	NA
rs13218875	cg21438527	A	G	20.46	1.94e-22	HIST1H4D	NM_003539	TSS200	S_Shore	NA	NA
rs13207082	cg21438527	G	A	20.46	1.94e-22	HIST1H4D	NM_003539	TSS200	S_Shore	NA	NA
rs6904596	cg21438527	A	G	20.46	1.94e-22	HIST1H4D	NM_003539	TSS200	S_Shore	NA	NA
rs13213152	cg21438527	G	A	20.46	1.94e-22	HIST1H4D	NM_003539	TSS200	S_Shore	NA	NA
rs13211507	cg21438527	G	A	20.46	1.94e-22	HIST1H4D	NM_003539	TSS200	S_Shore	NA	NA
rs13212651	cg21438527	G	A	20.46	1.94e-22	HIST1H4D	NM_003539	TSS200	S_Shore	NA	NA
rs13199772	cg21438527	G	A	20.46	1.94e-22	HIST1H4D	NM_003539	TSS200	S_Shore	NA	NA
rs34706883	cg21438527	C	A	20.46	1.94e-22	HIST1H4D	NM_003539	TSS200	S_Shore	NA	NA
rs13205911	cg21438527	A	G	20.46	1.94e-22	HIST1H4D	NM_003539	TSS200	S_Shore	NA	NA
rs7749305	cg21438527	G	A	20.46	1.94e-22	HIST1H4D	NM_003539	TSS200	S_Shore	NA	NA
rs17749927	cg21438527	G	A	20.46	1.94e-22	HIST1H4D	NM_003539	TSS200	S_Shore	NA	NA
rs2232423	cg21438527	G	A	20.46	1.94e-22	HIST1H4D	NM_003539	TSS200	S_Shore	NA	NA
rs10484399	cg21438527	G	A	20.46	1.94e-22	HIST1H4D	NM_003539	TSS200	S_Shore	NA	NA
rs13194504	cg21438527	A	G	20.46	1.94e-22	HIST1H4D	NM_003539	TSS200	S_Shore	NA	NA
rs13194781	cg21438527	G	A	20.46	1.94e-22	HIST1H4D	NM_003539	TSS200	S_Shore	NA	NA
rs13195040	cg21438527	G	A	20.46	1.94e-22	HIST1H4D	NM_003539	TSS200	S_Shore	NA	NA
rs10758192	cg04842962	A	G	20.33	3e-22	MRPS18A	NM_018135	1stExon	Island	NA	NA
rs10758192	cg20290983	A	G	20.26	3.74e-22	MRPS18A	NM_018135	1stExon	Island	NA	NA
rs8321	cg21600908	C	A	-20.22	4.34e-22	FBRSL1	NM_001142641	Body	Open_Sea	chr12:133070800:133102200	NA
rs9261290	cg21600908	G	A	-20.22	4.34e-22	FBRSL1	NM_001142641	Body	Open_Sea	chr12:133070800:133102200	NA
rs1235162	cg21600908	G	A	-20.22	4.34e-22	FBRSL1	NM_001142641	Body	Open_Sea	chr12:133070800:133102200	NA
rs1264706	cg21600908	G	C	-20.22	4.34e-22	FBRSL1	NM_001142641	Body	Open_Sea	chr12:133070800:133102200	NA
rs11760270	cg01418896	A	G	-20.17	5.15e-22			Intergenic	Open_Sea	NA	NA
rs11651341	cg24556754	G	A	20.1	6.32e-22			Intergenic	Open_Sea	NA	NA
rs2652684	cg20584997	A	C	-20	9e-22	FLJ40330	NR_015424	TSS200	Island	NA	NA
rs2894254	cg23634079	C	A	-19.74	2.17e-21	MSH5;MSH5;MSH5;MSH5	NM_172165;NM_025259;NM_002441;NM_172166	Body;Body;Body;Body	S_Shelf	NA	NA
rs1794282	cg23634079	A	G	-19.74	2.17e-21	MSH5;MSH5;MSH5;MSH5	NM_172165;NM_025259;NM_002441;NM_172166	Body;Body;Body;Body	S_Shelf	NA	NA
rs28366298	cg10154826	C	A	19.72	2.35e-21	FAM8A1	NM_016255	1stExon	Island	NA	NA
rs2395185	cg10154826	A	C	19.72	2.35e-21	FAM8A1	NM_016255	1stExon	Island	NA	NA
rs9268853	cg10154826	G	A	19.72	2.35e-21	FAM8A1	NM_016255	1stExon	Island	NA	NA
rs9405108	cg10154826	A	G	19.72	2.35e-21	FAM8A1	NM_016255	1stExon	Island	NA	NA
rs9286790	cg10154826	A	G	19.72	2.35e-21	FAM8A1	NM_016255	1stExon	Island	NA	NA
rs12944458	cg24556754	A	G	19.66	2.88e-21			Intergenic	Open_Sea	NA	NA
rs4842091	cg18391209	G	A	19.65	2.99e-21	CAPN8	NM_001143962	Body	S_Shelf	NA	NA
rs3129843	cg23634079	G	A	-19.51	4.76e-21	MSH5;MSH5;MSH5;MSH5	NM_172165;NM_025259;NM_002441;NM_172166	Body;Body;Body;Body	S_Shelf	NA	NA
rs6913344	cg15611600	A	C	19.41	6.83e-21	KIAA1704;NUFIP1	NM_018559;NM_012345	TSS1500;1stExon	Island	NA	NA
rs2298861	cg24556754	A	G	19.39	7.09e-21			Intergenic	Open_Sea	NA	NA
rs2298862	cg24556754	G	A	19.39	7.09e-21			Intergenic	Open_Sea	NA	NA
rs434405	cg20584997	G	A	-19.39	7.17e-21	FLJ40330	NR_015424	TSS200	Island	NA	NA
rs13169827	cg20584997	A	G	-19.39	7.17e-21	FLJ40330	NR_015424	TSS200	Island	NA	NA
rs397425	cg20584997	A	G	-19.39	7.17e-21	FLJ40330	NR_015424	TSS200	Island	NA	NA
rs1587625	cg20584997	A	C	-19.39	7.17e-21	FLJ40330	NR_015424	TSS200	Island	NA	NA
rs13183423	cg20584997	G	A	-19.39	7.17e-21	FLJ40330	NR_015424	TSS200	Island	NA	NA
rs1818121	cg20584997	G	A	-19.39	7.17e-21	FLJ40330	NR_015424	TSS200	Island	NA	NA
rs799912	cg24556754	G	A	19.33	8.91e-21			Intergenic	Open_Sea	NA	NA
rs4239149	cg24556754	A	G	19.33	8.91e-21			Intergenic	Open_Sea	NA	NA
rs9912203	cg24556754	A	G	19.33	8.91e-21			Intergenic	Open_Sea	NA	NA
rs9911630	cg24556754	G	A	19.33	8.91e-21			Intergenic	Open_Sea	NA	NA
rs10211175	cg25299176	A	G	-19.23	1.24e-20	YWHAE;YWHAE	NM_006761;NR_024058	1stExon;Body	Island	NA	NA
rs13382964	cg25299176	G	A	-19.23	1.24e-20	YWHAE;YWHAE	NM_006761;NR_024058	1stExon;Body	Island	NA	NA
rs9368726	cg10154826	G	A	19.08	2.1e-20	FAM8A1	NM_016255	1stExon	Island	NA	NA
rs2114582	cg14011486	G	A	18.94	3.44e-20	LIN28	NM_024674	TSS200	Island	NA	chr1:26736889:26737369
rs3196669	cg19743820	G	A	18.82	5.25e-20	COX7C;COX7C	NM_001867;NM_001867	5'UTR;1stExon	Open_Sea	NA	NA
rs1141108	cg19743820	G	A	18.82	5.25e-20	COX7C;COX7C	NM_001867;NM_001867	5'UTR;1stExon	Open_Sea	NA	NA
rs12633421	cg26321609	A	G	-18.81	5.35e-20	CCDC14	NM_022757	TSS1500	Island	NA	NA
rs11925965	cg26321609	A	G	-18.81	5.35e-20	CCDC14	NM_022757	TSS1500	Island	NA	NA
rs883207	cg26321609	A	C	-18.81	5.35e-20	CCDC14	NM_022757	TSS1500	Island	NA	NA
rs3804587	cg26321609	A	G	-18.81	5.35e-20	CCDC14	NM_022757	TSS1500	Island	NA	NA
rs1510795	cg00160777	G	A	-18.69	8.23e-20	CHP2	NM_022097	TSS1500	N_Shore	NA	NA
rs2008600	cg00160777	G	A	-18.69	8.23e-20	CHP2	NM_022097	TSS1500	N_Shore	NA	NA
rs199533	cg24801230	A	G	-18.66	9.12e-20	MAPT;MAPT;MAPT;MAPT;MAPT;MAPT	NM_001123067;NM_016835;NM_016834;NM_001123066;NM_005910;NM_016841	5'UTR;5'UTR;5'UTR;5'UTR;5'UTR;5'UTR	S_Shelf	NA	NA
rs415430	cg24801230	G	A	-18.66	9.12e-20	MAPT;MAPT;MAPT;MAPT;MAPT;MAPT	NM_001123067;NM_016835;NM_016834;NM_001123066;NM_005910;NM_016841	5'UTR;5'UTR;5'UTR;5'UTR;5'UTR;5'UTR	S_Shelf	NA	NA
rs1818521	cg26518628	G	A	-18.47	1.8e-19			Intergenic	Open_Sea	NA	NA
rs799917	cg24556754	A	G	18.4	2.33e-19			Intergenic	Open_Sea	NA	NA
rs7163739	cg08275631	G	A	18.03	8.67e-19			Intergenic	Open_Sea	NA	NA
rs4793230	cg24556754	C	A	18.01	9.37e-19			Intergenic	Open_Sea	NA	NA
rs6539856	cg18631743	A	G	17.87	1.55e-18	RANBP1;TRMT2A;TRMT2A	NM_002882;NM_182984;NM_022727	TSS200;TSS200;TSS200	Island	NA	NA
rs4148973	cg12805629	A	C	-17.84	1.76e-18			Intergenic	Open_Sea	NA	NA
rs6586261	cg12805629	A	G	-17.84	1.76e-18			Intergenic	Open_Sea	NA	NA
rs10595	cg12805629	G	A	-17.84	1.76e-18			Intergenic	Open_Sea	NA	NA
rs1373905	cg12856521	C	A	17.66	3.31e-18	DGKZ;DGKZ;DGKZ;DGKZ	NM_001105540;NM_201533;NM_003646;NM_201532	Body;Body;Body;Body	Island	chr11:46384000:46396600	NA
rs2532274	cg17117718	G	A	17.63	3.76e-18			Intergenic	Island	NA	NA
rs17426064	cg06680147	A	G	17.45	7.17e-18			Intergenic	S_Shore	NA	NA
rs17334797	cg06680147	G	A	17.45	7.17e-18			Intergenic	S_Shore	NA	NA
rs418891	cg06680147	A	C	17.45	7.17e-18			Intergenic	S_Shore	NA	NA
rs7186168	cg26811252	A	G	17.45	7.31e-18	RRN3P2	NR_003369	Body	Open_Sea	NA	NA
rs11866841	cg26811252	G	A	17.45	7.31e-18	RRN3P2	NR_003369	Body	Open_Sea	NA	NA
rs4843285	cg26811252	A	G	17.45	7.31e-18	RRN3P2	NR_003369	Body	Open_Sea	NA	NA
rs199533	cg17117718	A	G	17.37	9.63e-18			Intergenic	Island	NA	NA
rs415430	cg17117718	G	A	17.37	9.63e-18			Intergenic	Island	NA	NA
rs28772724	cg10154826	A	C	17.34	1.07e-17	FAM8A1	NM_016255	1stExon	Island	NA	NA
rs11652849	cg17225604	A	G	-17.33	1.12e-17			Intergenic	S_Shore	NA	NA
rs16972674	cg17225604	A	G	-17.33	1.12e-17			Intergenic	S_Shore	NA	NA
rs2313050	cg17225604	A	G	-17.33	1.12e-17			Intergenic	S_Shore	NA	NA
rs2139942	cg17225604	A	G	-17.33	1.12e-17			Intergenic	S_Shore	NA	NA
rs1521563	cg17225604	C	A	-17.33	1.12e-17			Intergenic	S_Shore	NA	NA
rs11080053	cg17225604	G	A	-17.33	1.12e-17			Intergenic	S_Shore	NA	NA
rs11168334	cg19508790	G	A	-17.13	2.33e-17			Intergenic	Open_Sea	NA	NA
rs4556621	cg19508790	A	C	-17.13	2.33e-17			Intergenic	Open_Sea	NA	NA
rs10086650	cg08161449	G	A	-17.1	2.64e-17	MAP2K1;MAP2K1	NM_002755;NM_002755	1stExon;5'UTR	Island	NA	NA
rs1573472	cg12805629	A	G	-17.05	3.12e-17			Intergenic	Open_Sea	NA	NA
rs1511493	cg08275631	A	G	17.01	3.72e-17			Intergenic	Open_Sea	NA	NA
rs12903744	cg08275631	G	A	17.01	3.72e-17			Intergenic	Open_Sea	NA	NA
rs2833916	cg09050820	G	A	16.97	4.29e-17	TCP10L2	NM_001145121	Body	N_Shore	NA	NA
rs1608268	cg18944383	A	G	-16.96	4.48e-17	ENPEP	NM_001977	TSS200	N_Shore	NA	NA
rs3906155	cg18944383	A	G	-16.96	4.48e-17	ENPEP	NM_001977	TSS200	N_Shore	NA	NA
rs8186106	cg18944383	A	G	-16.96	4.48e-17	ENPEP	NM_001977	TSS200	N_Shore	NA	NA
rs1070104	cg18944383	G	A	-16.96	4.48e-17	ENPEP	NM_001977	TSS200	N_Shore	NA	NA
rs2193324	cg18944383	A	G	-16.96	4.48e-17	ENPEP	NM_001977	TSS200	N_Shore	NA	NA
rs9297181	cg08161449	A	G	-16.91	5.26e-17	MAP2K1;MAP2K1	NM_002755;NM_002755	1stExon;5'UTR	Island	NA	NA
rs7934062	cg18944383	A	C	-16.89	5.74e-17	ENPEP	NM_001977	TSS200	N_Shore	NA	NA
rs404240	cg12093005	G	A	-16.8	8.04e-17	FBRSL1	NM_001142641	Body	Open_Sea	chr12:133070800:133102200	NA
rs2746149	cg12093005	G	A	-16.8	8.04e-17	FBRSL1	NM_001142641	Body	Open_Sea	chr12:133070800:133102200	NA
rs2746150	cg12093005	A	G	-16.8	8.04e-17	FBRSL1	NM_001142641	Body	Open_Sea	chr12:133070800:133102200	NA
rs1535039	cg12093005	G	A	-16.8	8.04e-17	FBRSL1	NM_001142641	Body	Open_Sea	chr12:133070800:133102200	NA
rs9257809	cg12093005	G	A	-16.8	8.04e-17	FBRSL1	NM_001142641	Body	Open_Sea	chr12:133070800:133102200	NA
rs429479	cg12093005	G	A	-16.8	8.04e-17	FBRSL1	NM_001142641	Body	Open_Sea	chr12:133070800:133102200	NA
rs442694	cg12093005	A	C	-16.8	8.04e-17	FBRSL1	NM_001142641	Body	Open_Sea	chr12:133070800:133102200	NA
rs9271488	cg10154826	A	C	16.8	8.16e-17	FAM8A1	NM_016255	1stExon	Island	NA	NA
rs3094067	cg01620082	C	A	-16.79	8.25e-17			Intergenic	Island	NA	NA
rs3094064	cg01620082	A	G	-16.79	8.25e-17			Intergenic	Island	NA	NA
rs3130380	cg01620082	A	G	-16.79	8.25e-17			Intergenic	Island	NA	NA
rs2106072	cg01620082	A	G	-16.79	8.25e-17			Intergenic	Island	NA	NA
rs3130352	cg01620082	A	G	-16.79	8.25e-17			Intergenic	Island	NA	NA
rs3094054	cg01620082	A	C	-16.79	8.25e-17			Intergenic	Island	NA	NA
rs3129817	cg01620082	A	G	-16.79	8.25e-17			Intergenic	Island	NA	NA
rs3094622	cg01620082	G	A	-16.79	8.25e-17			Intergenic	Island	NA	NA
rs3094621	cg01620082	G	A	-16.79	8.25e-17			Intergenic	Island	NA	NA
rs3130351	cg01620082	A	G	-16.79	8.25e-17			Intergenic	Island	NA	NA
rs3094078	cg01620082	T	A	-16.79	8.25e-17			Intergenic	Island	NA	NA
rs3129830	cg01620082	A	G	-16.79	8.25e-17			Intergenic	Island	NA	NA
rs3130350	cg01620082	A	C	-16.79	8.25e-17			Intergenic	Island	NA	NA
rs3132647	cg01620082	G	A	-16.79	8.25e-17			Intergenic	Island	NA	NA
rs8002861	cg17145862	A	G	16.73	1.05e-16	LPGAT1	NM_014873	3'UTR	Open_Sea	NA	NA
rs1373903	cg17145862	A	C	16.73	1.05e-16	LPGAT1	NM_014873	3'UTR	Open_Sea	NA	NA
rs10510752	cg04507495	A	G	16.59	1.77e-16			Intergenic	Open_Sea	NA	NA
rs1876924	cg22724854	A	G	-16.57	1.91e-16	OR10AG1	NM_001005491	TSS1500	Open_Sea	NA	NA
rs17630028	cg22724854	A	G	-16.57	1.91e-16	OR10AG1	NM_001005491	TSS1500	Open_Sea	NA	NA
rs3764855	cg27123423	A	G	-16.46	2.9e-16	FLJ32065	NR_026903	Body	N_Shore	NA	NA
rs4631693	cg15830792	A	G	16.41	3.53e-16	NRBF2;NRBF2	NM_030759;NM_030759	1stExon;5'UTR	Island	NA	NA
rs200482	cg21438527	A	G	16.39	3.85e-16	HIST1H4D	NM_003539	TSS200	S_Shore	NA	NA
rs2747054	cg21438527	G	A	16.39	3.85e-16	HIST1H4D	NM_003539	TSS200	S_Shore	NA	NA
rs370155	cg21438527	C	A	16.39	3.85e-16	HIST1H4D	NM_003539	TSS200	S_Shore	NA	NA
rs200484	cg21438527	G	A	16.39	3.85e-16	HIST1H4D	NM_003539	TSS200	S_Shore	NA	NA
rs401763	cg21438527	G	A	16.39	3.85e-16	HIST1H4D	NM_003539	TSS200	S_Shore	NA	NA
rs200948	cg21438527	G	A	16.39	3.85e-16	HIST1H4D	NM_003539	TSS200	S_Shore	NA	NA
rs200490	cg21438527	A	C	16.39	3.85e-16	HIST1H4D	NM_003539	TSS200	S_Shore	NA	NA
rs200990	cg21438527	C	A	16.39	3.85e-16	HIST1H4D	NM_003539	TSS200	S_Shore	NA	NA
rs200953	cg21438527	G	A	16.39	3.85e-16	HIST1H4D	NM_003539	TSS200	S_Shore	NA	NA
rs200995	cg21438527	G	A	16.39	3.85e-16	HIST1H4D	NM_003539	TSS200	S_Shore	NA	NA
rs200501	cg21438527	A	G	16.39	3.85e-16	HIST1H4D	NM_003539	TSS200	S_Shore	NA	NA
rs8321	cg17862947	C	A	-16.34	4.7e-16	FBRSL1	NM_001142641	Body	Open_Sea	chr12:133070800:133102200	NA
rs9261290	cg17862947	G	A	-16.34	4.7e-16	FBRSL1	NM_001142641	Body	Open_Sea	chr12:133070800:133102200	NA
rs1235162	cg17862947	G	A	-16.34	4.7e-16	FBRSL1	NM_001142641	Body	Open_Sea	chr12:133070800:133102200	NA
rs1264706	cg17862947	G	C	-16.34	4.7e-16	FBRSL1	NM_001142641	Body	Open_Sea	chr12:133070800:133102200	NA
rs9393929	cg21438527	A	C	16.33	4.88e-16	HIST1H4D	NM_003539	TSS200	S_Shore	NA	NA
rs1233579	cg21438527	G	A	16.33	4.88e-16	HIST1H4D	NM_003539	TSS200	S_Shore	NA	NA
rs3094061	cg12093005	C	A	-16.32	4.97e-16	FBRSL1	NM_001142641	Body	Open_Sea	chr12:133070800:133102200	NA
rs3130375	cg12093005	A	C	-16.32	4.97e-16	FBRSL1	NM_001142641	Body	Open_Sea	chr12:133070800:133102200	NA
rs3130374	cg12093005	A	G	-16.32	4.97e-16	FBRSL1	NM_001142641	Body	Open_Sea	chr12:133070800:133102200	NA
rs3132649	cg12093005	A	G	-16.32	4.97e-16	FBRSL1	NM_001142641	Body	Open_Sea	chr12:133070800:133102200	NA
rs6877165	cg15611832	A	G	-16.32	5.01e-16			Intergenic	S_Shore	NA	NA
rs201002	cg21438527	G	A	16.29	5.6e-16	HIST1H4D	NM_003539	TSS200	S_Shore	NA	NA
rs200989	cg21438527	G	A	16.29	5.6e-16	HIST1H4D	NM_003539	TSS200	S_Shore	NA	NA
rs3132631	cg12093005	A	G	-16.28	5.71e-16	FBRSL1	NM_001142641	Body	Open_Sea	chr12:133070800:133102200	NA
rs3132625	cg12093005	G	A	-16.28	5.71e-16	FBRSL1	NM_001142641	Body	Open_Sea	chr12:133070800:133102200	NA
rs3129809	cg12093005	G	A	-16.28	5.71e-16	FBRSL1	NM_001142641	Body	Open_Sea	chr12:133070800:133102200	NA
rs3132630	cg12093005	A	G	-16.28	5.71e-16	FBRSL1	NM_001142641	Body	Open_Sea	chr12:133070800:133102200	NA
rs3130126	cg12093005	A	C	-16.28	5.71e-16	FBRSL1	NM_001142641	Body	Open_Sea	chr12:133070800:133102200	NA
rs3129820	cg12093005	A	G	-16.28	5.71e-16	FBRSL1	NM_001142641	Body	Open_Sea	chr12:133070800:133102200	NA
rs3094032	cg12093005	A	G	-16.28	5.71e-16	FBRSL1	NM_001142641	Body	Open_Sea	chr12:133070800:133102200	NA
rs3129822	cg12093005	A	C	-16.28	5.71e-16	FBRSL1	NM_001142641	Body	Open_Sea	chr12:133070800:133102200	NA
rs2736866	cg05957603	A	G	-16.28	5.88e-16	XPNPEP3;ST13	NM_022098;NM_003932	TSS1500;TSS200	Island	NA	NA
rs11150713	cg02947374	G	A	-16.27	5.98e-16			Intergenic	N_Shore	chr16:88266000:88273200	NA
rs4238534	cg16105309	A	G	16.24	6.73e-16	ADAMTS7	NM_014272	Body	N_Shelf	NA	NA
rs693991	cg25548582	A	G	-16.2	7.93e-16	UTP14C;ALG11	NM_021645;NM_001004127	TSS200;Body	Open_Sea	NA	NA
rs8000715	cg25548582	G	A	-16.2	7.93e-16	UTP14C;ALG11	NM_021645;NM_001004127	TSS200;Body	Open_Sea	NA	NA
rs1436724	cg25548582	A	G	-16.2	7.93e-16	UTP14C;ALG11	NM_021645;NM_001004127	TSS200;Body	Open_Sea	NA	NA
rs7319451	cg25548582	A	G	-16.2	7.93e-16	UTP14C;ALG11	NM_021645;NM_001004127	TSS200;Body	Open_Sea	NA	NA
rs9536184	cg25548582	A	G	-16.2	7.93e-16	UTP14C;ALG11	NM_021645;NM_001004127	TSS200;Body	Open_Sea	NA	NA
rs1036452	cg25548582	G	A	-16.2	7.93e-16	UTP14C;ALG11	NM_021645;NM_001004127	TSS200;Body	Open_Sea	NA	NA
rs3844222	cg02947374	C	A	-16.18	8.53e-16			Intergenic	N_Shore	chr16:88266000:88273200	NA
rs3130141	cg12093005	A	C	-16.16	9.19e-16	FBRSL1	NM_001142641	Body	Open_Sea	chr12:133070800:133102200	NA
rs7305703	cg19508790	G	A	-16.12	1.06e-15			Intergenic	Open_Sea	NA	NA
rs9273327	cg23634079	C	A	-16	1.72e-15	MSH5;MSH5;MSH5;MSH5	NM_172165;NM_025259;NM_002441;NM_172166	Body;Body;Body;Body	S_Shelf	NA	NA
rs2187668	cg23634079	A	G	-16	1.72e-15	MSH5;MSH5;MSH5;MSH5	NM_172165;NM_025259;NM_002441;NM_172166	Body;Body;Body;Body	S_Shelf	NA	NA
rs2854275	cg23634079	A	C	-16	1.72e-15	MSH5;MSH5;MSH5;MSH5	NM_172165;NM_025259;NM_002441;NM_172166	Body;Body;Body;Body	S_Shelf	NA	NA
rs11520277	cg19508790	A	G	-15.99	1.79e-15			Intergenic	Open_Sea	NA	NA
rs4881666	cg11707556	A	G	15.98	1.84e-15	ANKRD33B	NM_001164440	3'UTR	Open_Sea	NA	NA
rs7396854	cg11707556	A	G	15.98	1.84e-15	ANKRD33B	NM_001164440	3'UTR	Open_Sea	NA	NA
rs7928714	cg11707556	G	A	15.98	1.84e-15	ANKRD33B	NM_001164440	3'UTR	Open_Sea	NA	NA
rs2365011	cg26321609	A	G	-15.97	1.93e-15	CCDC14	NM_022757	TSS1500	Island	NA	NA
rs4314124	cg26321609	A	G	-15.97	1.93e-15	CCDC14	NM_022757	TSS1500	Island	NA	NA
rs6796610	cg26321609	A	G	-15.97	1.93e-15	CCDC14	NM_022757	TSS1500	Island	NA	NA
rs415430	cg06680147	G	A	15.8	3.66e-15			Intergenic	S_Shore	NA	NA
rs7204265	cg08951186	G	A	-15.78	3.99e-15			Intergenic	N_Shelf	NA	NA
rs7191581	cg26811252	A	G	15.77	4.15e-15	RRN3P2	NR_003369	Body	Open_Sea	NA	NA
rs199533	cg18228076	A	G	-15.77	4.18e-15	MAPT;MAPT;MAPT;MAPT;MAPT;MAPT	NM_001123067;NM_016835;NM_016834;NM_001123066;NM_005910;NM_016841	5'UTR;5'UTR;5'UTR;5'UTR;5'UTR;5'UTR	Open_Sea	NA	NA
rs415430	cg18228076	G	A	-15.77	4.18e-15	MAPT;MAPT;MAPT;MAPT;MAPT;MAPT	NM_001123067;NM_016835;NM_016834;NM_001123066;NM_005910;NM_016841	5'UTR;5'UTR;5'UTR;5'UTR;5'UTR;5'UTR	Open_Sea	NA	NA
rs10822396	cg05276469	A	C	15.76	4.27e-15			Intergenic	Island	NA	NA
rs1845861	cg11707556	A	C	15.72	5.02e-15	ANKRD33B	NM_001164440	3'UTR	Open_Sea	NA	NA
rs10996176	cg05276469	A	G	15.58	8.58e-15			Intergenic	Island	NA	NA
rs2302767	cg08566640	G	A	15.35	2.17e-14			Intergenic	Open_Sea	NA	NA
rs17524161	cg01796902	G	A	-15.29	2.69e-14			Intergenic	Open_Sea	NA	NA
rs7097961	cg05276469	A	G	15.27	3e-14			Intergenic	Island	NA	NA
rs10039754	cg20584997	A	G	-15.25	3.14e-14	FLJ40330	NR_015424	TSS200	Island	NA	NA
rs12827341	cg18631743	G	A	15.25	3.17e-14	RANBP1;TRMT2A;TRMT2A	NM_002882;NM_182984;NM_022727	TSS200;TSS200;TSS200	Island	NA	NA
rs2531725	cg13989295	G	A	15.21	3.79e-14	SKA2;SKA2	NM_182620;NM_001100595	3'UTR;3'UTR	S_Shelf	NA	NA
rs8041534	cg01027929	C	A	-15.17	4.4e-14	HNRNPA2B1;CBX3;CBX3;HNRNPA2B1;CBX3	NM_031243;NM_016587;NM_007276;NM_002137;NM_016587	TSS1500;1stExon;5'UTR;TSS1500;5'UTR	Island	NA	NA
rs2412544	cg01027929	A	G	-15.17	4.4e-14	HNRNPA2B1;CBX3;CBX3;HNRNPA2B1;CBX3	NM_031243;NM_016587;NM_007276;NM_002137;NM_016587	TSS1500;1stExon;5'UTR;TSS1500;5'UTR	Island	NA	NA
rs11858113	cg01027929	G	A	-15.17	4.4e-14	HNRNPA2B1;CBX3;CBX3;HNRNPA2B1;CBX3	NM_031243;NM_016587;NM_007276;NM_002137;NM_016587	TSS1500;1stExon;5'UTR;TSS1500;5'UTR	Island	NA	NA
rs16970851	cg01027929	G	A	-15.17	4.4e-14	HNRNPA2B1;CBX3;CBX3;HNRNPA2B1;CBX3	NM_031243;NM_016587;NM_007276;NM_002137;NM_016587	TSS1500;1stExon;5'UTR;TSS1500;5'UTR	Island	NA	NA
rs11855334	cg01027929	A	G	-15.17	4.4e-14	HNRNPA2B1;CBX3;CBX3;HNRNPA2B1;CBX3	NM_031243;NM_016587;NM_007276;NM_002137;NM_016587	TSS1500;1stExon;5'UTR;TSS1500;5'UTR	Island	NA	NA
rs35047458	cg01027929	A	G	-15.17	4.4e-14	HNRNPA2B1;CBX3;CBX3;HNRNPA2B1;CBX3	NM_031243;NM_016587;NM_007276;NM_002137;NM_016587	TSS1500;1stExon;5'UTR;TSS1500;5'UTR	Island	NA	NA
rs6503866	cg13989295	A	G	15.13	5.16e-14	SKA2;SKA2	NM_182620;NM_001100595	3'UTR;3'UTR	S_Shelf	NA	NA
rs8071916	cg13989295	A	G	15.13	5.16e-14	SKA2;SKA2	NM_182620;NM_001100595	3'UTR;3'UTR	S_Shelf	NA	NA
rs302848	cg13989295	G	A	15.13	5.16e-14	SKA2;SKA2	NM_182620;NM_001100595	3'UTR;3'UTR	S_Shelf	NA	NA
rs6503870	cg13989295	G	A	15.13	5.16e-14	SKA2;SKA2	NM_182620;NM_001100595	3'UTR;3'UTR	S_Shelf	NA	NA
rs3744108	cg13989295	C	G	15.13	5.16e-14	SKA2;SKA2	NM_182620;NM_001100595	3'UTR;3'UTR	S_Shelf	NA	NA
rs12453459	cg13989295	A	G	15.13	5.16e-14	SKA2;SKA2	NM_182620;NM_001100595	3'UTR;3'UTR	S_Shelf	NA	NA
rs11130218	cg21659725	G	A	15.1	5.88e-14	CRBN	NM_016302	TSS200	Island	NA	NA
rs9872864	cg21659725	A	G	15.1	5.88e-14	CRBN	NM_016302	TSS200	Island	NA	NA
rs2234391	cg21659725	G	A	15.1	5.88e-14	CRBN	NM_016302	TSS200	Island	NA	NA
rs7634902	cg21659725	C	A	15.1	5.88e-14	CRBN	NM_016302	TSS200	Island	NA	NA
rs6775384	cg21659725	A	G	15.1	5.88e-14	CRBN	NM_016302	TSS200	Island	NA	NA
rs850522	cg11430096	G	A	15.08	6.28e-14	CDK19	NM_015076	Body	S_Shore	NA	NA
rs12342831	cg20290983	G	A	15.07	6.43e-14	MRPS18A	NM_018135	1stExon	Island	NA	NA
rs2320501	cg19508790	C	A	-15.07	6.55e-14			Intergenic	Open_Sea	NA	NA
rs6877165	cg24007312	A	G	15.04	7.34e-14	WDR82	NM_025222	TSS200	Island	NA	NA
rs1049256	cg21659725	A	G	15.01	8.16e-14	CRBN	NM_016302	TSS200	Island	NA	NA
rs7906287	cg00736530	A	G	15	8.71e-14			Intergenic	Island	NA	NA
rs3123510	cg09753657	A	G	-14.99	9.13e-14	CCDC19	NM_012337	TSS200	Island	chr1:159868600:159871800	NA
rs17577094	cg16652462	G	A	14.98	9.42e-14	LOC644172	NR_026901	Body	Island	NA	NA
rs2532316	cg16652462	A	G	14.98	9.42e-14	LOC644172	NR_026901	Body	Island	NA	NA
rs1881194	cg16652462	A	G	14.98	9.42e-14	LOC644172	NR_026901	Body	Island	NA	NA
rs2469933	cg16652462	A	G	14.98	9.42e-14	LOC644172	NR_026901	Body	Island	NA	NA
rs2463524	cg16652462	G	A	14.98	9.42e-14	LOC644172	NR_026901	Body	Island	NA	NA
rs2957297	cg16652462	A	C	14.98	9.42e-14	LOC644172	NR_026901	Body	Island	NA	NA
rs2732674	cg16652462	G	A	14.98	9.42e-14	LOC644172	NR_026901	Body	Island	NA	NA
rs2732651	cg16652462	A	G	14.98	9.42e-14	LOC644172	NR_026901	Body	Island	NA	NA
rs7706887	cg15611832	C	A	-14.98	9.48e-14			Intergenic	S_Shore	NA	NA
rs10748382	cg19508790	A	G	-14.92	1.21e-13			Intergenic	Open_Sea	NA	NA
rs7969922	cg19508790	A	G	-14.92	1.21e-13			Intergenic	Open_Sea	NA	NA
rs9791	cg26356450	A	G	-14.87	1.47e-13			Intergenic	Open_Sea	NA	NA
rs12730405	cg15830792	G	A	14.85	1.55e-13	NRBF2;NRBF2	NM_030759;NM_030759	1stExon;5'UTR	Island	NA	NA
rs6582	cg01027929	A	G	-14.82	1.75e-13	HNRNPA2B1;CBX3;CBX3;HNRNPA2B1;CBX3	NM_031243;NM_016587;NM_007276;NM_002137;NM_016587	TSS1500;1stExon;5'UTR;TSS1500;5'UTR	Island	NA	NA
rs8026605	cg01027929	G	A	-14.82	1.75e-13	HNRNPA2B1;CBX3;CBX3;HNRNPA2B1;CBX3	NM_031243;NM_016587;NM_007276;NM_002137;NM_016587	TSS1500;1stExon;5'UTR;TSS1500;5'UTR	Island	NA	NA
rs653914	cg17712092	G	A	14.76	2.28e-13	LARP1B	NM_018078	Body	Open_Sea	NA	NA
rs12512108	cg10052190	G	A	14.75	2.38e-13	C16orf52	NM_001164579	1stExon	Island	NA	NA
rs7034879	cg09753657	C	A	-14.75	2.38e-13	CCDC19	NM_012337	TSS200	Island	chr1:159868600:159871800	NA
rs12004293	cg09753657	G	A	-14.75	2.38e-13	CCDC19	NM_012337	TSS200	Island	chr1:159868600:159871800	NA
rs1057068	cg13989295	G	A	14.75	2.38e-13	SKA2;SKA2	NM_182620;NM_001100595	3'UTR;3'UTR	S_Shelf	NA	NA
rs2652684	cg12623145	A	C	-14.73	2.53e-13	ANKRD36	NM_001164315	TSS1500	Island	NA	NA
rs199533	cg02228913	A	G	-14.7	2.87e-13	MAPT;MAPT;MAPT;MAPT;MAPT;MAPT	NM_016835;NM_001123067;NM_016834;NM_005910;NM_001123066;NM_016841	Body;Body;Body;Body;Body;Body	N_Shelf	NA	NA
rs415430	cg02228913	G	A	-14.7	2.87e-13	MAPT;MAPT;MAPT;MAPT;MAPT;MAPT	NM_016835;NM_001123067;NM_016834;NM_005910;NM_001123066;NM_016841	Body;Body;Body;Body;Body;Body	N_Shelf	NA	NA
rs873927	cg16196077	G	A	14.69	3.04e-13	RTKN2	NM_145307	TSS200	Island	NA	NA
rs2532329	cg16652462	A	G	14.68	3.14e-13	LOC644172	NR_026901	Body	Island	NA	NA
rs2048398	cg00160777	A	G	-14.66	3.32e-13	CHP2	NM_022097	TSS1500	N_Shore	NA	NA
rs9268853	cg01369511	G	A	-14.65	3.5e-13	FAM136A	NM_032822	Body	N_Shore	NA	NA
rs2395185	cg01369511	A	C	-14.65	3.5e-13	FAM136A	NM_032822	Body	N_Shore	NA	NA
rs28366298	cg01369511	C	A	-14.65	3.5e-13	FAM136A	NM_032822	Body	N_Shore	NA	NA
rs9405108	cg01369511	A	G	-14.65	3.5e-13	FAM136A	NM_032822	Body	N_Shore	NA	NA
rs9286790	cg01369511	A	G	-14.65	3.5e-13	FAM136A	NM_032822	Body	N_Shore	NA	NA
rs881642	cg26043149	A	G	14.57	4.86e-13	FECH;FECH;FECH;FECH	NM_000140;NM_001012515;NM_000140;NM_001012515	5'UTR;5'UTR;1stExon;1stExon	Island	NA	NA
rs17198113	cg26043149	A	G	14.57	4.86e-13	FECH;FECH;FECH;FECH	NM_000140;NM_001012515;NM_000140;NM_001012515	5'UTR;5'UTR;1stExon;1stExon	Island	NA	NA
rs7133706	cg19508790	G	A	-14.55	5.3e-13			Intergenic	Open_Sea	NA	NA
rs13123245	cg26099876	G	A	-14.53	5.65e-13	EIF2C2;EIF2C2	NM_012154;NM_001164623	Body;Body	Island	NA	NA
rs1964363	cg03900028	A	G	14.53	5.68e-13	ZNF117	NM_015852	TSS200	Open_Sea	NA	NA
rs434405	cg12623145	G	A	-14.49	6.65e-13	ANKRD36	NM_001164315	TSS1500	Island	NA	NA
rs1818121	cg12623145	G	A	-14.49	6.65e-13	ANKRD36	NM_001164315	TSS1500	Island	NA	NA
rs13183423	cg12623145	G	A	-14.49	6.65e-13	ANKRD36	NM_001164315	TSS1500	Island	NA	NA
rs1587625	cg12623145	A	C	-14.49	6.65e-13	ANKRD36	NM_001164315	TSS1500	Island	NA	NA
rs397425	cg12623145	A	G	-14.49	6.65e-13	ANKRD36	NM_001164315	TSS1500	Island	NA	NA
rs13169827	cg12623145	A	G	-14.49	6.65e-13	ANKRD36	NM_001164315	TSS1500	Island	NA	NA
rs2652684	cg23224356	A	C	-14.46	7.59e-13	ANKRD36B	NM_025190	TSS1500	Island	NA	NA
rs404240	cg01620082	G	A	-14.39	9.96e-13			Intergenic	Island	NA	NA
rs442694	cg01620082	A	C	-14.39	9.96e-13			Intergenic	Island	NA	NA
rs1535039	cg01620082	G	A	-14.39	9.96e-13			Intergenic	Island	NA	NA
rs2746150	cg01620082	A	G	-14.39	9.96e-13			Intergenic	Island	NA	NA
rs429479	cg01620082	G	A	-14.39	9.96e-13			Intergenic	Island	NA	NA
rs2746149	cg01620082	G	A	-14.39	9.96e-13			Intergenic	Island	NA	NA
rs9257809	cg01620082	G	A	-14.39	9.96e-13			Intergenic	Island	NA	NA
rs758838	cg25535652	G	A	14.39	1.01e-12	EPHA7	NM_004440	Body	Open_Sea	NA	NA
rs3751653	cg01027929	G	A	-14.38	1.05e-12	HNRNPA2B1;CBX3;CBX3;HNRNPA2B1;CBX3	NM_031243;NM_016587;NM_007276;NM_002137;NM_016587	TSS1500;1stExon;5'UTR;TSS1500;5'UTR	Island	NA	NA
rs3094622	cg21600908	G	A	-14.37	1.07e-12	FBRSL1	NM_001142641	Body	Open_Sea	chr12:133070800:133102200	NA
rs3094621	cg21600908	G	A	-14.37	1.07e-12	FBRSL1	NM_001142641	Body	Open_Sea	chr12:133070800:133102200	NA
rs3132647	cg21600908	G	A	-14.37	1.07e-12	FBRSL1	NM_001142641	Body	Open_Sea	chr12:133070800:133102200	NA
rs3130351	cg21600908	A	G	-14.37	1.07e-12	FBRSL1	NM_001142641	Body	Open_Sea	chr12:133070800:133102200	NA
rs3129830	cg21600908	A	G	-14.37	1.07e-12	FBRSL1	NM_001142641	Body	Open_Sea	chr12:133070800:133102200	NA
rs3130352	cg21600908	A	G	-14.37	1.07e-12	FBRSL1	NM_001142641	Body	Open_Sea	chr12:133070800:133102200	NA
rs3094078	cg21600908	T	A	-14.37	1.07e-12	FBRSL1	NM_001142641	Body	Open_Sea	chr12:133070800:133102200	NA
rs3130350	cg21600908	A	C	-14.37	1.07e-12	FBRSL1	NM_001142641	Body	Open_Sea	chr12:133070800:133102200	NA
rs3094067	cg21600908	C	A	-14.37	1.07e-12	FBRSL1	NM_001142641	Body	Open_Sea	chr12:133070800:133102200	NA
rs3094064	cg21600908	A	G	-14.37	1.07e-12	FBRSL1	NM_001142641	Body	Open_Sea	chr12:133070800:133102200	NA
rs3130380	cg21600908	A	G	-14.37	1.07e-12	FBRSL1	NM_001142641	Body	Open_Sea	chr12:133070800:133102200	NA
rs2106072	cg21600908	A	G	-14.37	1.07e-12	FBRSL1	NM_001142641	Body	Open_Sea	chr12:133070800:133102200	NA
rs3094054	cg21600908	A	C	-14.37	1.07e-12	FBRSL1	NM_001142641	Body	Open_Sea	chr12:133070800:133102200	NA
rs3129817	cg21600908	A	G	-14.37	1.07e-12	FBRSL1	NM_001142641	Body	Open_Sea	chr12:133070800:133102200	NA
rs9578369	cg02569823	G	A	14.36	1.13e-12			Intergenic	N_Shore	NA	NA
rs4311107	cg25299176	A	G	-14.34	1.22e-12	YWHAE;YWHAE	NM_006761;NR_024058	1stExon;Body	Island	NA	NA
rs7111711	cg18944383	G	A	-14.32	1.32e-12	ENPEP	NM_001977	TSS200	N_Shore	NA	NA
rs1909220	cg18944383	A	G	-14.32	1.32e-12	ENPEP	NM_001977	TSS200	N_Shore	NA	NA
rs10839296	cg18944383	G	A	-14.32	1.32e-12	ENPEP	NM_001977	TSS200	N_Shore	NA	NA
rs937430	cg18944383	G	A	-14.32	1.32e-12	ENPEP	NM_001977	TSS200	N_Shore	NA	NA
rs4702457	cg15850739	A	C	-14.32	1.33e-12			Intergenic	Open_Sea	NA	NA
rs3117427	cg12093005	G	A	-14.31	1.41e-12	FBRSL1	NM_001142641	Body	Open_Sea	chr12:133070800:133102200	NA
rs3117439	cg12093005	A	G	-14.31	1.41e-12	FBRSL1	NM_001142641	Body	Open_Sea	chr12:133070800:133102200	NA
rs3130141	cg01620082	A	C	-14.3	1.48e-12			Intergenic	Island	NA	NA
rs12342831	cg04842962	G	A	14.29	1.5e-12	MRPS18A	NM_018135	1stExon	Island	NA	NA
rs434405	cg23224356	G	A	-14.29	1.52e-12	ANKRD36B	NM_025190	TSS1500	Island	NA	NA
rs13169827	cg23224356	A	G	-14.29	1.52e-12	ANKRD36B	NM_025190	TSS1500	Island	NA	NA
rs1818121	cg23224356	G	A	-14.29	1.52e-12	ANKRD36B	NM_025190	TSS1500	Island	NA	NA
rs13183423	cg23224356	G	A	-14.29	1.52e-12	ANKRD36B	NM_025190	TSS1500	Island	NA	NA
rs1587625	cg23224356	A	C	-14.29	1.52e-12	ANKRD36B	NM_025190	TSS1500	Island	NA	NA
rs397425	cg23224356	A	G	-14.29	1.52e-12	ANKRD36B	NM_025190	TSS1500	Island	NA	NA
rs11142008	cg24436365	G	A	14.27	1.64e-12			Intergenic	Open_Sea	NA	NA
rs3935944	cg24436365	A	G	14.27	1.64e-12			Intergenic	Open_Sea	NA	NA
rs4351714	cg19743820	A	G	14.27	1.67e-12	COX7C;COX7C	NM_001867;NM_001867	5'UTR;1stExon	Open_Sea	NA	NA
rs4348778	cg19743820	G	A	14.27	1.67e-12	COX7C;COX7C	NM_001867;NM_001867	5'UTR;1stExon	Open_Sea	NA	NA
rs1892164	cg19743820	G	A	14.27	1.67e-12	COX7C;COX7C	NM_001867;NM_001867	5'UTR;1stExon	Open_Sea	NA	NA
rs9368726	cg01369511	G	A	-14.22	2.01e-12	FAM136A	NM_032822	Body	N_Shore	NA	NA
rs10870158	cg16658931	C	A	14.22	2.01e-12	SHANK1	NM_016148	Body	Island	NA	chr19:51170473:51171951
rs10781530	cg16658931	C	A	14.22	2.01e-12	SHANK1	NM_016148	Body	Island	NA	chr19:51170473:51171951
rs199501	cg22968622	A	G	14.21	2.06e-12			Intergenic	Island	NA	NA
rs755895	cg27275811	A	G	-14.2	2.2e-12			Intergenic	N_Shelf	NA	NA
rs9974410	cg12805629	C	A	-14.18	2.38e-12			Intergenic	Open_Sea	NA	NA
rs9271488	cg01369511	A	C	-14.16	2.54e-12	FAM136A	NM_032822	Body	N_Shore	NA	NA
rs2296405	cg04657470	A	G	-14.1	3.34e-12	HSPE1;HSPE1;HSPD1;HSPD1	NM_002157;NM_002157;NM_002156;NM_199440	1stExon;5'UTR;TSS1500;TSS200	Island	NA	NA
rs2127655	cg02262162	A	G	-14.09	3.4e-12	DOCK3	NM_004947	Body	Open_Sea	NA	NA
rs4611808	cg02262162	G	A	-14.09	3.4e-12	DOCK3	NM_004947	Body	Open_Sea	NA	NA
rs1055429	cg02262162	A	G	-14.09	3.4e-12	DOCK3	NM_004947	Body	Open_Sea	NA	NA
rs4687721	cg02262162	G	A	-14.09	3.4e-12	DOCK3	NM_004947	Body	Open_Sea	NA	NA
rs404240	cg21600908	G	A	-14.05	3.96e-12	FBRSL1	NM_001142641	Body	Open_Sea	chr12:133070800:133102200	NA
rs1535039	cg21600908	G	A	-14.05	3.96e-12	FBRSL1	NM_001142641	Body	Open_Sea	chr12:133070800:133102200	NA
rs2746149	cg21600908	G	A	-14.05	3.96e-12	FBRSL1	NM_001142641	Body	Open_Sea	chr12:133070800:133102200	NA
rs442694	cg21600908	A	C	-14.05	3.96e-12	FBRSL1	NM_001142641	Body	Open_Sea	chr12:133070800:133102200	NA
rs429479	cg21600908	G	A	-14.05	3.96e-12	FBRSL1	NM_001142641	Body	Open_Sea	chr12:133070800:133102200	NA
rs2746150	cg21600908	A	G	-14.05	3.96e-12	FBRSL1	NM_001142641	Body	Open_Sea	chr12:133070800:133102200	NA
rs9257809	cg21600908	G	A	-14.05	3.96e-12	FBRSL1	NM_001142641	Body	Open_Sea	chr12:133070800:133102200	NA
rs17426064	cg05159804	A	G	-14.05	3.98e-12			Intergenic	Island	NA	NA
rs418891	cg05159804	A	C	-14.05	3.98e-12			Intergenic	Island	NA	NA
rs17334797	cg05159804	G	A	-14.05	3.98e-12			Intergenic	Island	NA	NA
rs2302189	cg13989295	C	A	14.05	4.09e-12	SKA2;SKA2	NM_182620;NM_001100595	3'UTR;3'UTR	S_Shelf	NA	NA
rs3129809	cg01620082	G	A	-14.02	4.58e-12			Intergenic	Island	NA	NA
rs3129822	cg01620082	A	C	-14.02	4.58e-12			Intergenic	Island	NA	NA
rs3094032	cg01620082	A	G	-14.02	4.58e-12			Intergenic	Island	NA	NA
rs3132631	cg01620082	A	G	-14.02	4.58e-12			Intergenic	Island	NA	NA
rs3132625	cg01620082	G	A	-14.02	4.58e-12			Intergenic	Island	NA	NA
rs3132630	cg01620082	A	G	-14.02	4.58e-12			Intergenic	Island	NA	NA
rs3130126	cg01620082	A	C	-14.02	4.58e-12			Intergenic	Island	NA	NA
rs3129820	cg01620082	A	G	-14.02	4.58e-12			Intergenic	Island	NA	NA
rs7208838	cg17704839	G	A	-14	4.97e-12	UBL5;UBL5	NM_024292;NM_001048241	Body;Body	S_Shore	NA	NA
rs9909295	cg17704839	G	A	-14	4.97e-12	UBL5;UBL5	NM_024292;NM_001048241	Body;Body	S_Shore	NA	NA
rs9892952	cg17704839	C	A	-14	4.97e-12	UBL5;UBL5	NM_024292;NM_001048241	Body;Body	S_Shore	NA	NA
rs6672672	cg15830792	A	G	13.96	5.89e-12	NRBF2;NRBF2	NM_030759;NM_030759	1stExon;5'UTR	Island	NA	NA
rs1928730	cg11707556	A	C	13.91	7.06e-12	ANKRD33B	NM_001164440	3'UTR	Open_Sea	NA	NA
rs7130727	cg11707556	A	G	13.91	7.06e-12	ANKRD33B	NM_001164440	3'UTR	Open_Sea	NA	NA
rs3904275	cg11707556	G	A	13.91	7.06e-12	ANKRD33B	NM_001164440	3'UTR	Open_Sea	NA	NA
rs6710702	cg25299176	A	G	-13.91	7.13e-12	YWHAE;YWHAE	NM_006761;NR_024058	1stExon;Body	Island	NA	NA
rs9908147	cg11278311	G	A	13.91	7.18e-12	ALOX15	NM_001140	Body	Island	NA	NA
rs4487855	cg09753657	G	A	-13.91	7.23e-12	CCDC19	NM_012337	TSS200	Island	chr1:159868600:159871800	NA
rs7494968	cg01027929	A	G	-13.89	7.85e-12	HNRNPA2B1;CBX3;CBX3;HNRNPA2B1;CBX3	NM_031243;NM_016587;NM_007276;NM_002137;NM_016587	TSS1500;1stExon;5'UTR;TSS1500;5'UTR	Island	NA	NA
rs11760270	cg07000267	A	G	13.88	8.08e-12			Intergenic	Open_Sea	NA	NA
rs3130117	cg12093005	A	G	-13.88	8.25e-12	FBRSL1	NM_001142641	Body	Open_Sea	chr12:133070800:133102200	NA
rs9262132	cg12093005	A	C	-13.88	8.25e-12	FBRSL1	NM_001142641	Body	Open_Sea	chr12:133070800:133102200	NA
rs3132610	cg12093005	G	A	-13.88	8.25e-12	FBRSL1	NM_001142641	Body	Open_Sea	chr12:133070800:133102200	NA
rs3130247	cg12093005	G	A	-13.88	8.25e-12	FBRSL1	NM_001142641	Body	Open_Sea	chr12:133070800:133102200	NA
rs9525855	cg17145862	G	A	13.83	9.81e-12	LPGAT1	NM_014873	3'UTR	Open_Sea	NA	NA
rs650021	cg26450240	A	G	-13.83	1e-11			Intergenic	Open_Sea	NA	NA
rs10155953	cg01418896	G	A	-13.77	1.3e-11			Intergenic	Open_Sea	NA	NA
rs7792444	cg01418896	G	A	-13.77	1.3e-11			Intergenic	Open_Sea	NA	NA
rs1363873	cg20584997	G	A	-13.76	1.31e-11	FLJ40330	NR_015424	TSS200	Island	NA	NA
rs16941667	cg08933160	A	G	-13.76	1.35e-11	PTPN11	NM_002834	3'UTR	Open_Sea	NA	NA
rs7706887	cg24007312	C	A	13.72	1.55e-11	WDR82	NM_025222	TSS200	Island	NA	NA
rs3117427	cg21438527	G	A	13.71	1.62e-11	HIST1H4D	NM_003539	TSS200	S_Shore	NA	NA
rs3117439	cg21438527	A	G	13.71	1.62e-11	HIST1H4D	NM_003539	TSS200	S_Shore	NA	NA
rs630640	cg20826526	G	A	13.71	1.64e-11	SSR3	NM_007107	Body	Open_Sea	NA	NA
rs2274240	cg04657470	A	G	-13.68	1.83e-11	HSPE1;HSPE1;HSPD1;HSPD1	NM_002157;NM_002157;NM_002156;NM_199440	1stExon;5'UTR;TSS1500;TSS200	Island	NA	NA
rs8059194	cg04657470	G	A	-13.68	1.83e-11	HSPE1;HSPE1;HSPD1;HSPD1	NM_002157;NM_002157;NM_002156;NM_199440	1stExon;5'UTR;TSS1500;TSS200	Island	NA	NA
rs16941804	cg08933160	G	A	-13.67	1.92e-11	PTPN11	NM_002834	3'UTR	Open_Sea	NA	NA
rs876896	cg08933160	G	A	-13.67	1.92e-11	PTPN11	NM_002834	3'UTR	Open_Sea	NA	NA
rs10161111	cg08933160	A	G	-13.67	1.92e-11	PTPN11	NM_002834	3'UTR	Open_Sea	NA	NA
rs2652684	cg02646394	A	C	-13.66	2.01e-11	FLJ40330	NR_015424	TSS200	Island	NA	NA
rs9493450	cg27275811	A	G	-13.66	2.04e-11			Intergenic	N_Shelf	NA	NA
rs9526812	cg24728468	G	A	-13.65	2.1e-11	FABP5;FABP5	NM_001444;NM_001444	1stExon;5'UTR	Island	NA	NA
rs9526814	cg24728468	C	A	-13.65	2.1e-11	FABP5;FABP5	NM_001444;NM_001444	1stExon;5'UTR	Island	NA	NA
rs2296246	cg24728468	A	C	-13.65	2.1e-11	FABP5;FABP5	NM_001444;NM_001444	1stExon;5'UTR	Island	NA	NA
rs1051332	cg24728468	A	G	-13.65	2.1e-11	FABP5;FABP5	NM_001444;NM_001444	1stExon;5'UTR	Island	NA	NA
rs3751742	cg03944143	C	A	-13.64	2.2e-11	KIAA0664	NM_015229	Body	Island	NA	NA
rs1590067	cg03944143	G	A	-13.64	2.2e-11	KIAA0664	NM_015229	Body	Island	NA	NA
rs1609289	cg03944143	G	A	-13.64	2.2e-11	KIAA0664	NM_015229	Body	Island	NA	NA
rs9525776	cg19169023	A	G	-13.6	2.54e-11	TYRO3	NM_006293	Body	S_Shore	NA	NA
rs414435	cg08600765	A	G	-13.59	2.67e-11	LOC647979	NR_027451	Body	Island	NA	NA
rs3094050	cg12093005	G	A	-13.58	2.86e-11	FBRSL1	NM_001142641	Body	Open_Sea	chr12:133070800:133102200	NA
rs3130116	cg12093005	G	A	-13.58	2.86e-11	FBRSL1	NM_001142641	Body	Open_Sea	chr12:133070800:133102200	NA
rs3117427	cg01620082	G	A	-13.57	2.9e-11			Intergenic	Island	NA	NA
rs3117439	cg01620082	A	G	-13.57	2.9e-11			Intergenic	Island	NA	NA
rs149990	cg21438527	A	G	13.56	3.02e-11	HIST1H4D	NM_003539	TSS200	S_Shore	NA	NA
rs149943	cg21438527	A	G	13.56	3.02e-11	HIST1H4D	NM_003539	TSS200	S_Shore	NA	NA
rs1151523	cg17712092	G	A	13.56	3.04e-11	LARP1B	NM_018078	Body	Open_Sea	NA	NA
rs199501	cg24801230	A	G	-13.53	3.51e-11	MAPT;MAPT;MAPT;MAPT;MAPT;MAPT	NM_001123067;NM_016835;NM_016834;NM_001123066;NM_005910;NM_016841	5'UTR;5'UTR;5'UTR;5'UTR;5'UTR;5'UTR	S_Shelf	NA	NA
rs521355	cg20587970	A	C	-13.52	3.64e-11			Intergenic	N_Shore	NA	NA
rs1557731	cg20587970	C	A	-13.52	3.64e-11			Intergenic	N_Shore	NA	NA
rs8077092	cg20587970	G	A	-13.52	3.64e-11			Intergenic	N_Shore	NA	NA
rs2470243	cg20587970	A	G	-13.52	3.64e-11			Intergenic	N_Shore	NA	NA
rs537166	cg20587970	A	G	-13.52	3.64e-11			Intergenic	N_Shore	NA	NA
rs17182434	cg20587970	G	A	-13.52	3.64e-11			Intergenic	N_Shore	NA	NA
rs8081016	cg20587970	G	A	-13.52	3.64e-11			Intergenic	N_Shore	NA	NA
rs17780080	cg20587970	A	G	-13.52	3.64e-11			Intergenic	N_Shore	NA	NA
rs3790592	cg20826526	G	A	13.52	3.65e-11	SSR3	NM_007107	Body	Open_Sea	NA	NA
rs17186937	cg09671906	G	A	13.51	3.79e-11	HLA-B	NM_005514	Body	Island	NA	NA
rs6457138	cg09671906	C	A	13.51	3.79e-11	HLA-B	NM_005514	Body	Island	NA	NA
rs11965585	cg09671906	A	G	13.51	3.79e-11	HLA-B	NM_005514	Body	Island	NA	NA
rs11757750	cg09671906	G	A	13.51	3.79e-11	HLA-B	NM_005514	Body	Island	NA	NA
rs11755961	cg09671906	A	G	13.51	3.79e-11	HLA-B	NM_005514	Body	Island	NA	NA
rs11753431	cg09671906	A	G	13.51	3.79e-11	HLA-B	NM_005514	Body	Island	NA	NA
rs12665186	cg09671906	G	A	13.51	3.79e-11	HLA-B	NM_005514	Body	Island	NA	NA
rs1906626	cg18071532	A	G	13.48	4.24e-11	TMEM106C;TMEM106C;TMEM106C;TMEM106C	NM_001143841;NM_024056;NM_001143842;NM_001143843	TSS200;TSS200;TSS200;TSS200	Island	NA	NA
rs13229926	cg18071532	G	A	13.48	4.24e-11	TMEM106C;TMEM106C;TMEM106C;TMEM106C	NM_001143841;NM_024056;NM_001143842;NM_001143843	TSS200;TSS200;TSS200;TSS200	Island	NA	NA
rs10256440	cg18071532	C	A	13.48	4.24e-11	TMEM106C;TMEM106C;TMEM106C;TMEM106C	NM_001143841;NM_024056;NM_001143842;NM_001143843	TSS200;TSS200;TSS200;TSS200	Island	NA	NA
rs9911968	cg11278311	A	G	13.47	4.4e-11	ALOX15	NM_001140	Body	Island	NA	NA
rs10491082	cg11278311	G	A	13.47	4.4e-11	ALOX15	NM_001140	Body	Island	NA	NA
rs17715450	cg04657470	C	A	-13.47	4.43e-11	HSPE1;HSPE1;HSPD1;HSPD1	NM_002157;NM_002157;NM_002156;NM_199440	1stExon;5'UTR;TSS1500;TSS200	Island	NA	NA
rs12662611	cg09671906	A	G	13.47	4.45e-11	HLA-B	NM_005514	Body	Island	NA	NA
rs199454	cg22968622	G	A	13.47	4.54e-11			Intergenic	Island	NA	NA
rs758838	cg09348012	G	A	13.46	4.64e-11			Intergenic	Open_Sea	NA	NA
rs7995909	cg25536467	G	A	13.46	4.73e-11			Intergenic	N_Shelf	NA	NA
rs1050112	cg25536467	A	C	13.46	4.73e-11			Intergenic	N_Shelf	NA	NA
rs9347131	cg09357750	G	A	-13.45	4.89e-11			Intergenic	Open_Sea	NA	NA
rs6909925	cg09357750	G	A	-13.45	4.89e-11			Intergenic	Open_Sea	NA	NA
rs7498985	cg26114043	A	G	13.41	5.68e-11			Intergenic	Island	NA	NA
rs11847580	cg18984499	C	A	13.38	6.57e-11	RPL26	NM_000987	5'UTR	N_Shore	NA	NA
rs7155050	cg18984499	G	A	13.38	6.57e-11	RPL26	NM_000987	5'UTR	N_Shore	NA	NA
rs3825559	cg18984499	A	G	13.38	6.57e-11	RPL26	NM_000987	5'UTR	N_Shore	NA	NA
rs7149787	cg18984499	A	G	13.38	6.57e-11	RPL26	NM_000987	5'UTR	N_Shore	NA	NA
rs12983988	cg27423959	A	G	13.37	6.68e-11			Intergenic	Open_Sea	NA	NA
rs7437149	cg22964396	G	A	-13.37	6.69e-11			Intergenic	Island	NA	NA
rs9303690	cg19694781	G	A	13.36	7.07e-11	TMEM160	NM_017854	Body	N_Shore	NA	NA
rs17638867	cg19694781	A	G	13.36	7.07e-11	TMEM160	NM_017854	Body	N_Shore	NA	NA
rs11080356	cg19694781	G	A	13.36	7.07e-11	TMEM160	NM_017854	Body	N_Shore	NA	NA
rs13169827	cg02646394	A	G	-13.35	7.23e-11	FLJ40330	NR_015424	TSS200	Island	NA	NA
rs434405	cg02646394	G	A	-13.35	7.23e-11	FLJ40330	NR_015424	TSS200	Island	NA	NA
rs1587625	cg02646394	A	C	-13.35	7.23e-11	FLJ40330	NR_015424	TSS200	Island	NA	NA
rs13183423	cg02646394	G	A	-13.35	7.23e-11	FLJ40330	NR_015424	TSS200	Island	NA	NA
rs1818121	cg02646394	G	A	-13.35	7.23e-11	FLJ40330	NR_015424	TSS200	Island	NA	NA
rs397425	cg02646394	A	G	-13.35	7.23e-11	FLJ40330	NR_015424	TSS200	Island	NA	NA
rs570387	cg17712092	A	G	13.31	8.58e-11	LARP1B	NM_018078	Body	Open_Sea	NA	NA
rs7106742	cg02244970	A	C	-13.31	8.71e-11	OR4A15	NM_001005275	TSS200	Open_Sea	NA	NA
rs7941855	cg02244970	A	G	-13.31	8.71e-11	OR4A15	NM_001005275	TSS200	Open_Sea	NA	NA
rs11827854	cg02244970	A	C	-13.31	8.71e-11	OR4A15	NM_001005275	TSS200	Open_Sea	NA	NA
rs11826952	cg02244970	G	A	-13.31	8.71e-11	OR4A15	NM_001005275	TSS200	Open_Sea	NA	NA
rs7120107	cg02244970	C	A	-13.31	8.71e-11	OR4A15	NM_001005275	TSS200	Open_Sea	NA	NA
rs7943197	cg02244970	A	G	-13.31	8.71e-11	OR4A15	NM_001005275	TSS200	Open_Sea	NA	NA
rs7940985	cg02244970	G	A	-13.31	8.71e-11	OR4A15	NM_001005275	TSS200	Open_Sea	NA	NA
rs2077851	cg02244970	A	G	-13.31	8.71e-11	OR4A15	NM_001005275	TSS200	Open_Sea	NA	NA
rs4687569	cg02262162	A	G	-13.22	1.25e-10	DOCK3	NM_004947	Body	Open_Sea	NA	NA
rs2049043	cg16658931	A	C	13.22	1.25e-10	SHANK1	NM_016148	Body	Island	NA	chr19:51170473:51171951
rs3814499	cg16658931	G	A	13.22	1.25e-10	SHANK1	NM_016148	Body	Island	NA	chr19:51170473:51171951
rs7029565	cg16658931	G	A	13.22	1.25e-10	SHANK1	NM_016148	Body	Island	NA	chr19:51170473:51171951
rs4880082	cg16658931	A	G	13.22	1.25e-10	SHANK1	NM_016148	Body	Island	NA	chr19:51170473:51171951
rs16967164	cg17704839	G	A	-13.21	1.3e-10	UBL5;UBL5	NM_024292;NM_001048241	Body;Body	S_Shore	NA	NA
rs9907940	cg13989295	A	G	13.21	1.32e-10	SKA2;SKA2	NM_182620;NM_001100595	3'UTR;3'UTR	S_Shelf	NA	NA
rs568752	cg27201625	G	A	-13.18	1.51e-10	PRKCQ	NM_006257	TSS200	Island	NA	NA
rs2010447	cg00837290	G	A	-13.17	1.57e-10	ANKRD11	NM_013275	Body	S_Shore	NA	NA
rs2981962	cg04222842	C	A	13.15	1.68e-10	SRP9;SRP9	NM_003133;NM_001130440	TSS200;TSS200	Island	NA	NA
rs9526957	cg25548582	G	A	-13.14	1.82e-10	UTP14C;ALG11	NM_021645;NM_001004127	TSS200;Body	Open_Sea	NA	NA
rs881643	cg26043149	A	G	13.12	1.97e-10	FECH;FECH;FECH;FECH	NM_000140;NM_001012515;NM_000140;NM_001012515	5'UTR;5'UTR;1stExon;1stExon	Island	NA	NA
rs3094061	cg01620082	C	A	-13.11	2.04e-10			Intergenic	Island	NA	NA
rs3130374	cg01620082	A	G	-13.11	2.04e-10			Intergenic	Island	NA	NA
rs3132649	cg01620082	A	G	-13.11	2.04e-10			Intergenic	Island	NA	NA
rs3130375	cg01620082	A	C	-13.11	2.04e-10			Intergenic	Island	NA	NA
rs4897617	cg27275811	G	A	-13.11	2.06e-10			Intergenic	N_Shelf	NA	NA
rs1408064	cg27275811	G	A	-13.11	2.06e-10			Intergenic	N_Shelf	NA	NA
rs3094067	cg17862947	C	A	-13.09	2.23e-10	FBRSL1	NM_001142641	Body	Open_Sea	chr12:133070800:133102200	NA
rs3094064	cg17862947	A	G	-13.09	2.23e-10	FBRSL1	NM_001142641	Body	Open_Sea	chr12:133070800:133102200	NA
rs3130380	cg17862947	A	G	-13.09	2.23e-10	FBRSL1	NM_001142641	Body	Open_Sea	chr12:133070800:133102200	NA
rs2106072	cg17862947	A	G	-13.09	2.23e-10	FBRSL1	NM_001142641	Body	Open_Sea	chr12:133070800:133102200	NA
rs3130350	cg17862947	A	C	-13.09	2.23e-10	FBRSL1	NM_001142641	Body	Open_Sea	chr12:133070800:133102200	NA
rs3094622	cg17862947	G	A	-13.09	2.23e-10	FBRSL1	NM_001142641	Body	Open_Sea	chr12:133070800:133102200	NA
rs3094078	cg17862947	T	A	-13.09	2.23e-10	FBRSL1	NM_001142641	Body	Open_Sea	chr12:133070800:133102200	NA
rs3130352	cg17862947	A	G	-13.09	2.23e-10	FBRSL1	NM_001142641	Body	Open_Sea	chr12:133070800:133102200	NA
rs3132647	cg17862947	G	A	-13.09	2.23e-10	FBRSL1	NM_001142641	Body	Open_Sea	chr12:133070800:133102200	NA
rs3129817	cg17862947	A	G	-13.09	2.23e-10	FBRSL1	NM_001142641	Body	Open_Sea	chr12:133070800:133102200	NA
rs3094621	cg17862947	G	A	-13.09	2.23e-10	FBRSL1	NM_001142641	Body	Open_Sea	chr12:133070800:133102200	NA
rs3094054	cg17862947	A	C	-13.09	2.23e-10	FBRSL1	NM_001142641	Body	Open_Sea	chr12:133070800:133102200	NA
rs3130351	cg17862947	A	G	-13.09	2.23e-10	FBRSL1	NM_001142641	Body	Open_Sea	chr12:133070800:133102200	NA
rs3129830	cg17862947	A	G	-13.09	2.23e-10	FBRSL1	NM_001142641	Body	Open_Sea	chr12:133070800:133102200	NA
rs11658469	cg20587970	A	G	-13.07	2.4e-10			Intergenic	N_Shore	NA	NA
rs886224	cg20587970	G	A	-13.06	2.47e-10			Intergenic	N_Shore	NA	NA
rs6460195	cg07000267	A	G	13.06	2.52e-10			Intergenic	Open_Sea	NA	NA
rs12804958	cg04196064	C	A	-13.05	2.56e-10	TRIM48	NM_024114	1stExon	Open_Sea	NA	NA
rs326387	cg03923277	A	G	-13.05	2.57e-10	TDG;TDG	NM_003211;NM_003211	1stExon;5'UTR	Island	NA	NA
rs17720293	cg21438527	A	G	13.04	2.69e-10	HIST1H4D	NM_003539	TSS200	S_Shore	NA	NA
rs2309404	cg09348012	G	A	13.03	2.89e-10			Intergenic	Open_Sea	NA	NA
rs4770676	cg25536467	G	A	12.99	3.35e-10			Intergenic	N_Shelf	NA	NA
rs1816752	cg25536467	G	A	12.99	3.35e-10			Intergenic	N_Shelf	NA	NA
rs199454	cg24801230	G	A	-12.95	4.06e-10	MAPT;MAPT;MAPT;MAPT;MAPT;MAPT	NM_001123067;NM_016835;NM_016834;NM_001123066;NM_005910;NM_016841	5'UTR;5'UTR;5'UTR;5'UTR;5'UTR;5'UTR	S_Shelf	NA	NA
rs11952214	cg14781967	A	G	12.94	4.09e-10			Intergenic	S_Shore	NA	NA
rs11789684	cg09753657	G	A	-12.94	4.18e-10	CCDC19	NM_012337	TSS200	Island	chr1:159868600:159871800	NA
rs1869302	cg01027929	A	G	-12.93	4.42e-10	HNRNPA2B1;CBX3;CBX3;HNRNPA2B1;CBX3	NM_031243;NM_016587;NM_007276;NM_002137;NM_016587	TSS1500;1stExon;5'UTR;TSS1500;5'UTR	Island	NA	NA
rs11070275	cg01027929	G	A	-12.9	4.86e-10	HNRNPA2B1;CBX3;CBX3;HNRNPA2B1;CBX3	NM_031243;NM_016587;NM_007276;NM_002137;NM_016587	TSS1500;1stExon;5'UTR;TSS1500;5'UTR	Island	NA	NA
rs2516049	cg10154826	G	A	12.87	5.56e-10	FAM8A1	NM_016255	1stExon	Island	NA	NA
rs477515	cg10154826	A	G	12.87	5.56e-10	FAM8A1	NM_016255	1stExon	Island	NA	NA
rs12055051	cg14781967	A	C	12.84	6.39e-10			Intergenic	S_Shore	NA	NA
rs1633005	cg02718200	A	G	12.82	6.84e-10	HLA-B	NM_005514	Body	Island	NA	NA
rs1104878	cg19862616	A	C	12.82	6.97e-10	NCRNA00174	NR_026873	Body	Island	NA	NA
rs7785025	cg19862616	G	A	12.82	6.97e-10	NCRNA00174	NR_026873	Body	Island	NA	NA
rs10476	cg19862616	G	A	12.82	6.97e-10	NCRNA00174	NR_026873	Body	Island	NA	NA
rs10952840	cg19862616	A	G	12.82	6.97e-10	NCRNA00174	NR_026873	Body	Island	NA	NA
rs1241178	cg24212677	A	G	-12.81	7.14e-10	STX8	NM_004853	Body	Open_Sea	NA	NA
rs12026364	cg24212677	C	A	-12.81	7.14e-10	STX8	NM_004853	Body	Open_Sea	NA	NA
rs678426	cg24212677	A	C	-12.81	7.14e-10	STX8	NM_004853	Body	Open_Sea	NA	NA
rs871888	cg08229688	G	A	-12.79	7.73e-10	BANP;BANP	NM_017869;NM_079837	Body;Body	N_Shelf	NA	NA
rs7396854	cg18944383	A	G	-12.79	7.73e-10	ENPEP	NM_001977	TSS200	N_Shore	NA	NA
rs7928714	cg18944383	G	A	-12.79	7.73e-10	ENPEP	NM_001977	TSS200	N_Shore	NA	NA
rs4881666	cg18944383	A	G	-12.79	7.73e-10	ENPEP	NM_001977	TSS200	N_Shore	NA	NA
rs10231164	cg19148731	A	G	-12.78	8.28e-10	LOXL3	NM_032603	5'UTR	N_Shore	NA	NA
rs7037783	cg09753657	G	A	-12.77	8.38e-10	CCDC19	NM_012337	TSS200	Island	chr1:159868600:159871800	NA
rs6031379	cg05036715	A	C	-12.77	8.55e-10			Intergenic	Open_Sea	NA	NA
rs2532274	cg16652462	G	A	12.77	8.67e-10	LOC644172	NR_026901	Body	Island	NA	NA
rs9562532	cg12856521	G	A	12.74	9.65e-10	DGKZ;DGKZ;DGKZ;DGKZ	NM_001105540;NM_201533;NM_003646;NM_201532	Body;Body;Body;Body	Island	chr11:46384000:46396600	NA
rs2285815	cg17171325	G	A	12.69	1.21e-09	LOC401052	NM_001008737	TSS200	Island	NA	NA
rs13740	cg17171325	G	A	12.69	1.21e-09	LOC401052	NM_001008737	TSS200	Island	NA	NA
rs14178	cg03051742	G	A	-12.67	1.3e-09			Intergenic	N_Shelf	NA	NA
rs5923	cg03051742	A	G	-12.67	1.3e-09			Intergenic	N_Shelf	NA	NA
rs1133090	cg03051742	C	G	-12.67	1.3e-09			Intergenic	N_Shelf	NA	NA
rs3117427	cg21600908	G	A	-12.64	1.46e-09	FBRSL1	NM_001142641	Body	Open_Sea	chr12:133070800:133102200	NA
rs3117439	cg21600908	A	G	-12.64	1.46e-09	FBRSL1	NM_001142641	Body	Open_Sea	chr12:133070800:133102200	NA
rs199501	cg17117718	A	G	12.64	1.52e-09			Intergenic	Island	NA	NA
rs3117143	cg21438527	A	C	12.62	1.65e-09	HIST1H4D	NM_003539	TSS200	S_Shore	NA	NA
rs2230683	cg21438527	G	A	12.62	1.65e-09	HIST1H4D	NM_003539	TSS200	S_Shore	NA	NA
rs3116830	cg21438527	A	G	12.62	1.65e-09	HIST1H4D	NM_003539	TSS200	S_Shore	NA	NA
rs3131073	cg21438527	A	G	12.62	1.65e-09	HIST1H4D	NM_003539	TSS200	S_Shore	NA	NA
rs3130837	cg21438527	A	C	12.62	1.65e-09	HIST1H4D	NM_003539	TSS200	S_Shore	NA	NA
rs3130834	cg21438527	G	A	12.62	1.65e-09	HIST1H4D	NM_003539	TSS200	S_Shore	NA	NA
rs3118361	cg21438527	A	G	12.62	1.65e-09	HIST1H4D	NM_003539	TSS200	S_Shore	NA	NA
rs3129173	cg21438527	C	A	12.62	1.65e-09	HIST1H4D	NM_003539	TSS200	S_Shore	NA	NA
rs3131093	cg21438527	A	G	12.62	1.65e-09	HIST1H4D	NM_003539	TSS200	S_Shore	NA	NA
rs1311918	cg21438527	A	G	12.62	1.65e-09	HIST1H4D	NM_003539	TSS200	S_Shore	NA	NA
rs3130845	cg21438527	G	A	12.62	1.65e-09	HIST1H4D	NM_003539	TSS200	S_Shore	NA	NA
rs3118370	cg21438527	C	A	12.62	1.65e-09	HIST1H4D	NM_003539	TSS200	S_Shore	NA	NA
rs3135316	cg21438527	G	A	12.62	1.65e-09	HIST1H4D	NM_003539	TSS200	S_Shore	NA	NA
rs3130895	cg21438527	A	G	12.62	1.65e-09	HIST1H4D	NM_003539	TSS200	S_Shore	NA	NA
rs1233599	cg21438527	C	A	12.62	1.65e-09	HIST1H4D	NM_003539	TSS200	S_Shore	NA	NA
rs3131343	cg21438527	A	G	12.62	1.65e-09	HIST1H4D	NM_003539	TSS200	S_Shore	NA	NA
rs3130838	cg21438527	G	A	12.62	1.65e-09	HIST1H4D	NM_003539	TSS200	S_Shore	NA	NA
rs7767099	cg21438527	A	G	12.62	1.65e-09	HIST1H4D	NM_003539	TSS200	S_Shore	NA	NA
rs3130893	cg21438527	G	A	12.62	1.65e-09	HIST1H4D	NM_003539	TSS200	S_Shore	NA	NA
rs3130891	cg21438527	C	G	12.62	1.65e-09	HIST1H4D	NM_003539	TSS200	S_Shore	NA	NA
rs3132389	cg21438527	C	A	12.62	1.65e-09	HIST1H4D	NM_003539	TSS200	S_Shore	NA	NA
rs3132392	cg21438527	G	A	12.62	1.65e-09	HIST1H4D	NM_003539	TSS200	S_Shore	NA	NA
rs3135309	cg21438527	C	A	12.62	1.65e-09	HIST1H4D	NM_003539	TSS200	S_Shore	NA	NA
rs4324798	cg21438527	A	G	12.62	1.65e-09	HIST1H4D	NM_003539	TSS200	S_Shore	NA	NA
rs3129791	cg21438527	A	G	12.62	1.65e-09	HIST1H4D	NM_003539	TSS200	S_Shore	NA	NA
rs3117326	cg21438527	A	G	12.62	1.65e-09	HIST1H4D	NM_003539	TSS200	S_Shore	NA	NA
rs3132390	cg21438527	G	A	12.62	1.65e-09	HIST1H4D	NM_003539	TSS200	S_Shore	NA	NA
rs7618915	cg05393861	A	G	-12.61	1.69e-09	ITIH3	NM_002217	TSS200	Open_Sea	NA	NA
rs1304163	cg03944143	A	G	-12.61	1.69e-09	KIAA0664	NM_015229	Body	Island	NA	NA
rs929209	cg03944143	A	G	-12.61	1.69e-09	KIAA0664	NM_015229	Body	Island	NA	NA
rs8048741	cg03944143	G	A	-12.61	1.69e-09	KIAA0664	NM_015229	Body	Island	NA	NA
rs2309404	cg25535652	G	A	12.61	1.71e-09	EPHA7	NM_004440	Body	Open_Sea	NA	NA
rs1457338	cg00837290	A	G	-12.59	1.82e-09	ANKRD11	NM_013275	Body	S_Shore	NA	NA
rs2036376	cg17704839	G	A	-12.58	1.96e-09	UBL5;UBL5	NM_024292;NM_001048241	Body;Body	S_Shore	NA	NA
rs7209670	cg14315332	G	A	12.57	1.97e-09	PCNP	NM_020357	Body	S_Shelf	NA	NA
rs1233619	cg21438527	A	G	12.57	1.99e-09	HIST1H4D	NM_003539	TSS200	S_Shore	NA	NA
rs1554465	cg01692616	G	A	-12.57	1.99e-09			Intergenic	N_Shelf	NA	NA
rs4720522	cg01692616	A	G	-12.57	1.99e-09			Intergenic	N_Shelf	NA	NA
rs10761867	cg05276469	G	A	12.57	1.99e-09			Intergenic	Island	NA	NA
rs10047079	cg17038417	G	A	-12.57	2.03e-09			Intergenic	Open_Sea	NA	NA
rs6674171	cg17038417	G	A	-12.57	2.03e-09			Intergenic	Open_Sea	NA	NA
rs3811448	cg17038417	A	G	-12.57	2.03e-09			Intergenic	Open_Sea	NA	NA
rs10493028	cg07461501	G	A	-12.56	2.14e-09	HGS;ARL16	NM_004712;NM_001040025	TSS1500;Body	Island	NA	NA
rs7852479	cg14554813	A	G	12.55	2.16e-09	PGM5P2	NR_002836	Body	Open_Sea	NA	NA
rs4843807	cg05275182	G	A	-12.54	2.25e-09			Intergenic	Open_Sea	NA	NA
rs10995571	cg23750895	A	G	-12.54	2.33e-09	AGAP4	NM_133446	Body	Island	NA	NA
rs12230545	cg19508790	G	A	-12.51	2.55e-09			Intergenic	Open_Sea	NA	NA
rs9289952	cg10438649	A	C	-12.51	2.59e-09			Intergenic	Island	NA	NA
rs10867056	cg09753657	C	A	-12.51	2.63e-09	CCDC19	NM_012337	TSS200	Island	chr1:159868600:159871800	NA
rs1845861	cg18944383	A	C	-12.5	2.68e-09	ENPEP	NM_001977	TSS200	N_Shore	NA	NA
rs2296408	cg04657470	C	A	-12.47	3.04e-09	HSPE1;HSPE1;HSPD1;HSPD1	NM_002157;NM_002157;NM_002156;NM_199440	1stExon;5'UTR;TSS1500;TSS200	Island	NA	NA
rs2296409	cg04657470	G	A	-12.47	3.04e-09	HSPE1;HSPE1;HSPD1;HSPD1	NM_002157;NM_002157;NM_002156;NM_199440	1stExon;5'UTR;TSS1500;TSS200	Island	NA	NA
rs901462	cg03199644	C	A	12.46	3.17e-09	FRS2;FRS2	NM_001042555;NM_006654	5'UTR;5'UTR	Open_Sea	NA	NA
rs3130141	cg17862947	A	C	-12.46	3.18e-09	FBRSL1	NM_001142641	Body	Open_Sea	chr12:133070800:133102200	NA
rs9370718	cg01710666	A	G	-12.46	3.28e-09			Intergenic	Open_Sea	NA	NA
rs1337897	cg01710666	G	A	-12.46	3.28e-09			Intergenic	Open_Sea	NA	NA
rs10769603	cg11707556	A	G	12.44	3.44e-09	ANKRD33B	NM_001164440	3'UTR	Open_Sea	NA	NA
rs10233697	cg19148731	G	A	-12.44	3.48e-09	LOXL3	NM_032603	5'UTR	N_Shore	NA	NA
rs10229363	cg19148731	G	A	-12.44	3.48e-09	LOXL3	NM_032603	5'UTR	N_Shore	NA	NA
rs10281917	cg19148731	C	A	-12.44	3.48e-09	LOXL3	NM_032603	5'UTR	N_Shore	NA	NA
rs9332434	cg15704280	A	G	12.43	3.63e-09	SEPT13	NR_024271	Body	Island	NA	NA
rs10769641	cg15704280	A	G	12.43	3.63e-09	SEPT13	NR_024271	Body	Island	NA	NA
rs7946556	cg15704280	G	A	12.43	3.63e-09	SEPT13	NR_024271	Body	Island	NA	NA
rs2007068	cg15704280	G	A	12.43	3.63e-09	SEPT13	NR_024271	Body	Island	NA	NA
rs7123100	cg15704280	G	A	12.43	3.63e-09	SEPT13	NR_024271	Body	Island	NA	NA
rs12450514	cg25535652	A	G	12.42	3.85e-09	EPHA7	NM_004440	Body	Open_Sea	NA	NA
rs3829603	cg08566640	A	C	12.41	3.94e-09			Intergenic	Open_Sea	NA	NA
rs2166181	cg09480837	G	A	12.41	4.05e-09	PLCE1	NM_016341	5'UTR	Open_Sea	NA	NA
rs17162102	cg07461501	G	A	-12.4	4.1e-09	HGS;ARL16	NM_004712;NM_001040025	TSS1500;Body	Island	NA	NA
rs6870276	cg01787110	G	A	-12.4	4.11e-09	NBPF6;NBPF6	NM_001143987;NM_001143988	Body;Body	Open_Sea	NA	NA
rs3764855	cg15158977	A	G	-12.4	4.12e-09			Intergenic	Island	NA	NA
rs6952182	cg19797896	A	C	12.4	4.24e-09			Intergenic	N_Shelf	NA	NA
rs3130116	cg01620082	G	A	-12.4	4.25e-09			Intergenic	Island	NA	NA
rs3094050	cg01620082	G	A	-12.4	4.25e-09			Intergenic	Island	NA	NA
rs3130141	cg21600908	A	C	-12.39	4.45e-09	FBRSL1	NM_001142641	Body	Open_Sea	chr12:133070800:133102200	NA
rs13047817	cg12805629	A	G	-12.38	4.57e-09			Intergenic	Open_Sea	NA	NA
rs11591988	cg00736530	A	G	12.37	4.77e-09			Intergenic	Island	NA	NA
rs4072391	cg17038417	A	G	-12.37	4.82e-09			Intergenic	Open_Sea	NA	NA
rs2229238	cg17038417	A	G	-12.37	4.82e-09			Intergenic	Open_Sea	NA	NA
rs7514452	cg17038417	G	A	-12.37	4.82e-09			Intergenic	Open_Sea	NA	NA
rs3807033	cg26128383	A	G	12.36	4.87e-09	HLA-C	NM_002117	Body	Island	NA	NA
rs2340641	cg01710666	G	A	-12.36	4.96e-09			Intergenic	Open_Sea	NA	NA
rs9396441	cg01710666	A	G	-12.36	4.96e-09			Intergenic	Open_Sea	NA	NA
rs1026150	cg17711091	A	G	-12.36	5.01e-09	S100A10	NM_002966	5'UTR	Island	NA	NA
rs28772724	cg01369511	A	C	-12.36	5.03e-09	FAM136A	NM_032822	Body	N_Shore	NA	NA
rs3807033	cg09671906	A	G	12.36	5.05e-09	HLA-B	NM_005514	Body	Island	NA	NA
rs11730515	cg27224107	A	G	-12.34	5.33e-09			Intergenic	Open_Sea	NA	NA
rs6822902	cg27224107	A	G	-12.34	5.33e-09			Intergenic	Open_Sea	NA	NA
rs7024547	cg19862389	A	G	12.33	5.58e-09	LGR6	NM_001017403	Body	S_Shelf	NA	NA
rs905450	cg16105309	A	G	12.31	6.26e-09	ADAMTS7	NM_014272	Body	N_Shelf	NA	NA
rs2457497	cg16105309	A	G	12.31	6.26e-09	ADAMTS7	NM_014272	Body	N_Shelf	NA	NA
rs10155953	cg07000267	G	A	12.27	7.18e-09			Intergenic	Open_Sea	NA	NA
rs7792444	cg07000267	G	A	12.27	7.18e-09			Intergenic	Open_Sea	NA	NA
rs6884951	cg12521634	G	A	-12.27	7.24e-09	SBF2	NM_030962	Body	Open_Sea	NA	NA
rs10039754	cg12623145	A	G	-12.27	7.31e-09	ANKRD36	NM_001164315	TSS1500	Island	NA	NA
rs2856177	cg00902417	G	A	-12.27	7.36e-09	CDRT1	NM_006382	3'UTR	Open_Sea	NA	NA
rs885913	cg12093005	T	A	-12.25	7.82e-09	FBRSL1	NM_001142641	Body	Open_Sea	chr12:133070800:133102200	NA
rs2517612	cg12093005	G	A	-12.25	7.82e-09	FBRSL1	NM_001142641	Body	Open_Sea	chr12:133070800:133102200	NA
rs2523719	cg12093005	A	C	-12.25	7.82e-09	FBRSL1	NM_001142641	Body	Open_Sea	chr12:133070800:133102200	NA
rs2517613	cg12093005	A	G	-12.25	7.82e-09	FBRSL1	NM_001142641	Body	Open_Sea	chr12:133070800:133102200	NA
rs929157	cg12093005	A	G	-12.25	7.82e-09	FBRSL1	NM_001142641	Body	Open_Sea	chr12:133070800:133102200	NA
rs2188100	cg12093005	A	G	-12.25	7.82e-09	FBRSL1	NM_001142641	Body	Open_Sea	chr12:133070800:133102200	NA
rs885916	cg12093005	A	G	-12.25	7.82e-09	FBRSL1	NM_001142641	Body	Open_Sea	chr12:133070800:133102200	NA
rs2161459	cg10801418	A	G	-12.23	8.71e-09	ZNF90	NM_007138	TSS200	Open_Sea	NA	NA
rs12608830	cg10801418	G	A	-12.23	8.71e-09	ZNF90	NM_007138	TSS200	Open_Sea	NA	NA
rs625998	cg10801418	A	G	-12.23	8.71e-09	ZNF90	NM_007138	TSS200	Open_Sea	NA	NA
rs11982909	cg18071532	A	G	12.23	8.81e-09	TMEM106C;TMEM106C;TMEM106C;TMEM106C	NM_001143841;NM_024056;NM_001143842;NM_001143843	TSS200;TSS200;TSS200;TSS200	Island	NA	NA
rs6952857	cg18071532	A	G	12.23	8.81e-09	TMEM106C;TMEM106C;TMEM106C;TMEM106C	NM_001143841;NM_024056;NM_001143842;NM_001143843	TSS200;TSS200;TSS200;TSS200	Island	NA	NA
rs7257229	cg10801418	A	G	-12.23	8.83e-09	ZNF90	NM_007138	TSS200	Open_Sea	NA	NA
rs2874739	cg01397495	A	G	-12.21	9.35e-09			Intergenic	N_Shelf	NA	NA
rs6705610	cg01397495	C	A	-12.21	9.35e-09			Intergenic	N_Shelf	NA	NA
rs10039754	cg02646394	A	G	-12.2	9.79e-09	FLJ40330	NR_015424	TSS200	Island	NA	NA
rs3749971	cg12093005	A	G	-12.2	1e-08	FBRSL1	NM_001142641	Body	Open_Sea	chr12:133070800:133102200	NA
rs6953665	cg19862616	A	G	12.19	1.03e-08	NCRNA00174	NR_026873	Body	Island	NA	NA
rs1049633	cg12093005	A	G	-12.18	1.06e-08	FBRSL1	NM_001142641	Body	Open_Sea	chr12:133070800:133102200	NA
rs1059612	cg12093005	A	G	-12.18	1.06e-08	FBRSL1	NM_001142641	Body	Open_Sea	chr12:133070800:133102200	NA
rs1264310	cg12093005	A	C	-12.18	1.08e-08	FBRSL1	NM_001142641	Body	Open_Sea	chr12:133070800:133102200	NA
rs3129974	cg12093005	G	A	-12.18	1.08e-08	FBRSL1	NM_001142641	Body	Open_Sea	chr12:133070800:133102200	NA
rs1264341	cg12093005	G	A	-12.18	1.08e-08	FBRSL1	NM_001142641	Body	Open_Sea	chr12:133070800:133102200	NA
rs1264312	cg12093005	A	G	-12.18	1.08e-08	FBRSL1	NM_001142641	Body	Open_Sea	chr12:133070800:133102200	NA
rs1264308	cg12093005	A	G	-12.18	1.08e-08	FBRSL1	NM_001142641	Body	Open_Sea	chr12:133070800:133102200	NA
rs886422	cg12093005	A	G	-12.18	1.08e-08	FBRSL1	NM_001142641	Body	Open_Sea	chr12:133070800:133102200	NA
rs1264322	cg12093005	A	G	-12.18	1.08e-08	FBRSL1	NM_001142641	Body	Open_Sea	chr12:133070800:133102200	NA
rs9262142	cg12093005	A	G	-12.18	1.08e-08	FBRSL1	NM_001142641	Body	Open_Sea	chr12:133070800:133102200	NA
rs9262135	cg12093005	G	A	-12.18	1.08e-08	FBRSL1	NM_001142641	Body	Open_Sea	chr12:133070800:133102200	NA
rs3132582	cg12093005	T	A	-12.18	1.08e-08	FBRSL1	NM_001142641	Body	Open_Sea	chr12:133070800:133102200	NA
rs3132583	cg12093005	C	G	-12.18	1.08e-08	FBRSL1	NM_001142641	Body	Open_Sea	chr12:133070800:133102200	NA
rs9262143	cg12093005	A	G	-12.18	1.08e-08	FBRSL1	NM_001142641	Body	Open_Sea	chr12:133070800:133102200	NA
rs3132585	cg12093005	G	C	-12.18	1.08e-08	FBRSL1	NM_001142641	Body	Open_Sea	chr12:133070800:133102200	NA
rs1264304	cg12093005	A	G	-12.18	1.08e-08	FBRSL1	NM_001142641	Body	Open_Sea	chr12:133070800:133102200	NA
rs3129973	cg12093005	A	G	-12.18	1.08e-08	FBRSL1	NM_001142641	Body	Open_Sea	chr12:133070800:133102200	NA
rs2535340	cg12093005	G	A	-12.18	1.08e-08	FBRSL1	NM_001142641	Body	Open_Sea	chr12:133070800:133102200	NA
rs199501	cg06680147	A	G	12.18	1.08e-08			Intergenic	S_Shore	NA	NA
rs3123510	cg13435649	A	G	-12.17	1.11e-08			Intergenic	S_Shore	NA	NA
rs3756227	cg26043149	A	C	12.17	1.14e-08	FECH;FECH;FECH;FECH	NM_000140;NM_001012515;NM_000140;NM_001012515	5'UTR;5'UTR;1stExon;1stExon	Island	NA	NA
rs10932241	cg02273106	C	A	12.16	1.18e-08			Intergenic	Island	NA	NA
rs510552	cg10631902	G	A	12.15	1.23e-08			Intergenic	Open_Sea	NA	NA
rs3129809	cg21600908	G	A	-12.14	1.29e-08	FBRSL1	NM_001142641	Body	Open_Sea	chr12:133070800:133102200	NA
rs3132630	cg21600908	A	G	-12.14	1.29e-08	FBRSL1	NM_001142641	Body	Open_Sea	chr12:133070800:133102200	NA
rs3129822	cg21600908	A	C	-12.14	1.29e-08	FBRSL1	NM_001142641	Body	Open_Sea	chr12:133070800:133102200	NA
rs3132631	cg21600908	A	G	-12.14	1.29e-08	FBRSL1	NM_001142641	Body	Open_Sea	chr12:133070800:133102200	NA
rs3130126	cg21600908	A	C	-12.14	1.29e-08	FBRSL1	NM_001142641	Body	Open_Sea	chr12:133070800:133102200	NA
rs3132625	cg21600908	G	A	-12.14	1.29e-08	FBRSL1	NM_001142641	Body	Open_Sea	chr12:133070800:133102200	NA
rs3129820	cg21600908	A	G	-12.14	1.29e-08	FBRSL1	NM_001142641	Body	Open_Sea	chr12:133070800:133102200	NA
rs3094032	cg21600908	A	G	-12.14	1.29e-08	FBRSL1	NM_001142641	Body	Open_Sea	chr12:133070800:133102200	NA
rs4530187	cg09348012	A	G	12.14	1.3e-08			Intergenic	Open_Sea	NA	NA
rs3130375	cg21600908	A	C	-12.13	1.31e-08	FBRSL1	NM_001142641	Body	Open_Sea	chr12:133070800:133102200	NA
rs3130374	cg21600908	A	G	-12.13	1.31e-08	FBRSL1	NM_001142641	Body	Open_Sea	chr12:133070800:133102200	NA
rs3094061	cg21600908	C	A	-12.13	1.31e-08	FBRSL1	NM_001142641	Body	Open_Sea	chr12:133070800:133102200	NA
rs3132649	cg21600908	A	G	-12.13	1.31e-08	FBRSL1	NM_001142641	Body	Open_Sea	chr12:133070800:133102200	NA
rs4778092	cg00502035	A	G	-12.12	1.38e-08			Intergenic	Island	NA	NA
rs1405031	cg19508790	C	A	-12.12	1.4e-08			Intergenic	Open_Sea	NA	NA
rs1411423	cg15704280	A	C	12.11	1.49e-08	SEPT13	NR_024271	Body	Island	NA	NA
rs4881718	cg15704280	G	A	12.11	1.49e-08	SEPT13	NR_024271	Body	Island	NA	NA
rs6559221	cg09753657	A	G	-12.1	1.5e-08	CCDC19	NM_012337	TSS200	Island	chr1:159868600:159871800	NA
rs1044220	cg19148731	G	A	-12.09	1.56e-08	LOXL3	NM_032603	5'UTR	N_Shore	NA	NA
rs17462017	cg12856521	A	G	12.09	1.58e-08	DGKZ;DGKZ;DGKZ;DGKZ	NM_001105540;NM_201533;NM_003646;NM_201532	Body;Body;Body;Body	Island	chr11:46384000:46396600	NA
rs11130218	cg21665057	G	A	12.09	1.58e-08	WDR53;FBXO45;FBXO45	NM_182627;NM_001105573;NM_001105573	TSS1500;1stExon;5'UTR	Island	NA	NA
rs9872864	cg21665057	A	G	12.09	1.58e-08	WDR53;FBXO45;FBXO45	NM_182627;NM_001105573;NM_001105573	TSS1500;1stExon;5'UTR	Island	NA	NA
rs2234391	cg21665057	G	A	12.09	1.58e-08	WDR53;FBXO45;FBXO45	NM_182627;NM_001105573;NM_001105573	TSS1500;1stExon;5'UTR	Island	NA	NA
rs7634902	cg21665057	C	A	12.09	1.58e-08	WDR53;FBXO45;FBXO45	NM_182627;NM_001105573;NM_001105573	TSS1500;1stExon;5'UTR	Island	NA	NA
rs6775384	cg21665057	A	G	12.09	1.58e-08	WDR53;FBXO45;FBXO45	NM_182627;NM_001105573;NM_001105573	TSS1500;1stExon;5'UTR	Island	NA	NA
rs9393929	cg01620082	A	C	-12.09	1.59e-08			Intergenic	Island	NA	NA
rs1233579	cg01620082	G	A	-12.09	1.59e-08			Intergenic	Island	NA	NA
rs7122752	cg22724854	A	G	-12.09	1.6e-08	OR10AG1	NM_001005491	TSS1500	Open_Sea	NA	NA
rs7925905	cg22724854	G	A	-12.08	1.66e-08	OR10AG1	NM_001005491	TSS1500	Open_Sea	NA	NA
rs17559185	cg22724854	A	G	-12.08	1.66e-08	OR10AG1	NM_001005491	TSS1500	Open_Sea	NA	NA
rs583271	cg12856521	A	G	12.07	1.71e-08	DGKZ;DGKZ;DGKZ;DGKZ	NM_001105540;NM_201533;NM_003646;NM_201532	Body;Body;Body;Body	Island	chr11:46384000:46396600	NA
rs9262141	cg12093005	G	A	-12.07	1.71e-08	FBRSL1	NM_001142641	Body	Open_Sea	chr12:133070800:133102200	NA
rs7312504	cg19508790	A	G	-12.07	1.71e-08			Intergenic	Open_Sea	NA	NA
rs10844658	cg19508790	A	G	-12.07	1.71e-08			Intergenic	Open_Sea	NA	NA
rs709609	cg19797896	A	G	12.06	1.79e-08			Intergenic	N_Shelf	NA	NA
rs199454	cg17117718	G	A	12.05	1.89e-08			Intergenic	Island	NA	NA
rs12315146	cg08933160	A	G	-12.05	1.94e-08	PTPN11	NM_002834	3'UTR	Open_Sea	NA	NA
rs1049256	cg21665057	A	G	12.03	2.07e-08	WDR53;FBXO45;FBXO45	NM_182627;NM_001105573;NM_001105573	TSS1500;1stExon;5'UTR	Island	NA	NA
rs9889419	cg13989295	G	A	12.03	2.08e-08	SKA2;SKA2	NM_182620;NM_001100595	3'UTR;3'UTR	S_Shelf	NA	NA
rs1980684	cg10631902	G	A	12	2.31e-08			Intergenic	Open_Sea	NA	NA
rs12450514	cg09348012	A	G	11.98	2.6e-08			Intergenic	Open_Sea	NA	NA
rs1608912	cg19508790	A	G	-11.98	2.62e-08			Intergenic	Open_Sea	NA	NA
rs1352206	cg19508790	A	G	-11.98	2.62e-08			Intergenic	Open_Sea	NA	NA
rs7968230	cg07570055	A	G	-11.97	2.69e-08			Intergenic	Island	NA	NA
rs10516200	cg26043149	A	C	11.96	2.8e-08	FECH;FECH;FECH;FECH	NM_000140;NM_001012515;NM_000140;NM_001012515	5'UTR;5'UTR;1stExon;1stExon	Island	NA	NA
rs11665111	cg03462171	A	G	11.92	3.28e-08	CRAMP1L	NM_020825	TSS200	Island	NA	NA
rs1233579	cg12093005	G	A	-11.91	3.42e-08	FBRSL1	NM_001142641	Body	Open_Sea	chr12:133070800:133102200	NA
rs9393929	cg12093005	A	C	-11.91	3.42e-08	FBRSL1	NM_001142641	Body	Open_Sea	chr12:133070800:133102200	NA
rs10274919	cg03900028	G	A	-11.91	3.54e-08	ZNF117	NM_015852	TSS200	Open_Sea	NA	NA
rs10813960	cg04842962	A	G	11.9	3.69e-08	MRPS18A	NM_018135	1stExon	Island	NA	NA
rs7396854	cg27298349	A	G	11.89	3.84e-08			Intergenic	Island	NA	NA
rs404240	cg17862947	G	A	-11.89	3.87e-08	FBRSL1	NM_001142641	Body	Open_Sea	chr12:133070800:133102200	NA
rs442694	cg17862947	A	C	-11.89	3.87e-08	FBRSL1	NM_001142641	Body	Open_Sea	chr12:133070800:133102200	NA
rs1535039	cg17862947	G	A	-11.89	3.87e-08	FBRSL1	NM_001142641	Body	Open_Sea	chr12:133070800:133102200	NA
rs2746149	cg17862947	G	A	-11.89	3.87e-08	FBRSL1	NM_001142641	Body	Open_Sea	chr12:133070800:133102200	NA
rs2746150	cg17862947	A	G	-11.89	3.87e-08	FBRSL1	NM_001142641	Body	Open_Sea	chr12:133070800:133102200	NA
rs9257809	cg17862947	G	A	-11.89	3.87e-08	FBRSL1	NM_001142641	Body	Open_Sea	chr12:133070800:133102200	NA
rs429479	cg17862947	G	A	-11.89	3.87e-08	FBRSL1	NM_001142641	Body	Open_Sea	chr12:133070800:133102200	NA
rs7206210	cg05275182	G	A	-11.88	3.92e-08			Intergenic	Open_Sea	NA	NA
rs7483795	cg15704280	G	A	11.88	4.05e-08	SEPT13	NR_024271	Body	Island	NA	NA
rs7748620	cg01710666	G	A	-11.87	4.08e-08			Intergenic	Open_Sea	NA	NA
rs11617551	cg17145862	A	G	11.86	4.29e-08	LPGAT1	NM_014873	3'UTR	Open_Sea	NA	NA
rs12428350	cg17145862	G	A	11.86	4.29e-08	LPGAT1	NM_014873	3'UTR	Open_Sea	NA	NA
rs2747429	cg02753903	G	A	11.86	4.39e-08	RYR1;RYR1	NM_000540;NM_001042723	Body;Body	Island	NA	NA
rs387642	cg02753903	A	G	11.86	4.39e-08	RYR1;RYR1	NM_000540;NM_001042723	Body;Body	Island	NA	NA
rs375984	cg02753903	A	G	11.86	4.39e-08	RYR1;RYR1	NM_000540;NM_001042723	Body;Body	Island	NA	NA
rs2747421	cg02753903	G	C	11.86	4.39e-08	RYR1;RYR1	NM_000540;NM_001042723	Body;Body	Island	NA	NA
rs2535238	cg02753903	A	C	11.86	4.39e-08	RYR1;RYR1	NM_000540;NM_001042723	Body;Body	Island	NA	NA
rs6457138	cg26128383	C	A	11.84	4.65e-08	HLA-C	NM_002117	Body	Island	NA	NA
rs11753431	cg26128383	A	G	11.84	4.65e-08	HLA-C	NM_002117	Body	Island	NA	NA
rs12665186	cg26128383	G	A	11.84	4.65e-08	HLA-C	NM_002117	Body	Island	NA	NA
rs17186937	cg26128383	G	A	11.84	4.65e-08	HLA-C	NM_002117	Body	Island	NA	NA
rs11757750	cg26128383	G	A	11.84	4.65e-08	HLA-C	NM_002117	Body	Island	NA	NA
rs11755961	cg26128383	A	G	11.84	4.65e-08	HLA-C	NM_002117	Body	Island	NA	NA
rs11965585	cg26128383	A	G	11.84	4.65e-08	HLA-C	NM_002117	Body	Island	NA	NA
rs12805992	cg04196064	G	A	-11.84	4.72e-08	TRIM48	NM_024114	1stExon	Open_Sea	NA	NA
rs9476425	cg01710666	G	A	-11.84	4.77e-08			Intergenic	Open_Sea	NA	NA
rs7257229	cg08339762	A	G	-11.83	5.03e-08	ZNF506;ZNF506	NM_001099269;NM_001145404	TSS200;TSS200	Open_Sea	NA	NA
rs414435	cg11038491	A	G	-11.8	5.63e-08	LOC647979	NR_027451	Body	Island	NA	NA
rs12662611	cg13902357	A	G	11.8	5.68e-08	HLA-B	NM_005514	Body	Island	NA	NA
rs4240872	cg17038417	G	A	-11.79	5.93e-08			Intergenic	Open_Sea	NA	NA
rs3749971	cg21438527	A	G	11.78	6.1e-08	HIST1H4D	NM_003539	TSS200	S_Shore	NA	NA
rs3130374	cg13561028	A	G	-11.77	6.43e-08	SFTA2	NM_205854	Body	Open_Sea	NA	NA
rs3094061	cg13561028	C	A	-11.77	6.43e-08	SFTA2	NM_205854	Body	Open_Sea	NA	NA
rs3132649	cg13561028	A	G	-11.77	6.43e-08	SFTA2	NM_205854	Body	Open_Sea	NA	NA
rs3130375	cg13561028	A	C	-11.77	6.43e-08	SFTA2	NM_205854	Body	Open_Sea	NA	NA
rs11965585	cg13902357	A	G	11.77	6.49e-08	HLA-B	NM_005514	Body	Island	NA	NA
rs11757750	cg13902357	G	A	11.77	6.49e-08	HLA-B	NM_005514	Body	Island	NA	NA
rs11753431	cg13902357	A	G	11.77	6.49e-08	HLA-B	NM_005514	Body	Island	NA	NA
rs6457138	cg13902357	C	A	11.77	6.49e-08	HLA-B	NM_005514	Body	Island	NA	NA
rs17186937	cg13902357	G	A	11.77	6.49e-08	HLA-B	NM_005514	Body	Island	NA	NA
rs12665186	cg13902357	G	A	11.77	6.49e-08	HLA-B	NM_005514	Body	Island	NA	NA
rs11755961	cg13902357	A	G	11.77	6.49e-08	HLA-B	NM_005514	Body	Island	NA	NA
rs2280495	cg01692616	A	G	-11.76	6.65e-08			Intergenic	N_Shelf	NA	NA
rs10996049	cg05276469	A	G	11.76	6.68e-08			Intergenic	Island	NA	NA
rs4795370	cg17225604	G	A	-11.76	6.71e-08			Intergenic	S_Shore	NA	NA
rs1928730	cg18944383	A	C	-11.75	6.89e-08	ENPEP	NM_001977	TSS200	N_Shore	NA	NA
rs7130727	cg18944383	A	G	-11.75	6.89e-08	ENPEP	NM_001977	TSS200	N_Shore	NA	NA
rs3904275	cg18944383	G	A	-11.75	6.89e-08	ENPEP	NM_001977	TSS200	N_Shore	NA	NA
rs501630	cg17712092	A	G	11.75	7.05e-08	LARP1B	NM_018078	Body	Open_Sea	NA	NA
rs2498205	cg01710666	A	C	-11.75	7.09e-08			Intergenic	Open_Sea	NA	NA
rs758838	cg18127682	G	A	11.75	7.17e-08	EPHA7	NM_004440	Body	Open_Sea	NA	NA
rs4942264	cg12856521	A	C	11.74	7.2e-08	DGKZ;DGKZ;DGKZ;DGKZ	NM_001105540;NM_201533;NM_003646;NM_201532	Body;Body;Body;Body	Island	chr11:46384000:46396600	NA
rs7333269	cg12856521	A	G	11.74	7.2e-08	DGKZ;DGKZ;DGKZ;DGKZ	NM_001105540;NM_201533;NM_003646;NM_201532	Body;Body;Body;Body	Island	chr11:46384000:46396600	NA
rs7322477	cg12856521	G	A	11.74	7.2e-08	DGKZ;DGKZ;DGKZ;DGKZ	NM_001105540;NM_201533;NM_003646;NM_201532	Body;Body;Body;Body	Island	chr11:46384000:46396600	NA
rs901462	cg24046770	C	A	11.74	7.22e-08			Intergenic	N_Shelf	NA	NA
rs3129809	cg17862947	G	A	-11.74	7.37e-08	FBRSL1	NM_001142641	Body	Open_Sea	chr12:133070800:133102200	NA
rs3132625	cg17862947	G	A	-11.74	7.37e-08	FBRSL1	NM_001142641	Body	Open_Sea	chr12:133070800:133102200	NA
rs3132630	cg17862947	A	G	-11.74	7.37e-08	FBRSL1	NM_001142641	Body	Open_Sea	chr12:133070800:133102200	NA
rs3129820	cg17862947	A	G	-11.74	7.37e-08	FBRSL1	NM_001142641	Body	Open_Sea	chr12:133070800:133102200	NA
rs3132631	cg17862947	A	G	-11.74	7.37e-08	FBRSL1	NM_001142641	Body	Open_Sea	chr12:133070800:133102200	NA
rs3129822	cg17862947	A	C	-11.74	7.37e-08	FBRSL1	NM_001142641	Body	Open_Sea	chr12:133070800:133102200	NA
rs3094032	cg17862947	A	G	-11.74	7.37e-08	FBRSL1	NM_001142641	Body	Open_Sea	chr12:133070800:133102200	NA
rs3130126	cg17862947	A	C	-11.74	7.37e-08	FBRSL1	NM_001142641	Body	Open_Sea	chr12:133070800:133102200	NA
rs7294233	cg02244970	A	C	-11.74	7.43e-08	OR4A15	NM_001005275	TSS200	Open_Sea	NA	NA
rs12662611	cg26128383	A	G	11.73	7.8e-08	HLA-C	NM_002117	Body	Island	NA	NA
rs7762279	cg23634079	G	A	-11.73	7.83e-08	MSH5;MSH5;MSH5;MSH5	NM_172165;NM_025259;NM_002441;NM_172166	Body;Body;Body;Body	S_Shelf	NA	NA
rs9276689	cg23634079	A	G	-11.73	7.83e-08	MSH5;MSH5;MSH5;MSH5	NM_172165;NM_025259;NM_002441;NM_172166	Body;Body;Body;Body	S_Shelf	NA	NA
rs9332434	cg03929089	A	G	11.72	7.86e-08			Intergenic	Island	NA	NA
rs7123100	cg03929089	G	A	11.72	7.86e-08			Intergenic	Island	NA	NA
rs10769641	cg03929089	A	G	11.72	7.86e-08			Intergenic	Island	NA	NA
rs7946556	cg03929089	G	A	11.72	7.86e-08			Intergenic	Island	NA	NA
rs2007068	cg03929089	G	A	11.72	7.86e-08			Intergenic	Island	NA	NA
rs1807512	cg03405491	G	A	-11.72	7.95e-08			Intergenic	Island	NA	NA
rs2466940	cg23247274	A	G	11.72	7.97e-08	MRP63;MRP63;SKA3;SKA3;SKA3;SKA3	NM_024026;NM_024026;NM_001166017;NM_145061;NM_145061;NM_001166017	1stExon;5'UTR;5'UTR;1stExon;5'UTR;1stExon	Island	NA	NA
rs2726923	cg23247274	A	G	11.72	7.97e-08	MRP63;MRP63;SKA3;SKA3;SKA3;SKA3	NM_024026;NM_024026;NM_001166017;NM_145061;NM_145061;NM_001166017	1stExon;5'UTR;5'UTR;1stExon;5'UTR;1stExon	Island	NA	NA
rs7589441	cg00837290	G	A	-11.72	8.06e-08	ANKRD11	NM_013275	Body	S_Shore	NA	NA
rs2306537	cg07570055	G	A	-11.72	8.07e-08			Intergenic	Island	NA	NA
rs3741486	cg07570055	A	G	-11.72	8.07e-08			Intergenic	Island	NA	NA
rs1045979	cg07570055	A	G	-11.72	8.07e-08			Intergenic	Island	NA	NA
rs10949183	cg01710666	G	A	-11.71	8.23e-08			Intergenic	Open_Sea	NA	NA
rs1350123	cg27224107	G	A	-11.69	9.12e-08			Intergenic	Open_Sea	NA	NA
rs2246199	cg26128383	A	G	11.68	9.41e-08	HLA-C	NM_002117	Body	Island	NA	NA
rs2768957	cg27224107	G	A	-11.68	9.58e-08			Intergenic	Open_Sea	NA	NA
rs10222924	cg27224107	A	G	-11.68	9.58e-08			Intergenic	Open_Sea	NA	NA
rs1051447	cg27224107	C	A	-11.68	9.58e-08			Intergenic	Open_Sea	NA	NA
rs6710284	cg00837290	A	G	-11.68	9.68e-08	ANKRD11	NM_013275	Body	S_Shore	NA	NA
rs3117427	cg17862947	G	A	-11.66	1.05e-07	FBRSL1	NM_001142641	Body	Open_Sea	chr12:133070800:133102200	NA
rs3117439	cg17862947	A	G	-11.66	1.05e-07	FBRSL1	NM_001142641	Body	Open_Sea	chr12:133070800:133102200	NA
rs29228	cg02753903	A	G	11.66	1.06e-07	RYR1;RYR1	NM_000540;NM_001042723	Body;Body	Island	NA	NA
rs3129073	cg02753903	G	A	11.66	1.06e-07	RYR1;RYR1	NM_000540;NM_001042723	Body;Body	Island	NA	NA
rs3117289	cg02753903	G	A	11.66	1.06e-07	RYR1;RYR1	NM_000540;NM_001042723	Body;Body	Island	NA	NA
rs29218	cg02753903	G	A	11.66	1.06e-07	RYR1;RYR1	NM_000540;NM_001042723	Body;Body	Island	NA	NA
rs9389034	cg27275811	G	A	-11.65	1.07e-07			Intergenic	N_Shelf	NA	NA
rs4328686	cg25299176	G	A	-11.64	1.12e-07	YWHAE;YWHAE	NM_006761;NR_024058	1stExon;Body	Island	NA	NA
rs9348153	cg09357750	A	G	-11.64	1.14e-07			Intergenic	Open_Sea	NA	NA
rs4619888	cg26043149	C	A	11.63	1.18e-07	FECH;FECH;FECH;FECH	NM_000140;NM_001012515;NM_000140;NM_001012515	5'UTR;5'UTR;1stExon;1stExon	Island	NA	NA
rs10039754	cg23224356	A	G	-11.62	1.26e-07	ANKRD36B	NM_025190	TSS1500	Island	NA	NA
rs4467562	cg26043149	A	G	11.62	1.26e-07	FECH;FECH;FECH;FECH	NM_000140;NM_001012515;NM_000140;NM_001012515	5'UTR;5'UTR;1stExon;1stExon	Island	NA	NA
rs9262132	cg01620082	A	C	-11.62	1.26e-07			Intergenic	Island	NA	NA
rs3132610	cg01620082	G	A	-11.62	1.26e-07			Intergenic	Island	NA	NA
rs3130247	cg01620082	G	A	-11.62	1.26e-07			Intergenic	Island	NA	NA
rs3749971	cg01620082	A	G	-11.62	1.26e-07			Intergenic	Island	NA	NA
rs3130117	cg01620082	A	G	-11.62	1.26e-07			Intergenic	Island	NA	NA
rs12052983	cg14011486	A	C	11.61	1.27e-07	LIN28	NM_024674	TSS200	Island	NA	chr1:26736889:26737369
rs10067993	cg03764088	A	G	-11.61	1.28e-07			Intergenic	Island	NA	NA
rs2631108	cg26518628	G	A	-11.61	1.3e-07			Intergenic	Open_Sea	NA	NA
rs11245742	cg15704280	A	G	-11.61	1.31e-07	SEPT13	NR_024271	Body	Island	NA	NA
rs4562853	cg15704280	G	A	-11.61	1.31e-07	SEPT13	NR_024271	Body	Island	NA	NA
rs2121037	cg12856521	A	G	11.61	1.31e-07	DGKZ;DGKZ;DGKZ;DGKZ	NM_001105540;NM_201533;NM_003646;NM_201532	Body;Body;Body;Body	Island	chr11:46384000:46396600	NA
rs3902996	cg05926928	G	A	11.61	1.32e-07	GDPD1;GDPD1;GDPD1	NM_182569;NM_001165994;NM_001165993	TSS200;TSS200;TSS200	N_Shore	NA	NA
rs199501	cg18228076	A	G	-11.6	1.35e-07	MAPT;MAPT;MAPT;MAPT;MAPT;MAPT	NM_001123067;NM_016835;NM_016834;NM_001123066;NM_005910;NM_016841	5'UTR;5'UTR;5'UTR;5'UTR;5'UTR;5'UTR	Open_Sea	NA	NA
rs6677898	cg07694806	G	A	-11.59	1.42e-07			Intergenic	Open_Sea	NA	NA
rs3130375	cg17862947	A	C	-11.58	1.46e-07	FBRSL1	NM_001142641	Body	Open_Sea	chr12:133070800:133102200	NA
rs3094061	cg17862947	C	A	-11.58	1.46e-07	FBRSL1	NM_001142641	Body	Open_Sea	chr12:133070800:133102200	NA
rs3130374	cg17862947	A	G	-11.58	1.46e-07	FBRSL1	NM_001142641	Body	Open_Sea	chr12:133070800:133102200	NA
rs3132649	cg17862947	A	G	-11.58	1.46e-07	FBRSL1	NM_001142641	Body	Open_Sea	chr12:133070800:133102200	NA
rs7218060	cg17704839	A	C	-11.56	1.61e-07	UBL5;UBL5	NM_024292;NM_001048241	Body;Body	S_Shore	NA	NA
rs4474733	cg24556754	A	C	11.56	1.64e-07			Intergenic	Open_Sea	NA	NA
rs3188482	cg09671906	G	A	11.55	1.72e-07	HLA-B	NM_005514	Body	Island	NA	NA
rs11760176	cg09671906	A	G	11.55	1.72e-07	HLA-B	NM_005514	Body	Island	NA	NA
rs7210970	cg20587970	A	G	-11.54	1.73e-07			Intergenic	N_Shore	NA	NA
rs1411423	cg03929089	A	C	11.53	1.83e-07			Intergenic	Island	NA	NA
rs4881718	cg03929089	G	A	11.53	1.83e-07			Intergenic	Island	NA	NA
rs1233480	cg12093005	A	G	-11.52	1.93e-07	FBRSL1	NM_001142641	Body	Open_Sea	chr12:133070800:133102200	NA
rs7130727	cg15704280	A	G	11.51	1.98e-07	SEPT13	NR_024271	Body	Island	NA	NA
rs1928730	cg15704280	A	C	11.51	1.98e-07	SEPT13	NR_024271	Body	Island	NA	NA
rs3904275	cg15704280	G	A	11.51	1.98e-07	SEPT13	NR_024271	Body	Island	NA	NA
rs17334797	cg01570182	G	A	11.51	2e-07			Intergenic	Island	NA	NA
rs17426064	cg01570182	A	G	11.51	2e-07			Intergenic	Island	NA	NA
rs418891	cg01570182	A	C	11.51	2e-07			Intergenic	Island	NA	NA
rs3744093	cg13989295	G	A	11.5	2.07e-07	SKA2;SKA2	NM_182620;NM_001100595	3'UTR;3'UTR	S_Shelf	NA	NA
rs199533	cg16652462	A	G	11.5	2.13e-07	LOC644172	NR_026901	Body	Island	NA	NA
rs415430	cg16652462	G	A	11.5	2.13e-07	LOC644172	NR_026901	Body	Island	NA	NA
rs9493458	cg27275811	C	A	-11.49	2.18e-07			Intergenic	N_Shelf	NA	NA
rs12213776	cg22177721	A	C	11.49	2.19e-07			Intergenic	Open_Sea	NA	NA
rs11006259	cg00198759	A	G	11.48	2.28e-07	LOC650623	NR_027512	Body	Island	NA	NA
rs9262132	cg17862947	A	C	-11.48	2.32e-07	FBRSL1	NM_001142641	Body	Open_Sea	chr12:133070800:133102200	NA
rs3132610	cg17862947	G	A	-11.48	2.32e-07	FBRSL1	NM_001142641	Body	Open_Sea	chr12:133070800:133102200	NA
rs3130247	cg17862947	G	A	-11.48	2.32e-07	FBRSL1	NM_001142641	Body	Open_Sea	chr12:133070800:133102200	NA
rs3130117	cg17862947	A	G	-11.48	2.32e-07	FBRSL1	NM_001142641	Body	Open_Sea	chr12:133070800:133102200	NA
rs10407397	cg03635442	A	G	-11.45	2.67e-07			Intergenic	Island	NA	NA
rs393723	cg03635442	A	G	-11.45	2.67e-07			Intergenic	Island	NA	NA
rs374762	cg03635442	G	A	-11.45	2.67e-07			Intergenic	Island	NA	NA
rs370551	cg03635442	G	A	-11.45	2.67e-07			Intergenic	Island	NA	NA
rs11040730	cg27281836	A	G	11.43	2.92e-07	FOLH1;FOLH1	NM_004476;NM_001014986	Body;Body	Island	NA	NA
rs2074404	cg22968622	C	A	11.41	3.06e-07			Intergenic	Island	NA	NA
rs8176199	cg24556754	C	A	11.39	3.39e-07			Intergenic	Open_Sea	NA	NA
rs11230889	cg13349462	C	A	11.39	3.44e-07			Intergenic	N_Shelf	NA	NA
rs13207753	cg13679164	A	C	-11.36	3.87e-07			Intergenic	Open_Sea	NA	NA
rs13193386	cg13679164	G	A	-11.36	3.87e-07			Intergenic	Open_Sea	NA	NA
rs11136139	cg19726460	C	A	-11.35	4.02e-07			Intergenic	Open_Sea	NA	NA
rs1357818	cg19726460	A	G	-11.35	4.02e-07			Intergenic	Open_Sea	NA	NA
rs10795202	cg05499111	G	A	-11.35	4.06e-07			Intergenic	Open_Sea	NA	NA
rs4530187	cg25535652	A	G	11.34	4.35e-07	EPHA7	NM_004440	Body	Open_Sea	NA	NA
rs4796519	cg11278311	A	G	-11.33	4.39e-07	ALOX15	NM_001140	Body	Island	NA	NA
rs2072149	cg11278311	A	G	-11.33	4.39e-07	ALOX15	NM_001140	Body	Island	NA	NA
rs2289642	cg11278311	A	G	-11.33	4.39e-07	ALOX15	NM_001140	Body	Island	NA	NA
rs1443417	cg11278311	A	G	-11.33	4.39e-07	ALOX15	NM_001140	Body	Island	NA	NA
rs2301873	cg11278311	A	G	-11.33	4.39e-07	ALOX15	NM_001140	Body	Island	NA	NA
rs3744720	cg11278311	A	G	-11.33	4.39e-07	ALOX15	NM_001140	Body	Island	NA	NA
rs12450514	cg18127682	A	G	11.33	4.43e-07	EPHA7	NM_004440	Body	Open_Sea	NA	NA
rs3132685	cg12093005	A	G	-11.32	4.56e-07	FBRSL1	NM_001142641	Body	Open_Sea	chr12:133070800:133102200	NA
rs4881666	cg15704280	A	G	11.3	4.98e-07	SEPT13	NR_024271	Body	Island	NA	NA
rs7928714	cg15704280	G	A	11.3	4.98e-07	SEPT13	NR_024271	Body	Island	NA	NA
rs7396854	cg15704280	A	G	11.3	4.98e-07	SEPT13	NR_024271	Body	Island	NA	NA
rs1936905	cg06094323	G	A	11.3	5.04e-07			Intergenic	Island	NA	NA
rs9366302	cg06094323	A	C	11.3	5.04e-07			Intergenic	Island	NA	NA
rs624177	cg11430096	G	A	11.3	5.05e-07	CDK19	NM_015076	Body	S_Shore	NA	NA
rs3094050	cg17862947	G	A	-11.3	5.14e-07	FBRSL1	NM_001142641	Body	Open_Sea	chr12:133070800:133102200	NA
rs3130116	cg17862947	G	A	-11.3	5.14e-07	FBRSL1	NM_001142641	Body	Open_Sea	chr12:133070800:133102200	NA
rs2204228	cg18944383	A	C	-11.29	5.24e-07	ENPEP	NM_001977	TSS200	N_Shore	NA	NA
rs12209200	cg01710666	A	G	-11.29	5.34e-07			Intergenic	Open_Sea	NA	NA
rs2277547	cg04896959	G	A	-11.28	5.43e-07			Intergenic	Open_Sea	NA	NA
rs1343116	cg05039488	C	A	11.26	6.14e-07	IRAK1BP1;IRAK1BP1	NM_001010844;NM_001010844	5'UTR;1stExon	Island	NA	NA
rs11265585	cg18430411	A	C	11.25	6.35e-07	SCRIB;SCRIB	NM_015356;NM_182706	3'UTR;3'UTR	S_Shore	NA	NA
rs12543341	cg19726460	G	A	-11.24	6.52e-07			Intergenic	Open_Sea	NA	NA
rs2091817	cg12986372	A	C	-11.24	6.65e-07			Intergenic	S_Shelf	NA	NA
rs6908815	cg13679164	G	A	-11.23	6.83e-07			Intergenic	Open_Sea	NA	NA
rs7130727	cg03929089	A	G	11.23	6.94e-07			Intergenic	Island	NA	NA
rs1928730	cg03929089	A	C	11.23	6.94e-07			Intergenic	Island	NA	NA
rs3904275	cg03929089	G	A	11.23	6.94e-07			Intergenic	Island	NA	NA
rs9526812	cg25995724	G	A	-11.22	7.32e-07	FABP5;FABP5	NM_001444;NM_001444	1stExon;5'UTR	Island	NA	NA
rs9526814	cg25995724	C	A	-11.22	7.32e-07	FABP5;FABP5	NM_001444;NM_001444	1stExon;5'UTR	Island	NA	NA
rs2296246	cg25995724	A	C	-11.22	7.32e-07	FABP5;FABP5	NM_001444;NM_001444	1stExon;5'UTR	Island	NA	NA
rs1051332	cg25995724	A	G	-11.22	7.32e-07	FABP5;FABP5	NM_001444;NM_001444	1stExon;5'UTR	Island	NA	NA
rs11642413	cg04657470	G	A	-11.21	7.4e-07	HSPE1;HSPE1;HSPD1;HSPD1	NM_002157;NM_002157;NM_002156;NM_199440	1stExon;5'UTR;TSS1500;TSS200	Island	NA	NA
rs1235162	cg05074385	G	A	-11.2	7.89e-07	TRIM15	NM_033229	Body	N_Shelf	NA	NA
rs199454	cg18228076	G	A	-11.2	8.02e-07	MAPT;MAPT;MAPT;MAPT;MAPT;MAPT	NM_001123067;NM_016835;NM_016834;NM_001123066;NM_005910;NM_016841	5'UTR;5'UTR;5'UTR;5'UTR;5'UTR;5'UTR	Open_Sea	NA	NA
rs2979948	cg19983559	G	A	-11.19	8.21e-07			Intergenic	Open_Sea	NA	NA
rs9806410	cg01027929	G	A	-11.19	8.4e-07	HNRNPA2B1;CBX3;CBX3;HNRNPA2B1;CBX3	NM_031243;NM_016587;NM_007276;NM_002137;NM_016587	TSS1500;1stExon;5'UTR;TSS1500;5'UTR	Island	NA	NA
rs12908114	cg01027929	A	G	-11.19	8.4e-07	HNRNPA2B1;CBX3;CBX3;HNRNPA2B1;CBX3	NM_031243;NM_016587;NM_007276;NM_002137;NM_016587	TSS1500;1stExon;5'UTR;TSS1500;5'UTR	Island	NA	NA
rs8025458	cg01027929	A	G	-11.19	8.4e-07	HNRNPA2B1;CBX3;CBX3;HNRNPA2B1;CBX3	NM_031243;NM_016587;NM_007276;NM_002137;NM_016587	TSS1500;1stExon;5'UTR;TSS1500;5'UTR	Island	NA	NA
rs17550268	cg19694781	G	A	11.17	8.85e-07	TMEM160	NM_017854	Body	N_Shore	NA	NA
rs1009540	cg03429785	A	C	-11.16	9.26e-07	MYO1E;LDHAL6B	NM_004998;NM_033195	Body;TSS1500	N_Shore	NA	NA
rs17660132	cg09234465	G	A	11.16	9.29e-07			Intergenic	S_Shore	NA	NA
rs17577094	cg09234465	G	A	11.16	9.29e-07			Intergenic	S_Shore	NA	NA
rs17660464	cg09234465	A	C	11.16	9.29e-07			Intergenic	S_Shore	NA	NA
rs2532316	cg09234465	A	G	11.16	9.29e-07			Intergenic	S_Shore	NA	NA
rs1881194	cg09234465	A	G	11.16	9.29e-07			Intergenic	S_Shore	NA	NA
rs2469933	cg09234465	A	G	11.16	9.29e-07			Intergenic	S_Shore	NA	NA
rs2957297	cg09234465	A	C	11.16	9.29e-07			Intergenic	S_Shore	NA	NA
rs2463524	cg09234465	G	A	11.16	9.29e-07			Intergenic	S_Shore	NA	NA
rs2732651	cg09234465	A	G	11.16	9.29e-07			Intergenic	S_Shore	NA	NA
rs2732674	cg09234465	G	A	11.16	9.29e-07			Intergenic	S_Shore	NA	NA
rs2523719	cg01620082	A	C	-11.16	9.4e-07			Intergenic	Island	NA	NA
rs885913	cg01620082	T	A	-11.16	9.4e-07			Intergenic	Island	NA	NA
rs2517613	cg01620082	A	G	-11.16	9.4e-07			Intergenic	Island	NA	NA
rs2517612	cg01620082	G	A	-11.16	9.4e-07			Intergenic	Island	NA	NA
rs929157	cg01620082	A	G	-11.16	9.4e-07			Intergenic	Island	NA	NA
rs885916	cg01620082	A	G	-11.16	9.4e-07			Intergenic	Island	NA	NA
rs2188100	cg01620082	A	G	-11.16	9.4e-07			Intergenic	Island	NA	NA
rs7483795	cg03929089	G	A	11.16	9.51e-07			Intergenic	Island	NA	NA
rs7317491	cg12856521	A	G	11.15	9.74e-07	DGKZ;DGKZ;DGKZ;DGKZ	NM_001105540;NM_201533;NM_003646;NM_201532	Body;Body;Body;Body	Island	chr11:46384000:46396600	NA
rs1233619	cg01620082	A	G	-11.15	1e-06			Intergenic	Island	NA	NA
rs1363873	cg02646394	G	A	-11.14	1.04e-06	FLJ40330	NR_015424	TSS200	Island	NA	NA
rs3010544	cg04222842	G	A	11.14	1.05e-06	SRP9;SRP9	NM_003133;NM_001130440	TSS200;TSS200	Island	NA	NA
rs10813960	cg20290983	A	G	11.13	1.06e-06	MRPS18A	NM_018135	1stExon	Island	NA	NA
rs2074404	cg06680147	C	A	11.13	1.07e-06			Intergenic	S_Shore	NA	NA
rs8066592	cg12226635	A	C	11.12	1.11e-06			Intergenic	N_Shelf	NA	NA
rs4793954	cg13989295	A	C	11.12	1.13e-06	SKA2;SKA2	NM_182620;NM_001100595	3'UTR;3'UTR	S_Shelf	NA	NA
rs10502105	cg23247274	A	C	11.12	1.14e-06	MRP63;MRP63;SKA3;SKA3;SKA3;SKA3	NM_024026;NM_024026;NM_001166017;NM_145061;NM_145061;NM_001166017	1stExon;5'UTR;5'UTR;1stExon;5'UTR;1stExon	Island	NA	NA
rs1312568	cg16196077	G	A	11.12	1.15e-06	RTKN2	NM_145307	TSS200	Island	NA	NA
rs6993769	cg20325293	A	G	-11.11	1.17e-06	FIP1L1;FIP1L1;FIP1L1	NM_030917;NM_001134938;NM_001134937	Body;Body;Body	Island	NA	NA
rs3117143	cg01620082	A	C	-11.1	1.22e-06			Intergenic	Island	NA	NA
rs2230683	cg01620082	G	A	-11.1	1.22e-06			Intergenic	Island	NA	NA
rs3118370	cg01620082	C	A	-11.1	1.22e-06			Intergenic	Island	NA	NA
rs3132389	cg01620082	C	A	-11.1	1.22e-06			Intergenic	Island	NA	NA
rs3129173	cg01620082	C	A	-11.1	1.22e-06			Intergenic	Island	NA	NA
rs4324798	cg01620082	A	G	-11.1	1.22e-06			Intergenic	Island	NA	NA
rs3130837	cg01620082	A	C	-11.1	1.22e-06			Intergenic	Island	NA	NA
rs1233599	cg01620082	C	A	-11.1	1.22e-06			Intergenic	Island	NA	NA
rs3130893	cg01620082	G	A	-11.1	1.22e-06			Intergenic	Island	NA	NA
rs3118361	cg01620082	A	G	-11.1	1.22e-06			Intergenic	Island	NA	NA
rs3132392	cg01620082	G	A	-11.1	1.22e-06			Intergenic	Island	NA	NA
rs3132390	cg01620082	G	A	-11.1	1.22e-06			Intergenic	Island	NA	NA
rs3130834	cg01620082	G	A	-11.1	1.22e-06			Intergenic	Island	NA	NA
rs3135309	cg01620082	C	A	-11.1	1.22e-06			Intergenic	Island	NA	NA
rs3131343	cg01620082	A	G	-11.1	1.22e-06			Intergenic	Island	NA	NA
rs3117326	cg01620082	A	G	-11.1	1.22e-06			Intergenic	Island	NA	NA
rs3130891	cg01620082	C	G	-11.1	1.22e-06			Intergenic	Island	NA	NA
rs3130895	cg01620082	A	G	-11.1	1.22e-06			Intergenic	Island	NA	NA
rs3135316	cg01620082	G	A	-11.1	1.22e-06			Intergenic	Island	NA	NA
rs1311918	cg01620082	A	G	-11.1	1.22e-06			Intergenic	Island	NA	NA
rs3130838	cg01620082	G	A	-11.1	1.22e-06			Intergenic	Island	NA	NA
rs3129791	cg01620082	A	G	-11.1	1.22e-06			Intergenic	Island	NA	NA
rs3131073	cg01620082	A	G	-11.1	1.22e-06			Intergenic	Island	NA	NA
rs3130845	cg01620082	G	A	-11.1	1.22e-06			Intergenic	Island	NA	NA
rs7767099	cg01620082	A	G	-11.1	1.22e-06			Intergenic	Island	NA	NA
rs3131093	cg01620082	A	G	-11.1	1.22e-06			Intergenic	Island	NA	NA
rs3116830	cg01620082	A	G	-11.1	1.22e-06			Intergenic	Island	NA	NA
rs12428112	cg17145862	C	A	11.09	1.27e-06	LPGAT1	NM_014873	3'UTR	Open_Sea	NA	NA
rs7963716	cg19508790	A	G	-11.09	1.27e-06			Intergenic	Open_Sea	NA	NA
rs2516049	cg01369511	G	A	-11.09	1.28e-06	FAM136A	NM_032822	Body	N_Shore	NA	NA
rs477515	cg01369511	A	G	-11.09	1.28e-06	FAM136A	NM_032822	Body	N_Shore	NA	NA
rs4985682	cg25535652	G	A	11.09	1.3e-06	EPHA7	NM_004440	Body	Open_Sea	NA	NA
rs7217258	cg08566640	G	A	11.09	1.3e-06			Intergenic	Open_Sea	NA	NA
rs9393929	cg21600908	A	C	-11.08	1.32e-06	FBRSL1	NM_001142641	Body	Open_Sea	chr12:133070800:133102200	NA
rs1233579	cg21600908	G	A	-11.08	1.32e-06	FBRSL1	NM_001142641	Body	Open_Sea	chr12:133070800:133102200	NA
rs1232539	cg03944143	A	G	-11.07	1.39e-06	KIAA0664	NM_015229	Body	Island	NA	NA
rs4889554	cg03944143	A	G	-11.07	1.39e-06	KIAA0664	NM_015229	Body	Island	NA	NA
rs2532329	cg09234465	A	G	11.07	1.39e-06			Intergenic	S_Shore	NA	NA
rs6721594	cg11347411	G	A	11.07	1.4e-06	ACTR3C;LRRC61;LRRC61	NM_001164458;NM_023942;NM_001142928	TSS200;5'UTR;5'UTR	S_Shore	NA	NA
rs9884326	cg00160777	A	G	-11.07	1.41e-06	CHP2	NM_022097	TSS1500	N_Shore	NA	NA
rs623546	cg03462171	A	G	11.06	1.44e-06	CRAMP1L	NM_020825	TSS200	Island	NA	NA
rs7018779	cg19510820	A	C	11.04	1.61e-06			Intergenic	Open_Sea	NA	NA
rs699171	cg22177721	C	A	11.04	1.61e-06			Intergenic	Open_Sea	NA	NA
rs2289643	cg11278311	A	G	11.04	1.62e-06	ALOX15	NM_001140	Body	Island	NA	NA
rs6554152	cg21824455	G	A	-11.03	1.64e-06	SPOCK3;SPOCK3	NM_001040159;NM_016950	Body;Body	Open_Sea	NA	NA
rs11136174	cg19726460	G	A	-11.02	1.74e-06			Intergenic	Open_Sea	NA	NA
rs7837955	cg19726460	G	A	-11.02	1.74e-06			Intergenic	Open_Sea	NA	NA
rs11136169	cg19726460	G	A	-11.02	1.74e-06			Intergenic	Open_Sea	NA	NA
rs10822470	cg05276469	G	A	11.02	1.78e-06			Intergenic	Island	NA	NA
rs199454	cg02228913	G	A	-11.01	1.82e-06	MAPT;MAPT;MAPT;MAPT;MAPT;MAPT	NM_016835;NM_001123067;NM_016834;NM_005910;NM_001123066;NM_016841	Body;Body;Body;Body;Body;Body	N_Shelf	NA	NA
rs3188482	cg13902357	G	A	11.01	1.83e-06	HLA-B	NM_005514	Body	Island	NA	NA
rs11760176	cg13902357	A	G	11.01	1.83e-06	HLA-B	NM_005514	Body	Island	NA	NA
rs17722341	cg05913257	C	A	11.01	1.86e-06	USP46	NM_022832	TSS1500	Island	NA	NA
rs12869697	cg17145862	A	G	10.98	2.06e-06	LPGAT1	NM_014873	3'UTR	Open_Sea	NA	NA
rs1151564	cg24215973	A	C	10.97	2.15e-06	HDAC4	NM_006037	Body	Island	NA	NA
rs800075	cg24215973	G	A	10.97	2.16e-06	HDAC4	NM_006037	Body	Island	NA	NA
rs11871557	cg09348012	A	G	10.97	2.19e-06			Intergenic	Open_Sea	NA	NA
rs1872746	cg19508790	G	A	-10.97	2.23e-06			Intergenic	Open_Sea	NA	NA
rs13025827	cg17711091	G	A	-10.96	2.32e-06	S100A10	NM_002966	5'UTR	Island	NA	NA
rs17017247	cg00160777	A	G	-10.95	2.36e-06	CHP2	NM_022097	TSS1500	N_Shore	NA	NA
rs10772098	cg19508790	G	A	-10.95	2.37e-06			Intergenic	Open_Sea	NA	NA
rs554110	cg18944383	G	A	-10.94	2.45e-06	ENPEP	NM_001977	TSS200	N_Shore	NA	NA
rs2161459	cg08339762	A	G	-10.94	2.46e-06	ZNF506;ZNF506	NM_001099269;NM_001145404	TSS200;TSS200	Open_Sea	NA	NA
rs12608830	cg08339762	G	A	-10.94	2.46e-06	ZNF506;ZNF506	NM_001099269;NM_001145404	TSS200;TSS200	Open_Sea	NA	NA
rs625998	cg08339762	A	G	-10.94	2.46e-06	ZNF506;ZNF506	NM_001099269;NM_001145404	TSS200;TSS200	Open_Sea	NA	NA
rs4881666	cg03929089	A	G	10.94	2.5e-06			Intergenic	Island	NA	NA
rs7396854	cg03929089	A	G	10.94	2.5e-06			Intergenic	Island	NA	NA
rs7928714	cg03929089	G	A	10.94	2.5e-06			Intergenic	Island	NA	NA
rs10455346	cg22177721	A	G	10.93	2.56e-06			Intergenic	Open_Sea	NA	NA
rs17258448	cg21500063	A	G	10.93	2.59e-06			Intergenic	Open_Sea	NA	NA
rs199501	cg02228913	A	G	-10.92	2.75e-06	MAPT;MAPT;MAPT;MAPT;MAPT;MAPT	NM_016835;NM_001123067;NM_016834;NM_005910;NM_001123066;NM_016841	Body;Body;Body;Body;Body;Body	N_Shelf	NA	NA
rs2523943	cg26128383	C	A	10.91	2.81e-06	HLA-C	NM_002117	Body	Island	NA	NA
rs4976323	cg09079882	G	A	10.91	2.85e-06	NUBP1	NM_002484	TSS1500	N_Shore	chr16:10831400:10837400	NA
rs8066156	cg20587970	G	A	-10.91	2.86e-06			Intergenic	N_Shore	NA	NA
rs2009	cg11278311	G	A	-10.91	2.88e-06	ALOX15	NM_001140	Body	Island	NA	NA
rs12936679	cg14315332	G	A	10.9	2.94e-06	PCNP	NM_020357	Body	S_Shelf	NA	NA
rs9893261	cg14315332	A	G	10.9	2.94e-06	PCNP	NM_020357	Body	S_Shelf	NA	NA
rs12451369	cg14315332	G	A	10.9	2.94e-06	PCNP	NM_020357	Body	S_Shelf	NA	NA
rs9916805	cg14315332	A	G	10.9	2.94e-06	PCNP	NM_020357	Body	S_Shelf	NA	NA
rs10494828	cg00902674	A	G	-10.9	2.95e-06	SLC9A10	NM_183061	Body	Island	NA	NA
rs17589700	cg01796902	A	G	-10.9	3.06e-06			Intergenic	Open_Sea	NA	NA
rs7224296	cg22968622	G	A	10.89	3.13e-06			Intergenic	Island	NA	NA
rs7522462	cg00902674	A	G	-10.88	3.23e-06	SLC9A10	NM_183061	Body	Island	NA	NA
rs7554511	cg00902674	A	C	-10.88	3.23e-06	SLC9A10	NM_183061	Body	Island	NA	NA
rs1264326	cg12093005	A	C	-10.88	3.27e-06	FBRSL1	NM_001142641	Body	Open_Sea	chr12:133070800:133102200	NA
rs3094067	cg13561028	C	A	-10.88	3.31e-06	SFTA2	NM_205854	Body	Open_Sea	NA	NA
rs3094064	cg13561028	A	G	-10.88	3.31e-06	SFTA2	NM_205854	Body	Open_Sea	NA	NA
rs3130380	cg13561028	A	G	-10.88	3.31e-06	SFTA2	NM_205854	Body	Open_Sea	NA	NA
rs2106072	cg13561028	A	G	-10.88	3.31e-06	SFTA2	NM_205854	Body	Open_Sea	NA	NA
rs3094621	cg13561028	G	A	-10.88	3.31e-06	SFTA2	NM_205854	Body	Open_Sea	NA	NA
rs3094622	cg13561028	G	A	-10.88	3.31e-06	SFTA2	NM_205854	Body	Open_Sea	NA	NA
rs3129830	cg13561028	A	G	-10.88	3.31e-06	SFTA2	NM_205854	Body	Open_Sea	NA	NA
rs3130350	cg13561028	A	C	-10.88	3.31e-06	SFTA2	NM_205854	Body	Open_Sea	NA	NA
rs3132647	cg13561028	G	A	-10.88	3.31e-06	SFTA2	NM_205854	Body	Open_Sea	NA	NA
rs3094078	cg13561028	T	A	-10.88	3.31e-06	SFTA2	NM_205854	Body	Open_Sea	NA	NA
rs3130352	cg13561028	A	G	-10.88	3.31e-06	SFTA2	NM_205854	Body	Open_Sea	NA	NA
rs3129817	cg13561028	A	G	-10.88	3.31e-06	SFTA2	NM_205854	Body	Open_Sea	NA	NA
rs3130351	cg13561028	A	G	-10.88	3.31e-06	SFTA2	NM_205854	Body	Open_Sea	NA	NA
rs3094054	cg13561028	A	C	-10.88	3.31e-06	SFTA2	NM_205854	Body	Open_Sea	NA	NA
rs7745130	cg06094323	G	A	10.87	3.44e-06			Intergenic	Island	NA	NA
rs9751	cg11278311	G	A	-10.87	3.46e-06	ALOX15	NM_001140	Body	Island	NA	NA
rs1060489	cg23505145	G	A	-10.87	3.48e-06	KLF1	NM_006563	Body	Island	NA	NA
rs6090206	cg23505145	G	A	-10.87	3.48e-06	KLF1	NM_006563	Body	Island	NA	NA
rs13193386	cg24356473	G	A	-10.85	3.75e-06			Intergenic	N_Shore	NA	NA
rs13207753	cg24356473	A	C	-10.85	3.75e-06			Intergenic	N_Shore	NA	NA
rs7634902	cg21582582	C	A	10.84	3.93e-06	DCUN1D1	NM_020640	TSS1500	Island	NA	NA
rs6775384	cg21582582	A	G	10.84	3.93e-06	DCUN1D1	NM_020640	TSS1500	Island	NA	NA
rs11130218	cg21582582	G	A	10.84	3.93e-06	DCUN1D1	NM_020640	TSS1500	Island	NA	NA
rs9872864	cg21582582	A	G	10.84	3.93e-06	DCUN1D1	NM_020640	TSS1500	Island	NA	NA
rs2234391	cg21582582	G	A	10.84	3.93e-06	DCUN1D1	NM_020640	TSS1500	Island	NA	NA
rs17403440	cg08600765	A	G	-10.83	4.02e-06	LOC647979	NR_027451	Body	Island	NA	NA
rs10515477	cg09079882	G	A	10.83	4.03e-06	NUBP1	NM_002484	TSS1500	N_Shore	chr16:10831400:10837400	NA
rs2074404	cg24801230	C	A	-10.82	4.29e-06	MAPT;MAPT;MAPT;MAPT;MAPT;MAPT	NM_001123067;NM_016835;NM_016834;NM_001123066;NM_005910;NM_016841	5'UTR;5'UTR;5'UTR;5'UTR;5'UTR;5'UTR	S_Shelf	NA	NA
rs10008997	cg00160777	A	C	-10.82	4.37e-06	CHP2	NM_022097	TSS1500	N_Shore	NA	NA
rs2312462	cg15296866	A	G	-10.81	4.38e-06	ARIH2	NM_006321	Body	Open_Sea	NA	NA
rs10865956	cg15296866	C	A	-10.81	4.38e-06	ARIH2	NM_006321	Body	Open_Sea	NA	NA
rs1422119	cg01787110	A	G	-10.81	4.38e-06	NBPF6;NBPF6	NM_001143987;NM_001143988	Body;Body	Open_Sea	NA	NA
rs200991	cg21438527	A	C	10.81	4.46e-06	HIST1H4D	NM_003539	TSS200	S_Shore	NA	NA
rs1655900	cg02718200	A	G	10.81	4.5e-06	HLA-B	NM_005514	Body	Island	NA	NA
rs10031325	cg00160777	C	A	-10.8	4.76e-06	CHP2	NM_022097	TSS1500	N_Shore	NA	NA
rs3094050	cg21600908	G	A	-10.79	4.97e-06	FBRSL1	NM_001142641	Body	Open_Sea	chr12:133070800:133102200	NA
rs3130116	cg21600908	G	A	-10.79	4.97e-06	FBRSL1	NM_001142641	Body	Open_Sea	chr12:133070800:133102200	NA
rs4985682	cg09348012	G	A	10.78	5.19e-06			Intergenic	Open_Sea	NA	NA
rs4562853	cg03929089	G	A	-10.77	5.24e-06			Intergenic	Island	NA	NA
rs11245742	cg03929089	A	G	-10.77	5.24e-06			Intergenic	Island	NA	NA
rs1233480	cg01620082	A	G	-10.77	5.38e-06			Intergenic	Island	NA	NA
rs3749971	cg17862947	A	G	-10.77	5.45e-06	FBRSL1	NM_001142641	Body	Open_Sea	chr12:133070800:133102200	NA
rs28569024	cg25299176	G	A	-10.76	5.47e-06	YWHAE;YWHAE	NM_006761;NR_024058	1stExon;Body	Island	NA	NA
rs1792888	cg19683457	A	G	10.76	5.53e-06	HACE1;HACE1	NM_020771;NM_020771	5'UTR;1stExon	Island	NA	NA
rs2233834	cg15697201	A	G	-10.75	5.78e-06			Intergenic	N_Shore	NA	NA
rs717064	cg15697201	A	C	-10.75	5.78e-06			Intergenic	N_Shore	NA	NA
rs10763819	cg26868306	A	G	10.75	5.87e-06	SVIL;SVIL	NM_021738;NM_003174	Body;Body	Open_Sea	NA	NA
rs1363873	cg12623145	G	A	-10.74	6.04e-06	ANKRD36	NM_001164315	TSS1500	Island	NA	NA
rs225306	cg19694781	C	A	10.74	6.08e-06	TMEM160	NM_017854	Body	N_Shore	NA	NA
rs1969363	cg19508790	G	A	-10.74	6.11e-06			Intergenic	Open_Sea	NA	NA
rs9594971	cg19169023	G	A	-10.74	6.13e-06	TYRO3	NM_006293	Body	S_Shore	NA	NA
rs1049256	cg21582582	A	G	10.72	6.57e-06	DCUN1D1	NM_020640	TSS1500	Island	NA	NA
rs1057478	cg18335740	G	A	10.72	6.69e-06	SLC25A15	NM_014252	TSS200	N_Shore	NA	NA
rs9262132	cg21600908	A	C	-10.72	6.81e-06	FBRSL1	NM_001142641	Body	Open_Sea	chr12:133070800:133102200	NA
rs3132610	cg21600908	G	A	-10.72	6.81e-06	FBRSL1	NM_001142641	Body	Open_Sea	chr12:133070800:133102200	NA
rs3130247	cg21600908	G	A	-10.72	6.81e-06	FBRSL1	NM_001142641	Body	Open_Sea	chr12:133070800:133102200	NA
rs3130117	cg21600908	A	G	-10.72	6.81e-06	FBRSL1	NM_001142641	Body	Open_Sea	chr12:133070800:133102200	NA
rs4308226	cg26321609	G	A	-10.71	6.9e-06	CCDC14	NM_022757	TSS1500	Island	NA	NA
rs6492947	cg01027929	A	G	10.71	6.99e-06	HNRNPA2B1;CBX3;CBX3;HNRNPA2B1;CBX3	NM_031243;NM_016587;NM_007276;NM_002137;NM_016587	TSS1500;1stExon;5'UTR;TSS1500;5'UTR	Island	NA	NA
rs7215239	cg06680147	G	A	10.7	7.28e-06			Intergenic	S_Shore	NA	NA
rs1724400	cg06680147	A	C	10.7	7.28e-06			Intergenic	S_Shore	NA	NA
rs1635291	cg06680147	G	A	10.7	7.28e-06			Intergenic	S_Shore	NA	NA
rs8090097	cg00740803	C	A	10.69	7.51e-06			Intergenic	Open_Sea	NA	NA
rs6877160	cg14781967	G	A	10.69	7.68e-06			Intergenic	S_Shore	NA	NA
rs2074404	cg17117718	C	A	10.69	7.73e-06			Intergenic	Island	NA	NA
rs3130116	cg04559908	G	A	-10.68	8.05e-06	DPCR1	NM_080870	Body	N_Shelf	NA	NA
rs3094050	cg04559908	G	A	-10.68	8.05e-06	DPCR1	NM_080870	Body	N_Shelf	NA	NA
rs3213690	cg27123423	A	G	-10.67	8.33e-06	FLJ32065	NR_026903	Body	N_Shore	NA	NA
rs2007068	cg11707556	G	A	10.66	8.61e-06	ANKRD33B	NM_001164440	3'UTR	Open_Sea	NA	NA
rs9332434	cg11707556	A	G	10.66	8.61e-06	ANKRD33B	NM_001164440	3'UTR	Open_Sea	NA	NA
rs10769641	cg11707556	A	G	10.66	8.61e-06	ANKRD33B	NM_001164440	3'UTR	Open_Sea	NA	NA
rs7946556	cg11707556	G	A	10.66	8.61e-06	ANKRD33B	NM_001164440	3'UTR	Open_Sea	NA	NA
rs7123100	cg11707556	G	A	10.66	8.61e-06	ANKRD33B	NM_001164440	3'UTR	Open_Sea	NA	NA
rs3743890	cg24674304	C	A	-10.66	8.89e-06	MIR564;TMEM42	NR_030290;NM_144638	TSS1500;TSS1500	Island	NA	NA
rs1204504	cg24674304	A	G	-10.66	8.89e-06	MIR564;TMEM42	NR_030290;NM_144638	TSS1500;TSS1500	Island	NA	NA
rs7823430	cg17660026	A	G	-10.65	9.02e-06	XPNPEP3;ST13;ST13	NM_022098;NM_003932;NM_003932	TSS1500;5'UTR;1stExon	Island	NA	NA
rs17489292	cg08161449	A	G	-10.64	9.56e-06	MAP2K1;MAP2K1	NM_002755;NM_002755	1stExon;5'UTR	Island	NA	NA
rs17334039	cg07211511	G	A	-10.64	9.58e-06	LOC729375	NR_024252	Body	Open_Sea	NA	NA
rs2161459	cg11700349	A	G	-10.64	9.75e-06	ZNF92;ZNF92	NM_152626;NM_007139	TSS200;TSS200	N_Shore	NA	NA
rs12608830	cg11700349	G	A	-10.64	9.75e-06	ZNF92;ZNF92	NM_152626;NM_007139	TSS200;TSS200	N_Shore	NA	NA
rs625998	cg11700349	A	G	-10.64	9.75e-06	ZNF92;ZNF92	NM_152626;NM_007139	TSS200;TSS200	N_Shore	NA	NA
rs1792886	cg19683457	G	A	10.63	1.02e-05	HACE1;HACE1	NM_020771;NM_020771	5'UTR;1stExon	Island	NA	NA
rs6753709	cg14011486	A	G	10.62	1.04e-05	LIN28	NM_024674	TSS200	Island	NA	chr1:26736889:26737369
rs1389531	cg00740803	G	A	-10.62	1.06e-05			Intergenic	Open_Sea	NA	NA
rs8097667	cg00740803	G	A	-10.62	1.06e-05			Intergenic	Open_Sea	NA	NA
rs11789684	cg16879549	G	A	10.61	1.1e-05	GABARAP	NM_007278	TSS1500	Island	NA	NA
rs2523719	cg21600908	A	C	-10.6	1.15e-05	FBRSL1	NM_001142641	Body	Open_Sea	chr12:133070800:133102200	NA
rs2517613	cg21600908	A	G	-10.6	1.15e-05	FBRSL1	NM_001142641	Body	Open_Sea	chr12:133070800:133102200	NA
rs885913	cg21600908	T	A	-10.6	1.15e-05	FBRSL1	NM_001142641	Body	Open_Sea	chr12:133070800:133102200	NA
rs2517612	cg21600908	G	A	-10.6	1.15e-05	FBRSL1	NM_001142641	Body	Open_Sea	chr12:133070800:133102200	NA
rs929157	cg21600908	A	G	-10.6	1.15e-05	FBRSL1	NM_001142641	Body	Open_Sea	chr12:133070800:133102200	NA
rs2188100	cg21600908	A	G	-10.6	1.15e-05	FBRSL1	NM_001142641	Body	Open_Sea	chr12:133070800:133102200	NA
rs885916	cg21600908	A	G	-10.6	1.15e-05	FBRSL1	NM_001142641	Body	Open_Sea	chr12:133070800:133102200	NA
rs4460716	cg05499111	C	A	-10.6	1.16e-05			Intergenic	Open_Sea	NA	NA
rs3924661	cg05499111	G	A	-10.6	1.16e-05			Intergenic	Open_Sea	NA	NA
rs7071257	cg05499111	A	G	-10.6	1.16e-05			Intergenic	Open_Sea	NA	NA
rs2523943	cg16181043	C	A	10.59	1.19e-05	HLA-C	NM_002117	Body	Island	NA	NA
rs1264702	cg02718200	G	A	10.58	1.24e-05	HLA-B	NM_005514	Body	Island	NA	NA
rs10769603	cg18944383	A	G	-10.58	1.26e-05	ENPEP	NM_001977	TSS200	N_Shore	NA	NA
rs10781528	cg16658931	A	G	10.57	1.29e-05	SHANK1	NM_016148	Body	Island	NA	chr19:51170473:51171951
rs3130641	cg12093005	A	G	-10.57	1.31e-05	FBRSL1	NM_001142641	Body	Open_Sea	chr12:133070800:133102200	NA
rs3131060	cg12093005	A	G	-10.57	1.31e-05	FBRSL1	NM_001142641	Body	Open_Sea	chr12:133070800:133102200	NA
rs3130673	cg12093005	A	C	-10.57	1.31e-05	FBRSL1	NM_001142641	Body	Open_Sea	chr12:133070800:133102200	NA
rs3131050	cg12093005	G	A	-10.57	1.31e-05	FBRSL1	NM_001142641	Body	Open_Sea	chr12:133070800:133102200	NA
rs1264361	cg12093005	G	A	-10.57	1.31e-05	FBRSL1	NM_001142641	Body	Open_Sea	chr12:133070800:133102200	NA
rs886424	cg12093005	A	G	-10.57	1.31e-05	FBRSL1	NM_001142641	Body	Open_Sea	chr12:133070800:133102200	NA
rs1264353	cg12093005	A	C	-10.57	1.31e-05	FBRSL1	NM_001142641	Body	Open_Sea	chr12:133070800:133102200	NA
rs3095336	cg12093005	A	G	-10.57	1.31e-05	FBRSL1	NM_001142641	Body	Open_Sea	chr12:133070800:133102200	NA
rs3130375	cg04559908	A	C	-10.55	1.43e-05	DPCR1	NM_080870	Body	N_Shelf	NA	NA
rs3130374	cg04559908	A	G	-10.55	1.43e-05	DPCR1	NM_080870	Body	N_Shelf	NA	NA
rs3094061	cg04559908	C	A	-10.55	1.43e-05	DPCR1	NM_080870	Body	N_Shelf	NA	NA
rs3132649	cg04559908	A	G	-10.55	1.43e-05	DPCR1	NM_080870	Body	N_Shelf	NA	NA
rs1389531	cg21041751	G	A	-10.55	1.45e-05	COL25A1;COL25A1	NM_198721;NM_032518	Body;Body	Open_Sea	NA	NA
rs8097667	cg21041751	G	A	-10.55	1.45e-05	COL25A1;COL25A1	NM_198721;NM_032518	Body;Body	Open_Sea	NA	NA
rs8112960	cg18365865	A	G	10.54	1.48e-05	ZNF492	NM_020855	5'UTR	Island	NA	NA
rs8112960	cg25042112	A	G	10.54	1.48e-05	ZNF92;ZNF92	NM_152626;NM_007139	TSS200;TSS200	N_Shore	NA	NA
rs13211507	cg01620082	G	A	-10.54	1.49e-05			Intergenic	Island	NA	NA
rs13212651	cg01620082	G	A	-10.54	1.49e-05			Intergenic	Island	NA	NA
rs13199772	cg01620082	G	A	-10.54	1.49e-05			Intergenic	Island	NA	NA
rs34706883	cg01620082	C	A	-10.54	1.49e-05			Intergenic	Island	NA	NA
rs13205911	cg01620082	A	G	-10.54	1.49e-05			Intergenic	Island	NA	NA
rs13198716	cg01620082	A	G	-10.54	1.49e-05			Intergenic	Island	NA	NA
rs13218875	cg01620082	A	G	-10.54	1.49e-05			Intergenic	Island	NA	NA
rs10484399	cg01620082	G	A	-10.54	1.49e-05			Intergenic	Island	NA	NA
rs7749305	cg01620082	G	A	-10.54	1.49e-05			Intergenic	Island	NA	NA
rs13195040	cg01620082	G	A	-10.54	1.49e-05			Intergenic	Island	NA	NA
rs17749927	cg01620082	G	A	-10.54	1.49e-05			Intergenic	Island	NA	NA
rs2232423	cg01620082	G	A	-10.54	1.49e-05			Intergenic	Island	NA	NA
rs13194504	cg01620082	A	G	-10.54	1.49e-05			Intergenic	Island	NA	NA
rs13194781	cg01620082	G	A	-10.54	1.49e-05			Intergenic	Island	NA	NA
rs13213152	cg01620082	G	A	-10.54	1.49e-05			Intergenic	Island	NA	NA
rs6904596	cg01620082	A	G	-10.54	1.49e-05			Intergenic	Island	NA	NA
rs13207082	cg01620082	G	A	-10.54	1.49e-05			Intergenic	Island	NA	NA
rs1363873	cg23224356	G	A	-10.54	1.51e-05	ANKRD36B	NM_025190	TSS1500	Island	NA	NA
rs3132685	cg21600908	A	G	-10.54	1.52e-05	FBRSL1	NM_001142641	Body	Open_Sea	chr12:133070800:133102200	NA
rs7224296	cg24801230	G	A	-10.54	1.52e-05	MAPT;MAPT;MAPT;MAPT;MAPT;MAPT	NM_001123067;NM_016835;NM_016834;NM_001123066;NM_005910;NM_016841	5'UTR;5'UTR;5'UTR;5'UTR;5'UTR;5'UTR	S_Shelf	NA	NA
rs3807033	cg14998329	A	G	10.53	1.54e-05	HLA-B	NM_005514	Body	Island	NA	NA
rs10497893	cg02273106	A	C	10.52	1.63e-05			Intergenic	Island	NA	NA
rs9692345	cg24275100	A	G	-10.52	1.63e-05			Intergenic	Open_Sea	NA	NA
rs6907604	cg01546046	A	G	-10.52	1.67e-05	AP4S1;AP4S1;STRN3;STRN3;AP4S1;AP4S1	NM_007077;NM_001128126;NM_001083893;NM_014574;NM_007077;NM_001128126	5'UTR;1stExon;Body;Body;1stExon;5'UTR	Island	NA	NA
rs803686	cg16105309	A	G	10.51	1.71e-05	ADAMTS7	NM_014272	Body	N_Shelf	NA	NA
rs4713139	cg21438527	A	G	10.51	1.75e-05	HIST1H4D	NM_003539	TSS200	S_Shore	NA	NA
rs4713140	cg21438527	A	G	10.51	1.75e-05	HIST1H4D	NM_003539	TSS200	S_Shore	NA	NA
rs3757188	cg21438527	G	A	10.51	1.75e-05	HIST1H4D	NM_003539	TSS200	S_Shore	NA	NA
rs9380064	cg21438527	G	A	10.51	1.75e-05	HIST1H4D	NM_003539	TSS200	S_Shore	NA	NA
rs9366717	cg21438527	A	G	10.51	1.75e-05	HIST1H4D	NM_003539	TSS200	S_Shore	NA	NA
rs2342120	cg12946518	C	A	10.51	1.75e-05			Intergenic	Open_Sea	NA	NA
rs2961576	cg05499111	A	C	-10.5	1.77e-05			Intergenic	Open_Sea	NA	NA
rs2291929	cg03923277	G	A	-10.5	1.79e-05	TDG;TDG	NM_003211;NM_003211	1stExon;5'UTR	Island	NA	NA
rs550677	cg03923277	A	G	-10.5	1.79e-05	TDG;TDG	NM_003211;NM_003211	1stExon;5'UTR	Island	NA	NA
rs551601	cg03923277	A	G	-10.5	1.79e-05	TDG;TDG	NM_003211;NM_003211	1stExon;5'UTR	Island	NA	NA
rs2220626	cg19797896	G	A	10.5	1.79e-05			Intergenic	N_Shelf	NA	NA
rs6961717	cg19797896	G	A	10.5	1.79e-05			Intergenic	N_Shelf	NA	NA
rs1167411	cg19797896	C	G	10.5	1.79e-05			Intergenic	N_Shelf	NA	NA
rs6946143	cg19797896	C	A	10.5	1.79e-05			Intergenic	N_Shelf	NA	NA
rs853679	cg21438527	A	C	10.5	1.81e-05	HIST1H4D	NM_003539	TSS200	S_Shore	NA	NA
rs853676	cg21438527	A	G	10.5	1.81e-05	HIST1H4D	NM_003539	TSS200	S_Shore	NA	NA
rs853685	cg21438527	A	G	10.5	1.81e-05	HIST1H4D	NM_003539	TSS200	S_Shore	NA	NA
rs2036153	cg00160777	C	A	-10.5	1.82e-05	CHP2	NM_022097	TSS1500	N_Shore	NA	NA
rs6532233	cg00160777	A	G	-10.5	1.82e-05	CHP2	NM_022097	TSS1500	N_Shore	NA	NA
rs4133085	cg05276469	A	G	10.5	1.82e-05			Intergenic	Island	NA	NA
rs1845861	cg15704280	A	C	10.49	1.88e-05	SEPT13	NR_024271	Body	Island	NA	NA
rs883035	cg13474965	A	G	10.48	1.98e-05	LYSMD2;LYSMD2;LYSMD2	NM_001143917;NM_153374;NM_153374	5'UTR;5'UTR;1stExon	Island	NA	NA
rs12107380	cg13474965	A	C	10.48	1.98e-05	LYSMD2;LYSMD2;LYSMD2	NM_001143917;NM_153374;NM_153374	5'UTR;5'UTR;1stExon	Island	NA	NA
rs3749971	cg21600908	A	G	-10.48	1.99e-05	FBRSL1	NM_001142641	Body	Open_Sea	chr12:133070800:133102200	NA
rs6676798	cg15830792	G	A	10.47	2.02e-05	NRBF2;NRBF2	NM_030759;NM_030759	1stExon;5'UTR	Island	NA	NA
rs7898796	cg14222797	G	A	-10.47	2.02e-05	RSU1;RSU1	NM_152724;NM_012425	TSS1500;TSS1500	Island	NA	NA
rs4974104	cg02262162	G	A	-10.47	2.06e-05	DOCK3	NM_004947	Body	Open_Sea	NA	NA
rs4687800	cg02262162	A	G	-10.47	2.06e-05	DOCK3	NM_004947	Body	Open_Sea	NA	NA
rs11719995	cg02262162	G	A	-10.47	2.06e-05	DOCK3	NM_004947	Body	Open_Sea	NA	NA
rs6801975	cg23316923	A	G	-10.47	2.09e-05			Intergenic	Island	NA	NA
rs4857258	cg23316923	G	A	-10.47	2.09e-05			Intergenic	Island	NA	NA
rs6784670	cg23316923	A	G	-10.47	2.09e-05			Intergenic	Island	NA	NA
rs11789684	cg13435649	G	A	-10.46	2.13e-05			Intergenic	S_Shore	NA	NA
rs11871557	cg25535652	A	G	10.45	2.26e-05	EPHA7	NM_004440	Body	Open_Sea	NA	NA
rs12462725	cg14695492	G	A	10.44	2.3e-05	BAI1	NM_001702	1stExon	Island	NA	NA
rs3132510	cg23634079	G	A	-10.44	2.35e-05	MSH5;MSH5;MSH5;MSH5	NM_172165;NM_025259;NM_002441;NM_172166	Body;Body;Body;Body	S_Shelf	NA	NA
rs17631676	cg02228913	G	A	-10.44	2.39e-05	MAPT;MAPT;MAPT;MAPT;MAPT;MAPT	NM_016835;NM_001123067;NM_016834;NM_005910;NM_001123066;NM_016841	Body;Body;Body;Body;Body;Body	N_Shelf	NA	NA
rs12947718	cg02228913	A	G	-10.44	2.39e-05	MAPT;MAPT;MAPT;MAPT;MAPT;MAPT	NM_016835;NM_001123067;NM_016834;NM_005910;NM_001123066;NM_016841	Body;Body;Body;Body;Body;Body	N_Shelf	NA	NA
rs11012	cg02228913	A	G	-10.44	2.39e-05	MAPT;MAPT;MAPT;MAPT;MAPT;MAPT	NM_016835;NM_001123067;NM_016834;NM_005910;NM_001123066;NM_016841	Body;Body;Body;Body;Body;Body	N_Shelf	NA	NA
rs11857247	cg01027929	A	G	-10.43	2.42e-05	HNRNPA2B1;CBX3;CBX3;HNRNPA2B1;CBX3	NM_031243;NM_016587;NM_007276;NM_002137;NM_016587	TSS1500;1stExon;5'UTR;TSS1500;5'UTR	Island	NA	NA
rs11755961	cg14998329	A	G	10.43	2.48e-05	HLA-B	NM_005514	Body	Island	NA	NA
rs11757750	cg14998329	G	A	10.43	2.48e-05	HLA-B	NM_005514	Body	Island	NA	NA
rs11753431	cg14998329	A	G	10.43	2.48e-05	HLA-B	NM_005514	Body	Island	NA	NA
rs17186937	cg14998329	G	A	10.43	2.48e-05	HLA-B	NM_005514	Body	Island	NA	NA
rs11965585	cg14998329	A	G	10.43	2.48e-05	HLA-B	NM_005514	Body	Island	NA	NA
rs12665186	cg14998329	G	A	10.43	2.48e-05	HLA-B	NM_005514	Body	Island	NA	NA
rs6457138	cg14998329	C	A	10.43	2.48e-05	HLA-B	NM_005514	Body	Island	NA	NA
rs2290911	cg11347411	G	A	10.42	2.52e-05	ACTR3C;LRRC61;LRRC61	NM_001164458;NM_023942;NM_001142928	TSS200;5'UTR;5'UTR	S_Shore	NA	NA
rs17714252	cg11347411	A	G	10.42	2.52e-05	ACTR3C;LRRC61;LRRC61	NM_001164458;NM_023942;NM_001142928	TSS200;5'UTR;5'UTR	S_Shore	NA	NA
rs7605824	cg11347411	A	G	10.42	2.52e-05	ACTR3C;LRRC61;LRRC61	NM_001164458;NM_023942;NM_001142928	TSS200;5'UTR;5'UTR	S_Shore	NA	NA
rs3791221	cg11347411	G	A	10.42	2.52e-05	ACTR3C;LRRC61;LRRC61	NM_001164458;NM_023942;NM_001142928	TSS200;5'UTR;5'UTR	S_Shore	NA	NA
rs9213	cg11347411	A	G	10.42	2.52e-05	ACTR3C;LRRC61;LRRC61	NM_001164458;NM_023942;NM_001142928	TSS200;5'UTR;5'UTR	S_Shore	NA	NA
rs973077	cg15241499	G	A	10.42	2.53e-05			Intergenic	N_Shelf	NA	NA
rs13003799	cg22111694	A	G	10.42	2.55e-05			Intergenic	S_Shore	NA	NA
rs1059612	cg05074385	A	G	-10.42	2.61e-05	TRIM15	NM_033229	Body	N_Shelf	NA	NA
rs1049633	cg05074385	A	G	-10.42	2.61e-05	TRIM15	NM_033229	Body	N_Shelf	NA	NA
rs2892410	cg19508790	A	G	-10.41	2.68e-05			Intergenic	Open_Sea	NA	NA
rs11081561	cg22231329	A	G	10.41	2.69e-05	LRRC4B	NM_001080457	TSS200	S_Shore	NA	NA
rs571096	cg22231329	A	G	10.41	2.69e-05	LRRC4B	NM_001080457	TSS200	S_Shore	NA	NA
rs12202927	cg22177721	A	G	10.41	2.73e-05			Intergenic	Open_Sea	NA	NA
rs12193017	cg22177721	C	A	10.41	2.73e-05			Intergenic	Open_Sea	NA	NA
rs1611738	cg02718200	A	C	10.4	2.83e-05	HLA-B	NM_005514	Body	Island	NA	NA
rs2517855	cg02718200	A	G	10.4	2.83e-05	HLA-B	NM_005514	Body	Island	NA	NA
rs2517862	cg02718200	A	G	10.4	2.83e-05	HLA-B	NM_005514	Body	Island	NA	NA
rs7257229	cg11700349	A	G	-10.39	2.87e-05	ZNF92;ZNF92	NM_152626;NM_007139	TSS200;TSS200	N_Shore	NA	NA
rs1264308	cg05074385	A	G	-10.39	2.92e-05	TRIM15	NM_033229	Body	N_Shelf	NA	NA
rs886422	cg05074385	A	G	-10.39	2.92e-05	TRIM15	NM_033229	Body	N_Shelf	NA	NA
rs1264322	cg05074385	A	G	-10.39	2.92e-05	TRIM15	NM_033229	Body	N_Shelf	NA	NA
rs9262142	cg05074385	A	G	-10.39	2.92e-05	TRIM15	NM_033229	Body	N_Shelf	NA	NA
rs3132583	cg05074385	C	G	-10.39	2.92e-05	TRIM15	NM_033229	Body	N_Shelf	NA	NA
rs3132582	cg05074385	T	A	-10.39	2.92e-05	TRIM15	NM_033229	Body	N_Shelf	NA	NA
rs9262143	cg05074385	A	G	-10.39	2.92e-05	TRIM15	NM_033229	Body	N_Shelf	NA	NA
rs3132585	cg05074385	G	C	-10.39	2.92e-05	TRIM15	NM_033229	Body	N_Shelf	NA	NA
rs1264304	cg05074385	A	G	-10.39	2.92e-05	TRIM15	NM_033229	Body	N_Shelf	NA	NA
rs1264310	cg05074385	A	C	-10.39	2.92e-05	TRIM15	NM_033229	Body	N_Shelf	NA	NA
rs1264341	cg05074385	G	A	-10.39	2.92e-05	TRIM15	NM_033229	Body	N_Shelf	NA	NA
rs3129973	cg05074385	A	G	-10.39	2.92e-05	TRIM15	NM_033229	Body	N_Shelf	NA	NA
rs1264312	cg05074385	A	G	-10.39	2.92e-05	TRIM15	NM_033229	Body	N_Shelf	NA	NA
rs2535340	cg05074385	G	A	-10.39	2.92e-05	TRIM15	NM_033229	Body	N_Shelf	NA	NA
rs3129974	cg05074385	G	A	-10.39	2.92e-05	TRIM15	NM_033229	Body	N_Shelf	NA	NA
rs7034879	cg13435649	C	A	-10.39	2.99e-05			Intergenic	S_Shore	NA	NA
rs12004293	cg13435649	G	A	-10.39	2.99e-05			Intergenic	S_Shore	NA	NA
rs1020223	cg08325307	A	G	-10.38	3.04e-05	CCDC129;CCDC129	NM_194300;NM_194300	1stExon;5'UTR	Open_Sea	NA	NA
rs9262141	cg05074385	G	A	-10.37	3.17e-05	TRIM15	NM_033229	Body	N_Shelf	NA	NA
rs3129832	cg12093005	G	A	-10.37	3.23e-05	FBRSL1	NM_001142641	Body	Open_Sea	chr12:133070800:133102200	NA
rs3129831	cg12093005	T	A	-10.37	3.23e-05	FBRSL1	NM_001142641	Body	Open_Sea	chr12:133070800:133102200	NA
rs3129703	cg12093005	A	C	-10.37	3.23e-05	FBRSL1	NM_001142641	Body	Open_Sea	chr12:133070800:133102200	NA
rs3132658	cg12093005	G	A	-10.37	3.23e-05	FBRSL1	NM_001142641	Body	Open_Sea	chr12:133070800:133102200	NA
rs3094630	cg12093005	A	G	-10.37	3.23e-05	FBRSL1	NM_001142641	Body	Open_Sea	chr12:133070800:133102200	NA
rs3094071	cg12093005	A	G	-10.37	3.23e-05	FBRSL1	NM_001142641	Body	Open_Sea	chr12:133070800:133102200	NA
rs3132659	cg12093005	G	A	-10.37	3.23e-05	FBRSL1	NM_001142641	Body	Open_Sea	chr12:133070800:133102200	NA
rs3094629	cg12093005	A	G	-10.37	3.23e-05	FBRSL1	NM_001142641	Body	Open_Sea	chr12:133070800:133102200	NA
rs3094073	cg12093005	A	G	-10.37	3.23e-05	FBRSL1	NM_001142641	Body	Open_Sea	chr12:133070800:133102200	NA
rs3129840	cg12093005	G	C	-10.37	3.23e-05	FBRSL1	NM_001142641	Body	Open_Sea	chr12:133070800:133102200	NA
rs3129702	cg12093005	A	C	-10.37	3.23e-05	FBRSL1	NM_001142641	Body	Open_Sea	chr12:133070800:133102200	NA
rs3130403	cg12093005	C	A	-10.37	3.23e-05	FBRSL1	NM_001142641	Body	Open_Sea	chr12:133070800:133102200	NA
rs3130405	cg12093005	A	G	-10.37	3.23e-05	FBRSL1	NM_001142641	Body	Open_Sea	chr12:133070800:133102200	NA
rs3129837	cg12093005	G	A	-10.37	3.23e-05	FBRSL1	NM_001142641	Body	Open_Sea	chr12:133070800:133102200	NA
rs3130401	cg12093005	G	A	-10.37	3.23e-05	FBRSL1	NM_001142641	Body	Open_Sea	chr12:133070800:133102200	NA
rs3129705	cg12093005	A	G	-10.37	3.23e-05	FBRSL1	NM_001142641	Body	Open_Sea	chr12:133070800:133102200	NA
rs2747457	cg02753903	C	A	10.36	3.35e-05	RYR1;RYR1	NM_000540;NM_001042723	Body;Body	Island	NA	NA
rs3117301	cg02753903	A	G	10.36	3.35e-05	RYR1;RYR1	NM_000540;NM_001042723	Body;Body	Island	NA	NA
rs2747460	cg02753903	A	G	10.36	3.35e-05	RYR1;RYR1	NM_000540;NM_001042723	Body;Body	Island	NA	NA
rs3188482	cg26128383	G	A	10.35	3.48e-05	HLA-C	NM_002117	Body	Island	NA	NA
rs11760176	cg26128383	A	G	10.35	3.48e-05	HLA-C	NM_002117	Body	Island	NA	NA
rs2309404	cg18127682	G	A	10.35	3.5e-05	EPHA7	NM_004440	Body	Open_Sea	NA	NA
rs3130641	cg15196058	A	G	-10.34	3.65e-05			Intergenic	Open_Sea	NA	NA
rs3131050	cg15196058	G	A	-10.34	3.65e-05			Intergenic	Open_Sea	NA	NA
rs3095336	cg15196058	A	G	-10.34	3.65e-05			Intergenic	Open_Sea	NA	NA
rs1264361	cg15196058	G	A	-10.34	3.65e-05			Intergenic	Open_Sea	NA	NA
rs3131060	cg15196058	A	G	-10.34	3.65e-05			Intergenic	Open_Sea	NA	NA
rs3130673	cg15196058	A	C	-10.34	3.65e-05			Intergenic	Open_Sea	NA	NA
rs1264353	cg15196058	A	C	-10.34	3.65e-05			Intergenic	Open_Sea	NA	NA
rs886424	cg15196058	A	G	-10.34	3.65e-05			Intergenic	Open_Sea	NA	NA
rs2857	cg14695492	A	G	10.33	3.89e-05	BAI1	NM_001702	1stExon	Island	NA	NA
rs11665111	cg17930550	A	G	10.33	3.92e-05	SLC35D1	NM_015139	Body	Island	NA	NA
rs12662611	cg14998329	A	G	10.31	4.13e-05	HLA-B	NM_005514	Body	Island	NA	NA
rs6907458	cg27014438	A	G	-10.31	4.21e-05	BAT3;BAT3;BAT3;BAT3	NM_004639;NM_080702;NM_080703;NM_001098534	Body;Body;Body;Body	Open_Sea	NA	NA
rs12663103	cg27014438	G	A	-10.31	4.21e-05	BAT3;BAT3;BAT3;BAT3	NM_004639;NM_080702;NM_080703;NM_001098534	Body;Body;Body;Body	Open_Sea	NA	NA
rs2246199	cg14998329	A	G	10.31	4.22e-05	HLA-B	NM_005514	Body	Island	NA	NA
rs4653701	cg05756415	G	A	-10.31	4.27e-05	FAM134C;FAM134C;TUBG1	NM_178126;NR_026697;NM_001070	1stExon;Body;TSS200	Island	NA	NA
rs10915916	cg05756415	C	A	-10.31	4.27e-05	FAM134C;FAM134C;TUBG1	NM_178126;NR_026697;NM_001070	1stExon;Body;TSS200	Island	NA	NA
rs2816330	cg05756415	A	G	-10.31	4.27e-05	FAM134C;FAM134C;TUBG1	NM_178126;NR_026697;NM_001070	1stExon;Body;TSS200	Island	NA	NA
rs6912379	cg02267698	G	A	-10.3	4.32e-05	CTXN1	NM_206833	TSS200	Island	NA	NA
rs11929718	cg26043149	C	A	10.3	4.36e-05	FECH;FECH;FECH;FECH	NM_000140;NM_001012515;NM_000140;NM_001012515	5'UTR;5'UTR;1stExon;1stExon	Island	NA	NA
rs7395359	cg27281836	G	A	10.3	4.4e-05	FOLH1;FOLH1	NM_004476;NM_001014986	Body;Body	Island	NA	NA
rs490842	cg27281836	A	G	10.3	4.4e-05	FOLH1;FOLH1	NM_004476;NM_001014986	Body;Body	Island	NA	NA
rs11601081	cg27281836	A	C	10.3	4.4e-05	FOLH1;FOLH1	NM_004476;NM_001014986	Body;Body	Island	NA	NA
rs11530438	cg27281836	G	A	10.3	4.4e-05	FOLH1;FOLH1	NM_004476;NM_001014986	Body;Body	Island	NA	NA
rs1623556	cg27281836	G	A	10.3	4.4e-05	FOLH1;FOLH1	NM_004476;NM_001014986	Body;Body	Island	NA	NA
rs1675126	cg19683457	A	G	10.3	4.46e-05	HACE1;HACE1	NM_020771;NM_020771	5'UTR;1stExon	Island	NA	NA
rs7758052	cg01710666	G	A	-10.3	4.47e-05			Intergenic	Open_Sea	NA	NA
rs7224296	cg17117718	G	A	10.29	4.52e-05			Intergenic	Island	NA	NA
rs9946977	cg09220050	A	G	10.29	4.58e-05	TMEM189;TMEM189;TMEM189;TMEM189-UBE2V1	NM_199129;NR_027889;NM_001162505;NM_199203	TSS1500;TSS1500;TSS1500;TSS1500	Island	NA	NA
rs551017	cg09220050	A	G	10.29	4.58e-05	TMEM189;TMEM189;TMEM189;TMEM189-UBE2V1	NM_199129;NR_027889;NM_001162505;NM_199203	TSS1500;TSS1500;TSS1500;TSS1500	Island	NA	NA
rs6536667	cg06078612	A	G	10.29	4.62e-05			Intergenic	Open_Sea	NA	NA
rs7101891	cg02244970	A	C	-10.29	4.69e-05	OR4A15	NM_001005275	TSS200	Open_Sea	NA	NA
rs7117247	cg02244970	A	G	-10.29	4.69e-05	OR4A15	NM_001005275	TSS200	Open_Sea	NA	NA
rs7773576	cg04222842	A	G	10.28	4.71e-05	SRP9;SRP9	NM_003133;NM_001130440	TSS200;TSS200	Island	NA	NA
rs3756307	cg15241499	A	G	10.28	4.81e-05			Intergenic	N_Shelf	NA	NA
rs11739934	cg15241499	G	A	10.28	4.81e-05			Intergenic	N_Shelf	NA	NA
rs17110742	cg15241499	G	A	10.28	4.81e-05			Intergenic	N_Shelf	NA	NA
rs17711997	cg15241499	G	A	10.28	4.81e-05			Intergenic	N_Shelf	NA	NA
rs3812497	cg09753657	G	A	-10.28	4.86e-05	CCDC19	NM_012337	TSS200	Island	chr1:159868600:159871800	NA
rs9945976	cg00740803	G	A	-10.28	4.87e-05			Intergenic	Open_Sea	NA	NA
rs1466005	cg17145862	G	A	10.27	4.96e-05	LPGAT1	NM_014873	3'UTR	Open_Sea	NA	NA
rs7852475	cg16879549	G	A	10.27	4.98e-05	GABARAP	NM_007278	TSS1500	Island	NA	NA
rs10416960	cg22671798	C	A	10.26	5.34e-05	ZNF573	NM_152360	3'UTR	Open_Sea	NA	NA
rs1059612	cg01620082	A	G	-10.26	5.35e-05			Intergenic	Island	NA	NA
rs1049633	cg01620082	A	G	-10.26	5.35e-05			Intergenic	Island	NA	NA
rs1233619	cg12093005	A	G	-10.25	5.42e-05	FBRSL1	NM_001142641	Body	Open_Sea	chr12:133070800:133102200	NA
rs1739384	cg05039488	C	A	10.25	5.44e-05	IRAK1BP1;IRAK1BP1	NM_001010844;NM_001010844	5'UTR;1stExon	Island	NA	NA
rs13145430	cg26043149	G	A	10.25	5.52e-05	FECH;FECH;FECH;FECH	NM_000140;NM_001012515;NM_000140;NM_001012515	5'UTR;5'UTR;1stExon;1stExon	Island	NA	NA
rs10954732	cg19862616	G	A	10.25	5.55e-05	NCRNA00174	NR_026873	Body	Island	NA	NA
rs1120462	cg06094323	G	A	10.25	5.62e-05			Intergenic	Island	NA	NA
rs1264308	cg01620082	A	G	-10.24	5.78e-05			Intergenic	Island	NA	NA
rs886422	cg01620082	A	G	-10.24	5.78e-05			Intergenic	Island	NA	NA
rs1264322	cg01620082	A	G	-10.24	5.78e-05			Intergenic	Island	NA	NA
rs9262142	cg01620082	A	G	-10.24	5.78e-05			Intergenic	Island	NA	NA
rs9262135	cg01620082	G	A	-10.24	5.78e-05			Intergenic	Island	NA	NA
rs3132583	cg01620082	C	G	-10.24	5.78e-05			Intergenic	Island	NA	NA
rs3132582	cg01620082	T	A	-10.24	5.78e-05			Intergenic	Island	NA	NA
rs9262143	cg01620082	A	G	-10.24	5.78e-05			Intergenic	Island	NA	NA
rs3132585	cg01620082	G	C	-10.24	5.78e-05			Intergenic	Island	NA	NA
rs1264304	cg01620082	A	G	-10.24	5.78e-05			Intergenic	Island	NA	NA
rs3129974	cg01620082	G	A	-10.24	5.78e-05			Intergenic	Island	NA	NA
rs1264312	cg01620082	A	G	-10.24	5.78e-05			Intergenic	Island	NA	NA
rs1264310	cg01620082	A	C	-10.24	5.78e-05			Intergenic	Island	NA	NA
rs3129973	cg01620082	A	G	-10.24	5.78e-05			Intergenic	Island	NA	NA
rs2535340	cg01620082	G	A	-10.24	5.78e-05			Intergenic	Island	NA	NA
rs1264341	cg01620082	G	A	-10.24	5.78e-05			Intergenic	Island	NA	NA
rs9261538	cg02157827	G	A	-10.24	5.86e-05	FLOT1;IER3	NM_005803;NM_003897	TSS1500;Body	Island	NA	NA
rs3734637	cg05039488	C	A	10.23	5.9e-05	IRAK1BP1;IRAK1BP1	NM_001010844;NM_001010844	5'UTR;1stExon	Island	NA	NA
rs12592976	cg17151123	G	A	-10.23	6.06e-05	BNC1	NM_001717	Body	N_Shelf	NA	NA
rs1108135	cg17151123	A	G	-10.23	6.06e-05	BNC1	NM_001717	Body	N_Shelf	NA	NA
rs3135309	cg12093005	C	A	-10.23	6.06e-05	FBRSL1	NM_001142641	Body	Open_Sea	chr12:133070800:133102200	NA
rs3129791	cg12093005	A	G	-10.23	6.06e-05	FBRSL1	NM_001142641	Body	Open_Sea	chr12:133070800:133102200	NA
rs4324798	cg12093005	A	G	-10.23	6.06e-05	FBRSL1	NM_001142641	Body	Open_Sea	chr12:133070800:133102200	NA
rs3131343	cg12093005	A	G	-10.23	6.06e-05	FBRSL1	NM_001142641	Body	Open_Sea	chr12:133070800:133102200	NA
rs3130895	cg12093005	A	G	-10.23	6.06e-05	FBRSL1	NM_001142641	Body	Open_Sea	chr12:133070800:133102200	NA
rs3132392	cg12093005	G	A	-10.23	6.06e-05	FBRSL1	NM_001142641	Body	Open_Sea	chr12:133070800:133102200	NA
rs3130893	cg12093005	G	A	-10.23	6.06e-05	FBRSL1	NM_001142641	Body	Open_Sea	chr12:133070800:133102200	NA
rs1311918	cg12093005	A	G	-10.23	6.06e-05	FBRSL1	NM_001142641	Body	Open_Sea	chr12:133070800:133102200	NA
rs3131093	cg12093005	A	G	-10.23	6.06e-05	FBRSL1	NM_001142641	Body	Open_Sea	chr12:133070800:133102200	NA
rs3132389	cg12093005	C	A	-10.23	6.06e-05	FBRSL1	NM_001142641	Body	Open_Sea	chr12:133070800:133102200	NA
rs3132390	cg12093005	G	A	-10.23	6.06e-05	FBRSL1	NM_001142641	Body	Open_Sea	chr12:133070800:133102200	NA
rs3130891	cg12093005	C	G	-10.23	6.06e-05	FBRSL1	NM_001142641	Body	Open_Sea	chr12:133070800:133102200	NA
rs3116830	cg12093005	A	G	-10.23	6.06e-05	FBRSL1	NM_001142641	Body	Open_Sea	chr12:133070800:133102200	NA
rs3118370	cg12093005	C	A	-10.23	6.06e-05	FBRSL1	NM_001142641	Body	Open_Sea	chr12:133070800:133102200	NA
rs3130834	cg12093005	G	A	-10.23	6.06e-05	FBRSL1	NM_001142641	Body	Open_Sea	chr12:133070800:133102200	NA
rs3117326	cg12093005	A	G	-10.23	6.06e-05	FBRSL1	NM_001142641	Body	Open_Sea	chr12:133070800:133102200	NA
rs7767099	cg12093005	A	G	-10.23	6.06e-05	FBRSL1	NM_001142641	Body	Open_Sea	chr12:133070800:133102200	NA
rs3130838	cg12093005	G	A	-10.23	6.06e-05	FBRSL1	NM_001142641	Body	Open_Sea	chr12:133070800:133102200	NA
rs3135316	cg12093005	G	A	-10.23	6.06e-05	FBRSL1	NM_001142641	Body	Open_Sea	chr12:133070800:133102200	NA
rs3129173	cg12093005	C	A	-10.23	6.06e-05	FBRSL1	NM_001142641	Body	Open_Sea	chr12:133070800:133102200	NA
rs3130845	cg12093005	G	A	-10.23	6.06e-05	FBRSL1	NM_001142641	Body	Open_Sea	chr12:133070800:133102200	NA
rs3131073	cg12093005	A	G	-10.23	6.06e-05	FBRSL1	NM_001142641	Body	Open_Sea	chr12:133070800:133102200	NA
rs3130837	cg12093005	A	C	-10.23	6.06e-05	FBRSL1	NM_001142641	Body	Open_Sea	chr12:133070800:133102200	NA
rs2230683	cg12093005	G	A	-10.23	6.06e-05	FBRSL1	NM_001142641	Body	Open_Sea	chr12:133070800:133102200	NA
rs3117143	cg12093005	A	C	-10.23	6.06e-05	FBRSL1	NM_001142641	Body	Open_Sea	chr12:133070800:133102200	NA
rs3118361	cg12093005	A	G	-10.23	6.06e-05	FBRSL1	NM_001142641	Body	Open_Sea	chr12:133070800:133102200	NA
rs1233599	cg12093005	C	A	-10.23	6.06e-05	FBRSL1	NM_001142641	Body	Open_Sea	chr12:133070800:133102200	NA
rs9926	cg26043149	A	G	10.23	6.07e-05	FECH;FECH;FECH;FECH	NM_000140;NM_001012515;NM_000140;NM_001012515	5'UTR;5'UTR;1stExon;1stExon	Island	NA	NA
rs1115713	cg15697201	G	A	-10.22	6.19e-05			Intergenic	N_Shore	NA	NA
rs7483795	cg11707556	G	A	10.22	6.2e-05	ANKRD33B	NM_001164440	3'UTR	Open_Sea	NA	NA
rs11982736	cg08599229	A	G	-10.22	6.23e-05	SEPT13	NR_024271	TSS1500	S_Shore	NA	NA
rs2016467	cg17225604	A	G	-10.22	6.38e-05			Intergenic	S_Shore	NA	NA
rs1829662	cg17225604	A	C	-10.22	6.38e-05			Intergenic	S_Shore	NA	NA
rs1845861	cg03929089	A	C	10.21	6.56e-05			Intergenic	Island	NA	NA
rs12964779	cg22423821	A	G	10.21	6.59e-05			Intergenic	Open_Sea	NA	NA
rs6901575	cg21438527	A	G	10.21	6.64e-05	HIST1H4D	NM_003539	TSS200	S_Shore	NA	NA
rs7947900	cg04456547	A	C	10.21	6.7e-05			Intergenic	Open_Sea	NA	NA
rs2073445	cg02360868	C	A	-10.21	6.72e-05			Intergenic	Open_Sea	NA	NA
rs5756825	cg19894588	A	G	-10.2	6.84e-05			Intergenic	Island	NA	NA
rs4711211	cg04627110	G	A	-10.2	7.02e-05	MOG;MOG;MOG;MOG;MOG;MOG;MOG;MOG;MOG;MOG;MOG	NM_206813;NM_001170418;NM_206814;NM_206811;NM_206810;NM_206809;NM_001170417;NM_001008229;NM_001008228;NM_206812;NM_002433	3'UTR;Body;3'UTR;Body;Body;Body;Body;Body;Body;Body;Body	Open_Sea	NA	NA
rs1029237	cg04627110	A	G	-10.2	7.02e-05	MOG;MOG;MOG;MOG;MOG;MOG;MOG;MOG;MOG;MOG;MOG	NM_206813;NM_001170418;NM_206814;NM_206811;NM_206810;NM_206809;NM_001170417;NM_001008229;NM_001008228;NM_206812;NM_002433	3'UTR;Body;3'UTR;Body;Body;Body;Body;Body;Body;Body;Body	Open_Sea	NA	NA
rs7843	cg04627110	G	A	-10.2	7.02e-05	MOG;MOG;MOG;MOG;MOG;MOG;MOG;MOG;MOG;MOG;MOG	NM_206813;NM_001170418;NM_206814;NM_206811;NM_206810;NM_206809;NM_001170417;NM_001008229;NM_001008228;NM_206812;NM_002433	3'UTR;Body;3'UTR;Body;Body;Body;Body;Body;Body;Body;Body	Open_Sea	NA	NA
rs957765	cg04627110	A	G	-10.2	7.02e-05	MOG;MOG;MOG;MOG;MOG;MOG;MOG;MOG;MOG;MOG;MOG	NM_206813;NM_001170418;NM_206814;NM_206811;NM_206810;NM_206809;NM_001170417;NM_001008229;NM_001008228;NM_206812;NM_002433	3'UTR;Body;3'UTR;Body;Body;Body;Body;Body;Body;Body;Body	Open_Sea	NA	NA
rs2523719	cg13561028	A	C	-10.2	7.02e-05	SFTA2	NM_205854	Body	Open_Sea	NA	NA
rs2517613	cg13561028	A	G	-10.2	7.02e-05	SFTA2	NM_205854	Body	Open_Sea	NA	NA
rs2517612	cg13561028	G	A	-10.2	7.02e-05	SFTA2	NM_205854	Body	Open_Sea	NA	NA
rs885913	cg13561028	T	A	-10.2	7.02e-05	SFTA2	NM_205854	Body	Open_Sea	NA	NA
rs929157	cg13561028	A	G	-10.2	7.02e-05	SFTA2	NM_205854	Body	Open_Sea	NA	NA
rs2188100	cg13561028	A	G	-10.2	7.02e-05	SFTA2	NM_205854	Body	Open_Sea	NA	NA
rs885916	cg13561028	A	G	-10.2	7.02e-05	SFTA2	NM_205854	Body	Open_Sea	NA	NA
rs1233579	cg10420223	G	A	-10.19	7.09e-05	UBD	NM_006398	Body	Open_Sea	NA	NA
rs9393929	cg10420223	A	C	-10.19	7.09e-05	UBD	NM_006398	Body	Open_Sea	NA	NA
rs455055	cg24556754	C	A	10.19	7.12e-05			Intergenic	Open_Sea	NA	NA
rs2000468	cg06437703	C	A	10.19	7.25e-05	EIF4EBP1	NM_004095	Body	Open_Sea	chr8:37914000:37917000	NA
rs1007888	cg06437703	G	A	10.19	7.25e-05	EIF4EBP1	NM_004095	Body	Open_Sea	chr8:37914000:37917000	NA
rs13211507	cg12093005	G	A	-10.19	7.27e-05	FBRSL1	NM_001142641	Body	Open_Sea	chr12:133070800:133102200	NA
rs13212651	cg12093005	G	A	-10.19	7.27e-05	FBRSL1	NM_001142641	Body	Open_Sea	chr12:133070800:133102200	NA
rs13199772	cg12093005	G	A	-10.19	7.27e-05	FBRSL1	NM_001142641	Body	Open_Sea	chr12:133070800:133102200	NA
rs34706883	cg12093005	C	A	-10.19	7.27e-05	FBRSL1	NM_001142641	Body	Open_Sea	chr12:133070800:133102200	NA
rs13205911	cg12093005	A	G	-10.19	7.27e-05	FBRSL1	NM_001142641	Body	Open_Sea	chr12:133070800:133102200	NA
rs7749305	cg12093005	G	A	-10.19	7.27e-05	FBRSL1	NM_001142641	Body	Open_Sea	chr12:133070800:133102200	NA
rs13218875	cg12093005	A	G	-10.19	7.27e-05	FBRSL1	NM_001142641	Body	Open_Sea	chr12:133070800:133102200	NA
rs13198716	cg12093005	A	G	-10.19	7.27e-05	FBRSL1	NM_001142641	Body	Open_Sea	chr12:133070800:133102200	NA
rs17749927	cg12093005	G	A	-10.19	7.27e-05	FBRSL1	NM_001142641	Body	Open_Sea	chr12:133070800:133102200	NA
rs13213152	cg12093005	G	A	-10.19	7.27e-05	FBRSL1	NM_001142641	Body	Open_Sea	chr12:133070800:133102200	NA
rs13195040	cg12093005	G	A	-10.19	7.27e-05	FBRSL1	NM_001142641	Body	Open_Sea	chr12:133070800:133102200	NA
rs13194504	cg12093005	A	G	-10.19	7.27e-05	FBRSL1	NM_001142641	Body	Open_Sea	chr12:133070800:133102200	NA
rs13194781	cg12093005	G	A	-10.19	7.27e-05	FBRSL1	NM_001142641	Body	Open_Sea	chr12:133070800:133102200	NA
rs10484399	cg12093005	G	A	-10.19	7.27e-05	FBRSL1	NM_001142641	Body	Open_Sea	chr12:133070800:133102200	NA
rs6904596	cg12093005	A	G	-10.19	7.27e-05	FBRSL1	NM_001142641	Body	Open_Sea	chr12:133070800:133102200	NA
rs2232423	cg12093005	G	A	-10.19	7.27e-05	FBRSL1	NM_001142641	Body	Open_Sea	chr12:133070800:133102200	NA
rs13207082	cg12093005	G	A	-10.19	7.27e-05	FBRSL1	NM_001142641	Body	Open_Sea	chr12:133070800:133102200	NA
rs1389532	cg00740803	A	G	10.19	7.34e-05			Intergenic	Open_Sea	NA	NA
rs692008	cg26889118	G	A	-10.19	7.36e-05			Intergenic	S_Shelf	NA	NA
rs1389532	cg21041751	A	G	10.18	7.4e-05	COL25A1;COL25A1	NM_198721;NM_032518	Body;Body	Open_Sea	NA	NA
rs10437416	cg26868306	G	A	10.18	7.42e-05	SVIL;SVIL	NM_021738;NM_003174	Body;Body	Open_Sea	NA	NA
rs415430	cg05159804	G	A	-10.17	7.97e-05			Intergenic	Island	NA	NA
rs10411176	cg22671798	A	C	10.17	8.02e-05	ZNF573	NM_152360	3'UTR	Open_Sea	NA	NA
rs4805208	cg22671798	A	G	10.17	8.02e-05	ZNF573	NM_152360	3'UTR	Open_Sea	NA	NA
rs10406612	cg22671798	A	G	10.17	8.02e-05	ZNF573	NM_152360	3'UTR	Open_Sea	NA	NA
rs7033627	cg14554813	G	A	10.16	8.34e-05	PGM5P2	NR_002836	Body	Open_Sea	NA	NA
rs9674439	cg18000306	G	A	10.15	8.6e-05			Intergenic	N_Shelf	NA	NA
rs8079695	cg22687902	A	G	10.15	8.72e-05			Intergenic	Open_Sea	NA	NA
rs4792831	cg22687902	A	G	10.15	8.72e-05			Intergenic	Open_Sea	NA	NA
rs6908815	cg24356473	G	A	-10.15	8.75e-05			Intergenic	N_Shore	NA	NA
rs4298239	cg19683494	A	G	10.14	8.9e-05			Intergenic	S_Shore	NA	NA
rs9262141	cg01620082	G	A	-10.14	8.95e-05			Intergenic	Island	NA	NA
rs885913	cg17862947	T	A	-10.14	8.96e-05	FBRSL1	NM_001142641	Body	Open_Sea	chr12:133070800:133102200	NA
rs2523719	cg17862947	A	C	-10.14	8.96e-05	FBRSL1	NM_001142641	Body	Open_Sea	chr12:133070800:133102200	NA
rs2517612	cg17862947	G	A	-10.14	8.96e-05	FBRSL1	NM_001142641	Body	Open_Sea	chr12:133070800:133102200	NA
rs2517613	cg17862947	A	G	-10.14	8.96e-05	FBRSL1	NM_001142641	Body	Open_Sea	chr12:133070800:133102200	NA
rs929157	cg17862947	A	G	-10.14	8.96e-05	FBRSL1	NM_001142641	Body	Open_Sea	chr12:133070800:133102200	NA
rs885916	cg17862947	A	G	-10.14	8.96e-05	FBRSL1	NM_001142641	Body	Open_Sea	chr12:133070800:133102200	NA
rs2188100	cg17862947	A	G	-10.14	8.96e-05	FBRSL1	NM_001142641	Body	Open_Sea	chr12:133070800:133102200	NA
rs4752183	cg11240425	A	C	10.14	9.09e-05	TOMM22	NM_020243	Body	Island	NA	NA
rs2601495	cg02273106	A	G	10.14	9.11e-05			Intergenic	Island	NA	NA
rs10426340	cg10801418	A	G	-10.13	9.42e-05	ZNF90	NM_007138	TSS200	Open_Sea	NA	NA
rs7600176	cg14011486	A	G	10.13	9.67e-05	LIN28	NM_024674	TSS200	Island	NA	chr1:26736889:26737369
rs2523943	cg14998329	C	A	10.12	9.76e-05	HLA-B	NM_005514	Body	Island	NA	NA
rs17596501	cg11437923	A	G	-10.12	9.78e-05			Intergenic	N_Shore	NA	NA
rs2279775	cg25599786	A	G	-10.12	9.79e-05	PDCD6	NM_013232	Body	Open_Sea	NA	NA
rs11727409	cg11340603	C	A	10.12	9.81e-05	SYT1;SYT1;SYT1	NM_005639;NM_001135805;NM_001135806	Body;Body;Body	Open_Sea	NA	NA
rs6810701	cg11340603	G	A	10.12	9.81e-05	SYT1;SYT1;SYT1	NM_005639;NM_001135805;NM_001135806	Body;Body;Body	Open_Sea	NA	NA
rs11081560	cg22231329	G	A	10.12	0.0001	LRRC4B	NM_001080457	TSS200	S_Shore	NA	NA
rs3735933	cg20325293	G	A	10.11	0.000102	FIP1L1;FIP1L1;FIP1L1	NM_030917;NM_001134938;NM_001134937	Body;Body;Body	Island	NA	NA
rs1026257	cg00740803	G	A	10.11	0.000103			Intergenic	Open_Sea	NA	NA
rs2909867	cg01787110	A	G	10.1	0.000107	NBPF6;NBPF6	NM_001143987;NM_001143988	Body;Body	Open_Sea	NA	NA
rs1233480	cg21600908	A	G	-10.1	0.000108	FBRSL1	NM_001142641	Body	Open_Sea	chr12:133070800:133102200	NA
rs207107	cg15611600	A	G	10.1	0.000108	KIAA1704;NUFIP1	NM_018559;NM_012345	TSS1500;1stExon	Island	NA	NA
rs4487855	cg13435649	G	A	-10.1	0.000108			Intergenic	S_Shore	NA	NA
rs2180421	cg05756415	G	A	-10.1	0.00011	FAM134C;FAM134C;TUBG1	NM_178126;NR_026697;NM_001070	1stExon;Body;TSS200	Island	NA	NA
rs36044796	cg16196077	A	C	10.09	0.000114	RTKN2	NM_145307	TSS200	Island	NA	NA
rs3095340	cg15196058	C	A	-10.09	0.000114			Intergenic	Open_Sea	NA	NA
rs4894020	cg14011486	C	A	10.08	0.000118	LIN28	NM_024674	TSS200	Island	NA	chr1:26736889:26737369
rs3094050	cg13561028	G	A	-10.08	0.000119	SFTA2	NM_205854	Body	Open_Sea	NA	NA
rs3130116	cg13561028	G	A	-10.08	0.000119	SFTA2	NM_205854	Body	Open_Sea	NA	NA
rs4452638	cg21438527	A	G	10.08	0.00012	HIST1H4D	NM_003539	TSS200	S_Shore	NA	NA
rs1402726	cg17225604	A	G	-10.07	0.000122			Intergenic	S_Shore	NA	NA
rs9644228	cg19726460	G	A	-10.07	0.000123			Intergenic	Open_Sea	NA	NA
rs8321	cg13561028	C	A	-10.07	0.000124	SFTA2	NM_205854	Body	Open_Sea	NA	NA
rs9261290	cg13561028	G	A	-10.07	0.000124	SFTA2	NM_205854	Body	Open_Sea	NA	NA
rs1264706	cg13561028	G	C	-10.07	0.000124	SFTA2	NM_205854	Body	Open_Sea	NA	NA
rs1235162	cg13561028	G	A	-10.07	0.000124	SFTA2	NM_205854	Body	Open_Sea	NA	NA
rs415430	cg01570182	G	A	10.07	0.000124			Intergenic	Island	NA	NA
rs4976321	cg09079882	A	G	-10.07	0.000125	NUBP1	NM_002484	TSS1500	N_Shore	chr16:10831400:10837400	NA
rs1776181	cg01933245	G	A	10.07	0.000126			Intergenic	Open_Sea	NA	NA
rs3132583	cg17862947	C	G	-10.06	0.000128	FBRSL1	NM_001142641	Body	Open_Sea	chr12:133070800:133102200	NA
rs9262135	cg17862947	G	A	-10.06	0.000128	FBRSL1	NM_001142641	Body	Open_Sea	chr12:133070800:133102200	NA
rs1264312	cg17862947	A	G	-10.06	0.000128	FBRSL1	NM_001142641	Body	Open_Sea	chr12:133070800:133102200	NA
rs3129974	cg17862947	G	A	-10.06	0.000128	FBRSL1	NM_001142641	Body	Open_Sea	chr12:133070800:133102200	NA
rs2535340	cg17862947	G	A	-10.06	0.000128	FBRSL1	NM_001142641	Body	Open_Sea	chr12:133070800:133102200	NA
rs1264308	cg17862947	A	G	-10.06	0.000128	FBRSL1	NM_001142641	Body	Open_Sea	chr12:133070800:133102200	NA
rs886422	cg17862947	A	G	-10.06	0.000128	FBRSL1	NM_001142641	Body	Open_Sea	chr12:133070800:133102200	NA
rs1264322	cg17862947	A	G	-10.06	0.000128	FBRSL1	NM_001142641	Body	Open_Sea	chr12:133070800:133102200	NA
rs9262142	cg17862947	A	G	-10.06	0.000128	FBRSL1	NM_001142641	Body	Open_Sea	chr12:133070800:133102200	NA
rs1264304	cg17862947	A	G	-10.06	0.000128	FBRSL1	NM_001142641	Body	Open_Sea	chr12:133070800:133102200	NA
rs3132582	cg17862947	T	A	-10.06	0.000128	FBRSL1	NM_001142641	Body	Open_Sea	chr12:133070800:133102200	NA
rs9262143	cg17862947	A	G	-10.06	0.000128	FBRSL1	NM_001142641	Body	Open_Sea	chr12:133070800:133102200	NA
rs3132585	cg17862947	G	C	-10.06	0.000128	FBRSL1	NM_001142641	Body	Open_Sea	chr12:133070800:133102200	NA
rs1264310	cg17862947	A	C	-10.06	0.000128	FBRSL1	NM_001142641	Body	Open_Sea	chr12:133070800:133102200	NA
rs3129973	cg17862947	A	G	-10.06	0.000128	FBRSL1	NM_001142641	Body	Open_Sea	chr12:133070800:133102200	NA
rs1264341	cg17862947	G	A	-10.06	0.000128	FBRSL1	NM_001142641	Body	Open_Sea	chr12:133070800:133102200	NA
rs209160	cg02246922	G	A	10.06	0.000128	OR12D3	NM_030959	1stExon	Open_Sea	NA	NA
rs6059349	cg10162696	A	G	-10.06	0.000129	RPTOR;RPTOR	NM_001163034;NM_020761	Body;Body	Open_Sea	NA	NA
rs6783079	cg23484912	A	G	-10.05	0.000134	PDCD6	NM_013232	Body	S_Shore	NA	NA
rs17786254	cg12280796	G	A	-10.05	0.000136			Intergenic	N_Shelf	NA	NA
rs7902744	cg16435686	A	G	10.05	0.000136			Intergenic	N_Shelf	NA	NA
rs9536242	cg18335740	C	A	10.05	0.000137	SLC25A15	NM_014252	TSS200	N_Shore	NA	NA
rs7228309	cg00740803	A	G	10.05	0.000138			Intergenic	Open_Sea	NA	NA
rs7852475	cg09753657	G	A	-10.05	0.000139	CCDC19	NM_012337	TSS200	Island	chr1:159868600:159871800	NA
rs7956626	cg19508790	A	G	-10.04	0.000142			Intergenic	Open_Sea	NA	NA
rs1603681	cg19726460	G	A	-10.04	0.000143			Intergenic	Open_Sea	NA	NA
rs7195732	cg08242859	A	C	-10.02	0.000153	IMPDH1;IMPDH1;IMPDH1;IMPDH1;IMPDH1;IMPDH1;IMPDH1	NM_001142573;NM_001142574;NM_001142576;NM_001102605;NM_183243;NM_000883;NM_001142575	3'UTR;3'UTR;3'UTR;3'UTR;3'UTR;3'UTR;3'UTR	Open_Sea	NA	NA
rs9945976	cg21041751	G	A	-10.02	0.000154	COL25A1;COL25A1	NM_198721;NM_032518	Body;Body	Open_Sea	NA	NA
rs8073382	cg00902417	A	G	-10.01	0.000159	CDRT1	NM_006382	3'UTR	Open_Sea	NA	NA
rs12449610	cg00902417	G	A	-10.01	0.000159	CDRT1	NM_006382	3'UTR	Open_Sea	NA	NA
rs2293597	cg00502035	C	A	-10.01	0.000164			Intergenic	Island	NA	NA
rs9525873	cg17145862	G	A	10.01	0.000165	LPGAT1	NM_014873	3'UTR	Open_Sea	NA	NA
rs11871557	cg18127682	A	G	10	0.000166	EPHA7	NM_004440	Body	Open_Sea	NA	NA
rs4540846	cg15704280	A	G	10	0.000167	SEPT13	NR_024271	Body	Island	NA	NA
rs1049633	cg17862947	A	G	-10	0.000171	FBRSL1	NM_001142641	Body	Open_Sea	chr12:133070800:133102200	NA
rs1059612	cg17862947	A	G	-10	0.000171	FBRSL1	NM_001142641	Body	Open_Sea	chr12:133070800:133102200	NA
rs2200155	cg19508790	A	G	-10	0.000171			Intergenic	Open_Sea	NA	NA
rs1384590	cg19508790	A	G	-10	0.000171			Intergenic	Open_Sea	NA	NA
rs2218650	cg19508790	G	A	-10	0.000171			Intergenic	Open_Sea	NA	NA
rs199501	cg05159804	A	G	-9.99	0.000178			Intergenic	Island	NA	NA
rs7729431	cg01787110	A	G	9.98	0.000187	NBPF6;NBPF6	NM_001143987;NM_001143988	Body;Body	Open_Sea	NA	NA
rs12957087	cg00740803	A	G	9.98	0.000189			Intergenic	Open_Sea	NA	NA
rs1493917	cg00740803	A	G	9.98	0.000189			Intergenic	Open_Sea	NA	NA
rs2173715	cg06942262	C	A	-9.98	0.00019			Intergenic	Open_Sea	NA	NA
rs1566467	cg06942262	A	G	-9.98	0.00019			Intergenic	Open_Sea	NA	NA
rs8063059	cg06942262	G	A	-9.98	0.00019			Intergenic	Open_Sea	NA	NA
rs10772111	cg19508790	G	A	-9.98	0.00019			Intergenic	Open_Sea	NA	NA
rs113413	cg06437703	G	A	9.97	0.000195	EIF4EBP1	NM_004095	Body	Open_Sea	chr8:37914000:37917000	NA
rs9262141	cg17862947	G	A	-9.97	0.000197	FBRSL1	NM_001142641	Body	Open_Sea	chr12:133070800:133102200	NA
rs4775817	cg26889118	A	C	-9.96	0.000199			Intergenic	S_Shelf	NA	NA
rs10944868	cg15611600	G	A	9.95	0.000211	KIAA1704;NUFIP1	NM_018559;NM_012345	TSS1500;1stExon	Island	NA	NA
rs7243702	cg02800362	A	G	9.95	0.000212	HNRNPAB;HNRNPAB	NM_031266;NM_004499	Body;Body	Island	NA	NA
rs4798994	cg02800362	C	A	9.95	0.000212	HNRNPAB;HNRNPAB	NM_031266;NM_004499	Body;Body	Island	NA	NA
rs11605627	cg26450240	A	C	-9.94	0.000219			Intergenic	Open_Sea	NA	NA
rs2844556	cg03317682	A	G	-9.94	0.000223	ATF6B;ATF6B	NM_004381;NM_001136153	Body;Body	Open_Sea	NA	NA
rs2304583	cg01027929	G	A	-9.94	0.000223	HNRNPA2B1;CBX3;CBX3;HNRNPA2B1;CBX3	NM_031243;NM_016587;NM_007276;NM_002137;NM_016587	TSS1500;1stExon;5'UTR;TSS1500;5'UTR	Island	NA	NA
rs2412545	cg01027929	A	G	-9.94	0.000223	HNRNPA2B1;CBX3;CBX3;HNRNPA2B1;CBX3	NM_031243;NM_016587;NM_007276;NM_002137;NM_016587	TSS1500;1stExon;5'UTR;TSS1500;5'UTR	Island	NA	NA
rs8031427	cg01027929	A	G	-9.94	0.000223	HNRNPA2B1;CBX3;CBX3;HNRNPA2B1;CBX3	NM_031243;NM_016587;NM_007276;NM_002137;NM_016587	TSS1500;1stExon;5'UTR;TSS1500;5'UTR	Island	NA	NA
rs404240	cg21438527	G	A	9.93	0.000234	HIST1H4D	NM_003539	TSS200	S_Shore	NA	NA
rs442694	cg21438527	A	C	9.93	0.000234	HIST1H4D	NM_003539	TSS200	S_Shore	NA	NA
rs1535039	cg21438527	G	A	9.93	0.000234	HIST1H4D	NM_003539	TSS200	S_Shore	NA	NA
rs2746149	cg21438527	G	A	9.93	0.000234	HIST1H4D	NM_003539	TSS200	S_Shore	NA	NA
rs2746150	cg21438527	A	G	9.93	0.000234	HIST1H4D	NM_003539	TSS200	S_Shore	NA	NA
rs9257809	cg21438527	G	A	9.93	0.000234	HIST1H4D	NM_003539	TSS200	S_Shore	NA	NA
rs429479	cg21438527	G	A	9.93	0.000234	HIST1H4D	NM_003539	TSS200	S_Shore	NA	NA
rs7124266	cg18944383	C	A	-9.93	0.000237	ENPEP	NM_001977	TSS200	N_Shore	NA	NA
rs17403440	cg11038491	A	G	-9.92	0.000241	LOC647979	NR_027451	Body	Island	NA	NA
rs999197	cg01027929	A	G	-9.92	0.000246	HNRNPA2B1;CBX3;CBX3;HNRNPA2B1;CBX3	NM_031243;NM_016587;NM_007276;NM_002137;NM_016587	TSS1500;1stExon;5'UTR;TSS1500;5'UTR	Island	NA	NA
rs7092190	cg05499111	A	G	-9.91	0.000254			Intergenic	Open_Sea	NA	NA
rs3749971	cg00903577	A	G	-9.91	0.000259			Intergenic	N_Shore	NA	NA
rs7705049	cg11437923	A	C	-9.9	0.000262			Intergenic	N_Shore	NA	NA
rs7323018	cg12856521	G	A	9.9	0.000267	DGKZ;DGKZ;DGKZ;DGKZ	NM_001105540;NM_201533;NM_003646;NM_201532	Body;Body;Body;Body	Island	chr11:46384000:46396600	NA
rs3094067	cg04559908	C	A	-9.9	0.000273	DPCR1	NM_080870	Body	N_Shelf	NA	NA
rs3094064	cg04559908	A	G	-9.9	0.000273	DPCR1	NM_080870	Body	N_Shelf	NA	NA
rs3130380	cg04559908	A	G	-9.9	0.000273	DPCR1	NM_080870	Body	N_Shelf	NA	NA
rs2106072	cg04559908	A	G	-9.9	0.000273	DPCR1	NM_080870	Body	N_Shelf	NA	NA
rs3094621	cg04559908	G	A	-9.9	0.000273	DPCR1	NM_080870	Body	N_Shelf	NA	NA
rs3129830	cg04559908	A	G	-9.9	0.000273	DPCR1	NM_080870	Body	N_Shelf	NA	NA
rs3130350	cg04559908	A	C	-9.9	0.000273	DPCR1	NM_080870	Body	N_Shelf	NA	NA
rs3130352	cg04559908	A	G	-9.9	0.000273	DPCR1	NM_080870	Body	N_Shelf	NA	NA
rs3094078	cg04559908	T	A	-9.9	0.000273	DPCR1	NM_080870	Body	N_Shelf	NA	NA
rs3094622	cg04559908	G	A	-9.9	0.000273	DPCR1	NM_080870	Body	N_Shelf	NA	NA
rs3130351	cg04559908	A	G	-9.9	0.000273	DPCR1	NM_080870	Body	N_Shelf	NA	NA
rs3132647	cg04559908	G	A	-9.9	0.000273	DPCR1	NM_080870	Body	N_Shelf	NA	NA
rs3094054	cg04559908	A	C	-9.9	0.000273	DPCR1	NM_080870	Body	N_Shelf	NA	NA
rs3129817	cg04559908	A	G	-9.9	0.000273	DPCR1	NM_080870	Body	N_Shelf	NA	NA
rs7966062	cg06624121	A	C	-9.88	0.000288	GOT2	NM_002080	Body	Open_Sea	NA	NA
rs1563066	cg25288420	C	A	9.87	0.000304	GIPC2;GIPC2	NM_017655;NM_017655	1stExon;5'UTR	Island	NA	NA
rs17578859	cg16658931	A	G	9.87	0.000306	SHANK1	NM_016148	Body	Island	NA	chr19:51170473:51171951
rs10114487	cg16658931	A	G	9.87	0.000306	SHANK1	NM_016148	Body	Island	NA	chr19:51170473:51171951
rs7760172	cg16181043	G	A	9.86	0.000316	HLA-C	NM_002117	Body	Island	NA	NA
rs1321690	cg01706409	C	A	-9.86	0.000317	MS4A15;MS4A15	NM_001098835;NM_152717	5'UTR;5'UTR	Open_Sea	NA	NA
rs7134809	cg07570055	G	A	-9.86	0.000319			Intergenic	Island	NA	NA
rs9393929	cg17862947	A	C	-9.86	0.00032	FBRSL1	NM_001142641	Body	Open_Sea	chr12:133070800:133102200	NA
rs1233579	cg17862947	G	A	-9.86	0.00032	FBRSL1	NM_001142641	Body	Open_Sea	chr12:133070800:133102200	NA
rs4717222	cg01418896	A	C	-9.86	0.000325			Intergenic	Open_Sea	NA	NA
rs13236444	cg01418896	G	A	-9.86	0.000325			Intergenic	Open_Sea	NA	NA
rs3130287	cg17416722	G	A	9.85	0.000329	HLA-DRB1	NM_002124	Body	S_Shelf	NA	NA
rs1472413	cg10433390	C	A	-9.85	0.000329			Intergenic	N_Shelf	NA	NA
rs2132895	cg10433390	A	G	-9.85	0.000329			Intergenic	N_Shelf	NA	NA
rs2066586	cg07880636	G	A	9.85	0.000331	COBL	NM_015198	TSS200	Island	NA	NA
rs9512950	cg22040889	C	A	-9.85	0.000331	ESRRA	NM_004451	5'UTR	Island	NA	NA
rs2230683	cg10420223	G	A	-9.84	0.000347	UBD	NM_006398	Body	Open_Sea	NA	NA
rs3118370	cg10420223	C	A	-9.84	0.000347	UBD	NM_006398	Body	Open_Sea	NA	NA
rs3131093	cg10420223	A	G	-9.84	0.000347	UBD	NM_006398	Body	Open_Sea	NA	NA
rs3132390	cg10420223	G	A	-9.84	0.000347	UBD	NM_006398	Body	Open_Sea	NA	NA
rs3135309	cg10420223	C	A	-9.84	0.000347	UBD	NM_006398	Body	Open_Sea	NA	NA
rs3130838	cg10420223	G	A	-9.84	0.000347	UBD	NM_006398	Body	Open_Sea	NA	NA
rs3118361	cg10420223	A	G	-9.84	0.000347	UBD	NM_006398	Body	Open_Sea	NA	NA
rs3130895	cg10420223	A	G	-9.84	0.000347	UBD	NM_006398	Body	Open_Sea	NA	NA
rs3131073	cg10420223	A	G	-9.84	0.000347	UBD	NM_006398	Body	Open_Sea	NA	NA
rs4324798	cg10420223	A	G	-9.84	0.000347	UBD	NM_006398	Body	Open_Sea	NA	NA
rs3130893	cg10420223	G	A	-9.84	0.000347	UBD	NM_006398	Body	Open_Sea	NA	NA
rs3129791	cg10420223	A	G	-9.84	0.000347	UBD	NM_006398	Body	Open_Sea	NA	NA
rs3132389	cg10420223	C	A	-9.84	0.000347	UBD	NM_006398	Body	Open_Sea	NA	NA
rs3132392	cg10420223	G	A	-9.84	0.000347	UBD	NM_006398	Body	Open_Sea	NA	NA
rs3130837	cg10420223	A	C	-9.84	0.000347	UBD	NM_006398	Body	Open_Sea	NA	NA
rs3130845	cg10420223	G	A	-9.84	0.000347	UBD	NM_006398	Body	Open_Sea	NA	NA
rs1311918	cg10420223	A	G	-9.84	0.000347	UBD	NM_006398	Body	Open_Sea	NA	NA
rs7767099	cg10420223	A	G	-9.84	0.000347	UBD	NM_006398	Body	Open_Sea	NA	NA
rs3135316	cg10420223	G	A	-9.84	0.000347	UBD	NM_006398	Body	Open_Sea	NA	NA
rs1233599	cg10420223	C	A	-9.84	0.000347	UBD	NM_006398	Body	Open_Sea	NA	NA
rs3131343	cg10420223	A	G	-9.84	0.000347	UBD	NM_006398	Body	Open_Sea	NA	NA
rs3130891	cg10420223	C	G	-9.84	0.000347	UBD	NM_006398	Body	Open_Sea	NA	NA
rs1055716	cg05036715	A	G	-9.83	0.000359			Intergenic	Open_Sea	NA	NA
rs3735351	cg02159489	C	G	-9.83	0.000364			Intergenic	S_Shelf	NA	NA
rs7247038	cg14372705	G	A	9.83	0.000368			Intergenic	S_Shelf	NA	NA
rs7249924	cg14372705	A	G	9.83	0.000368			Intergenic	S_Shelf	NA	NA
rs10422028	cg14372705	G	A	9.83	0.000368			Intergenic	S_Shelf	NA	NA
rs10414485	cg14372705	A	G	9.83	0.000368			Intergenic	S_Shelf	NA	NA
rs7258907	cg14372705	G	A	9.83	0.000368			Intergenic	S_Shelf	NA	NA
rs10415132	cg14372705	A	G	9.83	0.000368			Intergenic	S_Shelf	NA	NA
rs11085238	cg14372705	G	A	9.83	0.000368			Intergenic	S_Shelf	NA	NA
rs16839611	cg10433390	G	A	-9.83	0.000372			Intergenic	N_Shelf	NA	NA
rs12115088	cg20325293	A	G	-9.82	0.000381	FIP1L1;FIP1L1;FIP1L1	NM_030917;NM_001134938;NM_001134937	Body;Body;Body	Island	NA	NA
rs7981648	cg07880636	C	A	9.82	0.000387	COBL	NM_015198	TSS200	Island	NA	NA
rs7218454	cg24556754	A	G	9.82	0.000391			Intergenic	Open_Sea	NA	NA
rs12944462	cg24556754	C	A	9.82	0.000391			Intergenic	Open_Sea	NA	NA
rs6503721	cg24556754	A	G	9.82	0.000391			Intergenic	Open_Sea	NA	NA
rs6858299	cg22964396	A	G	-9.81	0.000394			Intergenic	Island	NA	NA
rs2291620	cg22705835	G	A	9.81	0.000396	REEP3	NM_001001330	Body	Open_Sea	chr10:65328800:65337600	NA
rs4131658	cg19726460	A	G	-9.81	0.000398			Intergenic	Open_Sea	NA	NA
rs3843044	cg21095983	C	A	-9.8	0.000411	SYNCRIP;SYNCRIP;SYNCRIP;SYNCRIP;SYNCRIP;SYNCRIP;SYNCRIP;SYNCRIP;SYNCRIP	NM_001159673;NM_001159676;NM_001159677;NM_001159675;NM_001159673;NM_001159677;NM_001159674;NM_006372;NM_006372	1stExon;TSS1500;5'UTR;TSS1500;5'UTR;1stExon;TSS200;5'UTR;1stExon	Island	NA	NA
rs2246199	cg16181043	A	G	9.79	0.000433	HLA-C	NM_002117	Body	Island	NA	NA
rs8137637	cg20354231	C	A	-9.79	0.000437			Intergenic	N_Shelf	NA	NA
rs16984366	cg20354231	G	A	-9.79	0.000437			Intergenic	N_Shelf	NA	NA
rs12222221	cg13319761	C	A	-9.79	0.00044	OR4A47	NM_001005512	TSS1500	Open_Sea	NA	NA
rs7934591	cg13319761	A	G	-9.79	0.00044	OR4A47	NM_001005512	TSS1500	Open_Sea	NA	NA
rs7113075	cg13319761	A	C	-9.79	0.00044	OR4A47	NM_001005512	TSS1500	Open_Sea	NA	NA
rs11040432	cg13319761	A	G	-9.79	0.00044	OR4A47	NM_001005512	TSS1500	Open_Sea	NA	NA
rs417968	cg06680147	G	A	9.78	0.00045			Intergenic	S_Shore	NA	NA
rs1776139	cg01933245	C	A	9.78	0.000454			Intergenic	Open_Sea	NA	NA
rs1776140	cg01933245	A	G	9.78	0.000454			Intergenic	Open_Sea	NA	NA
rs1776177	cg01933245	A	G	9.78	0.000454			Intergenic	Open_Sea	NA	NA
rs8000530	cg22040889	G	A	-9.78	0.000455	ESRRA	NM_004451	5'UTR	Island	NA	NA
rs7994632	cg22040889	G	A	-9.78	0.000455	ESRRA	NM_004451	5'UTR	Island	NA	NA
rs2497208	cg22040889	G	A	-9.78	0.000455	ESRRA	NM_004451	5'UTR	Island	NA	NA
rs6877165	cg00369151	A	G	9.77	0.000476	PIP4K2A	NM_005028	Body	Island	NA	NA
rs35958305	cg16196077	A	C	9.76	0.000493	RTKN2	NM_145307	TSS200	Island	NA	NA
rs10426340	cg08339762	A	G	-9.75	0.000516	ZNF506;ZNF506	NM_001099269;NM_001145404	TSS200;TSS200	Open_Sea	NA	NA
rs6559221	cg13435649	A	G	-9.75	0.000518			Intergenic	S_Shore	NA	NA
rs4799355	cg00740803	C	A	-9.75	0.000524			Intergenic	Open_Sea	NA	NA
rs16964439	cg17225604	C	A	-9.75	0.000525			Intergenic	S_Shore	NA	NA
rs884218	cg16658931	A	G	9.75	0.00053	SHANK1	NM_016148	Body	Island	NA	chr19:51170473:51171951
rs3131921	cg12093005	G	A	-9.75	0.000537	FBRSL1	NM_001142641	Body	Open_Sea	chr12:133070800:133102200	NA
rs4985682	cg18127682	G	A	9.74	0.000543	EPHA7	NM_004440	Body	Open_Sea	NA	NA
rs733299	cg01027929	A	C	-9.74	0.000563	HNRNPA2B1;CBX3;CBX3;HNRNPA2B1;CBX3	NM_031243;NM_016587;NM_007276;NM_002137;NM_016587	TSS1500;1stExon;5'UTR;TSS1500;5'UTR	Island	NA	NA
rs1964363	cg15427793	A	G	9.73	0.000572	ZNF117;ZNF117	NM_015852;NM_015852	1stExon;5'UTR	Open_Sea	NA	NA
rs2074404	cg18228076	C	A	-9.73	0.000573	MAPT;MAPT;MAPT;MAPT;MAPT;MAPT	NM_001123067;NM_016835;NM_016834;NM_001123066;NM_005910;NM_016841	5'UTR;5'UTR;5'UTR;5'UTR;5'UTR;5'UTR	Open_Sea	NA	NA
rs1610601	cg02753903	A	C	9.73	0.000584	RYR1;RYR1	NM_000540;NM_001042723	Body;Body	Island	NA	NA
rs9695629	cg20054939	C	A	9.73	0.000585	ZNF84;ZNF84	NM_001127372;NM_003428	5'UTR;5'UTR	Island	NA	NA
rs6124622	cg05036715	A	G	-9.72	0.000592			Intergenic	Open_Sea	NA	NA
rs7451761	cg22177721	C	A	9.72	0.000601			Intergenic	Open_Sea	NA	NA
rs9990701	cg26043149	A	G	9.72	0.000609	FECH;FECH;FECH;FECH	NM_000140;NM_001012515;NM_000140;NM_001012515	5'UTR;5'UTR;1stExon;1stExon	Island	NA	NA
rs1422116	cg01787110	A	G	9.71	0.000637	NBPF6;NBPF6	NM_001143987;NM_001143988	Body;Body	Open_Sea	NA	NA
rs871888	cg01624645	G	A	-9.71	0.000644	BANP;BANP	NM_017869;NM_079837	Body;Body	N_Shelf	NA	NA
rs4646754	cg26321609	A	G	-9.7	0.000653	CCDC14	NM_022757	TSS1500	Island	NA	NA
rs2003334	cg26321609	A	G	-9.7	0.000653	CCDC14	NM_022757	TSS1500	Island	NA	NA
rs4487855	cg16879549	G	A	9.7	0.000663	GABARAP	NM_007278	TSS1500	Island	NA	NA
rs7133706	cg06791457	G	A	9.7	0.000666			Intergenic	Open_Sea	NA	NA
rs17808971	cg11527436	A	G	-9.69	0.000677			Intergenic	S_Shelf	NA	NA
rs1233619	cg10420223	A	G	-9.69	0.000686	UBD	NM_006398	Body	Open_Sea	NA	NA
rs1663281	cg19508790	A	G	-9.68	0.00071			Intergenic	Open_Sea	NA	NA
rs10747823	cg19508790	G	A	-9.68	0.00071			Intergenic	Open_Sea	NA	NA
rs1733410	cg19508790	G	A	-9.68	0.00071			Intergenic	Open_Sea	NA	NA
rs10868668	cg03178781	G	A	9.68	0.000721	STYXL1	NM_016086	Body	Open_Sea	NA	NA
rs2844775	cg04627110	A	G	-9.67	0.000741	MOG;MOG;MOG;MOG;MOG;MOG;MOG;MOG;MOG;MOG;MOG	NM_206813;NM_001170418;NM_206814;NM_206811;NM_206810;NM_206809;NM_001170417;NM_001008229;NM_001008228;NM_206812;NM_002433	3'UTR;Body;3'UTR;Body;Body;Body;Body;Body;Body;Body;Body	Open_Sea	NA	NA
rs1042338	cg04627110	A	G	-9.67	0.000741	MOG;MOG;MOG;MOG;MOG;MOG;MOG;MOG;MOG;MOG;MOG	NM_206813;NM_001170418;NM_206814;NM_206811;NM_206810;NM_206809;NM_001170417;NM_001008229;NM_001008228;NM_206812;NM_002433	3'UTR;Body;3'UTR;Body;Body;Body;Body;Body;Body;Body;Body	Open_Sea	NA	NA
rs8090097	cg21041751	C	A	9.67	0.000742	COL25A1;COL25A1	NM_198721;NM_032518	Body;Body	Open_Sea	NA	NA
rs1233480	cg17862947	A	G	-9.67	0.000745	FBRSL1	NM_001142641	Body	Open_Sea	chr12:133070800:133102200	NA
rs289650	cg25427524	A	C	-9.66	0.000788	LOC399744	NR_024497	Body	S_Shore	NA	NA
rs12703513	cg02159489	A	G	-9.66	0.000792			Intergenic	S_Shelf	NA	NA
rs3117427	cg05074385	G	A	-9.66	0.000794	TRIM15	NM_033229	Body	N_Shelf	NA	NA
rs3117439	cg05074385	A	G	-9.66	0.000794	TRIM15	NM_033229	Body	N_Shelf	NA	NA
rs3862342	cg18944383	G	A	-9.66	0.000799	ENPEP	NM_001977	TSS200	N_Shore	NA	NA
rs1628959	cg22671798	A	G	9.66	0.000808	ZNF573	NM_152360	3'UTR	Open_Sea	NA	NA
rs7246473	cg22671798	A	G	9.66	0.000808	ZNF573	NM_152360	3'UTR	Open_Sea	NA	NA
rs201002	cg01620082	G	A	-9.65	0.000819			Intergenic	Island	NA	NA
rs200989	cg01620082	G	A	-9.65	0.000819			Intergenic	Island	NA	NA
rs7969922	cg06791457	A	G	9.64	0.000858			Intergenic	Open_Sea	NA	NA
rs10748382	cg06791457	A	G	9.64	0.000858			Intergenic	Open_Sea	NA	NA
rs10262070	cg13565492	A	G	-9.64	0.000861	SRF;SRF	NM_003131;NM_003131	5'UTR;1stExon	Island	NA	NA
rs6449144	cg26043149	A	C	9.64	0.000864	FECH;FECH;FECH;FECH	NM_000140;NM_001012515;NM_000140;NM_001012515	5'UTR;5'UTR;1stExon;1stExon	Island	NA	NA
rs13211507	cg21600908	G	A	-9.64	0.000868	FBRSL1	NM_001142641	Body	Open_Sea	chr12:133070800:133102200	NA
rs13212651	cg21600908	G	A	-9.64	0.000868	FBRSL1	NM_001142641	Body	Open_Sea	chr12:133070800:133102200	NA
rs13199772	cg21600908	G	A	-9.64	0.000868	FBRSL1	NM_001142641	Body	Open_Sea	chr12:133070800:133102200	NA
rs34706883	cg21600908	C	A	-9.64	0.000868	FBRSL1	NM_001142641	Body	Open_Sea	chr12:133070800:133102200	NA
rs13205911	cg21600908	A	G	-9.64	0.000868	FBRSL1	NM_001142641	Body	Open_Sea	chr12:133070800:133102200	NA
rs13218875	cg21600908	A	G	-9.64	0.000868	FBRSL1	NM_001142641	Body	Open_Sea	chr12:133070800:133102200	NA
rs13194504	cg21600908	A	G	-9.64	0.000868	FBRSL1	NM_001142641	Body	Open_Sea	chr12:133070800:133102200	NA
rs7749305	cg21600908	G	A	-9.64	0.000868	FBRSL1	NM_001142641	Body	Open_Sea	chr12:133070800:133102200	NA
rs13207082	cg21600908	G	A	-9.64	0.000868	FBRSL1	NM_001142641	Body	Open_Sea	chr12:133070800:133102200	NA
rs2232423	cg21600908	G	A	-9.64	0.000868	FBRSL1	NM_001142641	Body	Open_Sea	chr12:133070800:133102200	NA
rs10484399	cg21600908	G	A	-9.64	0.000868	FBRSL1	NM_001142641	Body	Open_Sea	chr12:133070800:133102200	NA
rs13195040	cg21600908	G	A	-9.64	0.000868	FBRSL1	NM_001142641	Body	Open_Sea	chr12:133070800:133102200	NA
rs13213152	cg21600908	G	A	-9.64	0.000868	FBRSL1	NM_001142641	Body	Open_Sea	chr12:133070800:133102200	NA
rs6904596	cg21600908	A	G	-9.64	0.000868	FBRSL1	NM_001142641	Body	Open_Sea	chr12:133070800:133102200	NA
rs17749927	cg21600908	G	A	-9.64	0.000868	FBRSL1	NM_001142641	Body	Open_Sea	chr12:133070800:133102200	NA
rs13194781	cg21600908	G	A	-9.64	0.000868	FBRSL1	NM_001142641	Body	Open_Sea	chr12:133070800:133102200	NA
rs13198716	cg21600908	A	G	-9.64	0.000868	FBRSL1	NM_001142641	Body	Open_Sea	chr12:133070800:133102200	NA
rs10867056	cg13435649	C	A	-9.64	0.000877			Intergenic	S_Shore	NA	NA
rs2517612	cg04559908	G	A	-9.63	0.000902	DPCR1	NM_080870	Body	N_Shelf	NA	NA
rs2517613	cg04559908	A	G	-9.63	0.000902	DPCR1	NM_080870	Body	N_Shelf	NA	NA
rs2523719	cg04559908	A	C	-9.63	0.000902	DPCR1	NM_080870	Body	N_Shelf	NA	NA
rs885913	cg04559908	T	A	-9.63	0.000902	DPCR1	NM_080870	Body	N_Shelf	NA	NA
rs929157	cg04559908	A	G	-9.63	0.000902	DPCR1	NM_080870	Body	N_Shelf	NA	NA
rs885916	cg04559908	A	G	-9.63	0.000902	DPCR1	NM_080870	Body	N_Shelf	NA	NA
rs2188100	cg04559908	A	G	-9.63	0.000902	DPCR1	NM_080870	Body	N_Shelf	NA	NA
rs2199750	cg17225604	A	G	-9.63	0.000907			Intergenic	S_Shore	NA	NA
rs200482	cg01620082	A	G	-9.63	0.000927			Intergenic	Island	NA	NA
rs2747054	cg01620082	G	A	-9.63	0.000927			Intergenic	Island	NA	NA
rs370155	cg01620082	C	A	-9.63	0.000927			Intergenic	Island	NA	NA
rs200484	cg01620082	G	A	-9.63	0.000927			Intergenic	Island	NA	NA
rs401763	cg01620082	G	A	-9.63	0.000927			Intergenic	Island	NA	NA
rs200948	cg01620082	G	A	-9.63	0.000927			Intergenic	Island	NA	NA
rs200501	cg01620082	A	G	-9.63	0.000927			Intergenic	Island	NA	NA
rs200953	cg01620082	G	A	-9.63	0.000927			Intergenic	Island	NA	NA
rs200490	cg01620082	A	C	-9.63	0.000927			Intergenic	Island	NA	NA
rs200995	cg01620082	G	A	-9.63	0.000927			Intergenic	Island	NA	NA
rs200990	cg01620082	C	A	-9.63	0.000927			Intergenic	Island	NA	NA
rs4749669	cg17146111	A	G	-9.62	0.000939	PRPF38A;ORC1L	NM_032864;NM_004153	1stExon;TSS1500	S_Shore	NA	NA
rs4530187	cg18127682	A	G	9.62	0.00094	EPHA7	NM_004440	Body	Open_Sea	NA	NA
rs13267049	cg05957603	A	G	-9.62	0.000947	XPNPEP3;ST13	NM_022098;NM_003932	TSS1500;TSS200	Island	NA	NA
rs2271842	cg14695492	C	A	9.62	0.000954	BAI1	NM_001702	1stExon	Island	NA	NA
rs2945989	cg14695492	A	G	9.62	0.000954	BAI1	NM_001702	1stExon	Island	NA	NA
rs17206379	cg14695492	A	C	9.62	0.000954	BAI1	NM_001702	1stExon	Island	NA	NA
rs9276689	cg22731440	A	G	-9.62	0.000957	HLA-B	NM_005514	Body	N_Shore	NA	NA
rs7762279	cg22731440	G	A	-9.62	0.000957	HLA-B	NM_005514	Body	N_Shore	NA	NA
rs10932241	cg22435580	C	A	-9.62	0.000957			Intergenic	Island	NA	NA
rs7661555	cg26043149	G	A	9.62	0.000966	FECH;FECH;FECH;FECH	NM_000140;NM_001012515;NM_000140;NM_001012515	5'UTR;5'UTR;1stExon;1stExon	Island	NA	NA
rs3129039	cg02753903	A	G	9.62	0.000966	RYR1;RYR1	NM_000540;NM_001042723	Body;Body	Island	NA	NA
rs7934841	cg11707556	A	G	9.62	0.000967	ANKRD33B	NM_001164440	3'UTR	Open_Sea	NA	NA
rs4881659	cg11707556	A	C	9.62	0.000967	ANKRD33B	NM_001164440	3'UTR	Open_Sea	NA	NA
rs7935661	cg11707556	A	C	9.62	0.000967	ANKRD33B	NM_001164440	3'UTR	Open_Sea	NA	NA
rs4266373	cg03613782	G	A	9.62	0.000972			Intergenic	Island	NA	NA
rs2007068	cg18944383	G	A	-9.6	0.00102	ENPEP	NM_001977	TSS200	N_Shore	NA	NA
rs7946556	cg18944383	G	A	-9.6	0.00102	ENPEP	NM_001977	TSS200	N_Shore	NA	NA
rs7123100	cg18944383	G	A	-9.6	0.00102	ENPEP	NM_001977	TSS200	N_Shore	NA	NA
rs10769641	cg18944383	A	G	-9.6	0.00102	ENPEP	NM_001977	TSS200	N_Shore	NA	NA
rs9332434	cg18944383	A	G	-9.6	0.00102	ENPEP	NM_001977	TSS200	N_Shore	NA	NA
rs2250672	cg26356450	G	A	-9.6	0.00102			Intergenic	Open_Sea	NA	NA
rs1048546	cg14791747	A	C	9.6	0.00105	THUMPD1	NM_017736	1stExon	Island	NA	NA
rs9508485	cg22040889	G	A	-9.59	0.00107	ESRRA	NM_004451	5'UTR	Island	NA	NA
rs3130557	cg23634079	A	G	-9.59	0.00109	MSH5;MSH5;MSH5;MSH5	NM_172165;NM_025259;NM_002441;NM_172166	Body;Body;Body;Body	S_Shelf	NA	NA
rs7750641	cg23634079	A	G	-9.59	0.00109	MSH5;MSH5;MSH5;MSH5	NM_172165;NM_025259;NM_002441;NM_172166	Body;Body;Body;Body	S_Shelf	NA	NA
rs3130544	cg23634079	A	C	-9.59	0.00109	MSH5;MSH5;MSH5;MSH5	NM_172165;NM_025259;NM_002441;NM_172166	Body;Body;Body;Body	S_Shelf	NA	NA
rs9289805	cg03199644	G	A	9.59	0.0011	FRS2;FRS2	NM_001042555;NM_006654	5'UTR;5'UTR	Open_Sea	NA	NA
rs11633272	cg26686117	G	A	-9.59	0.0011			Intergenic	S_Shore	NA	NA
rs959167	cg26686117	G	A	-9.59	0.0011			Intergenic	S_Shore	NA	NA
rs10062043	cg01787110	A	G	9.58	0.00115	NBPF6;NBPF6	NM_001143987;NM_001143988	Body;Body	Open_Sea	NA	NA
rs17810712	cg03613782	A	G	9.58	0.00115			Intergenic	Island	NA	NA
rs17841169	cg17151123	A	G	-9.57	0.00117	BNC1	NM_001717	Body	N_Shelf	NA	NA
rs8036227	cg17151123	A	G	-9.57	0.00117	BNC1	NM_001717	Body	N_Shelf	NA	NA
rs2000945	cg21041751	A	G	-9.57	0.00117	COL25A1;COL25A1	NM_198721;NM_032518	Body;Body	Open_Sea	NA	NA
rs7238931	cg21041751	G	A	-9.57	0.00117	COL25A1;COL25A1	NM_198721;NM_032518	Body;Body	Open_Sea	NA	NA
rs719569	cg25427524	A	C	-9.57	0.0012	LOC399744	NR_024497	Body	S_Shore	NA	NA
rs7106742	cg01046833	A	C	-9.57	0.0012	OR4C46	NM_001004703	1stExon	Open_Sea	NA	NA
rs17496724	cg01046833	A	C	-9.57	0.0012	OR4C46	NM_001004703	1stExon	Open_Sea	NA	NA
rs17581700	cg01046833	G	A	-9.57	0.0012	OR4C46	NM_001004703	1stExon	Open_Sea	NA	NA
rs7927370	cg01046833	A	G	-9.57	0.0012	OR4C46	NM_001004703	1stExon	Open_Sea	NA	NA
rs11827201	cg01046833	A	G	-9.57	0.0012	OR4C46	NM_001004703	1stExon	Open_Sea	NA	NA
rs6591439	cg01046833	A	G	-9.57	0.0012	OR4C46	NM_001004703	1stExon	Open_Sea	NA	NA
rs17493710	cg01046833	C	A	-9.57	0.0012	OR4C46	NM_001004703	1stExon	Open_Sea	NA	NA
rs7940985	cg01046833	G	A	-9.57	0.0012	OR4C46	NM_001004703	1stExon	Open_Sea	NA	NA
rs17492571	cg01046833	A	G	-9.57	0.0012	OR4C46	NM_001004703	1stExon	Open_Sea	NA	NA
rs7943197	cg01046833	A	G	-9.57	0.0012	OR4C46	NM_001004703	1stExon	Open_Sea	NA	NA
rs7120107	cg01046833	C	A	-9.57	0.0012	OR4C46	NM_001004703	1stExon	Open_Sea	NA	NA
rs1216215	cg01046833	A	G	-9.57	0.0012	OR4C46	NM_001004703	1stExon	Open_Sea	NA	NA
rs17581191	cg01046833	G	A	-9.57	0.0012	OR4C46	NM_001004703	1stExon	Open_Sea	NA	NA
rs7109436	cg01046833	G	A	-9.57	0.0012	OR4C46	NM_001004703	1stExon	Open_Sea	NA	NA
rs2077851	cg01046833	A	G	-9.57	0.0012	OR4C46	NM_001004703	1stExon	Open_Sea	NA	NA
rs4537777	cg01046833	C	A	-9.57	0.0012	OR4C46	NM_001004703	1stExon	Open_Sea	NA	NA
rs17580938	cg01046833	G	A	-9.57	0.0012	OR4C46	NM_001004703	1stExon	Open_Sea	NA	NA
rs28826070	cg01046833	A	G	-9.57	0.0012	OR4C46	NM_001004703	1stExon	Open_Sea	NA	NA
rs2042591	cg01046833	G	A	-9.57	0.0012	OR4C46	NM_001004703	1stExon	Open_Sea	NA	NA
rs1059612	cg21600908	A	G	-9.56	0.00122	FBRSL1	NM_001142641	Body	Open_Sea	chr12:133070800:133102200	NA
rs1049633	cg21600908	A	G	-9.56	0.00122	FBRSL1	NM_001142641	Body	Open_Sea	chr12:133070800:133102200	NA
rs7162269	cg22705835	A	G	9.57	0.00122	REEP3	NM_001001330	Body	Open_Sea	chr10:65328800:65337600	NA
rs11584383	cg00902674	G	A	-9.56	0.00123	SLC9A10	NM_183061	Body	Island	NA	NA
rs3843044	cg17788362	C	A	-9.56	0.00124	SYNCRIP;SYNCRIP;SYNCRIP;SYNCRIP;SYNCRIP;SYNCRIP;SYNCRIP;SYNCRIP;SYNCRIP	NM_001159673;NM_001159676;NM_001159677;NM_001159675;NM_001159673;NM_001159677;NM_001159674;NM_006372;NM_006372	1stExon;TSS1500;5'UTR;TSS1500;5'UTR;1stExon;TSS200;5'UTR;1stExon	Island	NA	NA
rs1539096	cg25536467	G	A	9.55	0.00128			Intergenic	N_Shelf	NA	NA
rs3741489	cg24132527	G	A	9.55	0.00129	TMCO6	NM_018502	Body	Island	NA	NA
rs1264377	cg12093005	A	G	-9.55	0.00133	FBRSL1	NM_001142641	Body	Open_Sea	chr12:133070800:133102200	NA
rs1264376	cg12093005	A	C	-9.55	0.00133	FBRSL1	NM_001142641	Body	Open_Sea	chr12:133070800:133102200	NA
rs12957087	cg21041751	A	G	9.54	0.00138	COL25A1;COL25A1	NM_198721;NM_032518	Body;Body	Open_Sea	NA	NA
rs1493917	cg21041751	A	G	9.54	0.00138	COL25A1;COL25A1	NM_198721;NM_032518	Body;Body	Open_Sea	NA	NA
rs1264310	cg21600908	A	C	-9.53	0.00141	FBRSL1	NM_001142641	Body	Open_Sea	chr12:133070800:133102200	NA
rs1264312	cg21600908	A	G	-9.53	0.00141	FBRSL1	NM_001142641	Body	Open_Sea	chr12:133070800:133102200	NA
rs1264341	cg21600908	G	A	-9.53	0.00141	FBRSL1	NM_001142641	Body	Open_Sea	chr12:133070800:133102200	NA
rs1264308	cg21600908	A	G	-9.53	0.00141	FBRSL1	NM_001142641	Body	Open_Sea	chr12:133070800:133102200	NA
rs886422	cg21600908	A	G	-9.53	0.00141	FBRSL1	NM_001142641	Body	Open_Sea	chr12:133070800:133102200	NA
rs1264322	cg21600908	A	G	-9.53	0.00141	FBRSL1	NM_001142641	Body	Open_Sea	chr12:133070800:133102200	NA
rs9262142	cg21600908	A	G	-9.53	0.00141	FBRSL1	NM_001142641	Body	Open_Sea	chr12:133070800:133102200	NA
rs9262135	cg21600908	G	A	-9.53	0.00141	FBRSL1	NM_001142641	Body	Open_Sea	chr12:133070800:133102200	NA
rs3132582	cg21600908	T	A	-9.53	0.00141	FBRSL1	NM_001142641	Body	Open_Sea	chr12:133070800:133102200	NA
rs3132583	cg21600908	C	G	-9.53	0.00141	FBRSL1	NM_001142641	Body	Open_Sea	chr12:133070800:133102200	NA
rs9262143	cg21600908	A	G	-9.53	0.00141	FBRSL1	NM_001142641	Body	Open_Sea	chr12:133070800:133102200	NA
rs3132585	cg21600908	G	C	-9.53	0.00141	FBRSL1	NM_001142641	Body	Open_Sea	chr12:133070800:133102200	NA
rs1264304	cg21600908	A	G	-9.53	0.00141	FBRSL1	NM_001142641	Body	Open_Sea	chr12:133070800:133102200	NA
rs3129973	cg21600908	A	G	-9.53	0.00141	FBRSL1	NM_001142641	Body	Open_Sea	chr12:133070800:133102200	NA
rs3129974	cg21600908	G	A	-9.53	0.00141	FBRSL1	NM_001142641	Body	Open_Sea	chr12:133070800:133102200	NA
rs2535340	cg21600908	G	A	-9.53	0.00141	FBRSL1	NM_001142641	Body	Open_Sea	chr12:133070800:133102200	NA
rs3129840	cg01620082	G	C	-9.53	0.00142			Intergenic	Island	NA	NA
rs3129837	cg01620082	G	A	-9.53	0.00142			Intergenic	Island	NA	NA
rs3094073	cg01620082	A	G	-9.53	0.00142			Intergenic	Island	NA	NA
rs3130405	cg01620082	A	G	-9.53	0.00142			Intergenic	Island	NA	NA
rs3094629	cg01620082	A	G	-9.53	0.00142			Intergenic	Island	NA	NA
rs3129705	cg01620082	A	G	-9.53	0.00142			Intergenic	Island	NA	NA
rs3130403	cg01620082	C	A	-9.53	0.00142			Intergenic	Island	NA	NA
rs3132659	cg01620082	G	A	-9.53	0.00142			Intergenic	Island	NA	NA
rs3130401	cg01620082	G	A	-9.53	0.00142			Intergenic	Island	NA	NA
rs3094071	cg01620082	A	G	-9.53	0.00142			Intergenic	Island	NA	NA
rs3129832	cg01620082	G	A	-9.53	0.00142			Intergenic	Island	NA	NA
rs3129702	cg01620082	A	C	-9.53	0.00142			Intergenic	Island	NA	NA
rs3129703	cg01620082	A	C	-9.53	0.00142			Intergenic	Island	NA	NA
rs3129831	cg01620082	T	A	-9.53	0.00142			Intergenic	Island	NA	NA
rs3094630	cg01620082	A	G	-9.53	0.00142			Intergenic	Island	NA	NA
rs3132658	cg01620082	G	A	-9.53	0.00142			Intergenic	Island	NA	NA
rs12790505	cg04196064	G	A	-9.53	0.00146	TRIM48	NM_024114	1stExon	Open_Sea	NA	NA
rs4367963	cg04196064	G	A	-9.53	0.00146	TRIM48	NM_024114	1stExon	Open_Sea	NA	NA
rs12804193	cg04196064	G	A	-9.53	0.00146	TRIM48	NM_024114	1stExon	Open_Sea	NA	NA
rs17614415	cg04196064	A	G	-9.53	0.00146	TRIM48	NM_024114	1stExon	Open_Sea	NA	NA
rs11227513	cg04196064	A	G	-9.53	0.00146	TRIM48	NM_024114	1stExon	Open_Sea	NA	NA
rs1871848	cg04196064	A	G	-9.53	0.00146	TRIM48	NM_024114	1stExon	Open_Sea	NA	NA
rs12807047	cg04196064	A	G	-9.53	0.00146	TRIM48	NM_024114	1stExon	Open_Sea	NA	NA
rs17150147	cg04196064	C	A	-9.53	0.00146	TRIM48	NM_024114	1stExon	Open_Sea	NA	NA
rs7105199	cg04196064	C	A	-9.53	0.00146	TRIM48	NM_024114	1stExon	Open_Sea	NA	NA
rs12791710	cg04196064	A	G	-9.53	0.00146	TRIM48	NM_024114	1stExon	Open_Sea	NA	NA
rs1818366	cg04196064	G	A	-9.53	0.00146	TRIM48	NM_024114	1stExon	Open_Sea	NA	NA
rs8321	cg04559908	C	A	-9.52	0.00147	DPCR1	NM_080870	Body	N_Shelf	NA	NA
rs9261290	cg04559908	G	A	-9.52	0.00147	DPCR1	NM_080870	Body	N_Shelf	NA	NA
rs1264706	cg04559908	G	C	-9.52	0.00147	DPCR1	NM_080870	Body	N_Shelf	NA	NA
rs1235162	cg04559908	G	A	-9.52	0.00147	DPCR1	NM_080870	Body	N_Shelf	NA	NA
rs7601880	cg16103996	G	A	-9.52	0.00148			Intergenic	Open_Sea	NA	NA
rs11683100	cg16103996	A	C	-9.52	0.00148			Intergenic	Open_Sea	NA	NA
rs10182674	cg16103996	G	A	-9.52	0.00148			Intergenic	Open_Sea	NA	NA
rs1233619	cg21600908	A	G	-9.52	0.0015	FBRSL1	NM_001142641	Body	Open_Sea	chr12:133070800:133102200	NA
rs7106742	cg22724854	A	C	-9.52	0.0015	OR10AG1	NM_001005491	TSS1500	Open_Sea	NA	NA
rs7927370	cg22724854	A	G	-9.52	0.0015	OR10AG1	NM_001005491	TSS1500	Open_Sea	NA	NA
rs17493710	cg22724854	C	A	-9.52	0.0015	OR10AG1	NM_001005491	TSS1500	Open_Sea	NA	NA
rs7120107	cg22724854	C	A	-9.52	0.0015	OR10AG1	NM_001005491	TSS1500	Open_Sea	NA	NA
rs11826952	cg22724854	G	A	-9.52	0.0015	OR10AG1	NM_001005491	TSS1500	Open_Sea	NA	NA
rs7109436	cg22724854	G	A	-9.52	0.0015	OR10AG1	NM_001005491	TSS1500	Open_Sea	NA	NA
rs7941855	cg22724854	A	G	-9.52	0.0015	OR10AG1	NM_001005491	TSS1500	Open_Sea	NA	NA
rs11827854	cg22724854	A	C	-9.52	0.0015	OR10AG1	NM_001005491	TSS1500	Open_Sea	NA	NA
rs7940985	cg22724854	G	A	-9.52	0.0015	OR10AG1	NM_001005491	TSS1500	Open_Sea	NA	NA
rs1216215	cg22724854	A	G	-9.52	0.0015	OR10AG1	NM_001005491	TSS1500	Open_Sea	NA	NA
rs2042591	cg22724854	G	A	-9.52	0.0015	OR10AG1	NM_001005491	TSS1500	Open_Sea	NA	NA
rs2077851	cg22724854	A	G	-9.52	0.0015	OR10AG1	NM_001005491	TSS1500	Open_Sea	NA	NA
rs17492571	cg22724854	A	G	-9.52	0.0015	OR10AG1	NM_001005491	TSS1500	Open_Sea	NA	NA
rs7943197	cg22724854	A	G	-9.52	0.0015	OR10AG1	NM_001005491	TSS1500	Open_Sea	NA	NA
rs28826070	cg22724854	A	G	-9.52	0.0015	OR10AG1	NM_001005491	TSS1500	Open_Sea	NA	NA
rs6591439	cg22724854	A	G	-9.52	0.0015	OR10AG1	NM_001005491	TSS1500	Open_Sea	NA	NA
rs11227311	cg17712092	C	A	9.52	0.00151	LARP1B	NM_018078	Body	Open_Sea	NA	NA
rs2303537	cg14011486	A	G	9.52	0.00151	LIN28	NM_024674	TSS200	Island	NA	chr1:26736889:26737369
rs4809467	cg23505145	A	G	-9.51	0.00155	KLF1	NM_006563	Body	Island	NA	NA
rs2133740	cg25599786	A	G	-9.51	0.00155	PDCD6	NM_013232	Body	Open_Sea	NA	NA
rs16940665	cg07870213	G	A	9.51	0.00157	DND1	NM_194249	Body	Island	NA	NA
rs17574604	cg07870213	G	A	9.51	0.00157	DND1	NM_194249	Body	Island	NA	NA
rs17652121	cg07870213	G	A	9.51	0.00157	DND1	NM_194249	Body	Island	NA	NA
rs1052551	cg07870213	A	G	9.51	0.00157	DND1	NM_194249	Body	Island	NA	NA
rs1396862	cg07870213	A	G	9.51	0.00157	DND1	NM_194249	Body	Island	NA	NA
rs17660464	cg07870213	A	C	9.51	0.00157	DND1	NM_194249	Body	Island	NA	NA
rs2532316	cg07870213	A	G	9.51	0.00157	DND1	NM_194249	Body	Island	NA	NA
rs17577094	cg07870213	G	A	9.51	0.00157	DND1	NM_194249	Body	Island	NA	NA
rs17660132	cg07870213	G	A	9.51	0.00157	DND1	NM_194249	Body	Island	NA	NA
rs17651549	cg07870213	A	G	9.51	0.00157	DND1	NM_194249	Body	Island	NA	NA
rs12185235	cg07870213	A	G	9.51	0.00157	DND1	NM_194249	Body	Island	NA	NA
rs17691610	cg07870213	A	C	9.51	0.00157	DND1	NM_194249	Body	Island	NA	NA
rs12185233	cg07870213	G	C	9.51	0.00157	DND1	NM_194249	Body	Island	NA	NA
rs12373123	cg07870213	G	A	9.51	0.00157	DND1	NM_194249	Body	Island	NA	NA
rs12373168	cg07870213	C	A	9.51	0.00157	DND1	NM_194249	Body	Island	NA	NA
rs17763596	cg07870213	A	C	9.51	0.00157	DND1	NM_194249	Body	Island	NA	NA
rs1881194	cg07870213	A	G	9.51	0.00157	DND1	NM_194249	Body	Island	NA	NA
rs1052553	cg07870213	G	A	9.51	0.00157	DND1	NM_194249	Body	Island	NA	NA
rs12373142	cg07870213	C	G	9.51	0.00157	DND1	NM_194249	Body	Island	NA	NA
rs12185268	cg07870213	G	A	9.51	0.00157	DND1	NM_194249	Body	Island	NA	NA
rs17574361	cg07870213	G	A	9.51	0.00157	DND1	NM_194249	Body	Island	NA	NA
rs7350928	cg07870213	A	G	9.51	0.00157	DND1	NM_194249	Body	Island	NA	NA
rs1052587	cg07870213	G	A	9.51	0.00157	DND1	NM_194249	Body	Island	NA	NA
rs2732651	cg07870213	A	G	9.51	0.00157	DND1	NM_194249	Body	Island	NA	NA
rs2957297	cg07870213	A	C	9.51	0.00157	DND1	NM_194249	Body	Island	NA	NA
rs418891	cg07870213	A	C	9.51	0.00157	DND1	NM_194249	Body	Island	NA	NA
rs2463524	cg07870213	G	A	9.51	0.00157	DND1	NM_194249	Body	Island	NA	NA
rs2732674	cg07870213	G	A	9.51	0.00157	DND1	NM_194249	Body	Island	NA	NA
rs17334797	cg07870213	G	A	9.51	0.00157	DND1	NM_194249	Body	Island	NA	NA
rs17426064	cg07870213	A	G	9.51	0.00157	DND1	NM_194249	Body	Island	NA	NA
rs2469933	cg07870213	A	G	9.51	0.00157	DND1	NM_194249	Body	Island	NA	NA
rs7102702	cg18944383	A	C	-9.51	0.00157	ENPEP	NM_001977	TSS200	N_Shore	NA	NA
rs1566169	cg10433390	G	A	-9.51	0.00158			Intergenic	N_Shelf	NA	NA
rs11701518	cg21610164	G	A	9.51	0.00159	HIST1H2BI	NM_003525	1stExon	Island	NA	NA
rs10844642	cg19508790	C	A	-9.5	0.00162			Intergenic	Open_Sea	NA	NA
rs1264326	cg01620082	A	C	-9.5	0.00163			Intergenic	Island	NA	NA
rs3964705	cg04373760	G	A	9.5	0.00165			Intergenic	N_Shelf	NA	NA
rs4540846	cg03929089	A	G	9.49	0.00169			Intergenic	Island	NA	NA
rs17650901	cg07870213	G	A	9.49	0.00172	DND1	NM_194249	Body	Island	NA	NA
rs3095336	cg05074385	A	G	-9.49	0.00173	TRIM15	NM_033229	Body	N_Shelf	NA	NA
rs3131060	cg05074385	A	G	-9.49	0.00173	TRIM15	NM_033229	Body	N_Shelf	NA	NA
rs3130641	cg05074385	A	G	-9.49	0.00173	TRIM15	NM_033229	Body	N_Shelf	NA	NA
rs1264361	cg05074385	G	A	-9.49	0.00173	TRIM15	NM_033229	Body	N_Shelf	NA	NA
rs3131050	cg05074385	G	A	-9.49	0.00173	TRIM15	NM_033229	Body	N_Shelf	NA	NA
rs886424	cg05074385	A	G	-9.49	0.00173	TRIM15	NM_033229	Body	N_Shelf	NA	NA
rs3130673	cg05074385	A	C	-9.49	0.00173	TRIM15	NM_033229	Body	N_Shelf	NA	NA
rs1264353	cg05074385	A	C	-9.49	0.00173	TRIM15	NM_033229	Body	N_Shelf	NA	NA
rs13211507	cg00903577	G	A	-9.49	0.00173			Intergenic	N_Shore	NA	NA
rs13212651	cg00903577	G	A	-9.49	0.00173			Intergenic	N_Shore	NA	NA
rs13199772	cg00903577	G	A	-9.49	0.00173			Intergenic	N_Shore	NA	NA
rs34706883	cg00903577	C	A	-9.49	0.00173			Intergenic	N_Shore	NA	NA
rs13205911	cg00903577	A	G	-9.49	0.00173			Intergenic	N_Shore	NA	NA
rs13194781	cg00903577	G	A	-9.49	0.00173			Intergenic	N_Shore	NA	NA
rs10484399	cg00903577	G	A	-9.49	0.00173			Intergenic	N_Shore	NA	NA
rs13198716	cg00903577	A	G	-9.49	0.00173			Intergenic	N_Shore	NA	NA
rs17749927	cg00903577	G	A	-9.49	0.00173			Intergenic	N_Shore	NA	NA
rs7749305	cg00903577	G	A	-9.49	0.00173			Intergenic	N_Shore	NA	NA
rs13218875	cg00903577	A	G	-9.49	0.00173			Intergenic	N_Shore	NA	NA
rs13207082	cg00903577	G	A	-9.49	0.00173			Intergenic	N_Shore	NA	NA
rs13195040	cg00903577	G	A	-9.49	0.00173			Intergenic	N_Shore	NA	NA
rs6904596	cg00903577	A	G	-9.49	0.00173			Intergenic	N_Shore	NA	NA
rs855436	cg05067286	A	G	-9.49	0.00175	TMEM45B	NM_138788	5'UTR	S_Shore	NA	NA
rs3131064	cg05074385	G	A	-9.49	0.00175	TRIM15	NM_033229	Body	N_Shelf	NA	NA
rs4822453	cg06437703	C	A	9.48	0.00176	EIF4EBP1	NM_004095	Body	Open_Sea	chr8:37914000:37917000	NA
rs2107203	cg02753903	A	G	9.48	0.0018	RYR1;RYR1	NM_000540;NM_001042723	Body;Body	Island	NA	NA
rs3129055	cg02753903	G	A	9.48	0.0018	RYR1;RYR1	NM_000540;NM_001042723	Body;Body	Island	NA	NA
rs9258122	cg02753903	A	G	9.48	0.0018	RYR1;RYR1	NM_000540;NM_001042723	Body;Body	Island	NA	NA
rs3129066	cg02753903	G	A	9.48	0.0018	RYR1;RYR1	NM_000540;NM_001042723	Body;Body	Island	NA	NA
rs4963452	cg13349462	G	A	9.48	0.00181			Intergenic	N_Shelf	NA	NA
rs3117143	cg21600908	A	C	-9.47	0.00186	FBRSL1	NM_001142641	Body	Open_Sea	chr12:133070800:133102200	NA
rs2230683	cg21600908	G	A	-9.47	0.00186	FBRSL1	NM_001142641	Body	Open_Sea	chr12:133070800:133102200	NA
rs3130834	cg21600908	G	A	-9.47	0.00186	FBRSL1	NM_001142641	Body	Open_Sea	chr12:133070800:133102200	NA
rs3135309	cg21600908	C	A	-9.47	0.00186	FBRSL1	NM_001142641	Body	Open_Sea	chr12:133070800:133102200	NA
rs3129173	cg21600908	C	A	-9.47	0.00186	FBRSL1	NM_001142641	Body	Open_Sea	chr12:133070800:133102200	NA
rs3118361	cg21600908	A	G	-9.47	0.00186	FBRSL1	NM_001142641	Body	Open_Sea	chr12:133070800:133102200	NA
rs3132392	cg21600908	G	A	-9.47	0.00186	FBRSL1	NM_001142641	Body	Open_Sea	chr12:133070800:133102200	NA
rs3118370	cg21600908	C	A	-9.47	0.00186	FBRSL1	NM_001142641	Body	Open_Sea	chr12:133070800:133102200	NA
rs3130893	cg21600908	G	A	-9.47	0.00186	FBRSL1	NM_001142641	Body	Open_Sea	chr12:133070800:133102200	NA
rs3132389	cg21600908	C	A	-9.47	0.00186	FBRSL1	NM_001142641	Body	Open_Sea	chr12:133070800:133102200	NA
rs1233599	cg21600908	C	A	-9.47	0.00186	FBRSL1	NM_001142641	Body	Open_Sea	chr12:133070800:133102200	NA
rs3130891	cg21600908	C	G	-9.47	0.00186	FBRSL1	NM_001142641	Body	Open_Sea	chr12:133070800:133102200	NA
rs3129791	cg21600908	A	G	-9.47	0.00186	FBRSL1	NM_001142641	Body	Open_Sea	chr12:133070800:133102200	NA
rs1311918	cg21600908	A	G	-9.47	0.00186	FBRSL1	NM_001142641	Body	Open_Sea	chr12:133070800:133102200	NA
[truncated: 563 more rows]

## Sheet: b) Annotation SNPs
SNP	CHR	MAPINFO	Minor_Allele	Major_Allele	MAF	GENO	HWP	Transcript	Gene	Mutation	Gene Locations
rs10008997	4	91515710	A	C	0.3876	19/31/39	0.01381	NM_001145065,NM_207491	FAM190A,FAM190A	Silent,Silent	INTRON
rs10018283	4	71296033	G	A	0.0618	0/11/78	1				INTERGENIC
rs10023401	4	7953583	G	A	0.118	2/17/70	0.3378				INTERGENIC
rs10031325	4	91516040	C	A	0.2898	11/29/48	0.06963	NM_001145065,NM_207491	FAM190A,FAM190A	Silent,Silent	INTRON
rs10037007	5	170408962	A	G	0.3315	11/37/41	0.6319	NM_022897	RANBP17	Silent	INTRON
rs10039754	5	28986950	A	G	0.4213	16/43/30	1				INTERGENIC
rs10047079	1	154468135	G	A	0.2697	7/34/48	0.7891	NM_001010846	SHE	Silent	INTRON
rs10051958	5	170394572	G	A	0.3315	11/37/41	0.6319	NM_022897	RANBP17	Silent	INTRON
rs10062043	5	85524063	A	G	0.4831	20/46/23	0.8334				INTERGENIC
rs10062796	5	170364988	G	A	0.3315	11/37/41	0.6319	NM_022897	RANBP17	Silent	INTRON
rs10067993	5	7281915	A	G	0.2978	7/39/43	0.8015				INTERGENIC
rs10068395	5	178252366	A	G	0.1932	3/28/57	1				INTERGENIC
rs1007888	22	24241101	G	A	0.4157	16/42/31	0.8279	NR_038911	LOC284889	Silent	EXON
rs10086650	8	29883905	G	A	0.1517	4/19/66	0.1069				INTERGENIC
rs10086816	8	70049904	A	G	0.1854	4/25/60	0.487				INTERGENIC
rs1009540	12	63414872	A	C	0.1011	0/18/71	0.5912				INTERGENIC
rs10114487	9	139869600	A	G	0.309	7/41/41	0.6198				INTERGENIC
rs10155953	7	64267756	G	A	0.427	16/44/29	1	NM_001160183,NM_006524,NR_027661,NR_027660	ZNF138,ZNF138,ZNF138,ZNF138	Silent,Silent,Silent,Silent	INTRON,EXON
rs1015849	19	37946180	A	G	0.118	1/19/69	1	NM_152484	ZNF569	Silent	INTRON
rs10161111	12	112250200	A	G	0.07303	1/11/77	0.3761				INTERGENIC
rs1017280	4	55011123	A	G	0.191	2/30/57	0.5123				INTERGENIC
rs10182674	2	222995369	G	A	0.1573	4/20/65	0.2156				INTERGENIC
rs1020223	2	154664602	A	G	0.4775	22/41/26	0.5241				INTERGENIC
rs10211175	2	139054836	A	G	0.2303	5/31/53	0.7731				INTERGENIC
rs10221422	18	56918480	A	G	0.264	6/35/48	1				INTERGENIC
rs10222924	4	49016761	A	G	0.2753	11/27/51	0.03138	NM_025087	CWH43	Silent	INTRON
rs10229363	7	43805932	G	A	0.2191	5/29/55	0.7552	NM_000712,NM_001253823	BLVRA,BLVRA	Silent,Silent	INTRON
rs10231164	7	43709735	A	G	0.2216	5/29/54	0.7561	NM_018224	C7orf44	Silent	INTRON
rs10233697	7	43664198	G	A	0.2191	5/29/55	0.7552	NM_004760	STK17A	Synonymous_E334E	EXON
rs10250550	7	1889599	A	G	0.4494	17/46/26	0.8304	NM_001013837,NM_003550,NM_001013836	MAD1L1,MAD1L1,MAD1L1	Silent,Silent,Silent	INTRON
rs10256440	7	56573333	C	A	0.2978	6/41/42	0.4496				INTERGENIC
rs1026150	2	74345780	A	G	0.2135	5/28/56	0.5327				INTERGENIC
rs10262070	7	1141738	A	G	0.2247	6/28/55	0.3642	NM_001134395,NM_032350,NM_001134396	C7orf50,C7orf50,C7orf50	Silent,Silent,Silent	INTRON,EXON
rs10262232	7	1141925	A	C	0.2303	6/29/54	0.5471	NM_001134395,NM_032350,NM_001134396	C7orf50,C7orf50,C7orf50	Silent,Silent,Silent	INTRON,EXON
rs1026257	18	31418131	G	A	0.4607	21/40/28	0.3952				INTERGENIC
rs10274919	7	64956181	G	A	0.4602	16/49/23	0.2924				INTERGENIC
rs10281917	7	43700346	C	A	0.2191	5/29/55	0.7552	NM_018224	C7orf44	Silent	INTRON
rs1028694	13	44053468	C	A	0.2614	8/30/50	0.2741	NM_017993,NM_001242863,NM_001127615	ENOX1,ENOX1,ENOX1	Silent,Silent,Silent	INTRON
rs1029237	6	30138662	A	G	0.2809	11/28/50	0.03836	NM_033229	TRIM15	Silent	INTRON
rs1036452	13	53263266	G	A	0.07303	0/13/76	1				INTERGENIC
rs10401087	18	31320716	A	G	0.4775	21/43/25	0.8319	NM_030632	ASXL3	Silent	INTRON
rs10404920	19	37881556	G	A	0.118	1/19/69	1	NM_032453	ZNF527	Silent	UTR
rs10405064	19	37861861	A	G	0.118	1/19/69	1				INTERGENIC
rs10405407	19	37839164	A	G	0.118	1/19/69	1	NM_181786	HKR1	Silent	INTRON
rs10406612	19	37716611	A	G	0.1067	1/17/71	1				INTERGENIC
rs10407084	19	37907792	G	A	0.118	1/19/69	1	NM_152484	ZNF569	Silent	INTRON
rs10407397	19	20970367	A	G	0.1348	2/20/67	0.6521				INTERGENIC
rs10409204	19	37917692	A	G	0.118	1/19/69	1	NM_152484	ZNF569	Silent	INTRON
rs10411176	19	37686953	A	C	0.1067	1/17/71	1	NM_152279	ZNF585B	Silent	INTRON
rs10414485	19	9868404	A	G	0.2079	4/29/56	1	NM_001077624	ZNF846	Missense_C450Y	EXON
rs10415132	19	9863483	A	G	0.2079	4/29/56	1				INTERGENIC
rs10416925	19	36699488	G	A	0.2416	3/37/49	0.2604	NM_152477,NM_001042474	ZNF565,ZNF565	Silent,Silent	INTRON
rs10416960	19	37428465	C	A	0.118	1/19/69	1	NM_001204838,NM_198539,NM_001204836,NM_001204837,NM_001204839,NM_001204835	ZNF568,ZNF568,ZNF568,ZNF568,ZNF568,ZNF568	Silent,Silent,Silent,Silent,Silent,Silent	INTRON
rs10417844	19	37837587	A	G	0.118	1/19/69	1	NM_181786	HKR1	Silent	INTRON
rs10422028	19	9781354	G	A	0.2079	4/29/56	1	NM_001130031,NM_017656,NM_001130032	ZNF562,ZNF562,ZNF562	Silent,Silent,Silent	INTRON
rs1042338	6	30152789	A	G	0.2921	11/30/48	0.07879	NM_001242783,NM_003449	TRIM26,TRIM26	Silent,Silent	UTR
rs10426340	19	21157697	A	G	0.2079	6/25/58	0.1932				INTERGENIC
rs10437416	10	30995937	G	A	0.3483	13/36/40	0.3497				INTERGENIC
rs1044220	7	43665500	G	A	0.2216	5/29/54	0.7561	NM_004760	STK17A	Silent	UTR
rs10455346	6	79138641	A	G	0.2753	7/35/47	1				INTERGENIC
rs10456362	6	28221816	A	G	0.09551	0/17/72	1				INTERGENIC
rs1045979	12	133418069	A	G	0.3483	16/30/43	0.01875	NM_001161345,NM_018223,NM_001161347,NM_001161346,NM_001161344	CHFR,CHFR,CHFR,CHFR,CHFR	Silent,Silent,Silent,Silent,Silent	UTR
rs10469215	18	56915473	G	A	0.2584	6/34/49	1				INTERGENIC
rs10476	7	75696420	G	A	0.3483	9/44/36	0.4883				INTERGENIC
rs10484399	6	27534528	G	A	0.0618	0/11/78	1				INTERGENIC
rs10484435	6	26031811	C	A	0.06742	0/12/77	1				INTERGENIC
rs10484439	6	26309908	A	G	0.05618	0/10/79	1				INTERGENIC
rs1048546	21	30244877	A	C	0.2753	9/31/49	0.285	NM_013240,NM_182749	N6AMT1,N6AMT1	Silent,Silent	UTR
rs10491082	17	6557587	G	A	0.4663	18/47/24	0.6717				INTERGENIC
rs1049256	3	49763338	A	G	0.4091	10/52/26	0.04898	NM_153273,NM_001242829,NM_001006115	IP6K1,IP6K1,IP6K1	Silent,Silent,Silent	UTR
rs10493028	1	26552921	G	A	0.1011	1/16/72	1				INTERGENIC
rs10494828	1	200957032	A	G	0.2584	8/30/51	0.2701	NM_001252102,NM_001252103,NM_017596,NM_001252100	KIF21B,KIF21B,KIF21B,KIF21B	Silent,Silent,Silent,Silent	INTRON
rs1049633	6	30867527	A	G	0.07955	0/14/74	1	NM_001954,NM_013993,NM_001202523,NM_001202522,NM_001202521,NM_013994	DDR1,DDR1,DDR1,DDR1,DDR1,DDR1	Silent,Silent,Silent,Silent,Silent,Silent	UTR,EXON
rs10497893	2	208977797	A	C	0.3933	11/48/30	0.2715				INTERGENIC
rs1050112	13	25009297	A	C	0.4494	22/36/31	0.0887	NM_006437	PARP4	Missense_P1328T	EXON
rs10502105	11	108809585	A	C	0.1685	2/26/61	1	NM_004398	DDX10	Silent	INTRON
rs1050223	17	14111915	A	G	0.3011	9/35/44	0.6153	NM_001303	COX10	Silent	UTR
rs10504437	8	70014495	G	A	0.1742	4/23/62	0.2898	NR_039986	LOC100505718	Silent	INTRON
rs10510752	3	47061453	A	G	0.1067	0/19/70	0.5888	NM_014159	SETD2	Silent	INTRON
rs1051332	13	52507720	A	G	0.4719	19/46/24	0.8327	NM_001243182,NM_001005918,NM_000053	ATP7B,ATP7B,ATP7B	Silent,Silent,Silent	UTR
rs1051447	4	49063872	C	A	0.2753	11/27/51	0.03138	NM_025087	CWH43	Missense_H689N	EXON
rs10515477	5	135061332	G	A	0.4831	24/38/27	0.2022				INTERGENIC
rs10516200	4	10082156	A	C	0.264	7/33/49	0.7842	NM_005112,NM_017491	WDR1,WDR1	Silent,Silent	INTRON
rs1052551	17	44068924	A	G	0.1348	0/24/65	0.3522	NM_001123067,NM_001203251,NM_005910,NM_016835,NM_001203252,NM_016834,NM_001123066,NM_016841	MAPT,MAPT,MAPT,MAPT,MAPT,MAPT,MAPT,MAPT	Synonymous_P147P,Synonymous_P147P,Synonymous_P176P,Synonymous_P493P,Synonymous_P176P,Synonymous_P118P,Synonymous_P493P,Synonymous_P118P	EXON
rs1052553	17	44073889	G	A	0.1348	0/24/65	0.3522	NM_001123067,NM_001203251,NM_005910,NM_016835,NM_001203252,NM_016834,NM_001123066,NM_016841	MAPT,MAPT,MAPT,MAPT,MAPT,MAPT,MAPT,MAPT	Synonymous_A198A,Synonymous_A198A,Synonymous_A227A,Synonymous_A544A,Synonymous_A227A,Synonymous_A169A,Synonymous_A562A,Synonymous_A169A	EXON
rs1052587	17	44102604	G	A	0.1348	0/24/65	0.3522	NM_001123067,NM_001203251,NM_005910,NM_016835,NM_001203252,NM_016834,NM_001123066,NM_016841	MAPT,MAPT,MAPT,MAPT,MAPT,MAPT,MAPT,MAPT	Silent,Silent,Silent,Silent,Silent,Silent,Silent,Silent	UTR
rs1052620	3	136574521	A	G	0.2079	7/23/59	0.051	NM_001097600,NM_001097599,NM_025246	TMEM22,TMEM22,TMEM22	Synonymous_L407L,Synonymous_L407L,Synonymous_L407L	EXON
rs1055429	3	51570508	A	G	0.1404	1/23/65	1				INTERGENIC
rs1055716	20	42740699	A	G	0.3933	16/38/35	0.3736	NM_020433	JPH2	Silent	UTR
rs1057068	17	56598439	G	A	0.382	13/42/34	1	NM_004574,NR_037156,NM_080415,NM_001256782,NM_080416,NM_001198713,NR_037155	SEPT4,SEPT4,SEPT4,SEPT4,SEPT4,SEPT4,SEPT4	Synonymous_T399T,Silent,Silent,Synonymous_T414T,Synonymous_T380T,Synonymous_T391T,Silent	UTR,EXON
rs1057478	13	53226118	G	A	0.382	12/44/33	0.8224				INTERGENIC
rs1058508	5	1051687	A	G	0.3933	17/36/36	0.1815	NM_006598	SLC12A7	Silent	UTR
rs10595	21	44324365	G	A	0.3539	14/35/40	0.2444	NM_001001503,NM_021075	NDUFV3,NDUFV3	Silent,Missense_D415N	INTRON,EXON
rs1059612	6	30708955	A	G	0.07955	0/14/74	1	NM_005803	FLOT1	Silent	INTRON
rs1060489	20	61665921	G	A	0.3371	10/40/39	1	NR_033370,NR_028295	LOC63930,LINC00029	Silent,Silent	INTRON,EXON
rs1060915	17	41234470	G	A	0.2753	7/35/47	1	NM_007299,NM_007298,NM_007297,NM_007294,NR_027676,NM_007300	BRCA1,BRCA1,BRCA1,BRCA1,BRCA1,BRCA1	Synonymous_S333S,Synonymous_S333S,Synonymous_S1389S,Synonymous_S1436S,Silent,Synonymous_S1436S	EXON
rs1070104	11	50349310	G	A	0.3539	11/41/37	1				INTERGENIC
rs10743737	12	9623616	C	A	0.4213	15/45/29	0.8294				INTERGENIC
rs10747823	12	38072773	G	A	0.4607	22/38/29	0.2018				INTERGENIC
rs10748382	12	38504529	A	G	0.382	16/36/37	0.1816				INTERGENIC
rs10758192	9	33131651	A	G	0.2978	7/39/43	0.8015	NM_001497	B4GALT1	Silent	INTRON
rs10761867	10	66592466	G	A	0.2191	5/29/55	0.7552				INTERGENIC
rs10763819	10	30990074	A	G	0.3596	15/34/40	0.1104				INTERGENIC
rs10769603	11	49688837	A	G	0.3933	15/40/34	0.6566	NR_027044	LOC440040	Silent	INTRON
rs10769641	11	49960141	A	G	0.4831	22/42/25	0.6712				INTERGENIC
rs10772098	12	33741911	G	A	0.3933	17/36/36	0.1815				INTERGENIC
rs10772111	12	33843575	G	A	0.4775	23/39/27	0.288				INTERGENIC
rs10775455	18	31310761	A	C	0.4831	22/42/25	0.6712	NM_030632	ASXL3	Silent	INTRON
rs10781528	9	139854099	A	G	0.3652	11/43/35	0.8203				INTERGENIC
rs10781530	9	139885948	C	A	0.3596	9/46/34	0.3565				INTERGENIC
rs10795202	10	4893318	G	A	0.2978	6/41/42	0.4496				INTERGENIC
rs10807684	7	64231596	G	A	0.3652	13/39/37	0.6483				INTERGENIC
rs10813960	9	33180362	A	G	0.2472	4/36/49	0.5714				INTERGENIC
rs10814410	9	46587	A	G	0.3977	20/30/38	0.007548				INTERGENIC
rs10822396	10	66772293	A	C	0.2584	9/28/52	0.09816				INTERGENIC
rs10822470	10	66901570	G	A	0.3034	10/34/45	0.4499				INTERGENIC
rs10838987	11	48646903	A	C	0.09091	0/16/72	1				INTERGENIC
rs10839295	11	49527345	A	C	0.427	18/40/31	0.5151				INTERGENIC
rs10839296	11	49537617	G	A	0.2865	10/31/48	0.1928				INTERGENIC
rs10844135	12	9745606	A	C	0.4326	15/47/27	0.525				INTERGENIC
rs10844642	12	33730368	C	A	0.3652	18/29/42	0.005872				INTERGENIC
rs10844658	12	33769090	A	G	0.3708	17/32/40	0.03955				INTERGENIC
rs10865956	3	49581559	C	A	0.2191	5/29/55	0.7552				INTERGENIC
rs10867056	9	140624798	C	A	0.3146	13/30/46	0.04799	NM_024757,NM_001145527	EHMT1,EHMT1	Silent,Silent	INTRON
rs10868668	9	90493423	G	A	0.4831	19/48/22	0.528				INTERGENIC
rs10870158	9	139885820	C	A	0.3596	9/46/34	0.3565				INTERGENIC
rs10902363	11	51521929	C	A	0.4888	22/43/24	0.832				INTERGENIC
rs10904546	10	757222	G	A	0.1348	1/22/66	1				INTERGENIC
rs10915916	1	226166555	C	A	0.4213	17/41/31	0.6639				INTERGENIC
rs10932241	2	208976955	C	A	0.4438	15/49/25	0.3896				INTERGENIC
rs10944868	6	66687508	G	A	0.264	5/37/47	0.597				INTERGENIC
rs10949183	6	57670538	G	A	0.2191	5/29/55	0.7552				INTERGENIC
rs10950195	7	62729224	G	A	0.3708	15/36/38	0.2546				INTERGENIC
rs10952840	7	75772878	A	G	0.3483	9/44/36	0.4883				INTERGENIC
rs10954732	7	75611149	G	A	0.3708	12/42/35	1	NM_000941	POR	Silent	INTRON
rs10995571	10	51588177	A	G	0.483	21/43/24	0.8331	NM_001145263,NM_001145260,NM_001145261,NM_005437,NM_001145262	NCOA4,NCOA4,NCOA4,NCOA4,NCOA4	Silent,Silent,Silent,Silent,Silent	INTRON
rs10996049	10	66580852	A	G	0.2191	6/27/56	0.348				INTERGENIC
rs10996176	10	66827630	A	G	0.2386	6/30/52	0.5606				INTERGENIC
rs11006259	10	52357891	A	G	0.4888	23/41/25	0.5243	NM_147156	SGMS1	Silent	INTRON
rs11012	17	43513441	A	G	0.09551	0/17/72	1	NR_027774,NR_027782,NM_014798	PLEKHM1,PLEKHM1,PLEKHM1	Silent,Silent,Silent	UTR,EXON
rs11039588	11	48234357	A	G	0.07865	0/14/75	1				INTERGENIC
rs11040432	11	49596079	A	G	0.07303	0/13/76	1	NR_027044	LOC440040	Silent	INTRON
rs11040730	11	48359268	A	G	0.07865	0/14/75	1				INTERGENIC
rs1104878	7	75685593	A	C	0.3483	9/44/36	0.4883	NM_005918	MDH2	Silent	INTRON
rs11070275	15	40791115	G	A	0.4775	22/41/26	0.5241				INTERGENIC
rs11080053	17	25388276	G	A	0.2978	8/37/44	1				INTERGENIC
rs11080356	17	33895309	G	A	0.2022	3/30/56	1				INTERGENIC
rs1108052	6	30069795	C	A	0.2079	3/31/55	0.7539				INTERGENIC
rs1108135	15	83428193	A	G	0.09551	1/15/73	0.5698	NM_001007122	FSD2	Synonymous_H719H	EXON
rs11081560	18	77509825	G	A	0.4659	22/38/28	0.2065	NM_048368,NM_004715,NM_001202504	CTDP1,CTDP1,CTDP1	Silent,Silent,Silent	INTRON
rs11081561	18	77510030	A	G	0.4551	20/41/28	0.5239	NM_048368,NM_004715,NM_001202504	CTDP1,CTDP1,CTDP1	Silent,Silent,Silent	INTRON
rs11085238	19	9740346	G	A	0.2079	4/29/56	1	NM_001242812	LOC284385	Silent	INTRON
rs11130218	3	49752372	G	A	0.4101	10/53/26	0.04762	NM_022064	RNF123	Silent	INTRON
rs11136139	8	47110489	C	A	0.3764	11/45/33	0.6508				INTERGENIC
rs11136169	8	47290423	G	A	0.3652	10/45/34	0.4951				INTERGENIC
rs11136174	8	47294183	G	A	0.3652	10/45/34	0.4951				INTERGENIC
rs11136223	8	47572540	A	C	0.3427	9/43/37	0.6386				INTERGENIC
rs1113765	7	55889334	A	G	0.191	1/32/56	0.1781	NM_207366	SEPT14	Silent	INTRON
rs11142008	9	90481245	G	A	0.309	7/41/41	0.6198				INTERGENIC
rs11150713	16	29282753	G	A	0.3652	9/47/33	0.2546				INTERGENIC
rs1115713	20	30135990	G	A	0.1742	1/29/59	0.4544	NM_178581,NM_178580,NM_030789,NR_003677	HM13,HM13,HM13,PSIMCT-1	Silent,Silent,Silent,Silent	INTRON,EXON
rs11168334	12	37961768	G	A	0.3764	16/35/38	0.1206				INTERGENIC
rs1120462	6	19617841	G	A	0.3764	14/39/36	0.5064				INTERGENIC
rs11211679	6	58399120	C	A	0.1236	1/20/68	1				INTERGENIC
rs11212749	11	108539604	A	G	0.1404	1/23/65	1	NM_004398	DDX10	Silent	INTRON
rs11227311	11	65585257	C	A	0.4663	25/33/31	0.01885				INTERGENIC
rs11227513	11	55972861	A	G	0.08989	0/16/73	1				INTERGENIC
rs11230889	11	61823386	C	A	0.1854	4/25/60	0.487				INTERGENIC
rs1123119	21	33892258	G	A	0.3876	14/41/34	0.8239				INTERGENIC
rs11245742	11	50522307	A	G	0.4888	22/43/24	0.832				INTERGENIC
rs11246584	11	51481576	A	G	0.4888	22/43/24	0.832				INTERGENIC
rs11265585	1	161269157	A	C	0.3483	9/44/36	0.4883				INTERGENIC
rs1133090	16	68021468	C	G	0.05056	0/9/80	1	NM_022355	DPEP2	Missense_H468D	EXON
rs113413	22	24292264	G	A	0.3876	12/45/32	0.6568				INTERGENIC
rs1141108	1	202715284	G	A	0.2416	8/27/54	0.1427	NM_006618	KDM5B	Synonymous_Y728Y	EXON
rs1150752	6	32064726	G	A	0.07865	0/14/75	1	NM_019105	TNXB	Missense_T302A	EXON
rs1150753	6	32059867	G	A	0.07865	0/14/75	1	NM_019105	TNXB	Silent	INTRON
rs1151523	11	65665200	G	A	0.427	20/36/33	0.1281	NM_005438	FOSL1	Silent	INTRON
rs1151564	3	144407872	A	C	0.4831	13/60/16	0.001444				INTERGENIC
rs11520277	12	38359611	A	G	0.3764	16/35/38	0.1206				INTERGENIC
rs11530438	11	49836893	G	A	0.08427	0/15/74	1				INTERGENIC
rs11584383	1	200935866	G	A	0.2753	10/29/50	0.1076				INTERGENIC
rs11591988	10	126070	A	G	0.1461	2/22/65	1				INTERGENIC
rs11601081	11	49977336	A	C	0.08427	0/15/74	1				INTERGENIC
rs11605627	11	48337132	A	C	0.1292	1/21/67	1				INTERGENIC
rs11606506	11	48238549	A	G	0.1348	1/22/66	1	NM_001005470	OR4B1	Missense_C63Y	EXON
rs11617551	13	44443977	A	G	0.4551	21/39/29	0.2878	NM_144974	CCDC122	Silent	INTRON
rs11633272	15	93973887	G	A	0.1236	1/20/68	1				INTERGENIC
rs11642413	16	68790394	G	A	0.392	14/41/33	0.8252	NM_004360	CDH1	Silent	INTRON
rs11649886	17	14619091	G	A	0.1798	5/22/62	0.1447				INTERGENIC
rs11650132	17	41326087	C	A	0.2809	7/36/46	1	NM_031862,NM_031858,NM_005899	NBR1,NBR1,NBR1	Silent,Silent,Silent	INTRON
rs11651341	17	41428061	G	A	0.2809	7/36/46	1				INTERGENIC
rs11651623	17	41329847	A	G	0.2753	7/35/47	1	NM_031862,NM_031858,NM_005899	NBR1,NBR1,NBR1	Silent,Silent,Silent	INTRON
rs11652849	17	25329949	A	G	0.2978	8/37/44	1				INTERGENIC
rs11653231	17	41331460	A	G	0.2753	7/35/47	1	NM_031862,NM_031858,NM_005899	NBR1,NBR1,NBR1	Silent,Silent,Silent	INTRON
rs11653460	17	41331306	A	G	0.2753	7/35/47	1	NM_031862,NM_031858,NM_005899	NBR1,NBR1,NBR1	Silent,Silent,Silent	INTRON
rs11657053	17	41191129	A	C	0.2753	7/35/47	1				INTERGENIC
rs11658469	17	30206426	A	G	0.1124	0/20/69	0.592	NM_018428	UTP6	Silent	INTRON
rs11665111	18	77622996	A	G	0.427	16/44/29	1				INTERGENIC
rs1166698	1	78392446	A	G	0.1705	1/28/59	0.4486	NM_144573,NM_001172309	NEXN,NEXN	Missense_G245R,Missense_G181R	EXON
rs1167411	7	65539264	C	G	0.4382	20/38/31	0.2037				INTERGENIC
rs11683100	2	223021856	A	C	0.1573	4/20/65	0.2156				INTERGENIC
rs11701518	21	44987079	G	A	0.392	12/45/31	0.6544	NM_007031	HSF2BP	Silent	INTRON
rs11719995	3	51593827	G	A	0.1685	2/26/61	1	NM_015106	RAD54L2	Silent	INTRON
rs11721706	4	16281681	G	A	0.191	3/28/58	1				INTERGENIC
rs11727409	4	141720070	C	A	0.2921	5/42/42	0.3027				INTERGENIC
rs11730515	4	49019702	A	G	0.2697	10/28/51	0.0614	NM_025087	CWH43	Silent	INTRON
rs11739934	5	149349161	G	A	0.1348	2/20/67	0.6521	NM_000112	SLC26A2	Silent	INTRON
rs11753431	6	29979643	A	G	0.05618	0/10/79	1	NR_026751	ZNRD1-AS1	Silent	INTRON,EXON
rs11754966	6	79163463	A	G	0.3034	10/34/45	0.4499				INTERGENIC
rs11755961	6	29953099	A	G	0.05618	0/10/79	1				INTERGENIC
rs11757750	6	29952162	G	A	0.05618	0/10/79	1				INTERGENIC
rs11760176	6	29970427	A	G	0.05056	0/9/80	1	NR_026751	ZNRD1-AS1	Silent	EXON
rs11760270	7	64254060	A	G	0.3764	14/39/36	0.5064				INTERGENIC
rs11766051	7	55838545	A	C	0.1067	0/19/70	0.5888				INTERGENIC
rs1178938	3	144382589	C	A	0.4551	11/59/19	0.002562				INTERGENIC
rs11789684	9	140706127	G	A	0.3427	12/37/40	0.4831	NM_024757	EHMT1	Silent	INTRON
rs11826952	11	51474852	G	A	0.05618	0/10/79	1				INTERGENIC
rs11827201	11	55238296	A	G	0.05618	0/10/79	1				INTERGENIC
rs11827854	11	51401787	A	C	0.05618	0/10/79	1				INTERGENIC
rs11847580	14	102157773	C	A	0.05618	0/10/79	1				INTERGENIC
rs11855334	15	40914772	A	G	0.4775	23/39/27	0.288	NM_144508,NM_170589	CASC5,CASC5	Synonymous_V770V,Synonymous_V796V	EXON
rs11857247	15	40828922	A	G	0.4213	19/37/33	0.1917				INTERGENIC
rs11858113	15	40914177	G	A	0.4775	23/39/27	0.288	NM_144508,NM_170589	CASC5,CASC5	Missense_M572T,Missense_M598T	EXON
rs11866841	16	87998687	G	A	0.3539	12/39/38	0.6507	NM_001173539,NM_001173541,NM_079837,NM_017869,NM_001173540,NM_001173542	BANP,BANP,BANP,BANP,BANP,BANP	Silent,Silent,Silent,Silent,Silent,Silent	INTRON
rs11871557	17	5658620	A	G	0.3989	16/39/34	0.5062				INTERGENIC
rs11874805	18	77697110	G	A	0.118	1/19/69	1	NM_001146345,NM_025078,NM_001146343	PQLC1,PQLC1,PQLC1	Silent,Silent,Silent	INTRON
rs11885606	2	92127920	G	A	0.1648	2/25/61	1				INTERGENIC
rs11904097	2	92275027	G	A	0.2191	5/29/55	0.7552				INTERGENIC
rs11925965	3	125740393	A	G	0.3146	10/36/43	0.6227	NM_017836,NM_001008486,NM_001008487,NM_001164475,NM_001008485	SLC41A3,SLC41A3,SLC41A3,SLC41A3,SLC41A3	Silent,Silent,Silent,Silent,Silent	INTRON
rs11929718	4	10156321	C	A	0.3427	12/37/40	0.4831				INTERGENIC
rs11952214	5	178266604	A	G	0.3409	12/36/40	0.4755				INTERGENIC
rs11965538	6	28239915	A	G	0.09551	0/17/72	1	NM_001111039,NM_001023560,NM_152736	ZNF187,ZNF187,ZNF187	Missense_R73Q,Missense_R73Q,Silent	INTRON,EXON
rs11965585	6	29982429	A	G	0.05618	0/10/79	1	NR_026751	ZNRD1-AS1	Silent	INTRON,EXON
rs11972070	7	1508191	A	C	0.392	15/39/34	0.5075				INTERGENIC
rs11982736	7	55855180	A	G	0.1742	1/29/59	0.4544				INTERGENIC
rs11982909	7	56663265	A	G	0.2978	7/39/43	0.8015				INTERGENIC
rs12004293	9	140677678	G	A	0.3258	12/34/43	0.2302	NM_024757,NM_001145527	EHMT1,EHMT1	Silent,Silent	INTRON
rs12026364	1	103325936	C	A	0.05618	0/10/79	1				INTERGENIC
rs1204504	16	461762	A	G	0.4831	20/46/23	0.8334	NM_020664	DECR2	Silent	INTRON
rs12052983	2	179361881	A	C	0.2697	5/38/46	0.5915	NR_031666,NM_019091	MIR548N,PLEKHA3	Silent,Silent	INTRON,EXON
rs12055051	5	178264000	A	C	0.3427	12/37/40	0.4831				INTERGENIC
rs12107380	3	39809692	A	C	0.1517	0/27/62	0.2043				INTERGENIC
rs12115088	8	578742	A	G	0.4831	26/34/29	0.03307				INTERGENIC
rs12122721	1	200984480	A	G	0.2727	8/32/48	0.4262	NM_001252102,NM_001252103,NM_017596,NM_001252100	KIF21B,KIF21B,KIF21B,KIF21B	Silent,Silent,Silent,Silent	INTRON
rs1216215	11	55184504	A	G	0.05618	0/10/79	1				INTERGENIC
rs12185233	17	43923654	G	C	0.1348	0/24/65	0.3522	NR_024559,NM_175882	MAPT-AS1,SPPL2C	Silent,Missense_R461P	INTRON,EXON
rs12185235	17	43923703	A	G	0.1348	0/24/65	0.3522	NR_024559,NM_175882	MAPT-AS1,SPPL2C	Silent,Synonymous_T477T	INTRON,EXON
rs12185268	17	43923683	G	A	0.1348	0/24/65	0.3522	NR_024559,NM_175882	MAPT-AS1,SPPL2C	Silent,Missense_I471V	INTRON,EXON
rs12187227	5	85451916	G	A	0.4326	16/45/28	0.8323				INTERGENIC
rs12193017	6	79141693	C	A	0.3034	9/36/44	0.8014				INTERGENIC
rs12202927	6	79134092	A	G	0.3034	9/36/44	0.8014				INTERGENIC
rs12209200	6	57217336	A	G	0.2416	6/31/52	0.5752	NM_000947	PRIM2	Silent	INTRON
rs12213776	6	79090822	A	C	0.264	7/33/49	0.7842				INTERGENIC
rs12222221	11	49488707	C	A	0.07303	0/13/76	1				INTERGENIC
rs12230545	12	37927114	G	A	0.4101	19/35/35	0.08147				INTERGENIC
rs12312109	12	38228251	C	A	0.4775	24/37/28	0.1365				INTERGENIC
rs12315146	12	112323016	A	G	0.07865	1/12/76	0.4252	NM_139078,NM_003668	MAPKAPK5,MAPKAPK5	Silent,Silent	INTRON
rs1232539	16	31833122	A	G	0.3258	7/44/38	0.3347				INTERGENIC
rs1233480	6	29477414	A	G	0.06742	0/12/77	1				INTERGENIC
rs1233579	6	28712663	G	A	0.05618	0/10/79	1				INTERGENIC
rs1233599	6	28731188	C	A	0.0618	0/11/78	1				INTERGENIC
rs1233619	6	28745452	A	G	0.0625	0/11/77	1				INTERGENIC
rs12342831	9	33124872	G	A	0.2472	2/40/47	0.08359	NM_001497	B4GALT1	Silent	INTRON
rs1235162	6	29537224	G	A	0.06742	0/12/77	1				INTERGENIC
rs12373123	17	43924073	G	A	0.1348	0/24/65	0.3522	NR_024559,NM_175882	MAPT-AS1,SPPL2C	Silent,Missense_S601P	INTRON,EXON
rs12373142	17	43924200	C	G	0.1348	0/24/65	0.3522	NR_024559,NM_175882	MAPT-AS1,SPPL2C	Silent,Missense_P643R	INTRON,EXON
rs12373168	17	43924337	C	A	0.1348	0/24/65	0.3522	NR_024559,NM_175882	MAPT-AS1,SPPL2C	Silent,Silent	INTRON,EXON
rs1241178	1	103323618	A	G	0.05618	0/10/79	1				INTERGENIC
rs12428112	13	44475821	C	A	0.4663	21/41/27	0.5238				INTERGENIC
rs12428350	13	44446161	G	A	0.4551	21/39/29	0.2878	NM_144974	CCDC122	Silent	INTRON
rs12449610	17	14058088	G	A	0.3371	10/40/39	1	NM_001303	COX10	Silent	INTRON
rs12450514	17	5664752	A	G	0.4157	18/38/33	0.2766				INTERGENIC
rs12451369	17	14622200	G	A	0.2584	6/34/49	1				INTERGENIC
rs12453459	17	56624291	A	G	0.3764	12/43/34	1				INTERGENIC
rs12462725	19	36858085	G	A	0.2273	2/36/50	0.2201	NM_020917	ZFP14	Silent	INTRON
rs12512108	4	7959980	G	A	0.1067	2/15/72	0.2473				INTERGENIC
rs12516	17	41196408	A	G	0.2753	7/35/47	1	NM_007299,NM_007298,NM_007297,NM_007294,NR_027676,NM_007300	BRCA1,BRCA1,BRCA1,BRCA1,BRCA1,BRCA1	Silent,Silent,Silent,Silent,Silent,Silent	UTR,EXON
rs12517757	5	1040657	A	G	0.3933	17/36/36	0.1815				INTERGENIC
rs12534308	7	56636584	G	A	0.236	3/36/50	0.3787				INTERGENIC
rs12543341	8	47162442	G	A	0.3708	10/46/33	0.37				INTERGENIC
rs12592976	15	83430396	G	A	0.09551	1/15/73	0.5698	NM_001007122	FSD2	Silent	INTRON
rs12608830	19	21080307	G	A	0.1798	5/22/62	0.1447				INTERGENIC
rs12633421	3	125760349	A	G	0.3146	10/36/43	0.6227	NM_017836,NM_001008486,NM_001008487,NM_001164475,NM_001008485	SLC41A3,SLC41A3,SLC41A3,SLC41A3,SLC41A3	Silent,Silent,Silent,Silent,Silent	INTRON
rs1264304	6	30882415	A	G	0.07865	0/14/75	1	NM_001167733,NM_020442,NM_001167734	VARS2,VARS2,VARS2	Silent,Silent,Silent	INTRON
rs1264308	6	30879987	A	G	0.07865	0/14/75	1	NM_001517	GTF2H4	Silent	INTRON
rs1264310	6	30873605	A	C	0.07865	0/14/75	1				INTERGENIC
rs1264312	6	30872982	A	G	0.07865	0/14/75	1				INTERGENIC
rs1264322	6	30857894	A	G	0.07865	0/14/75	1	NM_001954,NM_013993,NM_001202523,NM_001202522,NM_001202521,NM_013994	DDR1,DDR1,DDR1,DDR1,DDR1,DDR1	Silent,Silent,Silent,Silent,Silent,Silent	INTRON
rs1264326	6	30851909	A	C	0.08427	0/15/74	1	NM_001954	DDR1	Silent	UTR
rs1264341	6	30802465	G	A	0.07865	0/14/75	1				INTERGENIC
rs1264352	6	30789647	C	G	0.08989	0/16/73	1				INTERGENIC
rs1264353	6	30787762	A	C	0.08427	0/15/74	1				INTERGENIC
rs1264361	6	30777498	G	A	0.08427	0/15/74	1				INTERGENIC
rs1264376	6	30765579	A	C	0.08989	0/16/73	1				INTERGENIC
rs1264377	6	30764907	A	G	0.08989	0/16/73	1				INTERGENIC
rs1264695	6	30067892	G	A	0.2079	3/31/55	0.7539				INTERGENIC
rs1264698	6	30067177	C	A	0.2022	3/30/56	1				INTERGENIC
rs1264702	6	30065575	G	A	0.1966	2/31/56	0.5063				INTERGENIC
rs1264706	6	30063652	G	C	0.06742	0/12/77	1				INTERGENIC
rs12662611	6	29957077	A	G	0.05682	0/10/78	1				INTERGENIC
rs12663103	6	32161324	G	A	0.05056	0/9/80	1	NM_022107	GPSM3	Silent	INTRON
rs12665186	6	29956842	G	A	0.05618	0/10/79	1				INTERGENIC
rs1269852	6	32080191	C	G	0.07865	0/14/75	1				INTERGENIC
rs12703513	7	139736834	A	G	0.05618	1/8/80	0.2345	NM_022750	PARP12	Silent	INTRON
rs1270942	6	31918860	G	A	0.07865	0/14/75	1	NM_001710	CFB	Silent	INTRON
rs12730405	1	111396915	G	A	0.2472	6/32/51	0.7764				INTERGENIC
rs1277778	13	112666364	A	G	0.4551	18/45/26	1				INTERGENIC
rs12788990	11	56143424	G	A	0.09551	1/15/73	0.5698	NM_001013356,NM_001005204	OR8U8,OR8U1	Missense_I109V,Missense_I109V	EXON
rs12790505	11	55579801	G	A	0.08989	0/16/73	1	NM_001004738	OR5L1	Missense_S287P	EXON
rs12791710	11	55572452	A	G	0.08989	0/16/73	1				INTERGENIC
rs12804193	11	56141251	G	A	0.08989	0/16/73	1				INTERGENIC
rs12804958	11	51483139	C	A	0.1292	1/21/67	1				INTERGENIC
rs12805992	11	51518519	G	A	0.1236	0/22/67	0.3476				INTERGENIC
rs12807047	11	55538071	A	G	0.08989	0/16/73	1				INTERGENIC
rs12827341	12	77385179	G	A	0.4494	16/48/25	0.5204				INTERGENIC
rs12869697	13	44439169	A	G	0.4663	23/37/29	0.1363	NM_144974	CCDC122	Silent	INTRON
rs12903072	15	41088581	A	G	0.4438	21/37/31	0.1371	NM_018163	DNAJC17	Silent	INTRON
rs12903744	15	26219421	G	A	0.427	17/42/30	0.8283	NR_040082	LOC100128714	Silent	INTRON
rs12908114	15	40859277	A	G	0.4101	19/35/35	0.08147				INTERGENIC
rs12936679	17	14628037	G	A	0.2584	6/34/49	1				INTERGENIC
rs12936816	17	41301709	A	G	0.2753	7/35/47	1				INTERGENIC
rs12936831	17	41331816	A	G	0.2753	7/35/47	1	NM_031862,NM_031858,NM_005899	NBR1,NBR1,NBR1	Silent,Silent,Silent	INTRON
rs12944458	17	41180772	A	G	0.2697	7/34/48	0.7891	NM_005440	RND2	Silent	UTR
rs12944462	17	41137501	C	A	0.264	8/31/50	0.4104	NM_173079	RUNDC1	Silent	INTRON
rs12947718	17	43493101	A	G	0.09551	0/17/72	1	NM_199282	ARHGAP27	Silent	INTRON
rs12957087	18	31328519	A	G	0.4607	18/46/25	0.8316				INTERGENIC
rs12957575	18	14734475	G	A	0.4157	14/46/29	0.6638				INTERGENIC
rs12964779	18	77794810	A	G	0.4382	14/50/25	0.2803	NM_001171967,NM_024805	RBFA,RBFA	Silent,Silent	INTRON
rs12983988	19	53297766	A	G	0.3989	12/47/30	0.3857				INTERGENIC
rs13003799	2	90240473	A	G	0.1404	3/19/67	0.3652				INTERGENIC
rs13025827	2	74337353	G	A	0.2584	5/36/48	0.7835				INTERGENIC
rs1304163	16	31737373	A	G	0.3427	8/45/36	0.3468	NM_001130913	ZNF720	Silent	INTRON
rs13047817	21	44342365	A	G	0.3034	11/32/46	0.2069				EXON
rs1311918	6	28753646	A	G	0.0618	0/11/78	1				INTERGENIC
rs13123245	4	5228210	G	A	0.4382	19/40/30	0.3972	NM_018401	STK32B	Silent	INTRON
rs1312568	1	1385211	G	A	0.25	6/32/50	0.7779	NM_001039211	ATAD3C	Silent	UTR
rs13145430	4	10350948	G	A	0.2528	8/29/52	0.2574				INTERGENIC
rs13169827	5	28831513	A	G	0.4438	17/45/27	1				INTERGENIC
rs13183423	5	28874113	G	A	0.4438	17/45/27	1				INTERGENIC
rs13193386	6	167767774	G	A	0.2472	11/22/56	0.002975				INTERGENIC
rs13194504	6	28630691	A	G	0.0618	0/11/78	1				INTERGENIC
rs13194781	6	27815639	G	A	0.0618	0/11/78	1				INTERGENIC
rs13195040	6	27413924	G	A	0.0618	0/11/78	1				INTERGENIC
rs13195509	6	26463660	A	G	0.07303	0/13/76	1	NM_001197234,NM_078476,NM_007049,NM_001197233	BTN2A1,BTN2A1,BTN2A1,BTN2A1	Missense_V207M,Missense_V207M,Missense_V207M,Missense_V146M	EXON
rs13195836	6	7994253	A	G	0.1292	1/21/67	1	NR_037616	MUTED-TXNDC5	Silent	INTRON,EXON
rs13198716	6	26582035	A	G	0.0618	0/11/78	1				INTERGENIC
rs13199772	6	27834085	G	A	0.0618	0/11/78	1				INTERGENIC
rs13205911	6	28124114	A	G	0.0618	0/11/78	1	NM_006298	ZNF192	Silent	UTR
rs13207082	6	27251379	G	A	0.0618	0/11/78	1				INTERGENIC
rs13207753	6	167767813	A	C	0.2472	11/22/56	0.002975				INTERGENIC
rs13211507	6	28257377	G	A	0.0618	0/11/78	1	NM_001184743,NM_032507	PGBD1,PGBD1	Silent,Silent	INTRON,EXON
rs13212651	6	27806985	G	A	0.0618	0/11/78	1				INTERGENIC
rs13212921	6	27205422	A	G	0.09551	0/17/72	1				INTERGENIC
rs13213152	6	28349698	G	A	0.0618	0/11/78	1	NR_028077	ZSCAN12	Silent	INTRON
rs1321690	1	86959424	C	A	0.236	5/32/52	1	NM_001285	CLCA1	Silent	INTRON
rs13218875	6	27884012	A	G	0.0618	0/11/78	1				INTERGENIC
rs13219354	6	27185664	G	A	0.09551	0/17/72	1				INTERGENIC
rs13220395	6	26055368	A	G	0.06742	0/12/77	1				INTERGENIC
rs13229926	7	56563273	G	A	0.2978	6/41/42	0.4496				INTERGENIC
rs13236444	7	64393948	G	A	0.4775	20/45/24	1				INTERGENIC
rs13267049	8	134402395	A	G	0.2472	2/40/47	0.08359				INTERGENIC
rs13279994	8	47534116	A	C	0.3427	9/43/37	0.6386				INTERGENIC
rs1337897	6	58055927	G	A	0.2079	5/27/57	0.5167				INTERGENIC
rs13382964	2	139046385	G	A	0.2303	5/31/53	0.7731				INTERGENIC
rs1343116	6	126069702	C	A	0.3693	14/37/37	0.3649				INTERGENIC
rs1350123	4	48999842	G	A	0.2584	8/30/51	0.2701	NM_025087	CWH43	Silent	INTRON
rs1352122	12	39130885	G	A	0.4213	18/39/32	0.3845	NM_153634	CPNE8	Silent	INTRON
rs1352206	12	34036668	A	G	0.4045	16/40/33	0.5155				INTERGENIC
rs1357818	8	46944913	A	G	0.3764	11/45/33	0.6508				INTERGENIC
rs1361409	1	246410112	G	A	0.2528	6/33/50	0.7854	NM_001167740,NM_022743	SMYD3,SMYD3	Silent,Silent	INTRON
rs1363873	5	28786844	G	A	0.4663	20/43/26	0.8318				INTERGENIC
rs1373903	13	44475514	A	C	0.4157	16/42/31	0.8279				INTERGENIC
rs1373904	13	44475398	G	A	0.2079	4/29/56	1				INTERGENIC
rs1373905	13	44534727	C	A	0.1573	3/22/64	0.4416				INTERGENIC
rs13740	16	3534892	G	A	0.264	6/35/48	1	NM_001083601,NM_001083600,NM_024845	NAA60,NAA60,NAA60	Silent,Silent,Silent	UTR
rs1384590	12	33734271	A	G	0.3708	16/34/39	0.1101				INTERGENIC
rs13851	17	41371844	G	A	0.2753	7/35/47	1				INTERGENIC
rs1389531	18	31386616	G	A	0.4831	23/40/26	0.3957				INTERGENIC
rs1389532	18	31392323	A	G	0.5	23/43/23	0.832				INTERGENIC
rs1396862	17	43902997	A	G	0.1348	0/24/65	0.3522	NM_001256299,NR_037772,NM_001145148,NM_001145146,NM_004382,NM_001145147	CRHR1,CRHR1,CRHR1,CRHR1,CRHR1,CRHR1	Silent,Silent,Silent,Silent,Silent,Silent	INTRON
rs1400600	6	58606975	A	G	0.1236	1/20/68	1				INTERGENIC
rs1401926	19	21740932	A	G	0.4663	22/39/28	0.2877				INTERGENIC
rs1402726	17	25395770	A	G	0.358	12/39/37	0.8165				INTERGENIC
rs1405031	12	33958931	C	A	0.4091	16/40/32	0.6588				INTERGENIC
rs1408064	6	133188860	G	A	0.4831	21/44/24	1				INTERGENIC
rs1411423	11	50369683	A	C	0.4944	23/42/24	0.6714	NR_024504	LOC646813	Silent	INTRON
rs1411609	9	33137303	A	G	0.4326	17/43/29	1	NM_001497	B4GALT1	Silent	INTRON
rs14178	16	67969531	G	A	0.05056	0/9/80	1	NM_002801	PSMB10	Synonymous_G151G	EXON
rs1419183	6	28242794	C	A	0.09551	0/17/72	1	NM_001111039,NM_001023560,NM_152736	ZNF187,ZNF187,ZNF187	Silent,Silent,Silent	INTRON,EXON
rs1422116	5	85500531	A	G	0.4551	17/47/25	0.6695				INTERGENIC
rs1422119	5	85508164	A	G	0.5	19/51/19	0.2076				INTERGENIC
rs1436724	13	53278680	A	G	0.07303	0/13/76	1	NM_001011705,NM_007015	LECT1,LECT1	Silent,Silent	INTRON
rs1443417	17	6493198	A	G	0.4775	19/47/23	0.6734	NM_014804	KIAA0753	Missense_Q896R	EXON
rs1457338	2	81385884	A	G	0.3427	12/37/40	0.4831				INTERGENIC
rs1464701	3	915389	G	A	0.1685	2/26/61	1				INTERGENIC
rs1466005	13	44424210	G	A	0.3315	10/39/40	1	NM_144974	CCDC122	Silent	INTRON
rs1472413	3	98025676	C	A	0.236	5/32/52	1				INTERGENIC
rs1493910	18	31318376	A	G	0.4659	21/40/27	0.4001	NM_030632	ASXL3	Silent	INTRON
rs1493917	18	31392833	A	G	0.4607	18/46/25	0.8316				INTERGENIC
rs149943	6	28002388	A	G	0.07303	0/13/76	1				INTERGENIC
rs149990	6	27998258	A	G	0.07303	0/13/76	1				INTERGENIC
rs1510795	4	91501614	G	A	0.3652	12/41/36	1	NM_001145065,NM_207491	FAM190A,FAM190A	Silent,Silent	INTRON
rs1510798	4	4629166	A	C	0.236	5/32/52	1	NR_037888	LOC100507266	Silent	INTRON
rs1511493	15	26218010	A	G	0.427	17/42/30	0.8283	NR_040082	LOC100128714	Silent	INTRON
rs1517224	6	58678665	G	A	0.1236	1/20/68	1				INTERGENIC
rs1521563	17	25375921	C	A	0.2978	8/37/44	1				INTERGENIC
rs1529957	19	37739801	G	A	0.118	1/19/69	1				INTERGENIC
rs1530489	13	44543013	G	A	0.1685	2/26/61	1				INTERGENIC
rs1535039	6	29411432	G	A	0.05618	0/10/79	1				INTERGENIC
rs1539096	13	25075859	G	A	0.5	26/37/26	0.1368	NM_006437	PARP4	Synonymous_R82R	EXON
rs1554465	7	45764099	G	A	0.2303	6/29/54	0.5471	NR_024271	SEPT7P2	Silent	INTRON
rs1557731	17	30321567	C	A	0.09551	0/17/72	1	NM_015355	SUZ12	Silent	INTRON
rs1562830	7	32393467	A	G	0.05056	1/7/81	0.1914				INTERGENIC
rs1563066	7	158194935	C	A	0.4659	20/42/26	0.6741	NM_130843,NM_130842,NM_002847	PTPRN2,PTPRN2,PTPRN2	Silent,Silent,Silent	INTRON
rs1566169	3	97992964	G	A	0.2472	6/32/51	0.7764				INTERGENIC
rs1566467	16	48512981	A	G	0.4775	20/45/24	1				INTERGENIC
rs156908	1	16844848	A	G	0.3315	8/43/38	0.4788				INTERGENIC
rs1573472	21	44312798	A	G	0.358	14/35/39	0.2451				INTERGENIC
rs1575177	1	87000484	A	G	0.2079	6/25/58	0.1932				INTERGENIC
rs15817	20	30193538	G	A	0.1854	1/31/57	0.2865	NM_002165,NM_181353	ID1,ID1	Synonymous_G116G,Synonymous_G116G	EXON
rs1587625	5	28849970	A	C	0.4438	17/45/27	1				INTERGENIC
rs1590067	16	31682532	G	A	0.3371	8/44/37	0.4754				INTERGENIC
rs1603681	8	47281693	G	A	0.3483	7/48/34	0.1037				INTERGENIC
rs1608268	11	50487842	A	G	0.3539	11/41/37	1				INTERGENIC
rs1608912	12	34008574	A	G	0.4045	16/40/33	0.5155				INTERGENIC
rs1609289	16	31676116	G	A	0.3371	8/44/37	0.4754				INTERGENIC
rs1610601	6	29700183	A	C	0.1966	3/29/57	1	NR_026973,NR_026972	HLA-F-AS1,HLA-F-AS1	Silent,Silent	INTRON,EXON
rs1610602	6	29702061	A	C	0.2247	4/32/53	1	NR_026973,NR_026972	HLA-F-AS1,HLA-F-AS1	Silent,Silent	INTRON,EXON
rs1611545	6	29860427	A	G	0.1364	3/18/67	0.1906				INTERGENIC
rs1611738	6	29831706	A	C	0.1236	0/22/67	0.3476				INTERGENIC
rs1623556	11	49907856	G	A	0.08427	0/15/74	1				INTERGENIC
rs1628959	19	37490376	A	G	0.1124	1/18/70	1				EXON
rs1633005	6	29764472	A	G	0.1404	1/23/65	1	NM_001207043	LOC554223	Silent	INTRON,EXON
rs1634721	6	30977680	A	G	0.06818	0/12/76	1	NM_001198815	MUC22	Silent	INTRON
rs1635291	17	43751913	G	A	0.1685	2/26/61	1	NM_001256299,NR_037772	CRHR1,CRHR1	Silent,Silent	INTRON
rs1655900	6	29916618	A	G	0.1136	0/20/68	0.5924				INTERGENIC
rs1663281	12	38120936	A	G	0.4607	22/38/29	0.2018				INTERGENIC
rs1675126	11	61906374	A	G	0.1461	3/20/66	0.3849	NM_020238,NM_001040694	INCENP,INCENP	Synonymous_N396N,Synonymous_N396N	EXON
rs16839611	3	98002587	G	A	0.2416	5/33/51	1	NM_001005482	OR5H2	Missense_I286V	EXON
rs1684395	12	39083161	A	C	0.4382	21/36/32	0.08975	NM_153634	CPNE8	Silent	INTRON
rs16893404	4	16365531	A	G	0.1854	3/27/59	1				INTERGENIC
rs16940	17	41245237	G	A	0.2697	7/34/48	0.7891	NM_007299,NM_007298,NM_007297,NM_007294,NR_027676,NM_007300	BRCA1,BRCA1,BRCA1,BRCA1,BRCA1,BRCA1	Silent,Silent,Synonymous_L724L,Synonymous_L771L,Silent,Synonymous_L771L	INTRON,EXON
rs16940665	17	43907896	G	A	0.1348	0/24/65	0.3522	NM_001256299,NR_037772,NM_001145148,NM_001145146,NM_004382,NM_001145147	CRHR1,CRHR1,CRHR1,CRHR1,CRHR1,CRHR1	Synonymous_T48T,Silent,Synonymous_T223T,Synonymous_T252T,Synonymous_T223T,Synonymous_T183T	EXON
rs16941	17	41244435	G	A	0.2753	7/35/47	1	NM_007299,NM_007298,NM_007297,NM_007294,NR_027676,NM_007300	BRCA1,BRCA1,BRCA1,BRCA1,BRCA1,BRCA1	Silent,Silent,Missense_E991G,Missense_E1038G,Silent,Missense_E1038G	INTRON,EXON
rs16941667	12	112244413	A	G	0.07386	1/11/76	0.3797	NM_001204889,NM_000690	ALDH2,ALDH2	Silent,Silent	INTRON
rs16941804	12	112440998	G	A	0.07303	1/11/77	0.3761	NM_138341,NM_001193453,NM_001193531	TMEM116,TMEM116,TMEM116	Silent,Silent,Silent	INTRON
rs16942	17	41244000	G	A	0.2697	7/34/48	0.7891	NM_007299,NM_007298,NM_007297,NM_007294,NR_027676,NM_007300	BRCA1,BRCA1,BRCA1,BRCA1,BRCA1,BRCA1	Silent,Silent,Missense_K1136R,Missense_K1183R,Silent,Missense_K1183R	INTRON,EXON
rs16964439	17	25434386	C	A	0.3596	12/40/37	0.8199				INTERGENIC
rs16967164	17	30533970	G	A	0.1573	2/24/63	1	NM_001033568,NM_001033566,NM_018307	RHOT1,RHOT1,RHOT1	Synonymous_E486E,Synonymous_E486E,Synonymous_E486E	EXON
rs16970851	15	40885107	G	A	0.4775	23/39/27	0.288				INTERGENIC
rs16972674	17	25391964	A	G	0.2978	8/37/44	1				INTERGENIC
rs16984366	22	17096864	G	A	0.2809	8/34/47	0.6037	NR_001591	TPTEP1	Silent	INTRON
rs169850	1	200929144	A	G	0.2921	10/32/47	0.2086				INTERGENIC
rs17015789	1	104469208	A	G	0.05618	1/8/80	0.2345				INTERGENIC
rs17017247	4	91516422	A	G	0.2865	11/29/49	0.0677	NM_001145065,NM_207491	FAM190A,FAM190A	Silent,Silent	INTRON
rs17061832	8	47867166	A	G	0.3876	15/39/35	0.5041				INTERGENIC
rs17110742	5	149357060	G	A	0.1348	2/20/67	0.6521	NM_000112	SLC26A2	Silent	INTRON
rs17121200	14	85982538	C	A	0.05056	1/7/81	0.1914				INTERGENIC
rs17136513	7	56668557	A	G	0.236	3/36/50	0.3787				INTERGENIC
rs17150147	11	55956773	C	A	0.08989	0/16/73	1				INTERGENIC
rs17162102	1	26546723	G	A	0.1023	1/16/71	1				INTERGENIC
rs17182434	17	30380381	G	A	0.09551	0/17/72	1	NM_052888	LRRC37B	Silent	UTR
rs17186937	6	29952814	G	A	0.05618	0/10/79	1				INTERGENIC
rs17198113	4	10138470	A	G	0.2697	8/32/49	0.4223				INTERGENIC
rs17206379	19	36902219	A	C	0.2416	4/35/50	0.7713	NM_133466	ZFP82	Silent	INTRON
rs1724400	17	43755871	A	C	0.1685	2/26/61	1	NM_001256299,NR_037772	CRHR1,CRHR1	Silent,Silent	INTRON
rs17258448	9	34237480	A	G	0.309	5/45/39	0.1341	NM_001171204,NM_001171203,NR_033243,NM_016525,NM_001171201,NM_001171202	UBAP1,UBAP1,UBAP1,UBAP1,UBAP1,UBAP1	Silent,Silent,Silent,Silent,Silent,Silent	INTRON
rs17334039	3	125540308	G	A	0.191	5/24/60	0.2956				INTERGENIC
rs1733410	12	38132172	G	A	0.4607	22/38/29	0.2018				INTERGENIC
rs17334797	17	43825912	G	A	0.1348	0/24/65	0.3522	NM_001256299,NR_037772	CRHR1,CRHR1	Silent,Silent	INTRON
rs1736915	6	29704316	A	G	0.2247	4/32/53	1	NR_026973,NR_026972	HLA-F-AS1,HLA-F-AS1	Silent,Silent	INTRON,EXON
rs17386464	3	154920664	A	G	0.4101	15/43/31	1				INTERGENIC
rs1739384	6	126099246	C	A	0.3876	15/39/35	0.5041				INTERGENIC
rs17403440	5	25054004	A	G	0.2079	4/29/56	1				INTERGENIC
rs17426064	17	43828698	A	G	0.1348	0/24/65	0.3522	NM_001256299,NR_037772	CRHR1,CRHR1	Silent,Silent	INTRON
rs17462017	13	44472235	A	G	0.1685	3/24/62	0.7057				INTERGENIC
rs17489292	8	29885706	A	G	0.118	2/17/70	0.3378				INTERGENIC
rs17492571	11	55129994	A	G	0.05618	0/10/79	1				INTERGENIC
rs17493710	11	55204758	C	A	0.05618	0/10/79	1				INTERGENIC
rs17496724	11	55322099	A	C	0.05618	0/10/79	1	NM_001001920	OR4C15	Missense_A106D	EXON
rs17501535	11	55561893	G	A	0.06742	0/12/77	1				INTERGENIC
rs17524161	1	169622927	G	A	0.2079	2/33/54	0.3414				INTERGENIC
rs17550268	17	33874678	G	A	0.2135	3/32/54	0.7524				INTERGENIC
rs17559185	11	56609719	A	G	0.1011	1/16/72	1				INTERGENIC
rs17574361	17	44108202	G	A	0.1348	0/24/65	0.3522	NM_001193465,NM_001193466,NM_015443	KANSL1,KANSL1,KANSL1	Silent,Silent,Silent	UTR
rs17574604	17	44111613	G	A	0.1348	0/24/65	0.3522	NM_001193465,NM_001193466,NM_015443	KANSL1,KANSL1,KANSL1	Synonymous_F859F,Synonymous_F860F,Synonymous_F860F	EXON
rs17577094	17	44187492	G	A	0.1348	0/24/65	0.3522	NM_001193465,NM_001193466,NM_015443	KANSL1,KANSL1,KANSL1	Silent,Silent,Silent	INTRON
rs17578859	9	139879170	A	G	0.309	7/41/41	0.6198	NM_207510	LCNL1	Missense_A68T	EXON
rs17580938	11	55311980	G	A	0.05618	0/10/79	1				INTERGENIC
rs17581191	11	55316023	G	A	0.05618	0/10/79	1				INTERGENIC
rs17581700	11	55322606	G	A	0.05618	0/10/79	1	NM_001001920	OR4C15	Missense_L275S	EXON
rs17589700	1	169614949	A	G	0.236	4/34/51	0.7705				INTERGENIC
rs17596501	5	1557372	A	G	0.3034	8/38/43	1				INTERGENIC
rs17600371	17	41375555	C	A	0.2753	7/35/47	1				INTERGENIC
rs17614415	11	56115212	A	G	0.08989	0/16/73	1				INTERGENIC
rs17630028	11	56352417	A	G	0.08427	0/15/74	1	NM_001013356	OR8U8	Silent	INTRON,EXON
rs17631676	17	43549526	G	A	0.09551	0/17/72	1	NR_027774,NR_027782,NM_014798	PLEKHM1,PLEKHM1,PLEKHM1	Silent,Silent,Silent	INTRON,EXON
rs17634398	3	3619584	A	G	0.05114	2/5/81	0.012				INTERGENIC
rs17638867	17	34052513	A	G	0.2022	3/30/56	1	NM_001282,NM_001030006	AP2B1,AP2B1	Silent,Silent	UTR
rs17650901	17	44039691	G	A	0.1364	0/24/64	0.3531	NM_001123067,NM_001203251,NM_005910,NM_016835,NM_001203252,NM_016834,NM_001123066,NM_016841	MAPT,MAPT,MAPT,MAPT,MAPT,MAPT,MAPT,MAPT	Silent,Silent,Silent,Silent,Silent,Silent,Silent,Silent	UTR,EXON
rs17651549	17	44061278	A	G	0.1348	0/24/65	0.3522	NM_001123067,NM_001203251,NM_005910,NM_016835,NM_001203252,NM_016834,NM_001123066,NM_016841	MAPT,MAPT,MAPT,MAPT,MAPT,MAPT,MAPT,MAPT	Silent,Silent,Silent,Missense_R370W,Silent,Silent,Missense_R370W,Silent	INTRON,EXON
rs17652121	17	44073973	G	A	0.1348	0/24/65	0.3522	NM_001123067,NM_001203251,NM_005910,NM_016835,NM_001203252,NM_016834,NM_001123066,NM_016841	MAPT,MAPT,MAPT,MAPT,MAPT,MAPT,MAPT,MAPT	Synonymous_N226N,Synonymous_N226N,Synonymous_N255N,Synonymous_N572N,Synonymous_N255N,Synonymous_N197N,Synonymous_N590N,Synonymous_N197N	EXON
rs17660132	17	44165803	G	A	0.1348	0/24/65	0.3522	NM_001193465,NM_001193466,NM_015443	KANSL1,KANSL1,KANSL1	Silent,Silent,Silent	INTRON
rs17660464	17	44177993	A	C	0.1348	0/24/65	0.3522	NM_001193465,NM_001193466,NM_015443	KANSL1,KANSL1,KANSL1	Silent,Silent,Silent	INTRON
rs17691610	17	43970662	A	C	0.1348	0/24/65	0.3522	NR_024559	MAPT-AS1	Silent	INTRON,EXON
rs1770011	1	246425984	G	A	0.2528	6/33/50	0.7854	NM_001167740,NM_022743	SMYD3,SMYD3	Silent,Silent	INTRON
rs17711997	5	149366714	G	A	0.1348	2/20/67	0.6521	NM_000112	SLC26A2	Silent	UTR
rs17714252	2	285471	A	G	0.382	17/34/38	0.07461	NM_001002919	FAM150B	Silent	INTRON
rs17715450	16	68729785	C	A	0.3764	13/41/35	0.8247	NM_001793	CDH3	Synonymous_R747R	EXON
rs17720293	6	28214698	A	G	0.07865	0/14/75	1	NM_019110	ZKSCAN4	Silent	INTRON
rs17722341	7	76712801	C	A	0.1629	4/21/64	0.2338				INTERGENIC
rs17749927	6	27669976	G	A	0.0618	0/11/78	1	NR_038293,NR_038294,NR_038292	LOC100507173,LOC100507173,LOC100507173	Silent,Silent,Silent	INTRON
rs1776139	1	242027363	C	A	0.4551	19/43/27	0.8318	NM_130398,NM_006027,NM_003686	EXO1,EXO1,EXO1	Silent,Silent,Silent	INTRON
rs1776140	1	242038713	A	G	0.4551	19/43/27	0.8318	NM_130398,NM_006027,NM_003686	EXO1,EXO1,EXO1	Silent,Silent,Silent	INTRON
rs1776177	1	242012149	A	G	0.4551	19/43/27	0.8318	NM_130398,NM_006027,NM_003686	EXO1,EXO1,EXO1	Silent,Silent,Silent	UTR
rs1776181	1	242011244	G	A	0.4888	22/43/24	0.832				INTERGENIC
rs17763596	17	43921210	A	C	0.1348	0/24/65	0.3522	NR_024559	MAPT-AS1	Silent	EXON
rs17780080	17	30343146	A	G	0.09551	0/17/72	1				INTERGENIC
rs1778508	6	28229881	G	A	0.09551	0/17/72	1				INTERGENIC
rs17786254	16	34685520	G	A	0.1404	0/25/64	0.2029				INTERGENIC
rs17808971	11	84623084	A	G	0.1292	4/15/70	0.0332	NM_001364,NM_001142699	DLG2,DLG2	Silent,Silent	INTRON
rs17810712	5	7275068	A	G	0.2416	7/29/53	0.3817				INTERGENIC
rs17841169	15	83367732	A	G	0.1011	1/16/72	1	NM_004644	AP3B2	Silent	INTRON
rs1791433	11	51385894	A	G	0.4888	22/43/24	0.832				INTERGENIC
rs1792886	11	61916802	G	A	0.1517	3/21/65	0.4106	NM_020238,NM_001040694	INCENP,INCENP	Silent,Silent	INTRON
rs1792888	11	61917002	A	G	0.1573	3/22/64	0.4416	NM_020238,NM_001040694	INCENP,INCENP	Silent,Silent	INTRON
rs1794282	6	32666526	A	G	0.07303	0/13/76	1				INTERGENIC
rs1801243	13	52548140	C	A	0.5	22/45/22	1	NM_001243182,NM_001005918,NM_000053	ATP7B,ATP7B,ATP7B	Missense_S295A,Missense_S406A,Missense_S406A	EXON
rs1807512	22	17221495	G	A	0.4326	18/41/30	0.6652				INTERGENIC
rs1816752	13	24980949	G	A	0.4382	21/36/32	0.08975				INTERGENIC
rs1818121	5	28902826	G	A	0.4438	17/45/27	1				INTERGENIC
rs1818366	11	55632259	G	A	0.08989	0/16/73	1				INTERGENIC
rs1818521	4	119322004	G	A	0.3652	12/41/36	1				INTERGENIC
rs1829662	17	25402163	A	C	0.3539	12/39/38	0.6507				INTERGENIC
rs1845861	11	50121140	A	C	0.4326	17/43/29	1				INTERGENIC
rs1863656	12	23001016	G	A	0.05056	0/9/80	1				INTERGENIC
rs1869302	15	40804518	A	G	0.4831	22/42/25	0.6712				INTERGENIC
rs1871848	11	55920262	A	G	0.08989	0/16/73	1				INTERGENIC
rs1872746	12	33985843	G	A	0.4719	21/42/26	0.671				INTERGENIC
rs1876924	11	56347636	A	G	0.08427	0/15/74	1	NM_001013356	OR8U8	Silent	INTRON,EXON
rs1881194	17	44248814	A	G	0.1348	0/24/65	0.3522	NM_001193465,NM_001193466,NM_015443	KANSL1,KANSL1,KANSL1	Synonymous_S232S,Synonymous_S232S,Synonymous_S232S	EXON
rs1892164	1	202718202	G	A	0.264	9/29/51	0.1685	NM_006618	KDM5B	Synonymous_H629H	EXON
rs1892654	21	33863246	A	G	0.2584	7/32/50	0.5815	NM_058187	C21orf63	Silent	INTRON
rs1906626	7	56605281	A	G	0.2978	6/41/42	0.4496				INTERGENIC
rs1909220	11	49572109	A	G	0.2865	10/31/48	0.1928				INTERGENIC
rs1928730	11	50296502	A	C	0.4382	17/44/28	1				INTERGENIC
rs1936905	6	19613078	G	A	0.3989	16/39/34	0.5062				INTERGENIC
rs1964363	7	64957497	A	G	0.4213	16/43/30	1				INTERGENIC
rs1969363	12	38514872	G	A	0.4382	20/38/31	0.2037				INTERGENIC
rs1975910	11	108622394	A	G	0.1404	1/23/65	1	NM_004398	DDX10	Silent	INTRON
rs1980684	1	96890636	G	A	0.4551	19/43/27	0.8318				INTERGENIC
rs199454	17	44800110	G	A	0.1966	5/25/59	0.3126	NR_040116,NM_006178	NSF,NSF	Silent,Silent	INTRON
rs199501	17	44862613	A	G	0.1854	5/23/61	0.1673	NM_030753	WNT3	Silent	INTRON
rs199533	17	44828931	A	G	0.1404	1/23/65	1	NR_040116,NM_006178	NSF,NSF	Silent,Synonymous_K702K	EXON
rs2000468	22	24241611	C	A	0.4157	16/42/31	0.8279				INTERGENIC
rs2000945	18	31365336	A	G	0.4663	22/39/28	0.2877				INTERGENIC
rs2003334	3	125822003	A	G	0.4157	17/40/32	0.5142				EXON
rs200482	6	27773904	A	G	0.06742	0/12/77	1				INTERGENIC
rs200484	6	27775674	G	A	0.06742	0/12/77	1	NM_003519	HIST1H2BL	Missense_L4P	EXON
rs200490	6	27796935	A	C	0.06742	0/12/77	1				INTERGENIC
rs200501	6	27788942	A	G	0.06742	0/12/77	1				INTERGENIC
rs2007068	11	50095560	G	A	0.4831	22/42/25	0.6712				INTERGENIC
rs2008600	4	91500284	G	A	0.3652	12/41/36	1	NM_001145065,NM_207491	FAM190A,FAM190A	Silent,Silent	INTRON
rs2009	17	6481776	G	A	0.4545	17/46/25	0.6723	NM_014804	KIAA0753	Silent	UTR
rs200948	6	27835272	G	A	0.06742	0/12/77	1	NM_005322	HIST1H1B	Synonymous_P12P	EXON
rs200953	6	27837267	G	A	0.06742	0/12/77	1				INTERGENIC
rs200989	6	27816442	G	A	0.06818	0/12/76	1				INTERGENIC
rs200990	6	27815823	C	A	0.06742	0/12/77	1				INTERGENIC
rs200991	6	27815494	A	C	0.08989	0/16/73	1				INTERGENIC
rs200995	6	27813694	G	A	0.06742	0/12/77	1				INTERGENIC
rs201002	6	27808192	G	A	0.06818	0/12/76	1				INTERGENIC
rs2010447	2	81427187	G	A	0.3371	11/38/40	0.6419				INTERGENIC
rs2016467	17	25451119	A	G	0.3539	12/39/38	0.6507				INTERGENIC
rs2017806	5	92403727	A	G	0.3483	13/36/40	0.3497				INTERGENIC
rs2031292	13	112640065	G	A	0.3146	11/34/44	0.3245				INTERGENIC
rs2036153	4	91460581	C	A	0.3652	10/45/34	0.4951	NM_001145065,NM_207491	FAM190A,FAM190A	Silent,Silent	INTRON
rs2036376	17	30534311	G	A	0.1742	2/27/60	1	NM_001033568,NM_001033566,NM_018307	RHOT1,RHOT1,RHOT1	Silent,Silent,Silent	INTRON
rs2042591	11	55222990	G	A	0.05618	0/10/79	1				INTERGENIC
rs2047141	10	31024135	G	A	0.3483	13/36/40	0.3497				INTERGENIC
rs2048398	4	91514884	A	G	0.3202	12/33/44	0.1529	NM_001145065,NM_207491	FAM190A,FAM190A	Silent,Silent	INTRON
rs2049043	9	139877129	A	C	0.3483	9/44/36	0.4883				INTERGENIC
rs2062553	16	48531171	C	A	0.4659	20/42/26	0.6741				INTERGENIC
rs2066586	13	50683473	G	A	0.1966	3/29/57	1	NR_002612	DLEU2	Silent	INTRON,EXON
rs207107	6	66794385	A	G	0.2584	8/30/51	0.2701				INTERGENIC
rs2072149	17	6531648	A	G	0.4775	19/47/23	0.6734	NM_014804	KIAA0753	Synonymous_S169S	EXON
rs2073445	2	79313815	C	A	0.2921	7/38/44	1	NM_006507	REG1B	Silent	INTRON
rs2074404	17	44865439	C	A	0.2191	5/29/55	0.7552	NM_030753	WNT3	Silent	INTRON
rs2076006	6	167707727	A	G	0.1348	2/20/67	0.6521	NM_001143947,NM_018974	UNC93A,UNC93A	Silent,Silent	INTRON
rs2077851	11	50008258	A	G	0.05618	0/10/79	1				INTERGENIC
rs2081096	19	37964700	A	G	0.1236	1/20/68	1	NM_144694	ZNF570	Silent	INTRON
rs2087270	12	33850109	A	G	0.4888	23/41/25	0.5243				INTERGENIC
rs209160	6	28839879	G	A	0.4831	15/56/18	0.02005				INTERGENIC
rs209164	6	28836456	G	A	0.4719	14/56/19	0.01946				INTERGENIC
rs209176	6	28804186	G	A	0.4719	14/56/19	0.01946				INTERGENIC
rs2091817	2	11046638	A	C	0.3539	11/41/37	1				INTERGENIC
rs209184	6	28791289	G	A	0.4719	14/56/19	0.01946				INTERGENIC
rs2106072	6	30153363	A	G	0.07303	0/13/76	1	NM_001242783,NM_003449	TRIM26,TRIM26	Silent,Silent	UTR
rs2107203	6	29669830	A	G	0.2247	4/32/53	1				INTERGENIC
rs2114582	2	179287834	G	A	0.2978	6/41/42	0.4496	NR_031666	MIR548N	Silent	INTRON
rs2121037	13	44471317	A	G	0.1742	3/25/61	0.7215				INTERGENIC
rs2127655	3	51398958	A	G	0.1404	1/23/65	1	NM_004947	DOCK3	Silent	INTRON
rs2132895	3	98027888	A	G	0.236	5/32/52	1				INTERGENIC
rs2133740	5	1660985	A	G	0.1348	2/20/67	0.6521				INTERGENIC
rs2139942	17	25366428	A	G	0.2978	8/37/44	1				INTERGENIC
rs2156314	21	44269654	A	G	0.4494	20/40/29	0.3956	NM_033661,NM_018669	WDR4,WDR4	Silent,Silent	INTRON
rs2161459	19	21115015	A	G	0.1798	5/22/62	0.1447	NM_001256172,NR_034060,NM_001256173,NR_045830,NM_001256171,NM_003429	ZNF85,ZNF85,ZNF85,ZNF85,ZNF85,ZNF85	Silent,Silent,Silent,Silent,Silent,Silent	INTRON
rs2166181	4	82422327	G	A	0.3933	14/42/33	1				INTERGENIC
rs2173715	16	48504364	C	A	0.4775	20/45/24	1				INTERGENIC
rs2180421	1	226160882	G	A	0.4101	17/39/33	0.3846				INTERGENIC
rs2187668	6	32605884	A	G	0.08427	0/15/74	1	NM_002122	HLA-DQA1	Silent	INTRON
rs2188100	6	30181883	A	G	0.08989	0/16/73	1				INTERGENIC
rs2193324	11	50629850	A	G	0.3539	11/41/37	1				INTERGENIC
rs2199750	17	25444829	A	G	0.3933	16/38/35	0.3736				INTERGENIC
rs2200155	12	33734935	A	G	0.3708	16/34/39	0.1101				INTERGENIC
rs2204228	11	54892971	A	C	0.3182	8/40/40	0.807				INTERGENIC
rs2218650	12	33734783	G	A	0.3708	16/34/39	0.1101				INTERGENIC
rs2220626	7	65546062	G	A	0.4382	20/38/31	0.2037	NM_000048,NM_001024946,NM_001024944,NM_001024943	ASL,ASL,ASL,ASL	Silent,Silent,Silent,Silent	INTRON
rs2229238	1	154437896	A	G	0.2472	5/34/50	1	NM_000565,NM_181359	IL6R,IL6R	Silent,Silent	UTR,EXON
rs2229949	9	141016531	G	A	0.1236	2/18/69	0.6136	NM_001243812,NM_000718	CACNA1B,CACNA1B	Silent,Silent	UTR
rs2230683	6	28891176	G	A	0.0618	0/11/78	1	NM_006510	TRIM27	Synonymous_V78V	EXON
rs2232419	6	28367768	A	G	0.05618	1/8/80	0.2345				INTERGENIC
rs2232423	6	28366151	G	A	0.0618	0/11/78	1	NR_028077,NM_001163391	ZSCAN12,ZSCAN12	Silent,Missense_M11T	EXON
rs2233834	20	30071844	A	G	0.1685	1/28/60	0.4486	NM_014012	REM1	Silent	INTRON
rs2234391	3	49842625	G	A	0.4101	10/53/26	0.04762				INTERGENIC
rs2239803	6	32411833	A	G	0.3315	7/45/37	0.2364	NM_019111	HLA-DRA	Silent	INTRON
rs2239804	6	32411523	G	A	0.3315	7/45/37	0.2364	NM_019111	HLA-DRA	Silent	INTRON
rs2241465	4	10159020	G	A	0.3202	11/35/43	0.3405				INTERGENIC
rs2246199	6	29945620	A	G	0.06742	0/12/77	1	NR_028032	HCG9	Silent	INTRON
rs2246901	3	195489009	C	A	0.3146	11/34/44	0.3245	NM_004532,NM_018406,NM_138297	MUC4,MUC4,MUC4	Missense_A585S,Missense_A4821S,Missense_A534S	EXON
rs2250672	14	93170741	G	A	0.4944	22/44/23	1	NM_005606,NM_001008530	LGMN,LGMN	Silent,Silent	INTRON
rs225306	17	33920036	C	A	0.2528	4/37/48	0.5726	NM_001282,NM_001030006	AP2B1,AP2B1	Silent,Silent	INTRON
rs2256711	10	802272	G	A	0.1629	0/29/60	0.1136				INTERGENIC
rs2265638	10	135217175	G	A	0.2614	7/32/49	0.5843	NM_138384	MTG1	Silent	INTRON,EXON
rs2271842	19	36900778	C	A	0.2416	4/35/50	0.7713	NM_133466	ZFP82	Silent	INTRON
rs2274240	16	68725486	A	G	0.3708	13/40/36	0.82	NM_001793	CDH3	Silent	INTRON
rs2277547	15	79082431	G	A	0.2865	6/39/44	0.6097	NM_014272	ADAMTS7	Silent	INTRON
rs2279775	5	1608754	A	G	0.1742	6/19/64	0.02154	NR_003713	LOC728613	Silent	INTRON
rs2280495	7	45757343	A	G	0.2247	5/30/54	0.7623	NM_021116	ADCY1	Silent	UTR
rs2285815	16	3536444	G	A	0.264	6/35/48	1	NM_001083601,NM_001083600,NM_024845	NAA60,NAA60,NAA60	Silent,Silent,Silent	UTR
rs2286928	22	20098521	A	G	0.07865	0/14/75	1	NM_022720,NM_001190326	DGCR8,DGCR8	Silent,Silent	UTR
rs2289642	17	6515387	A	G	0.4775	19/47/23	0.6734	NM_014804	KIAA0753	Missense_L466P	EXON
rs2289643	17	6515454	A	G	0.4944	20/48/21	0.529	NM_014804	KIAA0753	Missense_D444N	EXON
rs2290911	2	224919	G	A	0.382	17/34/38	0.07461	NM_001159597,NM_015677	SH3YL1,SH3YL1	Silent,Synonymous_S289S	INTRON,EXON
rs2291004	19	37997952	A	C	0.118	1/19/69	1	NM_001013659	ZNF793	Silent	INTRON
rs2291620	15	40328973	G	A	0.3371	15/30/44	0.03085	NM_003134	SRP14	Silent	INTRON
rs2291929	12	125814387	G	A	0.3876	15/39/35	0.5041	NM_052907	TMEM132B	Silent	INTRON
rs2293597	15	93605090	C	A	0.3876	13/43/33	1	NM_001166289,NM_001166286,NM_001166283,NM_001166287,NM_001166288,NM_020211	RGMA,RGMA,RGMA,RGMA,RGMA,RGMA	Silent,Silent,Silent,Silent,Silent,Silent	INTRON
rs2296246	13	52520704	A	C	0.4719	19/46/24	0.8327	NM_001243182,NM_001005918,NM_000053	ATP7B,ATP7B,ATP7B	Silent,Silent,Silent	INTRON
rs2296405	16	68721470	A	G	0.3708	13/40/36	0.82	NM_001793	CDH3	Synonymous_N542N	EXON
rs2296408	16	68713823	C	A	0.3652	12/41/36	1	NM_001793	CDH3	Synonymous_T271T	EXON
rs2296409	16	68713730	G	A	0.3652	12/41/36	1	NM_001793	CDH3	Synonymous_T240T	EXON
rs2298861	17	41176831	A	G	0.2697	6/36/47	1				INTERGENIC
rs2298862	17	41176688	G	A	0.2697	6/36/47	1				INTERGENIC
rs2301873	17	6538355	A	G	0.4775	19/47/23	0.6734	NM_014804	KIAA0753	Synonymous_S23S	EXON
rs2302189	17	56584205	C	A	0.382	12/44/33	0.8224	NM_004687	MTMR4	Missense_V297G	EXON
rs2302767	17	7350544	G	A	0.2584	6/34/49	1	NM_000747	CHRNB1	Silent	INTRON
rs2303537	2	179366093	A	G	0.2978	7/39/43	0.8015	NR_031666,NM_019091	MIR548N,PLEKHA3	Silent,Silent	INTRON,EXON
rs2304583	15	41032138	G	A	0.4438	23/33/33	0.01912	NM_018145	FAM82A2	Silent	INTRON
rs2306537	12	133423695	G	A	0.3483	16/30/43	0.01875	NM_001161345,NM_018223,NM_001161347,NM_001161346,NM_001161344	CHFR,CHFR,CHFR,CHFR,CHFR	Synonymous_L568L,Synonymous_L528L,Synonymous_L477L,Synonymous_L557L,Synonymous_L569L	EXON
rs2309404	17	5678952	G	A	0.3933	15/40/34	0.6566	NR_040000	LOC339166	Silent	INTRON
rs2312462	3	49601255	A	G	0.2191	5/29/55	0.7552	NM_003458	BSN	Silent	INTRON
rs2313050	17	25346692	A	G	0.2978	8/37/44	1				INTERGENIC
rs2320501	12	38145285	C	A	0.3764	17/33/39	0.06892				INTERGENIC
rs2340641	6	57936298	G	A	0.2135	5/28/56	0.5327				INTERGENIC
rs2341242	13	20154390	C	A	0.2416	5/33/51	1				INTERGENIC
rs2342120	15	85728820	C	A	0.4326	17/43/29	1				INTERGENIC
rs2365011	3	125817218	A	G	0.3146	10/36/43	0.6227	NM_001164475	SLC41A3	Silent	INTRON,EXON
rs2375754	1	65611633	G	A	0.07303	0/13/76	1				INTERGENIC
rs2395185	6	32433167	A	C	0.264	4/39/46	0.2868				INTERGENIC
rs2412544	15	40949526	A	G	0.4775	23/39/27	0.288	NM_144508,NM_170589	CASC5,CASC5	Silent,Silent	INTRON
rs2412545	15	40979651	A	G	0.4438	23/33/33	0.01912				INTERGENIC
rs2457497	15	82431219	A	G	0.264	9/29/51	0.1685	NM_024580,NM_001040610	EFTUD1,EFTUD1	Silent,Silent	INTRON
rs2463524	17	44326245	G	A	0.1348	0/24/65	0.3522				INTERGENIC
rs2466940	11	108719088	A	G	0.1742	2/27/60	1	NM_004398	DDX10	Silent	INTRON
rs2469933	17	44285531	A	G	0.1348	0/24/65	0.3522	NM_001193465	KANSL1	Silent	INTRON
rs2470243	17	30290955	A	G	0.09551	0/17/72	1	NM_015355	SUZ12	Silent	INTRON
rs2497208	13	20148892	G	A	0.2303	4/33/52	1				INTERGENIC
rs2497219	13	20159017	A	G	0.2416	5/33/51	1				INTERGENIC
rs2498205	6	57540722	A	C	0.2159	5/28/55	0.5364				INTERGENIC
rs2516049	6	32570400	G	A	0.2472	4/36/49	0.5714				INTERGENIC
rs2517612	6	30169092	G	A	0.08989	0/16/73	1	NM_001242783,NM_003449	TRIM26,TRIM26	Silent,Silent	INTRON
rs2517613	6	30165662	A	G	0.08989	0/16/73	1	NM_001242783,NM_003449	TRIM26,TRIM26	Silent,Silent	INTRON
rs2517645	6	30122623	G	A	0.1124	0/20/69	0.592	NM_006778,NM_052828	TRIM10,TRIM10	Silent,Silent	INTRON
rs2517673	6	29937242	A	G	0.07303	0/13/76	1				INTERGENIC
rs2517855	6	29823164	A	G	0.1236	0/22/67	0.3476				INTERGENIC
rs2517862	6	29821937	A	G	0.1236	0/22/67	0.3476				INTERGENIC
rs2523719	6	30168319	A	C	0.08989	0/16/73	1	NM_001242783,NM_003449	TRIM26,TRIM26	Silent,Silent	INTRON
rs2523943	6	29942927	C	A	0.08427	0/15/74	1	NR_028032	HCG9	Silent	EXON
rs2531725	17	56517962	G	A	0.3652	12/41/36	1	NM_001080439	HSF5	Silent	INTRON
rs2532274	17	44247164	G	A	0.1461	0/26/63	0.2001	NM_001193465,NM_001193466,NM_015443	KANSL1,KANSL1,KANSL1	Silent,Silent,Silent	INTRON
rs2532316	17	44213712	A	G	0.1348	0/24/65	0.3522	NM_001193465,NM_001193466,NM_015443	KANSL1,KANSL1,KANSL1	Silent,Silent,Silent	INTRON
rs2532329	17	44350090	A	G	0.1364	0/24/64	0.3531				INTERGENIC
rs2535238	6	29645038	A	C	0.191	1/32/56	0.1781				INTERGENIC
rs2535340	6	30838497	G	A	0.07865	0/14/75	1				INTERGENIC
rs2595961	1	204913652	A	G	0.1966	4/27/58	0.7367	NM_001160333,NM_001005388,NM_001160332,NM_001005389,NM_015090,NM_001160331	NFASC,NFASC,NFASC,NFASC,NFASC,NFASC	Silent,Silent,Silent,Silent,Silent,Silent	INTRON
rs2601495	2	208990345	A	G	0.4045	12/48/29	0.3777	NR_038437	LOC100507443	Silent	INTRON,EXON
rs2615760	11	108673298	A	G	0.1404	1/23/65	1	NM_004398	DDX10	Silent	INTRON
rs2631108	4	119371173	G	A	0.392	18/33/37	0.04622				INTERGENIC
rs2652684	5	28853116	A	C	0.4382	17/44/28	1				INTERGENIC
rs2726923	11	108724639	A	G	0.1742	2/27/60	1	NM_004398	DDX10	Silent	INTRON
rs2732651	17	44345063	A	G	0.1348	0/24/65	0.3522				INTERGENIC
rs2732674	17	44280697	G	A	0.1348	0/24/65	0.3522	NM_001193465	KANSL1	Silent	INTRON
rs2736866	8	134429466	A	G	0.1798	2/28/59	0.7272				INTERGENIC
rs2739338	22	24297130	A	G	0.4101	17/39/33	0.3846				INTERGENIC
rs2746149	6	29435355	G	A	0.05618	0/10/79	1				INTERGENIC
rs2746150	6	29442701	A	G	0.05618	0/10/79	1				INTERGENIC
rs2747054	6	27783359	G	A	0.06742	0/12/77	1				INTERGENIC
rs2747421	6	29645118	G	C	0.191	1/32/56	0.1781				INTERGENIC
rs2747429	6	29648377	G	A	0.191	1/32/56	0.1781				INTERGENIC
rs2747430	6	29648506	A	G	0.2921	6/40/43	0.6073				INTERGENIC
rs2747457	6	29656417	C	A	0.2022	2/32/55	0.5078				INTERGENIC
rs2747460	6	29657127	A	G	0.2022	2/32/55	0.5078				INTERGENIC
rs2754767	6	28775241	G	A	0.4719	14/56/19	0.01946				INTERGENIC
rs2755093	1	226187899	G	A	0.4607	17/48/24	0.5234				INTERGENIC
rs2765219	6	28770349	A	G	0.4719	14/56/19	0.01946				INTERGENIC
rs2768957	4	49053522	G	A	0.2753	11/27/51	0.03138	NM_025087	CWH43	Silent	INTRON
rs2816330	1	226166027	A	G	0.4213	17/41/31	0.6639				INTERGENIC
rs2833916	21	33956362	G	A	0.3708	11/44/34	0.6545	NM_144659	TCP10L	Silent	INTRON
rs28366298	6	32560859	C	A	0.264	4/39/46	0.2868				INTERGENIC
rs283777	5	113984242	A	C	0.2079	4/29/56	1				INTERGENIC
rs2844510	6	31410408	A	C	0.1011	3/12/74	0.03845				INTERGENIC
rs2844556	6	31341357	A	G	0.05056	0/9/80	1				INTERGENIC
rs2844775	6	30179422	A	G	0.2921	11/30/48	0.07879	NM_001242783,NM_003449	TRIM26,TRIM26	Silent,Silent	INTRON
rs2854275	6	32628428	A	C	0.08427	0/15/74	1	NM_001243961,NM_002123	HLA-DQB1,HLA-DQB1	Silent,Silent	INTRON
rs2856177	17	14101029	G	A	0.3708	12/42/35	1	NM_001303	COX10	Silent	INTRON
rs28569024	2	139008811	G	A	0.1854	4/25/60	0.487				INTERGENIC
rs2857	19	36825458	A	G	0.2273	2/36/50	0.2201	NM_020917	ZFP14	Silent	UTR
rs2874739	2	135818907	A	G	0.1067	0/19/70	0.5888	NM_001172435,NM_012233	RAB3GAP1,RAB3GAP1	Silent,Silent	INTRON
rs28772724	6	32509357	A	C	0.2841	7/36/45	1				INTERGENIC
rs28826070	11	54801549	A	G	0.05618	0/10/79	1				INTERGENIC
rs2892410	12	38990282	A	G	0.3989	16/39/34	0.5062				INTERGENIC
rs2894254	6	32345689	C	A	0.07303	0/13/76	1				INTERGENIC
rs289638	10	37923731	A	G	0.382	16/36/37	0.1816				INTERGENIC
rs289650	10	37975505	A	C	0.3708	15/36/38	0.2546				INTERGENIC
rs2909867	5	85514313	A	G	0.4944	21/46/22	0.8338				INTERGENIC
rs29218	6	29607429	G	A	0.1685	0/30/59	0.1179				INTERGENIC
rs29228	6	29623739	A	G	0.1685	0/30/59	0.1179				INTERGENIC
rs2945989	19	36903262	A	G	0.2416	4/35/50	0.7713	NM_133466	ZFP82	Silent	INTRON
rs2957297	17	44368212	A	C	0.1348	0/24/65	0.3522				INTERGENIC
rs2958464	17	20736848	C	A	0.3989	10/51/28	0.08139				INTERGENIC
rs2961576	10	4875894	A	C	0.2191	4/31/54	1	NM_001040177	AKR1E2	Silent	INTRON
rs2979948	3	125552742	G	A	0.1854	4/25/60	0.487				INTERGENIC
rs2981962	6	167710324	C	A	0.1124	2/16/71	0.2913	NM_001143947,NM_018974	UNC93A,UNC93A	Silent,Silent	INTRON
rs2981984	6	167767987	G	A	0.3427	14/33/42	0.1013				INTERGENIC
rs3010544	6	167710832	G	A	0.118	2/17/70	0.3378	NM_001143947,NM_018974	UNC93A,UNC93A	Silent,Silent	INTRON
rs302848	17	56686454	G	A	0.3764	12/43/34	1	NM_001201457,NM_198393,NM_031272	TEX14,TEX14,TEX14	Silent,Silent,Silent	INTRON,EXON
rs3094013	6	31434366	A	G	0.07865	1/12/76	0.4252				INTERGENIC
rs3094032	6	30351547	A	G	0.07865	0/14/75	1				INTERGENIC
rs3094050	6	30358591	G	A	0.08427	0/15/74	1				INTERGENIC
rs3094054	6	30333505	A	C	0.07303	0/13/76	1				INTERGENIC
rs3094061	6	30321189	C	A	0.07865	0/14/75	1				INTERGENIC
rs3094064	6	30296253	A	G	0.07303	0/13/76	1	NM_021253,NM_172016	TRIM39,TRIM39	Silent,Silent	INTRON
rs3094067	6	30299245	C	A	0.07303	0/13/76	1	NM_021253,NM_172016,NM_001199119	TRIM39,TRIM39,TRIM39-RPP21	Silent,Silent,Silent	INTRON
rs3094071	6	30231768	A	G	0.1011	0/18/71	0.5912	NR_027822	HLA-L	Silent	EXON
rs3094073	6	30231224	A	G	0.1011	0/18/71	0.5912	NR_027822	HLA-L	Silent	EXON
rs3094078	6	30224970	T	A	0.07303	0/13/76	1				INTERGENIC
rs3094086	6	30919391	A	G	0.07865	0/14/75	1	NM_080870	DPCR1	Synonymous_S1050S	EXON
rs3094134	6	30122154	A	G	0.1011	1/16/72	1	NM_006778,NM_052828	TRIM10,TRIM10	Synonymous_Q346Q,Synonymous_Q346Q	EXON
rs3094621	6	30328753	G	A	0.07303	0/13/76	1				INTERGENIC
rs3094622	6	30327952	G	A	0.07303	0/13/76	1				INTERGENIC
rs3094629	6	30232953	A	G	0.1011	0/18/71	0.5912	NR_027822	HLA-L	Silent	EXON
rs3094630	6	30232436	A	G	0.1011	0/18/71	0.5912	NR_027822	HLA-L	Silent	EXON
rs3095336	6	30738446	A	G	0.08427	0/15/74	1				INTERGENIC
rs3095340	6	30726939	C	A	0.09551	1/15/73	0.5698				INTERGENIC
rs3116830	6	29167575	A	G	0.0618	0/11/78	1				INTERGENIC
rs3117143	6	29031142	A	C	0.0618	0/11/78	1	NM_001195202	LOC100129636	Silent	INTRON,EXON
rs3117289	6	29609921	G	A	0.1685	0/30/59	0.1179				INTERGENIC
rs3117301	6	29654700	A	G	0.2022	2/32/55	0.5078				INTERGENIC
rs3117326	6	29240378	A	G	0.0618	0/11/78	1				INTERGENIC
rs3117427	6	29274136	G	A	0.0618	0/11/78	1				INTERGENIC
rs3117439	6	29266483	A	G	0.0618	0/11/78	1				INTERGENIC
rs3118361	6	28898287	A	G	0.0618	0/11/78	1				INTERGENIC
rs3118370	6	28833101	C	A	0.0618	0/11/78	1				INTERGENIC
rs3123510	9	140636333	A	G	0.3876	16/37/36	0.2652	NM_024757,NM_001145527	EHMT1,EHMT1	Silent,Silent	INTRON
rs3129039	6	29658864	A	G	0.1854	2/29/58	0.7259				INTERGENIC
rs3129055	6	29670261	G	A	0.2247	4/32/53	1				INTERGENIC
rs3129066	6	29668537	G	A	0.2247	4/32/53	1				INTERGENIC
rs3129073	6	29615822	G	A	0.1685	0/30/59	0.1179				INTERGENIC
rs3129173	6	29159629	C	A	0.0618	0/11/78	1				INTERGENIC
rs3129702	6	30232785	A	C	0.1011	0/18/71	0.5912	NR_027822	HLA-L	Silent	EXON
rs3129703	6	30233558	A	C	0.1011	0/18/71	0.5912	NR_027822	HLA-L	Silent	EXON
rs3129705	6	30234721	A	G	0.1011	0/18/71	0.5912	NR_027822	HLA-L	Silent	EXON
rs3129791	6	28954293	A	G	0.0618	0/11/78	1				INTERGENIC
rs3129809	6	30335621	G	A	0.07865	0/14/75	1				INTERGENIC
rs3129817	6	30342753	A	G	0.07303	0/13/76	1				INTERGENIC
rs3129820	6	30343569	A	G	0.07865	0/14/75	1				INTERGENIC
rs3129822	6	30346208	A	C	0.07865	0/14/75	1				INTERGENIC
rs3129830	6	30248711	A	G	0.07303	0/13/76	1				INTERGENIC
rs3129831	6	30234627	T	A	0.1011	0/18/71	0.5912	NR_027822	HLA-L	Silent	EXON
rs3129832	6	30234657	G	A	0.1011	0/18/71	0.5912	NR_027822	HLA-L	Silent	EXON
rs3129837	6	30306306	G	A	0.1011	0/18/71	0.5912	NM_021253,NM_172016,NM_001199119	TRIM39,TRIM39,TRIM39-RPP21	Silent,Silent,Silent	INTRON
rs3129840	6	30307342	G	C	0.1011	0/18/71	0.5912	NM_021253,NM_172016,NM_001199119	TRIM39,TRIM39,TRIM39-RPP21	Silent,Silent,Silent	INTRON
rs3129843	6	32395726	G	A	0.07386	0/13/75	1				INTERGENIC
rs3129973	6	30721143	A	G	0.07865	0/14/75	1				INTERGENIC
rs3129974	6	30723169	G	A	0.07865	0/14/75	1				INTERGENIC
rs3130116	6	30365448	G	A	0.08427	0/15/74	1				INTERGENIC
rs3130117	6	30508956	A	G	0.08427	0/15/74	1				INTERGENIC
rs3130126	6	30353739	A	C	0.07865	0/14/75	1				INTERGENIC
rs3130141	6	30432177	A	C	0.07865	0/14/75	1				INTERGENIC
rs3130247	6	30515043	G	A	0.08427	0/15/74	1	NM_005275	GNL1	Synonymous_A429A	EXON
rs3130287	6	32050544	G	A	0.1629	2/25/62	1	NM_019105	TNXB	Silent	INTRON
rs3130288	6	32096001	A	C	0.07865	0/14/75	1	NM_004381,NM_001136153	ATF6B,ATF6B	Silent,Silent	UTR
rs3130350	6	30327839	A	C	0.07303	0/13/76	1				INTERGENIC
rs3130351	6	30328192	A	G	0.07303	0/13/76	1				INTERGENIC
rs3130352	6	30328357	A	G	0.07303	0/13/76	1				INTERGENIC
rs3130374	6	30321336	A	G	0.07865	0/14/75	1				INTERGENIC
rs3130375	6	30321732	A	C	0.07865	0/14/75	1				INTERGENIC
rs3130380	6	30279130	A	G	0.07303	0/13/76	1	NR_024053,NR_024052	HCG18,HCG18	Silent,Silent	INTRON
rs3130401	6	30231273	G	A	0.1011	0/18/71	0.5912	NR_027822	HLA-L	Silent	EXON
rs3130403	6	30232009	C	A	0.1011	0/18/71	0.5912	NR_027822	HLA-L	Silent	EXON
rs3130405	6	30234152	A	G	0.1011	0/18/71	0.5912	NR_027822	HLA-L	Silent	EXON
rs3130544	6	31058340	A	C	0.0618	0/11/78	1				INTERGENIC
rs3130557	6	31094703	A	G	0.0618	0/11/78	1	NM_014068	PSORS1C1	Silent	INTRON,EXON
rs3130641	6	30764081	A	G	0.08427	0/15/74	1				INTERGENIC
rs3130673	6	30746519	A	C	0.08427	0/15/74	1				INTERGENIC
rs3130683	6	31888367	G	A	0.1742	2/27/60	1	NM_001178063	C2	Silent	INTRON
rs3130834	6	29248149	G	A	0.0618	0/11/78	1				INTERGENIC
rs3130837	6	28948092	A	C	0.0618	0/11/78	1				INTERGENIC
rs3130838	6	28866528	G	A	0.0618	0/11/78	1				INTERGENIC
rs3130845	6	28923367	G	A	0.0618	0/11/78	1				INTERGENIC
rs3130891	6	28977217	C	G	0.0618	0/11/78	1				INTERGENIC
rs3130893	6	28980707	G	A	0.0618	0/11/78	1				INTERGENIC
rs3130895	6	28905791	A	G	0.0618	0/11/78	1				INTERGENIC
rs3131050	6	30760025	G	A	0.08427	0/15/74	1				INTERGENIC
rs3131060	6	30763291	A	G	0.08427	0/15/74	1				INTERGENIC
rs3131064	6	30763893	G	A	0.1011	0/18/71	0.5912				INTERGENIC
rs3131073	6	28920972	A	G	0.0618	0/11/78	1				INTERGENIC
rs3131093	6	28837437	A	G	0.0618	0/11/78	1				INTERGENIC
rs3131343	6	28775564	A	G	0.0618	0/11/78	1				INTERGENIC
rs3131921	6	30907335	G	A	0.08989	0/16/73	1				INTERGENIC
rs3131934	6	30931844	G	A	0.07865	0/14/75	1				INTERGENIC
rs3132389	6	28831021	C	A	0.0618	0/11/78	1	NR_033379	LOC401242	Silent	INTRON
rs3132390	6	28832788	G	A	0.0618	0/11/78	1				INTERGENIC
rs3132392	6	28838629	G	A	0.0618	0/11/78	1				INTERGENIC
rs3132510	6	31172151	G	A	0.06742	0/12/77	1				INTERGENIC
rs3132582	6	30689001	T	A	0.07865	0/14/75	1	NM_178014	TUBB	Silent	INTRON
rs3132583	6	30688575	C	G	0.07865	0/14/75	1	NM_178014	TUBB	Silent	INTRON
rs3132585	6	30687614	G	C	0.07865	0/14/75	1				INTERGENIC
rs3132610	6	30544401	G	A	0.08427	0/15/74	1	NM_001090,NM_001025091	ABCF1,ABCF1	Silent,Silent	INTRON
rs3132625	6	30347720	G	A	0.07865	0/14/75	1				INTERGENIC
rs3132630	6	30345118	A	G	0.07865	0/14/75	1				INTERGENIC
rs3132631	6	30344645	A	G	0.07865	0/14/75	1				INTERGENIC
rs3132647	6	30330737	G	A	0.07303	0/13/76	1				INTERGENIC
rs3132649	6	30321057	A	G	0.07865	0/14/75	1				INTERGENIC
rs3132658	6	30231666	G	A	0.1011	0/18/71	0.5912	NR_027822	HLA-L	Silent	EXON
rs3132659	6	30231330	G	A	0.1011	0/18/71	0.5912	NR_027822	HLA-L	Silent	EXON
rs3132685	6	29945949	A	G	0.09551	0/17/72	1	NR_028032	HCG9	Silent	INTRON
rs3132941	6	32131972	G	C	0.07865	0/14/75	1	NR_037861	PPT2-EGFL8	Silent	INTRON
rs3132971	6	32230256	C	A	0.07865	0/14/75	1				INTERGENIC
rs3135309	6	28855805	C	A	0.0618	0/11/78	1				INTERGENIC
rs3135316	6	28864849	G	A	0.0618	0/11/78	1				INTERGENIC
rs3188482	6	30032673	G	A	0.05056	0/9/80	1	NM_170783,NM_014596	ZNRD1,ZNRD1	Silent,Silent	UTR
rs3196669	1	202733238	G	A	0.2416	8/27/54	0.1427	NM_006618	KDM5B	Synonymous_T249T	EXON
rs3213690	17	66246416	A	G	0.3764	12/43/34	1	NM_001033572,NM_001033571,NM_001033574,NM_001033570,NM_001033569,NM_016627	AMZ2,AMZ2,AMZ2,AMZ2,AMZ2,AMZ2	Missense_N30D,Missense_N30D,Missense_N30D,Missense_N30D,Missense_N30D,Missense_N30D	EXON
rs326387	12	125805148	A	G	0.4101	15/43/31	1				INTERGENIC
rs34543122	11	55594521	A	G	0.09091	0/16/72	1				INTERGENIC
rs34706883	6	27805255	C	A	0.0618	0/11/78	1				INTERGENIC
rs35047458	15	40959624	A	G	0.4775	23/39/27	0.288				INTERGENIC
rs35958305	1	1367193	A	C	0.2191	6/27/56	0.348				INTERGENIC
rs36044796	1	1388268	A	C	0.2865	9/33/47	0.4354	NM_001039211	ATAD3C	Silent	INTRON
rs370155	6	27782031	C	A	0.06742	0/12/77	1				INTERGENIC
rs370551	19	20989664	G	A	0.1348	2/20/67	0.6521				INTERGENIC
rs3734637	6	126081319	C	A	0.3652	13/39/37	0.6483	NM_012259	HEY2	Silent	UTR
rs3735351	7	139724742	C	G	0.05056	0/9/80	1	NM_022750	PARP12	Silent	INTRON
rs3735660	7	1536717	G	A	0.3933	15/40/34	0.6566	NM_001080453	INTS1	Silent	INTRON
rs3735933	8	593041	G	A	0.4719	23/38/28	0.2019				INTERGENIC
rs3741486	12	133384864	A	G	0.3483	16/30/43	0.01875	NM_005895,NM_001172557	GOLGA3,GOLGA3	Missense_P264L,Missense_P264L	EXON
rs3741489	12	133417802	G	A	0.05056	0/9/80	1	NM_001161345,NM_018223,NM_001161347,NM_001161346,NM_001161344	CHFR,CHFR,CHFR,CHFR,CHFR	Silent,Silent,Silent,Silent,Silent	UTR
rs3743890	16	456416	C	A	0.4831	20/46/23	0.8334	NM_020664	DECR2	Silent	INTRON
rs3744093	17	56492800	G	A	0.3764	13/41/35	0.8247	NM_017763	RNF43	Missense_I47V	EXON
rs3744108	17	56585872	C	G	0.3764	12/43/34	1	NM_004687	MTMR4	Missense_L170V	EXON
rs3744720	17	6483046	A	G	0.4775	19/47/23	0.6734	NM_014804	KIAA0753	Silent	UTR
rs3745765	19	37854235	A	C	0.118	1/19/69	1	NM_181786	HKR1	Missense_S513I	EXON
rs374762	19	21008212	G	A	0.1348	2/20/67	0.6521				INTERGENIC
rs3749971	6	29342775	A	G	0.06742	0/12/77	1	NM_030959	OR12D3	Missense_T97I	EXON
rs3750510	9	141017352	G	A	0.1236	2/18/69	0.6136	NM_001243812,NM_000718	CACNA1B,CACNA1B	Silent,Silent	UTR
rs3751653	15	40886621	G	A	0.4719	23/38/28	0.2019	NM_144508,NM_170589	CASC5,CASC5	Silent,Silent	INTRON
rs3751742	16	31719727	C	A	0.3371	8/44/37	0.4754				INTERGENIC
rs3752714	7	1542697	A	G	0.3933	15/40/34	0.6566	NM_001080453	INTS1	Synonymous_A63A	EXON
rs3756227	4	10087995	A	C	0.2247	6/28/55	0.3642	NM_005112,NM_017491	WDR1,WDR1	Silent,Silent	INTRON
rs3756307	5	149356486	A	G	0.1348	2/20/67	0.6521	NM_000112	SLC26A2	Silent	INTRON
rs3757188	6	28107357	G	A	0.08989	0/16/73	1				INTERGENIC
rs375984	6	29644502	A	G	0.191	1/32/56	0.1781	NM_001109809	ZFP57	Silent	INTRON
rs3764855	17	66244578	A	G	0.4886	21/44/23	1	NM_001033572,NM_001033571,NM_001033574,NM_001033570,NM_001033569,NM_016627	AMZ2,AMZ2,AMZ2,AMZ2,AMZ2,AMZ2	Silent,Silent,Silent,Silent,Silent,Silent	INTRON
rs3767498	1	201020727	A	G	0.3146	10/36/43	0.6227	NM_000069	CACNA1S	Silent	INTRON
rs377392	6	28784741	C	A	0.4719	14/56/19	0.01946				INTERGENIC
rs3783076	13	25064457	A	G	0.4775	23/39/27	0.288	NM_006437	PARP4	Silent	INTRON
rs3790592	1	78558419	G	A	0.2273	3/34/51	0.5433	NM_017655	GIPC2	Silent	INTRON
rs3791221	2	226933	G	A	0.382	17/34/38	0.07461	NM_001159597,NM_015677	SH3YL1,SH3YL1	Silent,Silent	INTRON,EXON
rs3803361	15	40347745	A	G	0.4775	23/39/27	0.288	NR_040061,NR_040059,NR_040060,NR_040062	LOC100131089,LOC100131089,LOC100131089,LOC100131089	Silent,Silent,Silent,Silent	INTRON
rs3804587	3	125737621	A	G	0.3146	10/36/43	0.6227	NM_017836,NM_001008486,NM_001008487,NM_001164475,NM_001008485	SLC41A3,SLC41A3,SLC41A3,SLC41A3,SLC41A3	Silent,Silent,Silent,Silent,Silent	INTRON
rs3807033	6	30043955	A	G	0.06742	0/12/77	1				INTERGENIC
rs3810854	5	1052360	A	G	0.4494	21/38/30	0.2022	NM_006598	SLC12A7	Silent	UTR
rs3811448	1	154516578	A	G	0.2697	7/34/48	0.7891	NM_001098475,NM_182499	TDRD10,TDRD10	Missense_V215I,Missense_V215I	EXON
rs3812497	9	140611436	G	A	0.3034	12/30/47	0.07628	NM_024757,NM_001145527	EHMT1,EHMT1	Synonymous_P148P,Synonymous_P148P	EXON
rs3814499	9	139869914	G	A	0.3483	9/44/36	0.4883				INTERGENIC
rs3825527	13	52545141	G	A	0.5	22/45/22	1	NM_001243182,NM_001005918,NM_000053	ATP7B,ATP7B,ATP7B	Silent,Silent,Silent	INTRON,EXON
rs3825559	14	102198596	A	G	0.05618	0/10/79	1	NR_026774	LINC00239	Silent	EXON
rs3829603	17	7347042	A	C	0.2443	5/33/50	1	NM_004112	FGF11	Silent	UTR
rs3843044	20	6255188	C	A	0.264	4/39/46	0.2868				INTERGENIC
rs3844222	16	29283230	C	A	0.3636	9/46/33	0.3552				INTERGENIC
rs3862342	11	49357043	G	A	0.2697	8/32/49	0.4223				INTERGENIC
rs386628	6	28784396	A	G	0.4719	14/56/19	0.01946				INTERGENIC
rs387642	6	29645634	A	G	0.191	1/32/56	0.1781				INTERGENIC
rs3880512	6	58664370	G	A	0.1236	1/20/68	1				INTERGENIC
rs3902996	18	77630571	G	A	0.1292	2/19/68	0.6311	NM_012283	KCNG2	Silent	INTRON
rs3904275	11	50332064	G	A	0.4382	17/44/28	1				INTERGENIC
rs3906155	11	50325741	A	G	0.3539	11/41/37	1				INTERGENIC
rs3912067	7	76557212	A	G	0.2079	6/25/58	0.1932				INTERGENIC
rs3912874	10	66571457	A	G	0.1854	4/25/60	0.487				INTERGENIC
rs3924661	10	4929527	G	A	0.2472	5/34/50	1	NR_026743	tAKR	Silent	INTRON
rs3935944	9	90470780	A	G	0.309	7/41/41	0.6198				INTERGENIC
rs393723	19	20987550	A	G	0.1348	2/20/67	0.6521				INTERGENIC
rs3964705	15	31035569	G	A	0.191	3/28/58	1	NR_038253,NR_038254,NR_038255	LOC100288637,LOC100288637,LOC100288637	Silent,Silent,Silent	INTRON
rs396660	6	29646165	A	G	0.2921	6/40/43	0.6073				INTERGENIC
rs397425	5	28921260	A	G	0.4438	17/45/27	1				INTERGENIC
rs401763	6	27782528	G	A	0.06742	0/12/77	1				INTERGENIC
rs404240	6	29523957	G	A	0.05618	0/10/79	1	NM_006398	UBD	Synonymous_Y66Y	EXON
rs4072391	1	154438880	A	G	0.2472	5/34/50	1	NM_000565,NM_181359	IL6R,IL6R	Silent,Silent	UTR,EXON
rs4131658	8	47421087	A	G	0.3876	11/47/31	0.3737				INTERGENIC
rs4133085	10	66785646	A	G	0.3146	12/32/45	0.1388				INTERGENIC
rs414435	5	25164780	A	G	0.1742	4/23/62	0.2898				INTERGENIC
rs4144827	2	164114775	G	A	0.05056	2/5/82	0.01174				INTERGENIC
rs4148973	21	44323590	A	C	0.3539	14/35/40	0.2444	NM_001001503,NM_021075	NDUFV3,NDUFV3	Silent,Synonymous_S156S	INTRON,EXON
rs415430	17	44859144	G	A	0.1404	1/23/65	1	NM_030753	WNT3	Silent	INTRON
rs417968	17	43728376	G	A	0.1742	2/27/60	1	NM_001256299,NR_037772	CRHR1,CRHR1	Silent,Silent	INTRON
rs418891	17	43693538	A	C	0.1348	0/24/65	0.3522				INTERGENIC
rs4238534	15	82564555	A	G	0.3034	10/34/45	0.4499	NM_001008226	FAM154B	Silent	INTRON
rs4239149	17	41328095	A	G	0.2809	7/36/46	1	NM_031862,NM_031858,NM_005899	NBR1,NBR1,NBR1	Silent,Silent,Silent	INTRON
rs4240872	1	154436195	G	A	0.2809	7/36/46	1	NM_000565,NM_181359	IL6R,IL6R	Silent,Silent	INTRON,EXON
rs4266373	5	7281508	G	A	0.2472	7/30/52	0.3939				INTERGENIC
rs429479	6	29372323	G	A	0.05618	0/10/79	1				INTERGENIC
rs4298239	5	74382081	A	G	0.09551	0/17/72	1	NM_001164443	ANKRD31	Silent	INTRON
rs4308226	3	125786760	G	A	0.3876	16/37/36	0.2652	NM_017836,NM_001008486,NM_001164475,NM_001008485	SLC41A3,SLC41A3,SLC41A3,SLC41A3	Silent,Silent,Silent,Silent	INTRON
rs4311107	2	139052164	A	G	0.2584	8/30/51	0.2701				INTERGENIC
rs4314124	3	125787632	A	G	0.3146	10/36/43	0.6227	NM_017836,NM_001008486,NM_001164475,NM_001008485	SLC41A3,SLC41A3,SLC41A3,SLC41A3	Silent,Silent,Silent,Silent	INTRON,EXON
rs4324798	6	28776117	A	G	0.0618	0/11/78	1				INTERGENIC
rs4328686	2	139057105	G	A	0.2978	8/37/44	1				INTERGENIC
rs434405	5	28927036	G	A	0.4438	17/45/27	1	NR_033961	LOC729862	Silent	EXON
rs4348778	1	202696247	G	A	0.264	9/29/51	0.1685				INTERGENIC
rs4351714	1	202760658	A	G	0.264	9/29/51	0.1685	NM_006618	KDM5B	Silent	INTRON
rs4367963	11	55703728	G	A	0.08989	0/16/73	1	NM_006637	OR5I1	Missense_L50S	EXON
rs4392137	18	31316708	G	A	0.4888	21/45/23	1	NM_030632	ASXL3	Silent	INTRON
rs439812	6	29616607	G	A	0.236	7/28/54	0.2409				INTERGENIC
rs442694	6	29356687	A	C	0.05618	0/10/79	1				INTERGENIC
rs4428101	22	17118747	A	G	0.2784	8/33/47	0.5949	NR_001591	TPTEP1	Silent	INTRON
rs445150	6	29646879	G	A	0.2921	6/40/43	0.6073				INTERGENIC
rs4452075	19	37879589	G	A	0.1236	1/20/68	1	NM_032453	ZNF527	Missense_H213R	EXON
rs4452638	6	27229265	A	G	0.08989	0/16/73	1				INTERGENIC
rs4460716	10	4919641	C	A	0.2472	5/34/50	1	NR_026743	tAKR	Silent	INTRON
rs4467562	4	10127141	A	G	0.3371	12/36/41	0.3523				INTERGENIC
rs4474733	17	41433660	A	C	0.2247	4/32/53	1				INTERGENIC
rs4482012	11	51205162	C	A	0.3764	12/43/34	1				INTERGENIC
rs4487855	9	140682841	G	A	0.3371	12/36/41	0.3523	NM_024757	EHMT1	Silent	INTRON
rs4530187	17	5682867	A	G	0.3764	14/39/36	0.5064	NR_040000	LOC339166	Silent	INTRON
rs4537777	11	55241556	C	A	0.05618	0/10/79	1				INTERGENIC
rs4540846	11	54835203	A	G	0.4775	21/43/25	0.8319				INTERGENIC
rs455055	17	41167957	C	A	0.2472	6/32/51	0.7764	NM_006373	VAT1	Silent	UTR
rs4556621	12	38187236	A	C	0.3764	16/35/38	0.1206				INTERGENIC
rs4560715	7	1521875	G	A	0.3933	15/40/34	0.6566	NM_001080453	INTS1	Silent	INTRON
rs4562853	11	50513596	G	A	0.4888	22/43/24	0.832				INTERGENIC
rs4607	20	30157026	G	A	0.1854	1/31/57	0.2865	NM_178581,NM_178580,NM_030789	HM13,HM13,HM13	Silent,Silent,Silent	UTR,EXON
rs4607841	1	246373295	G	A	0.3989	16/39/34	0.5062	NM_001167740,NM_022743	SMYD3,SMYD3	Silent,Silent	INTRON
rs4611808	3	51469107	G	A	0.1404	1/23/65	1	NM_001171904,NM_014703	VPRBP,VPRBP	Silent,Silent	INTRON
rs4619888	4	10126978	C	A	0.2753	9/31/49	0.285				INTERGENIC
rs4631693	1	111396088	A	G	0.236	6/30/53	0.5577				INTERGENIC
rs4646754	3	125824899	A	G	0.4157	17/40/32	0.5142	NM_012190	ALDH1L1	Silent	INTRON
rs4653701	1	226182455	G	A	0.4213	17/41/31	0.6639	NM_152608	C1orf55	Silent	INTRON
rs4668701	2	11059730	C	A	0.2247	5/30/54	0.7623				INTERGENIC
rs4687569	3	51432895	A	G	0.1461	1/24/64	0.6833	NM_013286	RBM15B	Silent	UTR
rs4687721	3	51598254	G	A	0.1404	1/23/65	1	NM_015106	RAD54L2	Silent	INTRON
rs4687800	3	51476387	A	G	0.1685	2/26/61	1	NM_001171904,NM_014703	VPRBP,VPRBP	Silent,Silent	INTRON
rs4695414	4	48989358	A	G	0.2753	8/33/48	0.5937	NM_025087	CWH43	Silent	INTRON
rs4698043	4	10378602	C	A	0.3483	13/36/40	0.3497				INTERGENIC
rs4702457	5	7324451	A	C	0.4551	16/49/24	0.3931				INTERGENIC
rs4711211	6	30162809	G	A	0.2809	11/28/50	0.03836	NM_001242783,NM_003449	TRIM26,TRIM26	Silent,Silent	INTRON
rs4713139	6	28092685	A	G	0.08989	0/16/73	1	NM_025231	ZSCAN16	Silent	INTRON
rs4713140	6	28097193	A	G	0.08989	0/16/73	1	NM_025231	ZSCAN16	Silent	INTRON
rs4717222	7	64340294	A	C	0.4775	20/45/24	1				INTERGENIC
rs4720522	7	45868309	A	G	0.2303	6/29/54	0.5471				INTERGENIC
rs4723203	7	32815508	C	A	0.1705	5/20/63	0.1188				INTERGENIC
rs4749669	10	8211676	A	G	0.3652	15/35/39	0.1705				INTERGENIC
rs4752183	10	120398369	A	C	0.4494	21/38/30	0.2022				INTERGENIC
rs4770676	13	25003883	G	A	0.4382	21/36/32	0.08975	NM_006437	PARP4	Silent	INTRON
rs477515	6	32569691	A	G	0.2472	4/36/49	0.5714				INTERGENIC
rs4775817	15	49960752	A	C	0.2247	3/34/52	0.5439				INTERGENIC
rs4778080	15	93603525	C	A	0.3989	15/41/33	0.8247	NM_001166289,NM_001166286,NM_001166283,NM_001166287,NM_001166288,NM_020211	RGMA,RGMA,RGMA,RGMA,RGMA,RGMA	Silent,Silent,Silent,Silent,Silent,Silent	INTRON
rs4778092	15	93610139	A	G	0.427	16/44/29	1	NM_001166289,NM_001166286,NM_001166283,NM_001166287,NM_001166288,NM_020211	RGMA,RGMA,RGMA,RGMA,RGMA,RGMA	Silent,Silent,Silent,Silent,Silent,Silent	INTRON
rs4785521	16	48532560	A	G	0.4663	20/43/26	0.8318				INTERGENIC
rs4792831	17	44206665	A	G	0.3315	9/41/39	0.8137	NM_001193465,NM_001193466,NM_015443	KANSL1,KANSL1,KANSL1	Silent,Silent,Silent	INTRON
rs4793230	17	41427403	C	A	0.2865	7/37/45	1				INTERGENIC
rs4793954	17	56629527	A	C	0.3202	10/37/42	0.6336				INTERGENIC
rs4795370	17	25387517	G	A	0.3483	12/38/39	0.6403				INTERGENIC
rs4796519	17	6511781	A	G	0.4775	19/47/23	0.6734	NM_014804	KIAA0753	Synonymous_A572A	EXON
rs4798994	18	76654327	C	A	0.3371	8/44/37	0.4754				INTERGENIC
rs4799355	18	31313124	C	A	0.4607	21/40/28	0.3952	NM_030632	ASXL3	Silent	INTRON
rs4803229	19	37864682	C	A	0.1236	1/20/68	1	NM_032453	ZNF527	Silent	INTRON
rs4805208	19	37674259	A	G	0.1067	1/17/71	1	NM_152279	ZNF585B	Silent	UTR
rs4806295	19	36731424	G	A	0.2416	3/37/49	0.2604				INTERGENIC
rs4809467	20	61671688	A	G	0.3146	8/40/41	0.8084	NR_033370,NR_033369	LOC63930,LOC100144597	Silent,Silent	INTRON,EXON
rs4812783	20	42715045	G	A	0.4045	17/38/34	0.2782				INTERGENIC
rs4819880	22	17223938	G	A	0.4375	16/45/27	0.8295				INTERGENIC
rs4822453	22	24254862	C	A	0.4045	15/42/32	0.8284				INTERGENIC
rs4841465	8	10819854	A	G	0.4551	19/43/27	0.8318	NM_173683	XKR6	Silent	INTRON
rs4842091	9	138947167	G	A	0.2472	6/32/51	0.7764	NM_144653	NACC2	Silent	INTRON
rs4843285	16	87999571	A	G	0.3539	12/39/38	0.6507	NM_001173539,NM_001173541,NM_079837,NM_017869,NM_001173540,NM_001173542	BANP,BANP,BANP,BANP,BANP,BANP	Silent,Silent,Silent,Silent,Silent,Silent	INTRON
rs4843807	16	88162610	G	A	0.1292	1/21/67	1				INTERGENIC
rs4857258	3	97188583	G	A	0.08989	1/14/74	0.5227	NM_001080448,NM_173655	EPHA6,EPHA6	Silent,Silent	INTRON
rs4868043	5	170328399	A	G	0.3315	11/37/41	0.6319	NM_022897	RANBP17	Silent	INTRON
rs4880082	9	139878828	A	G	0.3483	9/44/36	0.4883	NM_207510	LCNL1	Silent	INTRON
rs4881649	11	49845560	G	A	0.4438	17/45/27	1				INTERGENIC
rs4881659	11	49965330	A	C	0.3427	11/39/39	0.8152				INTERGENIC
rs4881666	11	50071081	A	G	0.427	17/42/30	0.8283				INTERGENIC
rs4881718	11	50345390	G	A	0.4944	23/42/24	0.6714				INTERGENIC
rs4882324	12	38499180	A	G	0.4607	22/38/29	0.2018				INTERGENIC
rs4885948	13	53309433	G	A	0.08427	0/15/74	1	NM_001011705,NM_007015	LECT1,LECT1	Silent,Silent	INTRON
rs4889554	16	31819166	A	G	0.3258	7/44/38	0.3347				INTERGENIC
rs4894020	2	179288690	C	A	0.2247	4/32/53	1	NR_031666	MIR548N	Silent	INTRON
rs4897617	6	133168582	G	A	0.4831	21/44/24	1				INTERGENIC
rs4904977	14	93171553	A	C	0.4888	22/43/24	0.832	NM_005606,NM_001008530	LGMN,LGMN	Silent,Silent	INTRON
rs490842	11	50417549	A	G	0.08427	0/15/74	1				INTERGENIC
rs4920004	21	44279410	G	A	0.4494	20/40/29	0.3956	NM_033661,NM_018669	WDR4,WDR4	Silent,Silent	INTRON
rs4920714	5	85458883	A	C	0.4494	17/46/26	0.8304				INTERGENIC
rs4927848	3	195738406	A	G	0.3371	8/44/37	0.4754				INTERGENIC
rs4927850	3	195751630	A	G	0.3371	8/44/37	0.4754				INTERGENIC
rs4927851	3	195751853	A	G	0.3371	8/44/37	0.4754				INTERGENIC
rs4928469	6	58702889	G	A	0.1236	1/20/68	1				INTERGENIC
rs4942264	13	44574282	A	C	0.1966	2/31/56	0.5063				INTERGENIC
rs4963452	11	61815803	G	A	0.2022	5/26/58	0.3372				INTERGENIC
rs497309	6	31892484	C	A	0.07865	0/14/75	1	NM_001178063	C2	Silent	INTRON
rs4974088	3	48898749	A	G	0.2159	5/28/55	0.5364	NM_000387	SLC25A20	Silent	INTRON
rs4974104	3	51383354	G	A	0.1685	2/26/61	1	NM_004947	DOCK3	Silent	INTRON
rs4976321	5	135047254	A	G	0.4831	22/42/25	0.6712				INTERGENIC
rs4976323	5	135052055	G	A	0.4831	24/38/27	0.2022				INTERGENIC
rs4985682	17	5658315	G	A	0.4663	22/39/28	0.2877				INTERGENIC
rs501630	11	65637273	A	G	0.4213	19/37/33	0.1917	NM_016938,NR_037718	EFEMP2,EFEMP2	Silent,Silent	INTRON
rs510552	1	96891671	G	A	0.4607	19/44/26	1				INTERGENIC
rs510714	12	298500	A	G	0.3146	9/38/42	1				INTERGENIC
rs519417	6	31878433	A	G	0.07865	0/14/75	1	NM_001178063	C2	Silent	INTRON
rs521355	17	30311492	A	C	0.09551	0/17/72	1	NM_015355	SUZ12	Silent	INTRON
rs526983	6	28815213	C	A	0.4719	14/56/19	0.01946				INTERGENIC
rs530312	11	51392716	A	G	0.4888	22/43/24	0.832				INTERGENIC
rs537166	17	30326827	A	G	0.09551	0/17/72	1	NM_015355	SUZ12	Silent	UTR
rs550677	12	125811056	A	G	0.3876	15/39/35	0.5041				INTERGENIC
rs551017	18	77526471	A	G	0.2416	7/29/53	0.3817				INTERGENIC
rs551601	12	125810958	A	G	0.3876	15/39/35	0.5041				INTERGENIC
rs554110	11	51372036	G	A	0.3315	9/41/39	0.8137				INTERGENIC
rs558702	6	31870326	A	G	0.07865	0/14/75	1	NM_001178063	C2	Silent	INTRON
rs568752	4	146262747	G	A	0.4438	18/43/28	0.8321				INTERGENIC
rs570387	11	65637076	A	G	0.4382	21/36/32	0.08975	NM_016938,NR_037718	EFEMP2,EFEMP2	Silent,Silent	INTRON
rs571096	18	77501317	A	G	0.4551	20/41/28	0.5239	NM_048368,NM_004715,NM_001202504	CTDP1,CTDP1,CTDP1	Silent,Silent,Silent	INTRON
rs5756825	22	38199950	A	G	0.4326	17/43/29	1				INTERGENIC
rs583271	13	44493527	A	G	0.2022	5/26/58	0.3372				INTERGENIC
rs5923	16	67973953	A	G	0.05056	0/9/80	1	NM_000229	LCAT	Synonymous_L393L	EXON
rs6031379	20	42728930	A	C	0.4213	18/39/32	0.3845				INTERGENIC
rs6058035	20	30120782	A	G	0.1854	1/31/57	0.2865	NM_178582,NM_178581,NM_178580,NM_030789	HM13,HM13,HM13,HM13	Silent,Silent,Silent,Silent	INTRON
rs6059349	20	32080115	A	G	0.06742	2/8/79	0.04294	NM_001032999	CBFA2T2	Silent	INTRON
rs6059958	20	30143278	A	G	0.1854	1/31/57	0.2865	NM_178581,NM_178580,NM_030789	HM13,HM13,HM13	Silent,Silent,Silent	INTRON,EXON
rs6060260	20	30192907	A	G	0.1854	1/31/57	0.2865				INTERGENIC
rs6060399	20	30220823	A	G	0.1854	1/31/57	0.2865				INTERGENIC
rs6073315	20	42718605	A	G	0.3989	17/37/35	0.2674				INTERGENIC
rs6090206	20	61668363	G	A	0.3371	10/40/39	1	NR_033370,NR_028295	LOC63930,LINC00029	Silent,Silent	INTRON,EXON
rs6120719	20	30156378	C	A	0.1854	1/31/57	0.2865	NM_178581,NM_178580,NM_030789	HM13,HM13,HM13	Silent,Silent,Silent	INTRON,EXON
rs6124622	20	42726205	A	G	0.3876	16/37/36	0.2652				INTERGENIC
rs623546	18	77595228	A	G	0.392	14/41/33	0.8252				INTERGENIC
rs624177	17	47314413	G	A	0.3315	11/37/41	0.6319				INTERGENIC
rs625998	19	21008838	A	G	0.1798	5/22/62	0.1447				INTERGENIC
rs630640	1	78557608	G	A	0.2247	3/34/52	0.5439	NM_017655	GIPC2	Silent	INTRON
rs6434925	2	154671218	A	G	0.4831	22/42/25	0.6712				INTERGENIC
rs6440971	3	155034166	A	G	0.4607	19/44/26	1				INTERGENIC
rs6449144	4	9944650	A	C	0.3258	8/42/39	0.6303	NM_020041,NM_001001290	SLC2A9,SLC2A9	Silent,Silent	INTRON
rs6457138	6	30016297	C	A	0.05618	0/10/79	1	NR_026751	ZNRD1-AS1	Silent	INTRON
rs6460195	7	64292695	A	G	0.3876	15/39/35	0.5041	NM_001160183,NM_006524,NR_027661,NR_027660	ZNF138,ZNF138,ZNF138,ZNF138	Silent,Silent,Silent,Silent	UTR,EXON
rs6492947	15	40761549	A	G	0.4888	22/43/24	0.832				INTERGENIC
rs650021	11	48476690	A	G	0.1461	1/24/64	0.6833				INTERGENIC
rs6503721	17	41127448	A	G	0.264	8/31/50	0.4104	NM_001136042,NM_025267,NM_001142653,NM_001142654	AARSD1,AARSD1,AARSD1,AARSD1	Silent,Silent,Silent,Silent	INTRON
rs6503866	17	56619581	A	G	0.3764	12/43/34	1	NM_001038704	C17orf47	Silent	INTRON
rs6503870	17	56659018	G	A	0.3764	12/43/34	1	NM_001201457,NM_198393,NM_031272	TEX14,TEX14,TEX14	Missense_G1088D,Missense_G1082D,Silent	INTRON,EXON
rs6532233	4	91465389	A	G	0.3652	10/45/34	0.4951	NM_001145065,NM_207491	FAM190A,FAM190A	Silent,Silent	INTRON
rs6536667	4	163494546	A	G	0.5	21/47/21	0.6749				INTERGENIC
rs653914	11	65676516	G	A	0.4213	20/35/34	0.0813				INTERGENIC
rs6539856	12	77381531	A	G	0.4382	15/48/26	0.5175				INTERGENIC
rs6554152	4	55016097	G	A	0.2921	6/40/43	0.6073				INTERGENIC
rs6559221	9	140642331	A	G	0.3539	15/33/41	0.1024	NM_024757,NM_001145527	EHMT1,EHMT1	Silent,Silent	INTRON
rs6582	15	40845597	A	G	0.4719	23/38/28	0.2019	NM_001080791,NM_052849,NM_001080792	C15orf57,C15orf57,C15orf57	Silent,Silent,Silent	UTR
rs6586261	21	44318769	A	G	0.3539	14/35/40	0.2444	NM_001001503,NM_021075	NDUFV3,NDUFV3	Silent,Silent	INTRON
rs6591439	11	55179208	A	G	0.05618	0/10/79	1				INTERGENIC
rs6672672	1	111397090	A	G	0.2303	6/29/54	0.5471				INTERGENIC
rs6674171	1	154491683	G	A	0.2697	7/34/48	0.7891	NM_001098475,NM_182499	TDRD10,TDRD10	Silent,Silent	INTRON
rs6676798	1	111393436	G	A	0.3315	9/41/39	0.8137				INTERGENIC
rs6677898	1	114948638	G	A	0.05056	2/5/82	0.01174	NM_033020,NM_015906	TRIM33,TRIM33	Silent,Silent	INTRON
rs6700	7	55841188	A	G	0.108	0/19/69	0.5886				INTERGENIC
rs6705610	2	135925002	C	A	0.1067	0/19/70	0.5888	NM_001172435,NM_012233	RAB3GAP1,RAB3GAP1	Silent,Silent	INTRON
rs6710284	2	81440526	A	G	0.3034	8/38/43	1				INTERGENIC
rs6710702	2	139029250	A	G	0.2191	4/31/54	1				INTERGENIC
rs6721594	2	305203	G	A	0.4438	21/37/31	0.1371				INTERGENIC
rs6753709	2	179319391	A	G	0.2191	4/31/54	1	NR_031666,NM_001042702	MIR548N,DFNB59	Silent,Silent	INTRON
rs6772452	3	49040462	A	G	0.2303	6/29/54	0.5471	NM_177938,NM_177939	P4HTM,P4HTM	Silent,Silent	INTRON
rs6775384	3	49853073	A	G	0.4101	10/53/26	0.04762				INTERGENIC
rs6783079	3	195652708	A	G	0.3034	9/36/44	0.8014				INTERGENIC
rs678426	1	103250988	A	C	0.05618	0/10/79	1				INTERGENIC
rs6784670	3	97188153	A	G	0.08989	1/14/74	0.5227	NM_001080448,NM_173655	EPHA6,EPHA6	Silent,Silent	INTRON
rs6796610	3	125797913	A	G	0.3146	10/36/43	0.6227	NM_017836,NM_001008486,NM_001164475,NM_001008485	SLC41A3,SLC41A3,SLC41A3,SLC41A3	Silent,Silent,Silent,Silent	INTRON,EXON
rs6801975	3	97191339	A	G	0.08989	1/14/74	0.5227	NM_001080448,NM_173655	EPHA6,EPHA6	Silent,Silent	INTRON
rs6810701	4	141716419	G	A	0.2921	5/42/42	0.3027				INTERGENIC
rs6822902	4	49021099	A	G	0.2697	10/28/51	0.0614	NM_025087	CWH43	Silent	INTRON
rs6830697	4	16387090	A	G	0.1818	3/26/59	1	NA	NA	NA	NA
rs6850083	4	54986912	G	A	0.191	2/30/57	0.5123				INTERGENIC
rs6858299	4	9371116	A	G	0.2753	3/43/43	0.06355				INTERGENIC
rs6870276	5	85554715	G	A	0.4831	21/44/24	1				INTERGENIC
rs6877160	5	178224547	G	A	0.3146	10/36/43	0.6227				INTERGENIC
rs6877165	5	178263416	A	G	0.2416	6/31/52	0.5752				INTERGENIC
rs6884951	5	174320627	G	A	0.4213	17/41/31	0.6639				INTERGENIC
rs6901575	6	28250984	A	G	0.09091	0/16/72	1	NM_001184743,NM_032507	PGBD1,PGBD1	Silent,Silent	INTRON,EXON
rs6904596	6	27491299	A	G	0.0618	0/11/78	1				INTERGENIC
rs6907458	6	32171288	A	G	0.05056	0/9/80	1	NM_004557	NOTCH4	Silent	INTRON
rs6907604	6	89773599	A	G	0.236	5/32/52	1				INTERGENIC
rs6908815	6	167744409	G	A	0.2135	6/26/57	0.2134	NM_031949	TTLL2	Silent	INTRON
rs6909925	6	158634175	G	A	0.09551	2/13/74	0.1691				INTERGENIC
rs6912379	6	39945406	G	A	0.2697	7/34/48	0.7891				INTERGENIC
rs6913344	6	66754285	A	C	0.3258	8/42/39	0.6303				INTERGENIC
rs691666	11	50381750	G	A	0.1348	2/20/67	0.6521				INTERGENIC
rs692008	15	49977687	G	A	0.2191	2/35/52	0.2229				INTERGENIC
rs693991	13	53203671	A	G	0.07303	0/13/76	1	NM_001011725,NM_001011724	HNRNPA1L2,HNRNPA1L2	Silent,Silent	INTRON
rs6946143	7	65579722	C	A	0.4382	20/38/31	0.2037				INTERGENIC
rs6952182	7	65683317	A	C	0.3371	14/32/43	0.09429	NM_003596	TPST1	Silent	INTRON
rs6952857	7	56651428	A	G	0.2978	7/39/43	0.8015				INTERGENIC
rs6953665	7	75769049	A	G	0.3315	9/41/39	0.8137				INTERGENIC
rs6961717	7	65587537	G	A	0.4382	20/38/31	0.2037	NM_014478,NM_001142414,NM_001040648,NM_001040647,NR_024548	CRCP,CRCP,CRCP,CRCP,CRCP	Silent,Silent,Silent,Silent,Silent	INTRON
rs6962610	7	1507011	A	G	0.3933	15/40/34	0.6566				INTERGENIC
rs6966061	7	55848790	G	A	0.1067	0/19/70	0.5888				INTERGENIC
rs6968011	7	1529860	A	C	0.3933	15/40/34	0.6566	NM_001080453	INTS1	Silent	INTRON
rs6989593	8	47551256	A	G	0.3427	9/43/37	0.6386				INTERGENIC
rs699171	6	78962319	C	A	0.2528	7/31/51	0.4148				INTERGENIC
rs6993769	8	608018	A	G	0.4944	25/38/26	0.2025				INTERGENIC
rs6996943	8	10836436	G	A	0.4719	21/42/26	0.671	NM_173683	XKR6	Silent	INTRON
rs7018779	9	133367704	A	C	0.1307	0/23/65	0.3462	NM_000050,NM_054012	ASS1,ASS1	Silent,Silent	INTRON
rs70198	18	77455690	G	A	0.4663	21/41/27	0.5238	NM_048368,NM_004715,NM_001202504	CTDP1,CTDP1,CTDP1	Silent,Silent,Silent	INTRON
rs7024547	9	94882488	A	G	0.2697	7/34/48	0.7891				INTERGENIC
rs7029539	9	94864322	G	A	0.1629	2/25/62	1	NM_006415,NM_178324	SPTLC1,SPTLC1	Silent,Silent	INTRON
rs7029565	9	139878317	G	A	0.3483	9/44/36	0.4883	NM_207510	LCNL1	Silent	INTRON
rs7033627	9	71033538	G	A	0.4326	18/41/30	0.6652	NM_021965	PGM5	Silent	INTRON
rs7034879	9	140661826	C	A	0.3258	12/34/43	0.2302	NM_024757,NM_001145527	EHMT1,EHMT1	Silent,Silent	INTRON
rs7037783	9	140610042	G	A	0.3371	14/32/43	0.09429	NM_024757,NM_001145527	EHMT1,EHMT1	Silent,Silent	INTRON
rs7040123	9	7170742	G	A	0.05056	1/7/81	0.1914	NM_015061,NM_001146694	KDM4C,KDM4C	Silent,Silent	INTRON,EXON
rs7071257	10	4926008	A	G	0.2472	5/34/50	1	NR_026743	tAKR	Silent	INTRON
rs7092190	10	4918182	A	G	0.2191	4/31/54	1	NR_026743	tAKR	Silent	EXON
rs709609	7	65560561	A	G	0.3708	16/34/39	0.1101				INTERGENIC
rs7097961	10	66854292	A	G	0.2528	8/29/52	0.2574				INTERGENIC
rs7101891	11	49598257	A	C	0.06742	0/12/77	1	NR_027044	LOC440040	Silent	EXON
rs7102702	11	49401125	A	C	0.3371	10/40/39	1				INTERGENIC
rs7105199	11	55763943	C	A	0.08989	0/16/73	1				INTERGENIC
rs7106742	11	49770268	A	C	0.05618	0/10/79	1	NR_027044	LOC440040	Silent	INTRON
rs7109436	11	55141349	G	A	0.05618	0/10/79	1				INTERGENIC
rs7111711	11	49557880	G	A	0.2865	10/31/48	0.1928				INTERGENIC
rs7113075	11	49458055	A	C	0.07303	0/13/76	1				INTERGENIC
rs7117247	11	49546775	A	G	0.06742	0/12/77	1				INTERGENIC
rs7120107	11	50248332	C	A	0.05618	0/10/79	1	NR_003034	LOC441601	Silent	INTRON
rs7122752	11	56614663	A	G	0.1023	1/16/71	1				INTERGENIC
rs7123100	11	50151314	G	A	0.4831	22/42/25	0.6712				INTERGENIC
rs7124266	11	49280857	C	A	0.309	10/35/44	0.4606				INTERGENIC
rs7124871	11	55541620	A	C	0.06742	0/12/77	1	NM_001001967	OR5D13	Missense_R236L	EXON
rs7127610	11	84628985	G	A	0.1685	5/20/64	0.06549	NM_001364,NM_001142699	DLG2,DLG2	Silent,Silent	INTRON
rs7130727	11	50232757	A	G	0.4382	17/44/28	1				INTERGENIC
rs7133706	12	38475465	G	A	0.3876	17/35/37	0.1184				INTERGENIC
rs7134809	12	133389998	G	A	0.2303	9/23/57	0.01467	NM_005895,NM_001172557	GOLGA3,GOLGA3	Synonymous_T138T,Synonymous_T138T	EXON
rs7137000	12	33831663	A	C	0.2921	9/34/46	0.4503				INTERGENIC
rs7149787	14	102210398	A	G	0.05618	0/10/79	1				INTERGENIC
rs7155050	14	102153398	G	A	0.05618	0/10/79	1				INTERGENIC
rs7162269	15	40364928	A	G	0.4607	22/38/29	0.2018				INTERGENIC
rs7163739	15	26213376	G	A	0.4213	17/41/31	0.6639	NR_040082	LOC100128714	Silent	INTRON
rs717064	20	30066356	A	C	0.1685	1/28/60	0.4486	NM_014012	REM1	Silent	INTRON
rs7186168	16	87986136	A	G	0.3539	12/39/38	0.6507	NM_001173539,NM_001173541,NM_079837,NM_017869,NM_001173540	BANP,BANP,BANP,BANP,BANP	Silent,Silent,Silent,Silent,Silent	INTRON
rs7191581	16	88024007	A	G	0.3539	12/39/38	0.6507	NM_001173539,NM_001173541,NM_079837,NM_017869,NM_001173540,NM_001173542,NM_001173543	BANP,BANP,BANP,BANP,BANP,BANP,BANP	Silent,Silent,Silent,Silent,Silent,Silent,Silent	INTRON
rs719569	10	38154415	A	C	0.3596	13/38/38	0.4944				INTERGENIC
rs7195732	16	10208218	A	C	0.3315	8/43/38	0.4788	NM_001134407,NM_000833,NM_001134408	GRIN2A,GRIN2A,GRIN2A	Silent,Silent,Silent	INTRON
rs7204265	16	29270304	G	A	0.1854	2/29/58	0.7259				INTERGENIC
rs7206210	16	88165210	G	A	0.1573	2/24/63	1				INTERGENIC
rs7208838	17	30468566	G	A	0.1517	2/23/64	1				INTERGENIC
rs7209670	17	14610395	G	A	0.3034	8/38/43	1				INTERGENIC
rs7210970	17	30262169	A	G	0.1124	1/18/70	1				INTERGENIC
rs7215239	17	43767773	G	A	0.1685	2/26/61	1	NM_001256299,NR_037772	CRHR1,CRHR1	Silent,Silent	INTRON
rs7215730	17	14620241	G	A	0.1798	5/22/62	0.1447				INTERGENIC
rs7217258	17	7395549	G	A	0.1966	3/29/57	1	NM_000937	POLR2A	Silent	INTRON,EXON
rs7218060	17	30427403	A	C	0.1573	2/24/63	1				INTERGENIC
rs7218454	17	41106085	A	G	0.264	8/31/50	0.4104	NM_001136042,NM_025267	AARSD1,AARSD1	Silent,Silent	INTRON
rs7224296	17	44800046	G	A	0.2247	6/28/55	0.3642	NR_040116,NM_006178	NSF,NSF	Silent,Silent	INTRON
rs7228309	18	31412519	A	G	0.4551	18/45/26	1				INTERGENIC
rs7238931	18	31334993	G	A	0.4663	22/39/28	0.2877				INTERGENIC
rs7239833	18	56907640	G	A	0.264	6/35/48	1				INTERGENIC
rs7243702	18	76645637	A	G	0.3371	8/44/37	0.4754				INTERGENIC
rs7246473	19	37534339	A	G	0.1124	1/18/70	1				INTERGENIC
rs7247038	19	9878695	G	A	0.2079	4/29/56	1	NM_001077624	ZNF846	Silent	INTRON
rs7249924	19	9766035	A	G	0.2079	4/29/56	1	NM_001130031,NM_017656,NM_001130032	ZNF562,ZNF562,ZNF562	Silent,Silent,Silent	INTRON
rs7252166	19	53293834	A	G	0.2528	6/33/50	0.7854				INTERGENIC
rs7252706	19	21796943	A	G	0.4438	20/39/30	0.2887				INTERGENIC
rs7255395	19	21796131	G	A	0.4438	20/39/30	0.2887				INTERGENIC
rs7257229	19	20984516	A	G	0.2022	6/24/59	0.1806				INTERGENIC
rs7258907	19	9829303	G	A	0.2079	4/29/56	1				INTERGENIC
rs7261505	20	32454413	A	G	0.1011	2/14/73	0.2065				INTERGENIC
rs7294233	11	51222017	A	C	0.05114	0/9/79	1				INTERGENIC
rs7305703	12	38138381	G	A	0.3764	17/33/39	0.06892				INTERGENIC
rs731063	10	70043190	A	G	0.2472	7/30/52	0.3939	NM_022129	PBLD	Silent	UTR
rs7312504	12	33788835	A	G	0.3708	17/32/40	0.03955				INTERGENIC
rs7315655	12	33912869	G	A	0.4719	21/42/26	0.671				INTERGENIC
rs7317491	13	44607279	A	G	0.1629	2/25/62	1				INTERGENIC
rs7319451	13	53222464	A	G	0.07303	0/13/76	1				INTERGENIC
rs7322477	13	44599248	G	A	0.1966	2/31/56	0.5063	NR_026955	LINC00284	Silent	INTRON
rs7323018	13	44615039	G	A	0.2753	6/37/46	0.7956				INTERGENIC
rs733299	15	40767739	A	C	0.4101	17/39/33	0.3846				INTERGENIC
rs7333269	13	44574009	A	G	0.1966	2/31/56	0.5063				INTERGENIC
rs7343144	19	22369824	A	G	0.3708	12/42/35	1	NM_001001411	ZNF676	Silent	INTRON
rs7350928	17	44108100	A	G	0.1348	0/24/65	0.3522	NM_001193465,NM_001193466,NM_015443	KANSL1,KANSL1,KANSL1	Silent,Silent,Silent	UTR
rs735765	6	28170297	A	G	0.09551	0/17/72	1				INTERGENIC
rs736535	10	70043916	A	G	0.2472	7/30/52	0.3939	NM_022129	PBLD	Silent	UTR
rs7395359	11	49883911	G	A	0.08427	0/15/74	1				INTERGENIC
rs7396854	11	48365393	A	G	0.427	17/42/30	0.8283				INTERGENIC
rs7437149	4	9404812	G	A	0.2216	3/33/52	0.546				INTERGENIC
rs7451761	6	79129963	C	A	0.2865	7/37/45	1				INTERGENIC
rs7483795	11	49704930	G	A	0.4888	22/43/24	0.832	NR_027044	LOC440040	Silent	INTRON
rs7494968	15	40811858	A	G	0.4888	23/41/25	0.5243				INTERGENIC
rs7498985	16	90103117	A	G	0.5	23/43/23	0.832	NM_001481,NR_023348	GAS8,GAS8	Silent,Silent	INTRON
rs7514452	1	154438084	G	A	0.2472	5/34/50	1	NM_000565,NM_181359	IL6R,IL6R	Silent,Silent	UTR,EXON
rs7522462	1	200881595	A	G	0.2472	8/28/53	0.1552	NM_018265,NM_001142569	C1orf106,C1orf106	Silent,Silent	INTRON
rs7554511	1	200877562	A	C	0.2472	8/28/53	0.1552	NM_018265,NM_001142569	C1orf106,C1orf106	Silent,Silent	INTRON
rs755895	6	133150887	A	G	0.4719	21/42/26	0.671				EXON
rs7563350	2	95931218	A	G	0.3202	11/35/43	0.3405				INTERGENIC
rs758838	17	5671101	G	A	0.4045	17/38/34	0.2782				INTERGENIC
rs7589441	2	81407428	G	A	0.3146	9/38/42	1				INTERGENIC
rs7600176	2	179324025	A	G	0.2022	4/28/57	0.7481	NR_031666,NM_001042702	MIR548N,DFNB59	Silent,Silent	INTRON
rs7601880	2	222995155	G	A	0.1573	4/20/65	0.2156				INTERGENIC
rs7605824	2	280819	A	G	0.382	17/34/38	0.07461	NM_001002919	FAM150B	Silent	INTRON
rs7618915	3	52279594	A	G	0.309	9/37/43	0.8058				INTERGENIC
rs7634902	3	49762662	C	A	0.4101	10/53/26	0.04762	NM_153273,NM_001242829,NM_001006115	IP6K1,IP6K1,IP6K1	Silent,Silent,Silent	UTR
rs7655341	4	49061141	G	A	0.236	8/26/55	0.0791	NM_025087	CWH43	Silent	INTRON
rs7661555	4	10250026	G	A	0.2303	7/27/55	0.2263				INTERGENIC
rs7677806	4	10383005	G	A	0.3483	13/36/40	0.3497				INTERGENIC
rs7686718	4	10171487	G	A	0.3371	11/38/40	0.6419				INTERGENIC
rs7701805	5	170369601	A	G	0.3315	11/37/41	0.6319	NM_022897	RANBP17	Silent	INTRON
rs7705049	5	1644315	A	C	0.2865	9/33/47	0.4354				INTERGENIC
rs7706887	5	178239484	C	A	0.236	5/32/52	1				INTERGENIC
rs7729431	5	85498043	A	G	0.4663	18/47/24	0.6717				INTERGENIC
rs773484	12	77319533	A	C	0.3764	13/41/35	0.8247				INTERGENIC
rs7745130	6	19567942	G	A	0.3933	17/36/36	0.1815				INTERGENIC
rs7748620	6	57367388	G	A	0.2159	5/28/55	0.5364	NM_000947	PRIM2	Silent	INTRON
rs7749305	6	27446566	G	A	0.0618	0/11/78	1				INTERGENIC
rs7750641	6	31129310	A	G	0.0618	0/11/78	1	NM_001077511,NM_007109	TCF19,TCF19	Missense_P109S,Missense_P109S	EXON
rs7758052	6	57710238	G	A	0.309	8/39/42	1				INTERGENIC
rs7760172	6	29830074	G	A	0.05056	0/9/80	1				INTERGENIC
rs7762279	6	32755290	G	A	0.06742	0/12/77	1				INTERGENIC
rs7767099	6	28768698	A	G	0.0618	0/11/78	1				INTERGENIC
rs7773576	6	167663636	A	G	0.1236	2/18/69	0.6136				INTERGENIC
rs7775397	6	32261252	C	A	0.07865	0/14/75	1	NM_006781	C6orf10	Missense_E317A	EXON
rs7778752	7	2070517	A	G	0.3708	17/32/40	0.03955	NM_001013837,NM_003550,NM_001013836	MAD1L1,MAD1L1,MAD1L1	Silent,Silent,Silent	INTRON
rs7779692	7	56329336	G	A	0.2247	2/36/51	0.2203				INTERGENIC
rs7783715	7	1923385	A	G	0.3876	17/35/37	0.1184	NM_001013837,NM_003550,NM_001013836	MAD1L1,MAD1L1,MAD1L1	Silent,Silent,Silent	INTRON
rs7785025	7	75628101	G	A	0.3483	9/44/36	0.4883	NM_016086	STYXL1	Silent	INTRON
rs778676	17	16660721	A	G	0.1629	2/25/62	1	NM_014695	CCDC144A	Silent	INTRON
rs7792444	7	64284959	G	A	0.427	16/44/29	1	NM_001160183,NM_006524,NR_027661,NR_027660	ZNF138,ZNF138,ZNF138,ZNF138	Silent,Silent,Silent,Silent	INTRON,EXON
rs7805945	7	53252768	G	A	0.1292	2/19/68	0.6311				INTERGENIC
rs7820226	8	47429464	G	A	0.3258	8/42/39	0.6303				INTERGENIC
rs7823430	8	134437026	A	G	0.09551	1/15/73	0.5698				INTERGENIC
rs7837955	8	47528414	G	A	0.3652	10/45/34	0.4951				INTERGENIC
rs7843	6	30152367	G	A	0.2809	11/28/50	0.03836	NM_001242783,NM_003449	TRIM26,TRIM26	Silent,Silent	UTR
rs7852475	9	140698856	G	A	0.3539	14/35/40	0.2444	NM_024757	EHMT1	Silent	INTRON
rs7852479	9	71034203	A	G	0.3427	12/37/40	0.4831	NM_021965	PGM5	Silent	INTRON
rs7898796	10	45720048	G	A	0.1461	0/26/63	0.2001				INTERGENIC
rs7902744	10	52000536	A	G	0.4831	25/36/28	0.0887	NM_019893,NM_001143974	ASAH2,ASAH2	Silent,Silent	INTRON
rs7904728	10	134295644	G	A	0.4831	20/46/23	0.8334				INTERGENIC
rs7906287	10	135853	A	G	0.191	5/24/60	0.2956				INTERGENIC
rs7925905	11	56511875	G	A	0.1011	1/16/72	1				INTERGENIC
rs7927370	11	55136219	A	G	0.05618	0/10/79	1	NM_001005275	OR4A15	Missense_A287V	EXON
rs7928714	11	49887622	G	A	0.427	17/42/30	0.8283				INTERGENIC
rs7934062	11	49728645	A	C	0.3596	14/36/39	0.2545	NR_027044	LOC440040	Silent	INTRON
rs7934591	11	49464833	A	G	0.07303	0/13/76	1				INTERGENIC
rs7934841	11	49824280	A	G	0.3427	11/39/39	0.8152	NR_027044	LOC440040	Silent	INTRON
rs7935661	11	50182364	A	C	0.3427	11/39/39	0.8152				INTERGENIC
rs7940985	11	50117758	G	A	0.05618	0/10/79	1				INTERGENIC
rs7941855	11	51417031	A	G	0.05618	0/10/79	1				INTERGENIC
rs7943197	11	50447311	A	G	0.05618	0/10/79	1				INTERGENIC
rs7946556	11	49944874	G	A	0.4831	22/42/25	0.6712				INTERGENIC
rs7947900	11	316299	A	C	0.4888	17/53/19	0.09211				INTERGENIC
rs7956626	12	33901640	A	G	0.4659	21/40/27	0.4001				INTERGENIC
rs7963716	12	38876090	A	G	0.3989	16/39/34	0.5062				INTERGENIC
rs7966062	12	9617083	A	C	0.4607	19/44/26	1				INTERGENIC
rs7968230	12	133481917	A	G	0.3989	18/35/36	0.1199				INTERGENIC
rs7969922	12	38529491	A	G	0.382	16/36/37	0.1816				INTERGENIC
rs7981648	13	50698153	C	A	0.191	3/28/58	1	NR_002612	DLEU2	Silent	INTRON,EXON
rs7994632	13	20146417	G	A	0.2303	4/33/52	1				INTERGENIC
rs7995909	13	25013297	G	A	0.4494	22/36/31	0.0887	NM_006437	PARP4	Silent	INTRON
rs799912	17	41257134	G	A	0.2809	7/36/46	1	NM_007299,NM_007298,NM_007297,NM_007294,NR_027676,NM_007300	BRCA1,BRCA1,BRCA1,BRCA1,BRCA1,BRCA1	Silent,Silent,Silent,Silent,Silent,Silent	INTRON
rs799917	17	41244936	A	G	0.2753	7/35/47	1	NM_007299,NM_007298,NM_007297,NM_007294,NR_027676,NM_007300	BRCA1,BRCA1,BRCA1,BRCA1,BRCA1,BRCA1	Silent,Silent,Missense_P824L,Missense_P871L,Silent,Missense_P871L	INTRON,EXON
rs8000530	13	20147255	G	A	0.2303	4/33/52	1				INTERGENIC
rs8000715	13	53228119	G	A	0.07303	0/13/76	1	NM_001130912,NM_006704	SUGT1,SUGT1	Silent,Silent	INTRON
rs800075	3	144347744	G	A	0.483	13/59/16	0.002546				INTERGENIC
rs8002861	13	44474517	A	G	0.4157	16/42/31	0.8279				INTERGENIC
rs8025458	15	40842299	A	G	0.4101	19/35/35	0.08147				INTERGENIC
rs8026605	15	40875584	G	A	0.4719	23/38/28	0.2019				INTERGENIC
rs8029385	15	41444953	A	G	0.07865	1/12/76	0.4252				INTERGENIC
rs8031427	15	40977176	A	G	0.4438	23/33/33	0.01912				INTERGENIC
rs8036227	15	83401124	A	G	0.1011	1/16/72	1	NR_036446	LOC283693	Silent	INTRON
rs803686	15	83219340	A	G	0.3764	13/41/35	0.8247	NM_001079535,NM_001079533,NM_030594,NM_001079534	CPEB1,CPEB1,CPEB1,CPEB1	Silent,Silent,Silent,Silent	INTRON
rs8041534	15	40915045	C	A	0.4775	23/39/27	0.288	NM_144508,NM_170589	CASC5,CASC5	Synonymous_T861T,Synonymous_T887T	EXON
rs8048741	16	31758245	G	A	0.3427	8/45/36	0.3468	NM_001130913	ZNF720	Silent	INTRON
rs8059194	16	68749663	G	A	0.3708	13/40/36	0.82				INTERGENIC
rs8063059	16	48523443	G	A	0.4775	20/45/24	1				INTERGENIC
rs8066156	17	30361629	G	A	0.1023	0/18/70	0.5904	NM_052888	LRRC37B	Silent	INTRON
rs8066592	17	77686881	A	C	0.1685	4/22/63	0.2587				INTERGENIC
rs8071916	17	56660279	A	G	0.3764	12/43/34	1	NM_001201457,NM_198393,NM_031272	TEX14,TEX14,TEX14	Silent,Silent,Silent	INTRON,EXON
rs8073382	17	14048767	A	G	0.3371	10/40/39	1	NM_001303	COX10	Silent	INTRON
rs8077092	17	30281992	G	A	0.09551	0/17/72	1	NM_015355	SUZ12	Silent	INTRON
rs8079695	17	44161441	A	G	0.3315	9/41/39	0.8137	NM_001193465,NM_001193466,NM_015443	KANSL1,KANSL1,KANSL1	Silent,Silent,Silent	INTRON
rs8080284	17	14611611	G	A	0.2247	7/26/56	0.1313				INTERGENIC
rs8081016	17	30331751	G	A	0.09551	0/17/72	1				INTERGENIC
rs8090097	18	31413448	C	A	0.4663	21/41/27	0.5238				INTERGENIC
rs8097667	18	31387003	G	A	0.4831	23/40/26	0.3957				INTERGENIC
rs8111441	19	21139662	C	A	0.2472	8/28/53	0.1552				EXON
rs8112960	19	21775371	A	G	0.3315	13/33/43	0.1496				INTERGENIC
rs8137637	22	17103717	C	A	0.2809	8/34/47	0.6037	NR_001591	TPTEP1	Silent	INTRON
rs8176199	17	41230524	C	A	0.2216	4/31/53	1	NM_007299,NM_007298,NM_007297,NM_007294,NR_027676,NM_007300	BRCA1,BRCA1,BRCA1,BRCA1,BRCA1,BRCA1	Silent,Silent,Silent,Silent,Silent,Silent	INTRON
rs8176318	17	41197274	A	C	0.2753	7/35/47	1	NM_007299,NM_007298,NM_007297,NM_007294,NR_027676,NM_007300	BRCA1,BRCA1,BRCA1,BRCA1,BRCA1,BRCA1	Silent,Silent,Silent,Silent,Silent,Silent	UTR,EXON
rs818269	6	79051952	A	C	0.3202	11/35/43	0.3405				INTERGENIC
rs8186106	11	50551954	A	G	0.3539	11/41/37	1				INTERGENIC
rs826893	12	39100536	A	G	0.4494	21/38/30	0.2022	NM_153634	CPNE8	Silent	INTRON
rs8321	6	30032522	C	A	0.06742	0/12/77	1	NM_170783,NM_014596	ZNRD1,ZNRD1	Silent,Silent	UTR
rs850522	17	47316259	G	A	0.2841	9/32/47	0.3041				INTERGENIC
rs853676	6	28299687	A	G	0.08427	0/15/74	1	NM_001243243,NM_001243241,NM_001243244,NM_001243242,NM_001135216,NM_030899	ZNF323,ZNF323,ZNF323,ZNF323,ZNF323,ZNF323	Silent,Silent,Silent,Silent,Silent,Silent	INTRON
rs853679	6	28296863	A	C	0.08427	0/15/74	1	NM_001243243,NM_001243241,NM_001243244,NM_001243242,NM_001135216,NM_030899	ZNF323,ZNF323,ZNF323,ZNF323,ZNF323,ZNF323	Silent,Silent,Silent,Silent,Silent,Silent	INTRON
rs853685	6	28288785	A	G	0.08427	0/15/74	1				INTERGENIC
rs855436	9	33702339	A	G	0.4091	18/36/34	0.1845				INTERGENIC
rs855441	9	33731480	G	A	0.4101	18/37/34	0.1918				INTERGENIC
rs859743	2	90107940	C	A	0.2978	12/29/48	0.04243				INTERGENIC
rs868045	16	90102835	G	A	0.4157	19/36/34	0.1273	NM_001481,NR_023348	GAS8,GAS8	Synonymous_E199E,Silent	EXON
rs871888	16	29318906	G	A	0.2865	9/33/47	0.4354	NR_002939	SNX29P2	Silent	INTRON
rs873927	1	1366830	G	A	0.309	11/33/45	0.2187				INTERGENIC
rs876896	12	112298257	G	A	0.07303	1/11/77	0.3761	NM_139078,NM_003668	MAPKAPK5,MAPKAPK5	Silent,Silent	INTRON
rs879597	20	30108533	G	A	0.1854	1/31/57	0.2865	NM_178582,NM_178581,NM_178580,NM_030789	HM13,HM13,HM13,HM13	Silent,Silent,Silent,Silent	INTRON
rs881642	4	10133873	A	G	0.2697	8/32/49	0.4223				INTERGENIC
rs881643	4	10134117	A	G	0.2809	8/34/47	0.6037				INTERGENIC
rs883035	3	39823517	A	G	0.1517	0/27/62	0.2043				INTERGENIC
rs883207	3	125733081	A	C	0.3146	10/36/43	0.6227	NM_017836,NM_001008486,NM_001008487,NM_001164475,NM_001008485	SLC41A3,SLC41A3,SLC41A3,SLC41A3,SLC41A3	Silent,Silent,Silent,Silent,Silent	INTRON,EXON
rs884218	9	139847570	A	G	0.3764	12/43/34	1	NM_178536	LCN12	Silent	INTRON
rs885913	6	30174428	T	A	0.08989	0/16/73	1	NM_001242783,NM_003449	TRIM26,TRIM26	Silent,Silent	INTRON
rs885916	6	30202571	A	G	0.08989	0/16/73	1				INTERGENIC
rs886224	17	30229902	G	A	0.1136	0/20/68	0.5924				INTERGENIC
rs886422	6	30864279	A	G	0.07865	0/14/75	1	NM_001954,NM_013993,NM_001202523,NM_001202522,NM_001202521,NM_013994	DDR1,DDR1,DDR1,DDR1,DDR1,DDR1	Silent,Silent,Silent,Silent,Silent,Silent	INTRON
rs886424	6	30782002	A	G	0.08427	0/15/74	1				INTERGENIC
rs895266	13	44461179	G	A	0.3034	8/38/43	1	NM_001128303,NM_153218	LACC1,LACC1	Silent,Silent	INTRON
rs896762	7	158182029	A	G	0.4438	20/39/30	0.2887	NM_130843,NM_130842,NM_002847	PTPRN2,PTPRN2,PTPRN2	Silent,Silent,Silent	INTRON
rs901462	3	149919818	C	A	0.2584	9/28/52	0.09816				INTERGENIC
rs905450	15	82444437	A	G	0.264	9/29/51	0.1685	NM_024580,NM_001040610	EFTUD1,EFTUD1	Synonymous_G786G,Synonymous_G735G	EXON
rs915945	17	41179864	A	G	0.2753	7/35/47	1	NM_005440	RND2	Silent	INTRON
rs916570	6	30066031	G	A	0.2135	3/32/54	0.7524				INTERGENIC
rs9213	2	218386	A	G	0.382	17/34/38	0.07461	NM_001159597,NM_015677	SH3YL1,SH3YL1	Silent,Silent	UTR
rs9257803	6	29344395	A	G	0.07865	0/14/75	1				INTERGENIC
rs9257805	6	29346329	G	A	0.07865	0/14/75	1				INTERGENIC
rs9257809	6	29356331	G	A	0.05618	0/10/79	1				INTERGENIC
rs9258122	6	29671740	A	G	0.2247	4/32/53	1				INTERGENIC
rs9261290	6	30038647	G	A	0.06742	0/12/77	1	NM_170769,NM_025236	RNF39,RNF39	Silent,Silent	UTR
rs9261536	6	30131349	A	G	0.1236	1/20/68	1	NM_033229	TRIM15	Silent	UTR
rs9261538	6	30143491	G	A	0.1011	1/16/72	1				INTERGENIC
rs9261547	6	30154928	G	A	0.1236	1/20/68	1	NM_001242783,NM_003449	TRIM26,TRIM26	Silent,Silent	INTRON
rs9261588	6	30210807	A	C	0.1236	1/20/68	1				INTERGENIC
rs9262132	6	30611350	A	C	0.08427	0/15/74	1	NM_024909,NM_001254952,NM_001031722	ATAT1,ATAT1,ATAT1	Silent,Silent,Silent	INTRON
rs9262135	6	30618906	G	A	0.07865	0/14/75	1	NM_001161376,NM_001109938,NM_145029	C6orf136,C6orf136,C6orf136	Silent,Silent,Silent	INTRON
rs9262141	6	30644137	G	A	0.07955	0/14/74	1				INTERGENIC
rs9262142	6	30650026	A	G	0.07865	0/14/75	1	NM_133471,NM_001134870	PPP1R18,PPP1R18	Silent,Silent	INTRON
rs9262143	6	30652781	A	G	0.07865	0/14/75	1	NM_133471,NM_001134870	PPP1R18,PPP1R18	Missense_G339R,Missense_G339R	EXON
rs9268219	6	32284108	C	A	0.07865	0/14/75	1	NM_006781	C6orf10	Silent	INTRON
rs9268235	6	32290208	A	G	0.07865	0/14/75	1	NM_006781	C6orf10	Silent	INTRON
rs9268658	6	32410716	A	G	0.3315	7/45/37	0.2364	NM_019111	HLA-DRA	Silent	INTRON
rs9268853	6	32429643	G	A	0.264	4/39/46	0.2868				INTERGENIC
rs9271488	6	32589000	A	C	0.2753	5/39/45	0.4354				INTERGENIC
rs9273327	6	32623223	C	A	0.08427	0/15/74	1				INTERGENIC
rs9276689	6	32751962	A	G	0.06742	0/12/77	1				INTERGENIC
rs9286790	6	32439828	A	G	0.264	4/39/46	0.2868				INTERGENIC
rs9289805	3	149897772	G	A	0.1685	3/24/62	0.7057				INTERGENIC
rs9289952	3	155003301	A	C	0.4382	19/40/30	0.3972				INTERGENIC
rs929156	6	30139699	A	G	0.2978	11/31/47	0.1283	NM_033229	TRIM15	Missense_S324N	EXON
rs929157	6	30137209	A	G	0.08989	0/16/73	1	NM_033229	TRIM15	Silent	INTRON
rs929209	16	31743663	A	G	0.3427	8/45/36	0.3468	NM_001130913	ZNF720	Silent	INTRON
rs9297181	8	29876605	A	G	0.1461	4/18/67	0.08258				INTERGENIC
rs9303690	17	34005513	G	A	0.2022	3/30/56	1	NM_001282,NM_001030006	AP2B1,AP2B1	Silent,Silent	INTRON
rs9332434	11	50097417	A	G	0.4831	22/42/25	0.6712				INTERGENIC
rs9347131	6	158634878	G	A	0.09551	2/13/74	0.1691				INTERGENIC
rs9348153	6	158643526	A	G	0.07865	1/12/76	0.4252				INTERGENIC
rs936135	4	48991540	G	A	0.2753	8/33/48	0.5937	NM_025087	CWH43	Silent	INTRON
rs9366302	6	19613858	A	C	0.3989	16/39/34	0.5062				INTERGENIC
rs9366717	6	28191057	A	G	0.08989	0/16/73	1				INTERGENIC
rs9368726	6	32438542	G	A	0.2614	4/38/46	0.4068				INTERGENIC
rs9370718	6	58047654	A	G	0.2079	5/27/57	0.5167				INTERGENIC
rs937430	11	49542457	G	A	0.2865	10/31/48	0.1928				INTERGENIC
rs9377706	6	58488290	A	C	0.1236	1/20/68	1				INTERGENIC
rs9377722	6	58654742	A	G	0.1236	1/20/68	1				INTERGENIC
rs9380064	6	28143118	G	A	0.08989	0/16/73	1				INTERGENIC
rs9380069	6	28203300	G	A	0.09551	0/17/72	1				INTERGENIC
rs9389034	6	133138010	G	A	0.4382	17/44/28	1	NM_001016,NR_002435	RPS12,SNORD100	Silent,Silent	INTRON,EXON
rs9389037	6	133171832	G	A	0.4045	16/40/33	0.5155				INTERGENIC
rs9393929	6	28696063	A	C	0.05618	0/10/79	1				INTERGENIC
rs9396441	6	57987300	A	G	0.2135	5/28/56	0.5327				INTERGENIC
rs9402461	6	133164442	A	G	0.4157	17/40/32	0.5142				INTERGENIC
rs940494	7	56348924	G	A	0.2247	2/36/51	0.2203				INTERGENIC
rs9405108	6	32438648	A	G	0.264	4/39/46	0.2868				INTERGENIC
rs942036	13	112683037	G	A	0.3652	10/45/34	0.4951				INTERGENIC
rs9453585	6	66796668	G	A	0.3202	8/41/40	0.8072				INTERGENIC
rs9476425	6	58010708	G	A	0.2753	7/35/47	1				INTERGENIC
rs9493450	6	133135807	A	G	0.4886	23/40/25	0.3987	NM_001016	RPS12	Silent	INTRON
rs9493458	6	133155584	C	A	0.4213	16/43/30	1				INTERGENIC
rs9493468	6	133183294	G	A	0.4045	16/40/33	0.5155				INTERGENIC
rs9508485	13	20127885	G	A	0.2247	4/32/53	1				INTERGENIC
rs9512950	13	19972233	C	A	0.2079	3/31/55	0.7539				INTERGENIC
rs9525776	13	44030966	A	G	0.3371	13/34/42	0.1629	NM_017993,NM_001242863,NM_001127615	ENOX1,ENOX1,ENOX1	Silent,Silent,Silent	INTRON
rs9525850	13	44402100	G	A	0.3876	17/35/37	0.1184				INTERGENIC
rs9525855	13	44431660	G	A	0.3989	13/45/31	0.6648	NM_144974	CCDC122	Silent	INTRON
rs9525873	13	44482204	G	A	0.3258	10/38/41	0.8105				INTERGENIC
rs9526812	13	52530989	G	A	0.4719	19/46/24	0.8327	NM_001243182,NM_001005918,NM_000053	ATP7B,ATP7B,ATP7B	Silent,Silent,Silent	INTRON
rs9526814	13	52539526	C	A	0.4719	19/46/24	0.8327	NM_001243182,NM_001005918,NM_000053	ATP7B,ATP7B,ATP7B	Silent,Silent,Silent	INTRON,EXON
rs9526957	13	53191674	G	A	0.06742	0/12/77	1	NM_001011725,NM_001011724	HNRNPA1L2,HNRNPA1L2	Silent,Silent	UTR
rs9536184	13	53173587	A	G	0.07303	0/13/76	1				INTERGENIC
rs9536242	13	53277098	C	A	0.3764	12/43/34	1				INTERGENIC
rs9562532	13	44599789	G	A	0.2303	4/33/52	1	NR_026955	LINC00284	Silent	INTRON
rs957765	6	30142690	A	G	0.2809	11/28/50	0.03836				INTERGENIC
rs9578369	13	21897729	G	A	0.4663	24/35/30	0.05509				INTERGENIC
rs9580934	13	24885133	A	G	0.1742	5/21/63	0.1282	NM_178540	C1QTNF9	Silent	INTRON
rs9590769	13	44095877	A	G	0.2584	8/30/51	0.2701	NM_017993,NM_001242863,NM_001127615	ENOX1,ENOX1,ENOX1	Silent,Silent,Silent	INTRON
rs959167	15	93978414	G	A	0.1236	1/20/68	1				INTERGENIC
rs9594966	13	44078678	C	A	0.264	8/31/50	0.4104	NM_017993,NM_001242863,NM_001127615	ENOX1,ENOX1,ENOX1	Silent,Silent,Silent	INTRON
rs9594971	13	44129615	G	A	0.2216	5/29/54	0.7561	NM_017993,NM_001242863,NM_001127615	ENOX1,ENOX1,ENOX1	Silent,Silent,Silent	INTRON
rs9604122	13	112667537	A	G	0.3146	9/38/42	1				INTERGENIC
rs9644228	8	47320513	G	A	0.3483	9/44/36	0.4883				INTERGENIC
rs967055	8	47617956	G	A	0.3427	9/43/37	0.6386				INTERGENIC
rs9674439	16	33836510	G	A	0.4148	19/35/34	0.1225				INTERGENIC
rs9692345	7	97595184	A	G	0.2584	5/36/48	0.7835				INTERGENIC
rs9695629	9	140205159	C	A	0.08427	1/13/75	0.4743	NM_017820	EXD3	Silent	INTRON
rs973077	5	149373140	G	A	0.1404	3/19/67	0.3652	NM_001243253,NM_030953	TIGD6,TIGD6	Silent,Silent	UTR
rs9751	17	6481933	G	A	0.4551	17/47/25	0.6695	NM_014804	KIAA0753	Silent	UTR
rs975978	9	140587156	G	A	0.2809	11/28/50	0.03836	NM_024757,NM_001145527	EHMT1,EHMT1	Silent,Silent	INTRON
rs9791	14	93170993	A	G	0.4045	16/40/33	0.5155	NM_005606,NM_001008530	LGMN,LGMN	Synonymous_P417P,Synonymous_P417P	EXON
rs9806410	15	40851755	G	A	0.4101	19/35/35	0.08147	NM_001080791,NM_052849,NM_001080792	C15orf57,C15orf57,C15orf57	Silent,Silent,Silent	INTRON
rs9830748	3	75605157	A	G	0.4318	20/36/32	0.1295				INTERGENIC
rs983655	13	44058279	A	G	0.264	8/31/50	0.4104	NM_017993,NM_001242863,NM_001127615	ENOX1,ENOX1,ENOX1	Silent,Silent,Silent	UTR
rs9837428	3	195486869	G	A	0.3146	11/34/44	0.3245	NM_004532,NM_018406,NM_138297	MUC4,MUC4,MUC4	Silent,Silent,Silent	INTRON
rs9857966	3	136279390	G	A	0.2079	7/23/59	0.051	NM_005862	STAG1	Silent	INTRON
rs9872864	3	49792023	A	G	0.4101	10/53/26	0.04762	NM_153273,NM_001242829,NM_001006115	IP6K1,IP6K1,IP6K1	Silent,Silent,Silent	INTRON
rs9884326	4	91532461	A	G	0.3483	12/38/39	0.6403	NM_001145065,NM_207491	FAM190A,FAM190A	Silent,Silent	INTRON
rs9889419	17	56473259	G	A	0.382	12/44/33	0.8224	NM_017763	RNF43	Silent	INTRON
rs9892952	17	30435777	C	A	0.1517	2/23/64	1				INTERGENIC
rs9893261	17	14623433	A	G	0.2584	6/34/49	1				INTERGENIC
rs9907940	17	56663842	A	G	0.375	11/44/33	0.6509	NM_001201457,NM_198393,NM_031272	TEX14,TEX14,TEX14	Silent,Silent,Silent	INTRON,EXON
rs9908147	17	6563775	G	A	0.483	18/49/21	0.3924	NR_045985	ALOX15P1	Silent	INTRON
rs9909295	17	30454720	G	A	0.1517	2/23/64	1				INTERGENIC
rs9911630	17	41188342	G	A	0.2809	7/36/46	1				INTERGENIC
rs9911968	17	6558329	A	G	0.4663	18/47/24	0.6717				INTERGENIC
rs9912203	17	41445145	A	G	0.2809	7/36/46	1				INTERGENIC
rs9916805	17	14619256	A	G	0.2584	6/34/49	1				INTERGENIC
rs9926	4	10076860	A	G	0.2022	5/26/58	0.3372	NM_005112,NM_017491	WDR1,WDR1	Silent,Silent	UTR
rs9945976	18	31409314	G	A	0.4888	23/41/25	0.5243				INTERGENIC
rs9946977	18	77516217	A	G	0.2416	7/29/53	0.3817				INTERGENIC
rs9959347	18	31316169	G	A	0.4775	21/43/25	0.8319	NM_030632	ASXL3	Silent	INTRON
rs9974294	21	46411884	A	C	0.2865	9/33/47	0.4354	NR_033840	LINC00163	Silent	INTRON
rs9974410	21	44263084	C	A	0.3596	14/36/39	0.2545				INTERGENIC
rs9978838	21	33881815	G	A	0.3876	14/41/34	0.8239	NM_058187	C21orf63	Silent	INTRON
rs9990701	4	10388610	A	G	0.3427	13/35/41	0.2422				INTERGENIC
rs999197	15	40795198	A	G	0.4157	18/38/33	0.2766				INTERGENIC

## Sheet: c) Annotation CpGs
CpG_ID	ILMNID	CHR	MAPINFO	INFINIUM_DESIGN_TYPE	STRAND	UCSC_REFGENE_NAME	UCSC_REFGENE_ACCESSION	UCSC_REFGENE_GROUP	UCSC_CPG_ISLANDS_NAME	RELATION_TO_UCSC_CPG_ISLAND	REGULATORY_FEATURE_GROUP	STRETCH_ENHANCERS_ISLETS	ACTIVE_ENHANCER_ISLETS	CROSS_REACTIVITY	#CROSS_REACTIVE_TARGETS_47_BASES_MATCH	#CROSS_REACTIVE_TARGETS_48_BASES_MATCH	#CROSS_REACTIVE_TARGETS_49_BASES_MATCH	#CROSS_REACTIVE_TARGETS_50_BASES_MATCH	PROBE_SNP	SNP_ID	BASE_FROM_MAPINFO	BASE_FROM_SBE	SNP_CHR	SNP_POS	AF	EUR_AF
cg00119778	cg00119778	6	32466447	II	F			Intergenic		Open_Sea		NA	NA		0	0	0	0		NA	NA	NA	NA	NA	NA	NA
cg00160777	cg00160777	16	23764590	II	R	CHP2	NM_022097	TSS1500	chr16:23765969-23766869	N_Shore		NA	NA		6	1	1	0		rs246335	MAPINFO-12	13	16	23764578	1	1
cg00160777	cg00160777	16	23764590	II	R	CHP2	NM_022097	TSS1500	chr16:23765969-23766869	N_Shore		NA	NA		6	1	1	0		rs192500930	MAPINFO-15	16	16	23764575	0.0018	0.0026
cg00198759	cg00198759	10	81444321	II	F	LOC650623	NR_027512	Body	chr10:81444163-81444474	Island		NA	NA		1	0	1	0		NA	NA	NA	NA	NA	NA	NA
cg00369151	cg00369151	10	23002323	I	F	PIP4K2A	NM_005028	Body	chr10:23002155-23003790	Island	Promoter_Associated	NA	NA		0	0	0	0		NA	NA	NA	NA	NA	NA	NA
cg00502035	cg00502035	10	125751386	I	R			Intergenic	chr10:125751132-125751984	Island		NA	NA		0	1	0	0		NA	NA	NA	NA	NA	NA	NA
cg00736530	cg00736530	18	75734	I	R			Intergenic	chr18:75576-76027	Island		NA	NA		1	0	2	0		rs183373948	MAPINFO-15	17	18	75719	0.0014	NA
cg00738849	cg00738849	4	190906046	I	R	TUBB4Q	NM_020040	TSS200	chr4:190905233-190906124	Island		NA	NA		0	5	1	0		rs66954538	MAPINFO-21	23	4	190906025	0.5	0.48
cg00738849	cg00738849	4	190906046	I	R	TUBB4Q	NM_020040	TSS200	chr4:190905233-190906124	Island		NA	NA		0	5	1	0		rs74603437	MAPINFO-31	33	4	190906015	0.03	0.004
cg00740803	cg00740803	4	113143664	I	R			Intergenic		Open_Sea		NA	NA		0	0	0	0		NA	NA	NA	NA	NA	NA	NA
cg00806126	cg00806126	19	22604979	I	F	ZNF98	NM_001098626	Body		Open_Sea		NA	NA		6	1	1	0		NA	NA	NA	NA	NA	NA	NA
cg00837290	cg00837290	16	89350068	I	F	ANKRD11	NM_013275	Body	chr16:89345463-89348521	S_Shore		NA	NA		0	0	0	0		rs201376347	MAPINFO+49	50	16	89350117	0.0005	NA
cg00846647	cg00846647	17	44060252	I	R	MAPT;MAPT;MAPT;MAPT;MAPT;MAPT	NM_016835;NM_001123067;NM_016834;NM_005910;NM_001123066;NM_016841	Body;Body;Body;Body;Body;Body	chr17:44060246-44060530	Island		NA	NA		0	0	0	0		rs117194726	MAPINFO-4	6	17	44060248	0.12	0.23
cg00846647	cg00846647	17	44060252	I	R	MAPT;MAPT;MAPT;MAPT;MAPT;MAPT	NM_016835;NM_001123067;NM_016834;NM_005910;NM_001123066;NM_016841	Body;Body;Body;Body;Body;Body	chr17:44060246-44060530	Island		NA	NA		0	0	0	0		rs142076597	MAPINFO-19	21	17	44060233	0.0005	NA
cg00902417	cg00902417	17	15492168	II	R	CDRT1	NM_006382	3'UTR		Open_Sea		NA	NA		0	0	0	0		NA	NA	NA	NA	NA	NA	NA
cg00902674	cg00902674	3	111904703	II	F	SLC9A10	NM_183061	Body	chr3:111904382-111904845	Island		NA	NA		0	0	1	0		rs113370398	SBE	0	3	111904703	0.12	0.08
cg00903577	cg00903577	6	28831109	II	F			Intergenic	chr6:28831682-28832134	N_Shore	Promoter_Associated	NA	NA		0	0	0	0		NA	NA	NA	NA	NA	NA	NA
cg01027929	cg01027929	7	26241406	I	R	HNRNPA2B1;CBX3;CBX3;HNRNPA2B1;CBX3	NM_031243;NM_016587;NM_007276;NM_002137;NM_016587	TSS1500;1stExon;5'UTR;TSS1500;5'UTR	chr7:26239418-26242062	Island	Promoter_Associated	NA	NA		0	0	0	0		NA	NA	NA	NA	NA	NA	NA
cg01046833	cg01046833	11	51515596	II	F	OR4C46	NM_001004703	1stExon		Open_Sea		NA	NA		0	0	1	0		rs74396937	MAPINFO+44	44	11	51515640	0.15	0.09
cg01046833	cg01046833	11	51515596	II	F	OR4C46	NM_001004703	1stExon		Open_Sea		NA	NA		0	0	1	0		rs141105102	MAPINFO+8	8	11	51515604	0.0046	0.01
cg01046833	cg01046833	11	51515596	II	F	OR4C46	NM_001004703	1stExon		Open_Sea		NA	NA		0	0	1	0		rs61890420	SBE	0	11	51515596	0.02	0.05
cg01046833	cg01046833	11	51515596	II	F	OR4C46	NM_001004703	1stExon		Open_Sea		NA	NA		0	0	1	0		rs143364299	MAPINFO+1	1	11	51515597	0.0005	0.0013
cg01049884	cg01049884	8	48418189	I	F	KIAA0146	NM_001080394	Body		Open_Sea		NA	NA		0	0	0	0		rs149057292	MAPINFO+0	1	8	48418189	0.0037	0.004
cg01049884	cg01049884	8	48418189	I	F	KIAA0146	NM_001080394	Body		Open_Sea		NA	NA		0	0	0	0		rs12549996	MAPINFO+17	18	8	48418206	0.47	0.58
cg01171360	cg01171360	6	293285	I	F	DUSP22	NM_020185	Body	chr6:291948-292839	S_Shore		NA	NA		0	0	0	0		rs72838722	MAPINFO+6	7	6	293291	0.0018	0.01
cg01171360	cg01171360	6	293285	I	F	DUSP22	NM_020185	Body	chr6:291948-292839	S_Shore		NA	NA		0	0	0	0		rs7767281	MAPINFO+47	48	6	293332	0.05	0.04
cg01256320	cg01256320	12	133087207	II	R	FBRSL1	NM_001142641	Body		Open_Sea		chr12:133070800:133102200	NA		0	0	0	1		rs114447470	SBE	0	12	133087208	0.01	NA
cg01256320	cg01256320	12	133087207	II	R	FBRSL1	NM_001142641	Body		Open_Sea		chr12:133070800:133102200	NA		0	0	0	1		rs191216601	MAPINFO-43	44	12	133087164	0.0005	NA
cg01326018	cg01326018	6	57350270	II	F	PRIM2	NM_000947	Body		Open_Sea		chr6:57341800:57356600	NA		0	0	0	0		NA	NA	NA	NA	NA	NA	NA
cg01369511	cg01369511	2	70528091	II	R	FAM136A	NM_032822	Body	chr2:70528608-70529337	N_Shore		NA	NA		1	3	0	0		rs72904358	SBE	0	2	70528092	0.08	0.01
cg01369511	cg01369511	2	70528091	II	R	FAM136A	NM_032822	Body	chr2:70528608-70529337	N_Shore		NA	NA		1	3	0	0		rs148232572	MAPINFO-28	29	2	70528063	0.0005	NA
cg01397495	cg01397495	2	136496804	II	R			Intergenic	chr2:136499145-136500144	N_Shelf		NA	NA		0	0	0	0		rs35215526	SBE	0	2	136496805	0.17	0.14
cg01418896	cg01418896	7	153108684	II	F			Intergenic		Open_Sea		NA	NA		0	0	2	0		NA	NA	NA	NA	NA	NA	NA
cg01546046	cg01546046	14	31494849	I	F	AP4S1;AP4S1;STRN3;STRN3;AP4S1;AP4S1	NM_007077;NM_001128126;NM_001083893;NM_014574;NM_007077;NM_001128126	5'UTR;1stExon;Body;Body;1stExon;5'UTR	chr14:31494794-31496056	Island		NA	NA		0	1	0	0		NA	NA	NA	NA	NA	NA	NA
cg01570182	cg01570182	17	44337453	I	R			Intergenic	chr17:44337401-44337926	Island		NA	NA		0	1	1	0		NA	NA	NA	NA	NA	NA	NA
cg01620082	cg01620082	3	125678407	II	F			Intergenic	chr3:125677127-125678408	Island		NA	NA		0	0	0	0		rs186306627	MAPINFO+15	15	3	125678422	0.0037	NA
cg01624645	cg01624645	16	88058253	I	R	BANP;BANP	NM_017869;NM_079837	Body;Body	chr16:88061122-88061595	N_Shelf	Unclassified_Cell_type_specific	NA	NA		1	0	0	0		rs181725307	MAPINFO-32	34	16	88058221	0.01	0.0013
cg01692616	cg01692616	7	56877828	I	R			Intergenic	chr7:56880491-56880713	N_Shelf		NA	NA		6	15	1	0		rs185562088	MAPINFO-38	40	7	56877790	0.01	0.01
cg01692616	cg01692616	7	56877828	I	R			Intergenic	chr7:56880491-56880713	N_Shelf		NA	NA		6	15	1	0		rs71550945	MAPINFO-44	46	7	56877784	0.05	0.12
cg01706409	cg01706409	11	60524907	II	R	MS4A15;MS4A15	NM_001098835;NM_152717	5'UTR;5'UTR		Open_Sea	Unclassified_Cell_type_specific	NA	NA		0	0	0	0		NA	NA	NA	NA	NA	NA	NA
cg01710666	cg01710666	6	62224316	II	F			Intergenic		Open_Sea		NA	NA		0	0	0	0		rs415480	MAPINFO+1	1	6	62224317	0.18	0.24
cg01710666	cg01710666	6	62224316	II	F			Intergenic		Open_Sea		NA	NA		0	0	0	0		rs190528234	MAPINFO+44	44	6	62224360	0.0009	NA
cg01783736	cg01783736	2	95454741	II	R	ANKRD20B	NR_003366	Body		Open_Sea		NA	NA		10	2	0	0		rs11903342	MAPINFO-19	20	2	95454722	0.01	NA
cg01783736	cg01783736	2	95454741	II	R	ANKRD20B	NR_003366	Body		Open_Sea		NA	NA		10	2	0	0		rs146914758	MAPINFO-10	11	2	95454731	0.0014	NA
cg01783736	cg01783736	2	95454741	II	R	ANKRD20B	NR_003366	Body		Open_Sea		NA	NA		10	2	0	0		rs10208474	SBE	0	2	95454742	0.36	0.3
cg01787110	cg01787110	1	109008453	II	R	NBPF6;NBPF6	NM_001143987;NM_001143988	Body;Body		Open_Sea		NA	NA		0	0	2	0		NA	NA	NA	NA	NA	NA	NA
cg01796902	cg01796902	7	137830988	I	F			Intergenic		Open_Sea		NA	NA		4	1	1	0		rs187296917	MAPINFO+7	8	7	137830995	0.0005	NA
cg01933245	cg01933245	15	40969222	I	R			Intergenic		Open_Sea		NA	NA		27	20	4	0		rs7176221	MAPINFO+0	2	15	40969222	0.68	0.85
cg02030672	cg02030672	11	45687055	I	R	CHST1;CHST1	NM_003654;NM_003654	5'UTR;1stExon	chr11:45686160-45687495	Island	Unclassified_Cell_type_specific	NA	NA		0	0	0	0		NA	NA	NA	NA	NA	NA	NA
cg02157827	cg02157827	6	30711805	I	R	FLOT1;IER3	NM_005803;NM_003897	TSS1500;Body	chr6:30710307-30712440	Island	Promoter_Associated	NA	NA		0	0	0	0		rs114637387	MAPINFO+0	2	6	30711805	0.95	0.91
cg02157827	cg02157827	6	30711805	I	R	FLOT1;IER3	NM_005803;NM_003897	TSS1500;Body	chr6:30710307-30712440	Island	Promoter_Associated	NA	NA		0	0	0	0		rs147952414	MAPINFO-46	48	6	30711759	0.0005	NA
cg02159489	cg02159489	17	79459563	I	R			Intergenic	chr17:79454734-79455823	S_Shelf		NA	NA		0	0	0	0		rs75959798	MAPINFO-31	33	17	79459532	0.0046	0.01
cg02159489	cg02159489	17	79459563	I	R			Intergenic	chr17:79454734-79455823	S_Shelf		NA	NA		0	0	0	0		rs184783585	MAPINFO-43	45	17	79459520	0.0005	NA
cg02228913	cg02228913	17	44058016	II	R	MAPT;MAPT;MAPT;MAPT;MAPT;MAPT	NM_016835;NM_001123067;NM_016834;NM_005910;NM_001123066;NM_016841	Body;Body;Body;Body;Body;Body	chr17:44060246-44060530	N_Shelf		NA	NA		0	0	0	0		rs113164595	MAPINFO-12	13	17	44058004	0.12	0.23
cg02228913	cg02228913	17	44058016	II	R	MAPT;MAPT;MAPT;MAPT;MAPT;MAPT	NM_016835;NM_001123067;NM_016834;NM_005910;NM_001123066;NM_016841	Body;Body;Body;Body;Body;Body	chr17:44060246-44060530	N_Shelf		NA	NA		0	0	0	0		rs115300662	SBE	0	17	44058017	0.12	0.23
cg02244970	cg02244970	11	55135222	II	F	OR4A15	NM_001005275	TSS200		Open_Sea		NA	NA		0	0	0	0		rs112583747	MAPINFO+36	36	11	55135258	0.03	0.05
cg02244970	cg02244970	11	55135222	II	F	OR4A15	NM_001005275	TSS200		Open_Sea		NA	NA		0	0	0	0		rs113806764	SBE	0	11	55135222	0.04	0.05
cg02244970	cg02244970	11	55135222	II	F	OR4A15	NM_001005275	TSS200		Open_Sea		NA	NA		0	0	0	0		rs184829123	MAPINFO+2	2	11	55135224	0.0014	0.0013
cg02244970	cg02244970	11	55135222	II	F	OR4A15	NM_001005275	TSS200		Open_Sea		NA	NA		0	0	0	0		rs115074285	MAPINFO+35	35	11	55135257	0.01	NA
cg02246922	cg02246922	6	29342824	I	R	OR12D3	NM_030959	1stExon		Open_Sea		NA	NA		0	0	0	0		rs115388145	MAPINFO+1	1	6	29342825	0.32	0.52
cg02262162	cg02262162	3	50878734	II	F	DOCK3	NM_004947	Body		Open_Sea		NA	NA		0	0	0	0		rs2609019	SBE	0	3	50878734	0.09	0.12
cg02267698	cg02267698	19	7991119	I	R	CTXN1	NM_206833	TSS200	chr19:7989497-7991199	Island	Unclassified	NA	NA		0	0	0	0		NA	NA	NA	NA	NA	NA	NA
cg02273106	cg02273106	2	210010325	II	F			Intergenic	chr2:210010093-210010367	Island		NA	NA		0	0	1	0		rs145266581	MAPINFO+37	37	2	210010362	0.01	NA
cg02360868	cg02360868	5	33298053	II	R			Intergenic		Open_Sea		NA	NA		2	1	0	0		NA	NA	NA	NA	NA	NA	NA
cg02569823	cg02569823	6	5851330	I	F			Intergenic	chr6:5851610-5851841	N_Shore	Promoter_Associated	NA	NA		0	0	0	0		rs185882222	MAPINFO+16	17	6	5851346	0.03	NA
cg02569823	cg02569823	6	5851330	I	F			Intergenic	chr6:5851610-5851841	N_Shore	Promoter_Associated	NA	NA		0	0	0	0		rs143713800	MAPINFO+20	21	6	5851350	0.03	NA
cg02637438	cg02637438	8	134584246	I	R	ST3GAL1;ST3GAL1	NM_003033;NM_173344	TSS200;TSS200	chr8:134581969-134584875	Island		NA	NA		0	0	0	0		NA	NA	NA	NA	NA	NA	NA
cg02646394	cg02646394	2	89065379	I	R	FLJ40330	NR_015424	TSS200	chr2:89064493-89065513	Island	Unclassified_Cell_type_specific	NA	NA		2	2	4	0		NA	NA	NA	NA	NA	NA	NA
cg02670466	cg02670466	3	47020191	II	R	NBEAL2	NM_015175	TSS1500	chr3:47020855-47021399	N_Shore		NA	NA		0	0	0	0		rs13079416	MAPINFO-23	24	3	47020168	0.95	1
cg02707552	cg02707552	19	49993758	I	F	RPL13AP5;SNORD35A;SNORD33;SNORD34;RPL13A	NR_026712;NR_000018;NR_000020;NR_000019;NM_012423	Body;TSS1500;TSS200;TSS1500;Body	chr19:49990435-49990965	S_Shelf	Promoter_Associated	NA	NA		2	3	5	0		NA	NA	NA	NA	NA	NA	NA
cg02718200	cg02718200	6	31324269	II	F	HLA-B	NM_005514	Body	chr6:31323946-31325211	Island	Promoter_Associated_Cell_type_specific	NA	NA		1	1	0	0		rs186623972	MAPINFO+2	2	6	31324271	0.01	0.01
cg02718200	cg02718200	6	31324269	II	F	HLA-B	NM_005514	Body	chr6:31323946-31325211	Island	Promoter_Associated_Cell_type_specific	NA	NA		1	1	0	0		rs143594547	SBE	0	6	31324269	0.02	0.03
cg02753903	cg02753903	19	38943525	II	F	RYR1;RYR1	NM_000540;NM_001042723	Body;Body	chr19:38943381-38943735	Island		NA	NA		0	0	0	0		NA	NA	NA	NA	NA	NA	NA
cg02775382	cg02775382	10	109710385	I	R			Intergenic		Open_Sea		NA	NA		1	0	0	0		rs191249498	MAPINFO-19	21	10	109710366	0.01	0.01
cg02800362	cg02800362	5	177631904	I	R	HNRNPAB;HNRNPAB	NM_031266;NM_004499	Body;Body	chr5:177631219-177632508	Island	Promoter_Associated	NA	NA		0	0	0	0		NA	NA	NA	NA	NA	NA	NA
cg02947374	cg02947374	16	88267466	II	R			Intergenic	chr16:88268113-88268367	N_Shore		chr16:88266000:88273200	NA		0	0	1	0		rs13335510	MAPINFO-32	33	16	88267434	0.73	0.87
cg03051742	cg03051742	16	67461683	II	F			Intergenic	chr16:67464388-67465462	N_Shelf	Unclassified	NA	NA		0	0	0	0		rs8061901	SBE	0	16	67461683	0.08	0.04
cg03178781	cg03178781	7	75650855	II	R	STYXL1	NM_016086	Body		Open_Sea		NA	NA		0	0	0	0		NA	NA	NA	NA	NA	NA	NA
cg03187614	cg03187614	6	30127322	II	R	TRIM10;TRIM10	NM_006778;NM_052828	Body;Body		Open_Sea		NA	NA		0	0	0	0		rs115257997	SBE	0	6	30127323	0.18	0.24
cg03187614	cg03187614	6	30127322	II	R	TRIM10;TRIM10	NM_006778;NM_052828	Body;Body		Open_Sea		NA	NA		0	0	0	0		rs114888523	MAPINFO-34	35	6	30127288	0.02	0.02
cg03192919	cg03192919	3	48412245	II	R	FBXW12;FBXW12;FBXW12	NM_207102;NM_001159929;NM_001159927	TSS1500;TSS1500;TSS1500		Open_Sea		NA	NA		0	0	0	0		rs56023037	SBE	0	3	48412246	0.09	0.2
cg03199644	cg03199644	12	69919742	I	R	FRS2;FRS2	NM_001042555;NM_006654	5'UTR;5'UTR		Open_Sea		NA	NA		1	0	0	0		NA	NA	NA	NA	NA	NA	NA
cg03315696	cg03315696	2	95537197	II	R	TEKT4	NM_144705	TSS200	chr2:95537196-95537810	Island		NA	NA		0	0	0	0		rs33986535	MAPINFO-18	19	2	95537179	0.12	0.08
cg03317682	cg03317682	6	32086091	II	R	ATF6B;ATF6B	NM_004381;NM_001136153	Body;Body		Open_Sea		NA	NA		0	0	0	0		rs115897434	SBE	0	6	32086092	0.03	0.03
cg03405491	cg03405491	3	75956119	II	R			Intergenic	chr3:75955759-75956308	Island		NA	NA		0	1	0	0		rs151272173	SBE	0	3	75956120	0.0005	NA
cg03429785	cg03429785	15	59498649	II	R	MYO1E;LDHAL6B	NM_004998;NM_033195	Body;TSS1500	chr15:59498959-59499338	N_Shore		NA	NA		0	2	0	0		rs139263899	MAPINFO-49	50	15	59498600	0.0032	NA
cg03429785	cg03429785	15	59498649	II	R	MYO1E;LDHAL6B	NM_004998;NM_033195	Body;TSS1500	chr15:59498959-59499338	N_Shore		NA	NA		0	2	0	0		rs143482969	MAPINFO-11	12	15	59498638	0.0005	0.0013
cg03429785	cg03429785	15	59498649	II	R	MYO1E;LDHAL6B	NM_004998;NM_033195	Body;TSS1500	chr15:59498959-59499338	N_Shore		NA	NA		0	2	0	0		rs78622620	MAPINFO-12	13	15	59498637	0.09	0.07
cg03462171	cg03462171	16	1664488	I	R	CRAMP1L	NM_020825	TSS200	chr16:1660054-1665095	Island		NA	NA		0	0	0	0		NA	NA	NA	NA	NA	NA	NA
cg03613782	cg03613782	15	29077505	I	R			Intergenic	chr15:29077251-29077684	Island	Unclassified_Cell_type_specific	NA	NA		1	0	0	0		rs58616708	MAPINFO-36	38	15	29077469	0.07	0.01
cg03613782	cg03613782	15	29077505	I	R			Intergenic	chr15:29077251-29077684	Island	Unclassified_Cell_type_specific	NA	NA		1	0	0	0		rs57942058	MAPINFO-45	47	15	29077460	0.21	0.15
cg03613782	cg03613782	15	29077505	I	R			Intergenic	chr15:29077251-29077684	Island	Unclassified_Cell_type_specific	NA	NA		1	0	0	0		rs192080591	MAPINFO-47	49	15	29077458	0.0023	0.01
cg03613782	cg03613782	15	29077505	I	R			Intergenic	chr15:29077251-29077684	Island	Unclassified_Cell_type_specific	NA	NA		1	0	0	0		rs114267763	MAPINFO-31	33	15	29077474	0.01	0.0013
cg03635442	cg03635442	8	49427283	I	R			Intergenic	chr8:49427074-49427416	Island	Unclassified	NA	NA		0	0	0	0		NA	NA	NA	NA	NA	NA	NA
cg03764088	cg03764088	15	23115232	I	F			Intergenic	chr15:23115057-23115471	Island	Unclassified_Cell_type_specific	NA	NA		2	0	0	0		NA	NA	NA	NA	NA	NA	NA
cg03900028	cg03900028	7	64451426	II	F	ZNF117	NM_015852	TSS200		Open_Sea		NA	NA		0	0	0	0		rs3088174	SBE	0	7	64451426	0.47	0.54
cg03900028	cg03900028	7	64451426	II	F	ZNF117	NM_015852	TSS200		Open_Sea		NA	NA		0	0	0	0		rs148967194	MAPINFO+1	1	7	64451427	0.0005	NA
cg03923277	cg03923277	12	104359732	II	R	TDG;TDG	NM_003211;NM_003211	1stExon;5'UTR	chr12:104359406-104360023	Island	Promoter_Associated	NA	NA		0	0	0	0		NA	NA	NA	NA	NA	NA	NA
cg03929089	cg03929089	4	120376271	II	F			Intergenic	chr4:120375746-120376363	Island		NA	NA		2	3	1	0		rs28450134	MAPINFO+47	47	4	120376318	0.3	0.26
cg03944143	cg03944143	17	2595123	II	F	KIAA0664	NM_015229	Body	chr17:2594924-2596274	Island		NA	NA		0	0	0	0		rs149829712	MAPINFO+10	10	17	2595133	0.01	0.01
cg04196064	cg04196064	11	55029786	II	R	TRIM48	NM_024114	1stExon		Open_Sea		NA	NA		0	0	2	0		rs12799381	SBE	0	11	55029787	0.1	0.11
cg04196064	cg04196064	11	55029786	II	R	TRIM48	NM_024114	1stExon		Open_Sea		NA	NA		0	0	2	0		rs191329177	MAPINFO-28	29	11	55029758	0.0027	NA
cg04222842	cg04222842	1	225965391	I	F	SRP9;SRP9	NM_003133;NM_001130440	TSS200;TSS200	chr1:225965330-225965734	Island	Unclassified	NA	NA		0	0	0	0		NA	NA	NA	NA	NA	NA	NA
cg04363536	cg04363536	3	49466872	I	F	NICN1	NM_032316	TSS200	chr3:49466478-49466843	S_Shore	Promoter_Associated	NA	NA		15	2	0	0		rs6446275	SBE	0	3	49466871	0.18	0.23
cg04373760	cg04373760	16	53404718	II	R			Intergenic	chr16:53407327-53407754	N_Shelf		NA	NA		1	0	2	0		NA	NA	NA	NA	NA	NA	NA
cg04456547	cg04456547	11	69071124	II	R			Intergenic		Open_Sea		NA	NA		2	5	3	0		rs4930677	MAPINFO-9	10	11	69071115	0.11	0.1
cg04456547	cg04456547	11	69071124	II	R			Intergenic		Open_Sea		NA	NA		2	5	3	0		rs116992201	MAPINFO-49	50	11	69071075	0.02	0.02
cg04507495	cg04507495	3	47563649	II	F			Intergenic		Open_Sea	Unclassified	NA	NA		0	0	0	0		rs185194549	MAPINFO+12	12	3	47563661	0.01	0.01
cg04507495	cg04507495	3	47563649	II	F			Intergenic		Open_Sea	Unclassified	NA	NA		0	0	0	0		rs193203333	MAPINFO+11	11	3	47563660	0.01	0.01
cg04559908	cg04559908	6	30920123	II	R	DPCR1	NM_080870	Body	chr6:30923208-30923624	N_Shelf	Unclassified_Cell_type_specific	NA	NA		0	0	0	0		rs114043688	MAPINFO-37	38	6	30920086	0.06	0.03
cg04559908	cg04559908	6	30920123	II	R	DPCR1	NM_080870	Body	chr6:30923208-30923624	N_Shelf	Unclassified_Cell_type_specific	NA	NA		0	0	0	0		rs116472565	SBE	0	6	30920124	0.06	0.1
cg04559908	cg04559908	6	30920123	II	R	DPCR1	NM_080870	Body	chr6:30923208-30923624	N_Shelf	Unclassified_Cell_type_specific	NA	NA		0	0	0	0		rs143551263	MAPINFO+0	1	6	30920123	0.0005	NA
cg04627110	cg04627110	6	29635507	II	R	MOG;MOG;MOG;MOG;MOG;MOG;MOG;MOG;MOG;MOG;MOG	NM_206813;NM_001170418;NM_206814;NM_206811;NM_206810;NM_206809;NM_001170417;NM_001008229;NM_001008228;NM_206812;NM_002433	3'UTR;Body;3'UTR;Body;Body;Body;Body;Body;Body;Body;Body		Open_Sea		NA	NA		0	0	0	0		rs142139942	MAPINFO-12	13	6	29635495	0.01	NA
cg04627110	cg04627110	6	29635507	II	R	MOG;MOG;MOG;MOG;MOG;MOG;MOG;MOG;MOG;MOG;MOG	NM_206813;NM_001170418;NM_206814;NM_206811;NM_206810;NM_206809;NM_001170417;NM_001008229;NM_001008228;NM_206812;NM_002433	3'UTR;Body;3'UTR;Body;Body;Body;Body;Body;Body;Body;Body		Open_Sea		NA	NA		0	0	0	0		rs116298651	SBE	0	6	29635508	0.21	0.25
cg04657470	cg04657470	2	198365150	I	R	HSPE1;HSPE1;HSPD1;HSPD1	NM_002157;NM_002157;NM_002156;NM_199440	1stExon;5'UTR;TSS1500;TSS200	chr2:198363689-198365405	Island	Promoter_Associated	NA	NA		0	0	0	0		NA	NA	NA	NA	NA	NA	NA
cg04701034	cg04701034	14	52536175	I	R	NID2	NM_007361	TSS1500	chr14:52534581-52536722	Island	Unclassified	NA	NA		0	0	0	0		rs2357311	MAPINFO-16	18	14	52536159	0.82	0.87
cg04771084	cg04771084	6	31973255	II	F	CYP21A2;CYP21A2	NM_001128590;NM_000500	TSS200;TSS200		Open_Sea		NA	NA		0	0	0	0		rs180964064	MAPINFO+39	39	6	31973294	0.0005	NA
cg04842962	cg04842962	6	43655489	II	F	MRPS18A	NM_018135	1stExon	chr6:43655271-43655618	Island	Promoter_Associated	NA	NA		0	0	0	0		rs117193323	MAPINFO+43	43	6	43655532	0.01	0.01
cg04842962	cg04842962	6	43655489	II	F	MRPS18A	NM_018135	1stExon	chr6:43655271-43655618	Island	Promoter_Associated	NA	NA		0	0	0	0		rs187081087	MAPINFO+18	18	6	43655507	0.0005	NA
cg04842962	cg04842962	6	43655489	II	F	MRPS18A	NM_018135	1stExon	chr6:43655271-43655618	Island	Promoter_Associated	NA	NA		0	0	0	0		rs199785567	MAPINFO+9	9	6	43655498	0.0005	NA
cg04842962	cg04842962	6	43655489	II	F	MRPS18A	NM_018135	1stExon	chr6:43655271-43655618	Island	Promoter_Associated	NA	NA		0	0	0	0		rs34855626	MAPINFO+19	19	6	43655508	0.01	NA
cg04882175	cg04882175	6	131122610	I	R			Intergenic		Open_Sea		NA	NA		0	0	0	0		NA	NA	NA	NA	NA	NA	NA
cg04896959	cg04896959	15	78267971	II	R			Intergenic		Open_Sea		NA	NA		0	0	0	0		rs34803192	MAPINFO-18	19	15	78267953	0.1	0.1
cg04896959	cg04896959	15	78267971	II	R			Intergenic		Open_Sea		NA	NA		0	0	0	0		rs28491218	MAPINFO-24	25	15	78267947	0.17	0.16
cg04896959	cg04896959	15	78267971	II	R			Intergenic		Open_Sea		NA	NA		0	0	0	0		rs141325476	SBE	0	15	78267972	0.0014	NA
cg05008367	cg05008367	7	32994013	II	R			Intergenic	chr7:32996732-32997591	N_Shelf		NA	NA		0	0	0	0		rs117291654	MAPINFO-3	4	7	32994010	0.01	0.02
cg05036715	cg05036715	10	58777720	II	R			Intergenic		Open_Sea		NA	NA		0	0	0	0		NA	NA	NA	NA	NA	NA	NA
cg05039488	cg05039488	6	79577232	I	F	IRAK1BP1;IRAK1BP1	NM_001010844;NM_001010844	5'UTR;1stExon	chr6:79577158-79577756	Island	Promoter_Associated	NA	NA		0	0	0	0		rs201235234	MAPINFO+28	29	6	79577260	0.0005	NA
cg05067286	cg05067286	11	129686365	II	F	TMEM45B	NM_138788	5'UTR	chr11:129685737-129686211	S_Shore		NA	NA		0	0	1	0		NA	NA	NA	NA	NA	NA	NA
cg05074385	cg05074385	6	30137208	II	R	TRIM15	NM_033229	Body	chr6:30139718-30140263	N_Shelf		NA	NA		0	0	0	0		rs116441981	SBE	0	6	30137209	0.07	0.11
cg05116255	cg05116255	10	37413782	I	R	ANKRD30A	NM_052997	TSS1500	chr10:37414145-37414769	N_Shore		NA	NA		0	0	0	0		rs145899299	MAPINFO-19	21	10	37413763	0.0005	NA
cg05159804	cg05159804	17	44343776	II	F			Intergenic	chr17:44343682-44343910	Island	Promoter_Associated	NA	NA		0	0	0	0		NA	NA	NA	NA	NA	NA	NA
cg05197062	cg05197062	11	11642011	I	F	GALNTL4	NM_198516	Body	chr11:11642121-11643819	N_Shore		NA	NA		0	0	0	0		rs61870421	MAPINFO+46	47	11	11642057	0.08	0.15
cg05275182	cg05275182	16	29179176	II	R			Intergenic		Open_Sea		NA	NA		0	0	1	0		rs189522710	MAPINFO+0	1	16	29179176	0.0005	NA
cg05275182	cg05275182	16	29179176	II	R			Intergenic		Open_Sea		NA	NA		0	0	1	0		rs184609093	MAPINFO-9	10	16	29179167	0.0005	NA
cg05276469	cg05276469	17	16570473	II	R			Intergenic	chr17:16569938-16570517	Island		NA	NA		0	0	0	0		rs9908973	MAPINFO-34	35	17	16570439	0.06	0.08
cg05393861	cg05393861	3	52828628	II	F	ITIH3	NM_002217	TSS200		Open_Sea		NA	NA		0	0	0	0		rs115542209	MAPINFO+23	23	3	52828651	0.0023	NA
cg05393861	cg05393861	3	52828628	II	F	ITIH3	NM_002217	TSS200		Open_Sea		NA	NA		0	0	0	0		rs141990829	MAPINFO+2	2	3	52828630	0.0005	NA
cg05393861	cg05393861	3	52828628	II	F	ITIH3	NM_002217	TSS200		Open_Sea		NA	NA		0	0	0	0		rs9881468	SBE	0	3	52828628	0.35	0.39
cg05461259	cg05461259	1	2344699	I	R	PEX10;PEX10	NM_002617;NM_153818	TSS1500;TSS1500	chr1:2343385-2344717	Island	Promoter_Associated	NA	NA		0	0	0	0		rs2494595	MAPINFO-8	10	1	2344691	0.14	0.15
cg05475109	cg05475109	8	49427684	I	F			Intergenic	chr8:49427074-49427416	S_Shore	Unclassified	NA	NA		0	0	0	0		NA	NA	NA	NA	NA	NA	NA
cg05499111	cg05499111	15	27902080	II	F			Intergenic		Open_Sea		NA	NA		0	0	0	0		rs111986076	MAPINFO+12	12	15	27902092	0.01	NA
cg05499111	cg05499111	15	27902080	II	F			Intergenic		Open_Sea		NA	NA		0	0	0	0		rs3097546	MAPINFO+21	21	15	27902101	0.57	0.6
cg05756415	cg05756415	17	40761330	I	F	FAM134C;FAM134C;TUBG1	NM_178126;NR_026697;NM_001070	1stExon;Body;TSS200	chr17:40761059-40761761	Island	Promoter_Associated	NA	NA		0	0	0	0		rs183152460	MAPINFO+21	22	17	40761351	0.0009	0.0026
cg05756415	cg05756415	17	40761330	I	F	FAM134C;FAM134C;TUBG1	NM_178126;NR_026697;NM_001070	1stExon;Body;TSS200	chr17:40761059-40761761	Island	Promoter_Associated	NA	NA		0	0	0	0		rs187886748	MAPINFO+24	25	17	40761354	0.0023	NA
cg05756415	cg05756415	17	40761330	I	F	FAM134C;FAM134C;TUBG1	NM_178126;NR_026697;NM_001070	1stExon;Body;TSS200	chr17:40761059-40761761	Island	Promoter_Associated	NA	NA		0	0	0	0		rs148592159	MAPINFO+23	24	17	40761353	0.01	NA
cg05756415	cg05756415	17	40761330	I	F	FAM134C;FAM134C;TUBG1	NM_178126;NR_026697;NM_001070	1stExon;Body;TSS200	chr17:40761059-40761761	Island	Promoter_Associated	NA	NA		0	0	0	0		rs201011101	MAPINFO+42	43	17	40761372	0.0005	NA
cg05756415	cg05756415	17	40761330	I	F	FAM134C;FAM134C;TUBG1	NM_178126;NR_026697;NM_001070	1stExon;Body;TSS200	chr17:40761059-40761761	Island	Promoter_Associated	NA	NA		0	0	0	0		rs9898532	MAPINFO+38	39	17	40761368	0.01	NA
cg05913257	cg05913257	4	53525745	I	R	USP46	NM_022832	TSS1500	chr4:53524958-53526227	Island		NA	NA		0	0	0	0		NA	NA	NA	NA	NA	NA	NA
cg05926928	cg05926928	17	57297772	I	R	GDPD1;GDPD1;GDPD1	NM_182569;NM_001165994;NM_001165993	TSS200;TSS200;TSS200	chr17:57298305-57298645	N_Shore	Promoter_Associated	NA	NA		0	0	0	0		rs114400746	MAPINFO-20	22	17	57297752	0.01	NA
cg05926928	cg05926928	17	57297772	I	R	GDPD1;GDPD1;GDPD1	NM_182569;NM_001165994;NM_001165993	TSS200;TSS200;TSS200	chr17:57298305-57298645	N_Shore	Promoter_Associated	NA	NA		0	0	0	0		rs146478187	MAPINFO-36	38	17	57297736	0.0018	NA
cg05957603	cg05957603	22	41252784	I	R	XPNPEP3;ST13	NM_022098;NM_003932	TSS1500;TSS200	chr22:41252146-41253240	Island	Promoter_Associated	NA	NA		1	0	1	0		NA	NA	NA	NA	NA	NA	NA
cg06078612	cg06078612	7	142370592	I	R			Intergenic		Open_Sea		NA	NA		7	3	0	0		rs4726547	MAPINFO-10	12	7	142370582	0.25	0.29
cg06078612	cg06078612	7	142370592	I	R			Intergenic		Open_Sea		NA	NA		7	3	0	0		rs114461739	MAPINFO-26	28	7	142370566	0.0032	NA
cg06078612	cg06078612	7	142370592	I	R			Intergenic		Open_Sea		NA	NA		7	3	0	0		rs4726548	MAPINFO+1	1	7	142370593	0.14	0.08
cg06094323	cg06094323	2	128145662	I	F			Intergenic	chr2:128145117-128145897	Island	Promoter_Associated	NA	NA		0	0	0	0		NA	NA	NA	NA	NA	NA	NA
cg06437703	cg06437703	8	37914619	II	F	EIF4EBP1	NM_004095	Body		Open_Sea		chr8:37914000:37917000	NA		0	0	1	0		NA	NA	NA	NA	NA	NA	NA
cg06624121	cg06624121	16	58752151	I	F	GOT2	NM_002080	Body		Open_Sea		NA	NA		0	0	1	0		rs181076765	MAPINFO+0	1	16	58752151	0.0005	NA
cg06636001	cg06636001	8	8085503	II	F	FLJ10661;FLJ10661;FLJ10661	NR_024362;NR_024363;NR_024361	TSS1500;TSS1500;TSS1500	chr8:8085016-8086608	Island	Unclassified_Cell_type_specific	NA	NA		5	4	0	0		rs7013326	MAPINFO+21	21	8	8085524	0.31	0.14
cg06636001	cg06636001	8	8085503	II	F	FLJ10661;FLJ10661;FLJ10661	NR_024362;NR_024363;NR_024361	TSS1500;TSS1500;TSS1500	chr8:8085016-8086608	Island	Unclassified_Cell_type_specific	NA	NA		5	4	0	0		rs192195995	MAPINFO+2	2	8	8085505	0.0041	NA
cg06636001	cg06636001	8	8085503	II	F	FLJ10661;FLJ10661;FLJ10661	NR_024362;NR_024363;NR_024361	TSS1500;TSS1500;TSS1500	chr8:8085016-8086608	Island	Unclassified_Cell_type_specific	NA	NA		5	4	0	0		rs189601078	MAPINFO+29	29	8	8085532	0.04	0.02
cg06636001	cg06636001	8	8085503	II	F	FLJ10661;FLJ10661;FLJ10661	NR_024362;NR_024363;NR_024361	TSS1500;TSS1500;TSS1500	chr8:8085016-8086608	Island	Unclassified_Cell_type_specific	NA	NA		5	4	0	0		rs12676034	MAPINFO+12	12	8	8085515	0.12	0.03
cg06636001	cg06636001	8	8085503	II	F	FLJ10661;FLJ10661;FLJ10661	NR_024362;NR_024363;NR_024361	TSS1500;TSS1500;TSS1500	chr8:8085016-8086608	Island	Unclassified_Cell_type_specific	NA	NA		5	4	0	0		rs182539451	MAPINFO+42	42	8	8085545	0.01	NA
cg06636001	cg06636001	8	8085503	II	F	FLJ10661;FLJ10661;FLJ10661	NR_024362;NR_024363;NR_024361	TSS1500;TSS1500;TSS1500	chr8:8085016-8086608	Island	Unclassified_Cell_type_specific	NA	NA		5	4	0	0		rs182310581	MAPINFO+8	8	8	8085511	0.0032	NA
cg06636001	cg06636001	8	8085503	II	F	FLJ10661;FLJ10661;FLJ10661	NR_024362;NR_024363;NR_024361	TSS1500;TSS1500;TSS1500	chr8:8085016-8086608	Island	Unclassified_Cell_type_specific	NA	NA		5	4	0	0		rs186702140	MAPINFO+19	19	8	8085522	0.01	NA
cg06680147	cg06680147	17	44344931	II	R			Intergenic	chr17:44343682-44343910	S_Shore	Promoter_Associated	NA	NA		0	0	1	0		rs144690603	MAPINFO-5	6	17	44344926	0.1	0.19
cg06791457	cg06791457	12	34457072	II	R			Intergenic		Open_Sea		NA	NA		0	0	0	0		rs142104194	MAPINFO-17	18	12	34457055	0.0005	NA
cg06791457	cg06791457	12	34457072	II	R			Intergenic		Open_Sea		NA	NA		0	0	0	0		rs142102842	MAPINFO-44	45	12	34457028	0.0027	NA
cg06942262	cg06942262	11	74039508	I	R			Intergenic		Open_Sea		NA	NA		0	0	0	0		NA	NA	NA	NA	NA	NA	NA
cg07000267	cg07000267	2	84105397	II	F			Intergenic		Open_Sea		NA	NA		2	0	2	0		rs116060219	MAPINFO+3	3	2	84105400	0.01	NA
cg07153826	cg07153826	20	60962721	II	R	RPS21	NM_001024	Body	chr20:60961570-60962753	Island	Unclassified	NA	NA		0	0	1	0		NA	NA	NA	NA	NA	NA	NA
cg07211511	cg07211511	3	129823064	II	R	LOC729375	NR_024252	Body		Open_Sea		NA	NA		3	3	0	0		NA	NA	NA	NA	NA	NA	NA
cg07249488	cg07249488	12	133304604	II	R	ANKLE2	NM_015114	Body	chr12:133303808-133304234	S_Shore		NA	NA		0	0	0	0		rs11147024	MAPINFO+0	1	12	133304604	0.31	0.15
cg07461501	cg07461501	17	79650226	II	R	HGS;ARL16	NM_004712;NM_001040025	TSS1500;Body	chr17:79650194-79651447	Island		NA	NA		0	1	0	0		rs34815730	MAPINFO-45	46	17	79650181	0.26	0.25
cg07461501	cg07461501	17	79650226	II	R	HGS;ARL16	NM_004712;NM_001040025	TSS1500;Body	chr17:79650194-79651447	Island		NA	NA		0	1	0	0		rs150854309	MAPINFO-31	32	17	79650195	0.0018	NA
cg07570055	cg07570055	2	233387088	I	F			Intergenic	chr2:233386614-233389161	Island	Unclassified_Cell_type_specific	NA	NA		0	0	0	0		NA	NA	NA	NA	NA	NA	NA
cg07694806	cg07694806	3	18168406	II	F			Intergenic		Open_Sea		NA	NA		0	0	0	0		rs73030618	MAPINFO+16	16	3	18168422	0.07	0.1
cg07694806	cg07694806	3	18168406	II	F			Intergenic		Open_Sea		NA	NA		0	0	0	0		rs146049281	SBE	0	3	18168406	0.0032	0.01
cg07870213	cg07870213	5	140052090	I	R	DND1	NM_194249	Body	chr5:140052059-140053381	Island		NA	NA		0	0	2	0		NA	NA	NA	NA	NA	NA	NA
cg07880636	cg07880636	7	51384621	I	F	COBL	NM_015198	TSS200	chr7:51383311-51384938	Island		NA	NA		0	0	0	0		rs191833840	MAPINFO+19	20	7	51384640	0.02	0.01
cg08161449	cg08161449	15	66679676	I	F	MAP2K1;MAP2K1	NM_002755;NM_002755	1stExon;5'UTR	chr15:66678895-66679963	Island	Promoter_Associated	NA	NA		0	0	0	0		rs77796976	MAPINFO+8	9	15	66679684	0.02	0.0026
cg08217411	cg08217411	2	210010193	II	F			Intergenic	chr2:210010093-210010367	Island		NA	NA		0	1	2	0		rs113896177	MAPINFO+10	10	2	210010203	0.11	0.13
cg08217411	cg08217411	2	210010193	II	F			Intergenic	chr2:210010093-210010367	Island		NA	NA		0	1	2	0		rs5017674	MAPINFO+35	35	2	210010228	0.46	0.52
cg08217411	cg08217411	2	210010193	II	F			Intergenic	chr2:210010093-210010367	Island		NA	NA		0	1	2	0		rs111258352	MAPINFO+48	48	2	210010241	0.11	0.12
cg08229688	cg08229688	16	88058326	I	R	BANP;BANP	NM_017869;NM_079837	Body;Body	chr16:88061122-88061595	N_Shelf	Unclassified_Cell_type_specific	NA	NA		0	0	1	0		rs144162240	MAPINFO-23	25	16	88058303	0.01	NA
cg08242859	cg08242859	7	128032651	II	R	IMPDH1;IMPDH1;IMPDH1;IMPDH1;IMPDH1;IMPDH1;IMPDH1	NM_001142573;NM_001142574;NM_001142576;NM_001102605;NM_183243;NM_000883;NM_001142575	3'UTR;3'UTR;3'UTR;3'UTR;3'UTR;3'UTR;3'UTR		Open_Sea		NA	NA		0	0	0	0		NA	NA	NA	NA	NA	NA	NA
cg08275631	cg08275631	13	75843817	I	F			Intergenic		Open_Sea		NA	NA		170	198	7	0		rs142164639	MAPINFO+1	2	13	75843818	0.01	NA
cg08325307	cg08325307	7	31557142	I	F	CCDC129;CCDC129	NM_194300;NM_194300	1stExon;5'UTR		Open_Sea		NA	NA		8	2	1	0		rs185415228	MAPINFO+33	34	7	31557175	0.0009	0.0013
cg08325307	cg08325307	7	31557142	I	F	CCDC129;CCDC129	NM_194300;NM_194300	1stExon;5'UTR		Open_Sea		NA	NA		8	2	1	0		rs193053302	MAPINFO+22	23	7	31557164	0.0005	NA
cg08325307	cg08325307	7	31557142	I	F	CCDC129;CCDC129	NM_194300;NM_194300	1stExon;5'UTR		Open_Sea		NA	NA		8	2	1	0		rs188954217	MAPINFO+9	10	7	31557151	0.0014	NA
cg08325307	cg08325307	7	31557142	I	F	CCDC129;CCDC129	NM_194300;NM_194300	1stExon;5'UTR		Open_Sea		NA	NA		8	2	1	0		rs185624605	MAPINFO+0	1	7	31557142	0.0018	NA
cg08339762	cg08339762	19	19932637	II	F	ZNF506;ZNF506	NM_001099269;NM_001145404	TSS200;TSS200		Open_Sea	Promoter_Associated	NA	NA		3	5	0	0		rs149947723	SBE	0	19	19932637	0.02	0.0013
cg08566640	cg08566640	11	64091735	II	F			Intergenic		Open_Sea		NA	NA		0	0	1	0		rs604493	MAPINFO+47	47	11	64091782	0.94	0.98
cg08599229	cg08599229	7	45809732	II	F	SEPT7P2	NR_024271	TSS1500	chr7:45808183-45808745	S_Shore		NA	NA		2	0	3	0		NA	NA	NA	NA	NA	NA	NA
cg08600765	cg08600765	20	34638493	I	F	LOC647979	NR_027451	Body	chr20:34638249-34638983	Island	Promoter_Associated	NA	NA		0	1	0	0		NA	NA	NA	NA	NA	NA	NA
cg08833952	cg08833952	22	22469457	I	R			Intergenic	chr22:22469166-22469909	Island		NA	NA		2	2	2	0		NA	NA	NA	NA	NA	NA	NA
cg08933160	cg08933160	12	112944601	II	R	PTPN11	NM_002834	3'UTR		Open_Sea		NA	NA		0	2	1	0		rs146940557	MAPINFO+0	1	12	112944601	0.04	0.06
cg08951186	cg08951186	16	88290370	II	F			Intergenic	chr16:88292763-88293010	N_Shelf		NA	NA		0	0	1	0		rs142054147	MAPINFO+39	39	16	88290409	0.0023	NA
cg09020336	cg09020336	7	63225776	II	F			Intergenic	chr7:63224102-63224690	S_Shore		NA	NA		0	1	1	0		rs141916752	MAPINFO+45	45	7	63225821	0.23	0.28
cg09020336	cg09020336	7	63225776	II	F			Intergenic	chr7:63224102-63224690	S_Shore		NA	NA		0	1	1	0		rs184329690	MAPINFO+2	2	7	63225778	0.01	NA
cg09050820	cg09050820	6	167586206	II	R	TCP10L2	NM_001145121	Body	chr6:167587354-167587559	N_Shore		NA	NA		0	1	0	0		rs148805445	MAPINFO-6	7	6	167586200	0.0041	NA
cg09079882	cg09079882	16	10837135	II	F	NUBP1	NM_002484	TSS1500	chr16:10837584-10838196	N_Shore	Promoter_Associated	chr16:10831400:10837400	NA		0	0	0	0		NA	NA	NA	NA	NA	NA	NA
cg09183742	cg09183742	1	103572723	II	F	COL11A1;COL11A1;COL11A1;COL11A1	NM_080629;NM_080630;NM_001168249;NM_001854	Body;Body;Body;Body		Open_Sea	Unclassified_Cell_type_specific	NA	NA		0	0	0	0		rs186122038	MAPINFO+29	29	1	103572752	0.0005	NA
cg09183742	cg09183742	1	103572723	II	F	COL11A1;COL11A1;COL11A1;COL11A1	NM_080629;NM_080630;NM_001168249;NM_001854	Body;Body;Body;Body		Open_Sea	Unclassified_Cell_type_specific	NA	NA		0	0	0	0		rs4908291	MAPINFO+13	13	1	103572736	0.54	0.54
cg09183742	cg09183742	1	103572723	II	F	COL11A1;COL11A1;COL11A1;COL11A1	NM_080629;NM_080630;NM_001168249;NM_001854	Body;Body;Body;Body		Open_Sea	Unclassified_Cell_type_specific	NA	NA		0	0	0	0		rs116081263	MAPINFO+37	37	1	103572760	0.03	NA
cg09183742	cg09183742	1	103572723	II	F	COL11A1;COL11A1;COL11A1;COL11A1	NM_080629;NM_080630;NM_001168249;NM_001854	Body;Body;Body;Body		Open_Sea	Unclassified_Cell_type_specific	NA	NA		0	0	0	0		rs181487399	SBE	0	1	103572723	0.01	0.02
cg09220050	cg09220050	20	48770642	I	R	TMEM189;TMEM189;TMEM189;TMEM189-UBE2V1	NM_199129;NR_027889;NM_001162505;NM_199203	TSS1500;TSS1500;TSS1500;TSS1500	chr20:48769945-48770709	Island		NA	NA		0	0	0	0		rs140580919	MAPINFO-41	43	20	48770601	0.0027	0.01
cg09234465	cg09234465	17	43664173	I	R			Intergenic	chr17:43662141-43663807	S_Shore		NA	NA		0	0	2	0		rs144156740	MAPINFO-11	13	17	43664162	0.05	0.06
cg09348012	cg09348012	6	7426065	I	R			Intergenic		Open_Sea		NA	NA		96	30	6	0		NA	NA	NA	NA	NA	NA	NA
cg09357750	cg09357750	6	156188073	I	R			Intergenic		Open_Sea		NA	NA		201	60	2	0		rs191464876	MAPINFO-38	40	6	156188035	0.01	0.01
cg09357750	cg09357750	6	156188073	I	R			Intergenic		Open_Sea		NA	NA		201	60	2	0		rs188712517	MAPINFO-41	43	6	156188032	0.01	NA
cg09357750	cg09357750	6	156188073	I	R			Intergenic		Open_Sea		NA	NA		201	60	2	0		rs183282162	MAPINFO-23	25	6	156188050	0.0046	NA
cg09357750	cg09357750	6	156188073	I	R			Intergenic		Open_Sea		NA	NA		201	60	2	0		rs147957424	MAPINFO-8	10	6	156188065	0.12	0.12
cg09480837	cg09480837	10	95789501	II	F	PLCE1	NM_016341	5'UTR		Open_Sea		NA	NA		0	0	0	0		NA	NA	NA	NA	NA	NA	NA
cg09588434	cg09588434	10	124150586	II	R	PLEKHA1;PLEKHA1	NM_001001974;NM_021622	5'UTR;TSS1500		Open_Sea		NA	NA		0	0	0	0		rs2421019	MAPINFO+0	1	10	124150586	0.28	0.4
cg09623286	cg09623286	4	154605468	I	F	TLR2;TLR2	NM_003264;NM_003264	5'UTR;1stExon	chr4:154605086-154606052	Island	Promoter_Associated_Cell_type_specific	NA	NA		0	0	0	0		NA	NA	NA	NA	NA	NA	NA
cg09667753	cg09667753	11	50239550	II	F	LOC441601	NR_003034	Body	chr11:50238008-50238222	S_Shore		NA	NA		0	0	0	0		rs184304351	MAPINFO+17	17	11	50239567	0.0014	NA
cg09671906	cg09671906	6	31324259	I	F	HLA-B	NM_005514	Body	chr6:31323946-31325211	Island	Promoter_Associated_Cell_type_specific	NA	NA		0	1	1	0		rs143594547	MAPINFO+10	11	6	31324269	0.02	0.03
cg09671906	cg09671906	6	31324259	I	F	HLA-B	NM_005514	Body	chr6:31323946-31325211	Island	Promoter_Associated_Cell_type_specific	NA	NA		0	1	1	0		rs186623972	MAPINFO+12	13	6	31324271	0.01	0.01
cg09671906	cg09671906	6	31324259	I	F	HLA-B	NM_005514	Body	chr6:31323946-31325211	Island	Promoter_Associated_Cell_type_specific	NA	NA		0	1	1	0		rs182333266	MAPINFO+0	1	6	31324259	0.0032	NA
cg09746391	cg09746391	17	20224414	I	F	CCDC144C	NR_023380	TSS200	chr17:20223749-20225068	Island	Unclassified	NA	NA		0	0	2	0		NA	NA	NA	NA	NA	NA	NA
cg09753657	cg09753657	1	159869927	I	F	CCDC19	NM_012337	TSS200	chr1:159869901-159870143	Island		chr1:159868600:159871800	NA		0	0	0	0		rs200180448	MAPINFO+6	7	1	159869933	0.05	0.04
cg09863706	cg09863706	1	213326409	I	F	RPS6KC1;RPS6KC1	NM_012424;NM_001136138	Body;Body		Open_Sea		NA	NA		49	115	26	0		NA	NA	NA	NA	NA	NA	NA
cg10052190	cg10052190	16	22019676	II	R	C16orf52	NM_001164579	1stExon	chr16:22018987-22020057	Island		NA	NA		1	0	0	0		rs201044196	MAPINFO-30	31	16	22019646	0.1	0.07
cg10154826	cg10154826	6	17600994	II	F	FAM8A1	NM_016255	1stExon	chr6:17600382-17601397	Island	Promoter_Associated	NA	NA		0	0	0	0		NA	NA	NA	NA	NA	NA	NA
cg10162696	cg10162696	17	78576578	II	R	RPTOR;RPTOR	NM_001163034;NM_020761	Body;Body		Open_Sea		NA	NA		1	8	0	0		NA	NA	NA	NA	NA	NA	NA
cg10401356	cg10401356	8	140712424	I	F	KCNK9	NM_016601	Body	chr8:140714585-140718259	N_Shelf		NA	NA		0	0	0	0		rs191469048	MAPINFO+45	46	8	140712469	0.0005	NA
cg10401356	cg10401356	8	140712424	I	F	KCNK9	NM_016601	Body	chr8:140714585-140718259	N_Shelf		NA	NA		0	0	0	0		rs185780785	MAPINFO+22	23	8	140712446	0.0005	NA
cg10401356	cg10401356	8	140712424	I	F	KCNK9	NM_016601	Body	chr8:140714585-140718259	N_Shelf		NA	NA		0	0	0	0		rs188598013	MAPINFO+23	24	8	140712447	0.0032	NA
cg10420223	cg10420223	6	29526561	II	R	UBD	NM_006398	Body		Open_Sea		NA	NA		0	0	0	0		rs114050977	MAPINFO-42	43	6	29526519	0.15	0.02
cg10420223	cg10420223	6	29526561	II	R	UBD	NM_006398	Body		Open_Sea		NA	NA		0	0	0	0		rs116329151	MAPINFO-41	42	6	29526520	0.17	0.02
cg10420223	cg10420223	6	29526561	II	R	UBD	NM_006398	Body		Open_Sea		NA	NA		0	0	0	0		rs114295915	SBE	0	6	29526562	0.03	0.08
cg10433390	cg10433390	17	41434430	II	R			Intergenic	chr17:41438204-41438674	N_Shelf		NA	NA		3	1	0	0		rs188379319	MAPINFO-4	5	17	41434426	0.0005	NA
cg10438649	cg10438649	12	64215897	I	F			Intergenic	chr12:64215499-64215990	Island		NA	NA		0	0	0	0		NA	NA	NA	NA	NA	NA	NA
cg10466124	cg10466124	6	32498285	II	F	HLA-DRB5	NM_002125	TSS1500		Open_Sea		NA	NA		0	0	0	0		NA	NA	NA	NA	NA	NA	NA
cg10631902	cg10631902	5	14652156	II	F			Intergenic		Open_Sea		NA	NA		2	2	4	0		rs139569085	MAPINFO+39	39	5	14652195	0.0046	NA
cg10736303	cg10736303	7	158050299	II	F	PTPRN2;PTPRN2;PTPRN2	NM_002847;NM_130842;NM_130843	Body;Body;Body		Open_Sea		NA	NA		0	0	0	0		rs78517604	SBE	0	7	158050299	0.06	0.03
cg10801418	cg10801418	19	20188738	II	R	ZNF90	NM_007138	TSS200		Open_Sea	Unclassified_Cell_type_specific	NA	NA		7	1	6	0		rs148745979	MAPINFO-5	6	19	20188733	0.01	0.02
cg10856724	cg10856724	12	34555212	I	F			Intergenic		Open_Sea		NA	NA		0	0	0	0		rs138668479	MAPINFO+13	14	12	34555225	0.0014	NA
cg10856724	cg10856724	12	34555212	I	F			Intergenic		Open_Sea		NA	NA		0	0	0	0		rs146062320	MAPINFO+10	11	12	34555222	0.0014	0.0026
cg10856724	cg10856724	12	34555212	I	F			Intergenic		Open_Sea		NA	NA		0	0	0	0		rs114929560	MAPINFO+27	28	12	34555239	0.02	NA
cg10856724	cg10856724	12	34555212	I	F			Intergenic		Open_Sea		NA	NA		0	0	0	0		rs12829284	MAPINFO+34	35	12	34555246	0.19	0.4
cg11038491	cg11038491	20	34638489	I	F	LOC647979	NR_027451	Body	chr20:34638249-34638983	Island	Promoter_Associated	NA	NA		0	1	0	0		NA	NA	NA	NA	NA	NA	NA
cg11080549	cg11080549	5	92909968	II	F	FLJ42709;FLJ42709	NR_021490;NR_021491	Body;Body	chr5:92906239-92908875	S_Shore		NA	NA		0	0	0	0		NA	NA	NA	NA	NA	NA	NA
cg11084035	cg11084035	11	62414045	I	F	GANAB;GANAB	NM_198334;NM_198335	1stExon;1stExon	chr11:62413632-62414293	Island	Promoter_Associated	NA	NA		0	0	0	0		NA	NA	NA	NA	NA	NA	NA
cg11240425	cg11240425	22	39078365	II	R	TOMM22	NM_020243	Body	chr22:39077816-39078400	Island	Promoter_Associated	NA	NA		0	0	0	0		rs201846539	MAPINFO-35	36	22	39078330	0.0005	0.0013
cg11278311	cg11278311	17	4544507	I	F	ALOX15	NM_001140	Body	chr17:4542715-4544934	Island		NA	NA		0	0	1	0		rs11568076	MAPINFO+13	14	17	4544520	0.08	0.04
cg11278311	cg11278311	17	4544507	I	F	ALOX15	NM_001140	Body	chr17:4542715-4544934	Island		NA	NA		0	0	1	0		rs8182325	MAPINFO+44	45	17	4544551	0.93	0.89
cg11340603	cg11340603	12	79816965	II	F	SYT1;SYT1;SYT1	NM_005639;NM_001135805;NM_001135806	Body;Body;Body		Open_Sea		NA	NA		0	0	0	0		rs192926673	MAPINFO+2	2	12	79816967	0.0009	NA
cg11340603	cg11340603	12	79816965	II	F	SYT1;SYT1;SYT1	NM_005639;NM_001135805;NM_001135806	Body;Body;Body		Open_Sea		NA	NA		0	0	0	0		rs138781415	MAPINFO+25	25	12	79816990	0.0018	0.0013
cg11347411	cg11347411	7	150020925	I	R	ACTR3C;LRRC61;LRRC61	NM_001164458;NM_023942;NM_001142928	TSS200;5'UTR;5'UTR	chr7:150019950-150020752	S_Shore	Promoter_Associated	NA	NA		0	0	0	0		rs79859867	MAPINFO-21	23	7	150020904	0.02	NA
cg11430096	cg11430096	6	110968061	II	F	CDK19	NM_015076	Body	chr6:110967011-110967823	S_Shore	Unclassified	NA	NA		0	0	0	0		NA	NA	NA	NA	NA	NA	NA
cg11437923	cg11437923	3	195383055	II	F			Intergenic	chr3:195384521-195385580	N_Shore		NA	NA		0	1	3	0		NA	NA	NA	NA	NA	NA	NA
cg11527436	cg11527436	11	85378422	II	F			Intergenic	chr11:85374872-85376234	S_Shelf		NA	NA		0	0	0	0		rs186548968	MAPINFO+47	47	11	85378469	0.0005	NA
cg11527436	cg11527436	11	85378422	II	F			Intergenic	chr11:85374872-85376234	S_Shelf		NA	NA		0	0	0	0		rs76447323	SBE	0	11	85378422	0.05	0.12
cg11693508	cg11693508	17	37793320	I	R	STARD3;STARD3;STARD3	NM_006804;NM_001165937;NM_001165938	TSS200;TSS200;TSS200	chr17:37793265-37793722	Island	Promoter_Associated	NA	NA		0	0	0	0		NA	NA	NA	NA	NA	NA	NA
cg11700349	cg11700349	7	64838692	II	R	ZNF92;ZNF92	NM_152626;NM_007139	TSS200;TSS200	chr7:64838984-64839213	N_Shore	Promoter_Associated	NA	NA		7	1	5	0		rs182895258	MAPINFO-40	41	7	64838652	0.0005	NA
cg11707556	cg11707556	5	10655725	II	F	ANKRD33B	NM_001164440	3'UTR		Open_Sea		NA	NA		3	2	1	0		rs183251078	MAPINFO+16	16	5	10655741	0.0005	NA
cg11707556	cg11707556	5	10655725	II	F	ANKRD33B	NM_001164440	3'UTR		Open_Sea		NA	NA		3	2	1	0		rs115379991	MAPINFO+1	1	5	10655726	0.0037	NA
cg11890744	cg11890744	11	67494327	I	F			Intergenic		Open_Sea		NA	NA		7	5	0	0		rs143664490	MAPINFO+1	2	11	67494328	0.01	0.01
cg11890744	cg11890744	11	67494327	I	F			Intergenic		Open_Sea		NA	NA		7	5	0	0		rs185546409	MAPINFO+23	24	11	67494350	0.0005	NA
cg11890744	cg11890744	11	67494327	I	F			Intergenic		Open_Sea		NA	NA		7	5	0	0		rs12286145	MAPINFO+37	38	11	67494364	0.03	NA
cg11890744	cg11890744	11	67494327	I	F			Intergenic		Open_Sea		NA	NA		7	5	0	0		rs189089134	MAPINFO+38	39	11	67494365	0.0005	NA
cg12093005	cg12093005	12	133086067	I	F	FBRSL1	NM_001142641	Body		Open_Sea		chr12:133070800:133102200	NA		0	0	1	1		rs145374414	MAPINFO+32	33	12	133086099	0.0037	NA
cg12226635	cg12226635	15	20561913	II	R			Intergenic	chr15:20563982-20564209	N_Shelf	Unclassified_Cell_type_specific	NA	NA		0	0	0	0		NA	NA	NA	NA	NA	NA	NA
cg12280796	cg12280796	19	12374656	II	F			Intergenic	chr19:12376822-12377320	N_Shelf		NA	NA		447	35	1	0		rs140488598	MAPINFO+35	35	19	12374691	0.01	0.0013
cg12521634	cg12521634	11	10154929	I	R	SBF2	NM_030962	Body		Open_Sea		NA	NA		86	74	17	0		rs184848040	MAPINFO-42	44	11	10154887	0.05	0.08
cg12521634	cg12521634	11	10154929	I	R	SBF2	NM_030962	Body		Open_Sea		NA	NA		86	74	17	0		rs189329169	MAPINFO-38	40	11	10154891	0.01	0.01
cg12521634	cg12521634	11	10154929	I	R	SBF2	NM_030962	Body		Open_Sea		NA	NA		86	74	17	0		rs181987064	MAPINFO-22	24	11	10154907	0.0023	NA
cg12623145	cg12623145	2	97778927	I	F	ANKRD36	NM_001164315	TSS1500	chr2:97778469-97779540	Island	Unclassified_Cell_type_specific	NA	NA		0	0	2	0		rs188657605	MAPINFO+29	30	2	97778956	0.03	0.04
cg12623145	cg12623145	2	97778927	I	F	ANKRD36	NM_001164315	TSS1500	chr2:97778469-97779540	Island	Unclassified_Cell_type_specific	NA	NA		0	0	2	0		rs182907770	MAPINFO+25	26	2	97778952	0.01	0.01
cg12805629	cg12805629	2	11565653	II	F			Intergenic		Open_Sea		NA	NA		3	4	8	0		NA	NA	NA	NA	NA	NA	NA
cg12856521	cg12856521	11	46389249	II	R	DGKZ;DGKZ;DGKZ;DGKZ	NM_001105540;NM_201533;NM_003646;NM_201532	Body;Body;Body;Body	chr11:46389074-46389378	Island	Gene_Associated	chr11:46384000:46396600	NA		0	0	1	0		NA	NA	NA	NA	NA	NA	NA
cg12946518	cg12946518	15	78189695	I	F			Intergenic		Open_Sea		NA	NA		0	1	6	0		rs181445169	MAPINFO+1	2	15	78189696	0.0005	NA
cg12986372	cg12986372	8	9012223	I	F			Intergenic	chr8:9008058-9009353	S_Shelf		NA	NA		46	112	25	0		rs10100870	MAPINFO+28	29	8	9012251	0.03	NA
cg12986372	cg12986372	8	9012223	I	F			Intergenic	chr8:9008058-9009353	S_Shelf		NA	NA		46	112	25	0		rs190010013	MAPINFO+30	31	8	9012253	0.0014	0.0026
cg13319761	cg13319761	11	48509778	II	F	OR4A47	NM_001005512	TSS1500		Open_Sea		NA	NA		0	0	0	0		rs116165539	MAPINFO+1	1	11	48509779	0.02	NA
cg13319761	cg13319761	11	48509778	II	F	OR4A47	NM_001005512	TSS1500		Open_Sea		NA	NA		0	0	0	0		rs117721030	SBE	0	11	48509778	0.05	0.05
cg13349462	cg13349462	12	132615959	II	R			Intergenic	chr12:132619197-132620960	N_Shelf		NA	NA		8	1	2	0		NA	NA	NA	NA	NA	NA	NA
cg13435649	cg13435649	2	182550065	I	R			Intergenic	chr2:182547873-182549177	S_Shore		NA	NA		0	0	0	0		rs188037479	MAPINFO-37	39	2	182550028	0.0014	NA
cg13474965	cg13474965	15	52030001	I	F	LYSMD2;LYSMD2;LYSMD2	NM_001143917;NM_153374;NM_153374	5'UTR;5'UTR;1stExon	chr15:52029230-52030135	Island	Promoter_Associated	NA	NA		0	0	0	0		rs28699115	MAPINFO+19	20	15	52030020	0.4	0.4
cg13514129	cg13514129	1	39547527	I	R	MACF1	NM_012090	5'UTR	chr1:39547013-39547959	Island	Unclassified_Cell_type_specific	NA	NA		0	0	0	0		NA	NA	NA	NA	NA	NA	NA
cg13561028	cg13561028	6	30899649	II	R	SFTA2	NM_205854	Body		Open_Sea		NA	NA		0	0	0	0		rs115535550	SBE	0	6	30899650	0.06	0.11
cg13561028	cg13561028	6	30899649	II	R	SFTA2	NM_205854	Body		Open_Sea		NA	NA		0	0	0	0		rs181937381	MAPINFO-28	29	6	30899621	0.0005	0.0013
cg13561028	cg13561028	6	30899649	II	R	SFTA2	NM_205854	Body		Open_Sea		NA	NA		0	0	0	0		rs116228551	MAPINFO-25	26	6	30899624	0.04	0.01
cg13565492	cg13565492	6	43139072	I	F	SRF;SRF	NM_003131;NM_003131	5'UTR;1stExon	chr6:43138711-43140292	Island	Promoter_Associated	NA	NA		0	0	0	0		NA	NA	NA	NA	NA	NA	NA
cg13679164	cg13679164	6	161258479	I	R			Intergenic		Open_Sea		NA	NA		1	0	0	0		rs138086208	MAPINFO-44	46	6	161258435	0.0009	NA
cg13679164	cg13679164	6	161258479	I	R			Intergenic		Open_Sea		NA	NA		1	0	0	0		rs183626163	MAPINFO-19	21	6	161258460	0.0005	NA
cg13902357	cg13902357	6	31324280	I	F	HLA-B	NM_005514	Body	chr6:31323946-31325211	Island	Promoter_Associated_Cell_type_specific	NA	NA		0	0	0	0		NA	NA	NA	NA	NA	NA	NA
cg13989295	cg13989295	17	57187728	II	R	SKA2;SKA2	NM_182620;NM_001100595	3'UTR;3'UTR	chr17:57183628-57184441	S_Shelf		NA	NA		0	0	0	0		rs7208505	SBE	0	17	57187729	0.57	0.62
cg14011486	cg14011486	1	26737247	I	F	LIN28	NM_024674	TSS200	chr1:26737246-26738148	Island		NA	chr1:26736889:26737369		0	0	0	0		rs111468266	MAPINFO+26	27	1	26737273	0.15	0.11
cg14087061	cg14087061	9	19102686	I	F	HAUS6;HAUS6	NM_017645;NM_017645	1stExon;5'UTR	chr9:19102470-19103110	Island	Promoter_Associated	NA	NA		0	0	1	0		NA	NA	NA	NA	NA	NA	NA
cg14222797	cg14222797	10	16859974	II	F	RSU1;RSU1	NM_152724;NM_012425	TSS1500;TSS1500	chr10:16859089-16859975	Island	Promoter_Associated	NA	NA		0	0	1	0		NA	NA	NA	NA	NA	NA	NA
cg14315332	cg14315332	3	101295794	II	R	PCNP	NM_020357	Body	chr3:101292885-101293612	S_Shelf		NA	NA		2	0	2	0		rs141340302	SBE	0	3	101295795	0.0009	NA
cg14315332	cg14315332	3	101295794	II	R	PCNP	NM_020357	Body	chr3:101292885-101293612	S_Shelf		NA	NA		2	0	2	0		rs116074383	MAPINFO-17	18	3	101295777	0.01	0.02
cg14372705	cg14372705	22	19141030	II	F			Intergenic	chr22:19136293-19138512	S_Shelf	Unclassified_Cell_type_specific	NA	NA		0	0	0	0		NA	NA	NA	NA	NA	NA	NA
cg14554813	cg14554813	9	69092015	II	R	PGM5P2	NR_002836	Body		Open_Sea		NA	NA		0	1	0	0		NA	NA	NA	NA	NA	NA	NA
cg14645244	cg14645244	6	32552205	I	R	HLA-DRB1	NM_002124	Body	chr6:32551851-32552331	Island	Unclassified_Cell_type_specific	NA	NA		0	0	0	0		rs28724108	MAPINFO-8	10	6	32552197	0.05	0.05
cg14645244	cg14645244	6	32552205	I	R	HLA-DRB1	NM_002124	Body	chr6:32551851-32552331	Island	Unclassified_Cell_type_specific	NA	NA		0	0	0	0		rs112353158	MAPINFO-17	19	6	32552188	0.08	0.12
cg14645244	cg14645244	6	32552205	I	R	HLA-DRB1	NM_002124	Body	chr6:32551851-32552331	Island	Unclassified_Cell_type_specific	NA	NA		0	0	0	0		rs9269963	MAPINFO+1	1	6	32552206	0.79	0.81
cg14645244	cg14645244	6	32552205	I	R	HLA-DRB1	NM_002124	Body	chr6:32551851-32552331	Island	Unclassified_Cell_type_specific	NA	NA		0	0	0	0		rs9269961	MAPINFO-33	35	6	32552172	0.73	0.76
cg14645244	cg14645244	6	32552205	I	R	HLA-DRB1	NM_002124	Body	chr6:32551851-32552331	Island	Unclassified_Cell_type_specific	NA	NA		0	0	0	0		rs190180919	MAPINFO-42	44	6	32552163	0.05	0.04
cg14645244	cg14645244	6	32552205	I	R	HLA-DRB1	NM_002124	Body	chr6:32551851-32552331	Island	Unclassified_Cell_type_specific	NA	NA		0	0	0	0		rs28724105	MAPINFO-37	39	6	32552168	0.03	0.04
cg14645244	cg14645244	6	32552205	I	R	HLA-DRB1	NM_002124	Body	chr6:32551851-32552331	Island	Unclassified_Cell_type_specific	NA	NA		0	0	0	0		rs114610112	MAPINFO-46	48	6	32552159	0.05	0.04
cg14645244	cg14645244	6	32552205	I	R	HLA-DRB1	NM_002124	Body	chr6:32551851-32552331	Island	Unclassified_Cell_type_specific	NA	NA		0	0	0	0		rs28724107	MAPINFO-10	12	6	32552195	0.05	0.06
cg14645244	cg14645244	6	32552205	I	R	HLA-DRB1	NM_002124	Body	chr6:32551851-32552331	Island	Unclassified_Cell_type_specific	NA	NA		0	0	0	0		rs41285655	MAPINFO-34	36	6	32552171	0.13	0.16
cg14645244	cg14645244	6	32552205	I	R	HLA-DRB1	NM_002124	Body	chr6:32551851-32552331	Island	Unclassified_Cell_type_specific	NA	NA		0	0	0	0		rs140806391	MAPINFO-22	24	6	32552183	0.7	0.72
cg14695492	cg14695492	8	143545574	I	F	BAI1	NM_001702	1stExon	chr8:143545445-143546178	Island		NA	NA		0	0	0	0		NA	NA	NA	NA	NA	NA	NA
cg14781967	cg14781967	5	180101440	II	F			Intergenic	chr5:180100700-180101209	S_Shore		NA	NA		0	0	1	0		rs13328202	MAPINFO+10	10	5	180101450	0.02	NA
cg14781967	cg14781967	5	180101440	II	F			Intergenic	chr5:180100700-180101209	S_Shore		NA	NA		0	0	1	0		rs193186385	MAPINFO+5	5	5	180101445	0.01	0.01
cg14791747	cg14791747	16	20752902	II	F	THUMPD1	NM_017736	1stExon	chr16:20752646-20753280	Island	Promoter_Associated	NA	NA		0	0	0	0		rs201084085	MAPINFO+33	33	16	20752935	0.0009	NA
cg14825684	cg14825684	10	43728230	I	F	RASGEF1A	NM_145313	5'UTR	chr10:43724528-43725613	S_Shelf		NA	NA		0	0	0	0		rs12765436	MAPINFO+1	2	10	43728231	0.19	0.21
cg14998329	cg14998329	6	31324252	I	F	HLA-B	NM_005514	Body	chr6:31323946-31325211	Island	Promoter_Associated_Cell_type_specific	NA	NA		0	1	1	0		rs143594547	MAPINFO+17	18	6	31324269	0.02	0.03
cg14998329	cg14998329	6	31324252	I	F	HLA-B	NM_005514	Body	chr6:31323946-31325211	Island	Promoter_Associated_Cell_type_specific	NA	NA		0	1	1	0		rs182333266	MAPINFO+7	8	6	31324259	0.0032	NA
cg14998329	cg14998329	6	31324252	I	F	HLA-B	NM_005514	Body	chr6:31323946-31325211	Island	Promoter_Associated_Cell_type_specific	NA	NA		0	1	1	0		rs186623972	MAPINFO+19	20	6	31324271	0.01	0.01
cg14998329	cg14998329	6	31324252	I	F	HLA-B	NM_005514	Body	chr6:31323946-31325211	Island	Promoter_Associated_Cell_type_specific	NA	NA		0	1	1	0		rs190009107	MAPINFO+1	2	6	31324253	0.01	0.0013
cg15158977	cg15158977	17	62962238	II	F			Intergenic	chr17:62961941-62962305	Island	Promoter_Associated	NA	NA		0	0	1	0		rs191513078	MAPINFO+46	46	17	62962284	0.0005	NA
cg15196058	cg15196058	4	130934318	I	F			Intergenic		Open_Sea		NA	NA		79	7	1	0		rs200301173	MAPINFO+12	13	4	130934330	0.02	0.004
cg15210622	cg15210622	3	135774360	II	R	PPP2R3A;PPP2R3A	NM_002718;NM_181897	Body;Body		Open_Sea		NA	NA		0	0	1	0		rs36039354	SBE	0	3	135774361	0.14	0.27
cg15241499	cg15241499	18	76635712	II	R			Intergenic	chr18:76639260-76639744	N_Shelf	Unclassified_Cell_type_specific	NA	NA		0	0	0	0		NA	NA	NA	NA	NA	NA	NA
cg15296866	cg15296866	3	49000524	II	F	ARIH2	NM_006321	Body		Open_Sea		NA	NA		0	0	0	0		rs186771788	SBE	0	3	49000524	0.0005	NA
cg15427793	cg15427793	7	64450926	II	F	ZNF117;ZNF117	NM_015852;NM_015852	1stExon;5'UTR		Open_Sea		NA	NA		0	2	0	0		rs114265713	MAPINFO+19	19	7	64450945	0.01	0.0013
cg15427793	cg15427793	7	64450926	II	F	ZNF117;ZNF117	NM_015852;NM_015852	1stExon;5'UTR		Open_Sea		NA	NA		0	2	0	0		rs34577522	MAPINFO+1	1	7	64450927	0.49	0.54
cg15611600	cg15611600	13	45563400	II	R	KIAA1704;NUFIP1	NM_018559;NM_012345	TSS1500;1stExon	chr13:45563288-45564002	Island	Promoter_Associated	NA	NA		0	0	1	0		rs114232769	MAPINFO-41	42	13	45563359	0.0023	NA
cg15611832	cg15611832	5	180101281	I	F			Intergenic	chr5:180100700-180101209	S_Shore		NA	NA		0	0	1	0		rs184248629	MAPINFO+37	38	5	180101318	0.0032	NA
cg15611832	cg15611832	5	180101281	I	F			Intergenic	chr5:180100700-180101209	S_Shore		NA	NA		0	0	1	0		rs13328149	MAPINFO+9	10	5	180101290	0.12	0.14
cg15611832	cg15611832	5	180101281	I	F			Intergenic	chr5:180100700-180101209	S_Shore		NA	NA		0	0	1	0		rs190751739	MAPINFO+24	25	5	180101305	0.0037	NA
cg15611832	cg15611832	5	180101281	I	F			Intergenic	chr5:180100700-180101209	S_Shore		NA	NA		0	0	1	0		rs13328150	MAPINFO+28	29	5	180101309	0.03	0.01
cg15611832	cg15611832	5	180101281	I	F			Intergenic	chr5:180100700-180101209	S_Shore		NA	NA		0	0	1	0		rs113544198	MAPINFO+15	16	5	180101296	0.12	0.15
cg15697201	cg15697201	20	29534074	II	F			Intergenic	chr20:29534910-29535208	N_Shore		NA	NA		0	1	0	0		rs141571423	MAPINFO+45	45	20	29534119	0.0018	NA
cg15697201	cg15697201	20	29534074	II	F			Intergenic	chr20:29534910-29535208	N_Shore		NA	NA		0	1	0	0		rs6118993	SBE	0	20	29534074	0.13	0.16
cg15697201	cg15697201	20	29534074	II	F			Intergenic	chr20:29534910-29535208	N_Shore		NA	NA		0	1	0	0		rs191474098	MAPINFO+39	39	20	29534113	0.0005	0.0013
cg15697201	cg15697201	20	29534074	II	F			Intergenic	chr20:29534910-29535208	N_Shore		NA	NA		0	1	0	0		rs148388945	MAPINFO+41	41	20	29534115	0.0018	NA
cg15704280	cg15704280	7	45808275	II	R	SEPT7P2	NR_024271	Body	chr7:45808183-45808745	Island	Promoter_Associated	NA	NA		2	3	1	0		rs190775184	MAPINFO-26	27	7	45808249	0.0027	0.01
cg15830792	cg15830792	10	64893214	II	F	NRBF2;NRBF2	NM_030759;NM_030759	1stExon;5'UTR	chr10:64892879-64893336	Island	Unclassified	NA	NA		1	0	0	0		NA	NA	NA	NA	NA	NA	NA
cg15850739	cg15850739	15	23692512	II	F			Intergenic		Open_Sea		NA	NA		0	5	3	0		rs151338246	MAPINFO+47	47	15	23692559	0.01	0.01
cg16103996	cg16103996	7	34214897	I	R			Intergenic		Open_Sea		NA	NA		203	72	2	0		rs188358833	MAPINFO-14	16	7	34214883	0.0027	0.004
cg16105309	cg16105309	15	79090380	I	R	ADAMTS7	NM_014272	Body	chr15:79092538-79092887	N_Shelf		NA	NA		0	2	0	0		NA	NA	NA	NA	NA	NA	NA
cg16107907	cg16107907	7	102921442	I	R	DPY19L2P2;DPY19L2P2	NR_003561;NR_027768	TSS1500;TSS1500	chr7:102920309-102921514	Island		NA	NA		0	0	0	0		NA	NA	NA	NA	NA	NA	NA
cg16181043	cg16181043	6	31239175	I	F	HLA-C	NM_002117	Body	chr6:31238852-31240120	Island	Promoter_Associated	NA	NA		0	2	2	0		rs114878632	MAPINFO+30	31	6	31239205	0.77	0.71
cg16196077	cg16196077	10	64028521	I	R	RTKN2	NM_145307	TSS200	chr10:64028041-64028706	Island	Promoter_Associated_Cell_type_specific	NA	NA		0	0	0	0		NA	NA	NA	NA	NA	NA	NA
cg16435686	cg16435686	10	47964834	II	R			Intergenic	chr10:47967314-47967636	N_Shelf		NA	NA		0	1	0	0		rs114473164	MAPINFO-26	27	10	47964808	0.02	NA
cg16435686	cg16435686	10	47964834	II	R			Intergenic	chr10:47967314-47967636	N_Shelf		NA	NA		0	1	0	0		rs116538277	MAPINFO-12	13	10	47964822	0.02	NA
cg16435686	cg16435686	10	47964834	II	R			Intergenic	chr10:47967314-47967636	N_Shelf		NA	NA		0	1	0	0		rs6602887	SBE	0	10	47964835	0.32	0.36
cg16512708	cg16512708	2	96874307	II	F	STARD7;STARD7	NM_020151;NM_020151	1stExon;5'UTR	chr2:96873851-96874824	Island	Promoter_Associated	NA	NA		0	0	0	0		rs144879606	MAPINFO+9	9	2	96874316	0.02	0.01
cg16512708	cg16512708	2	96874307	II	F	STARD7;STARD7	NM_020151;NM_020151	1stExon;5'UTR	chr2:96873851-96874824	Island	Promoter_Associated	NA	NA		0	0	0	0		rs7559215	SBE	0	2	96874307	0.06	0.14
cg16512708	cg16512708	2	96874307	II	F	STARD7;STARD7	NM_020151;NM_020151	1stExon;5'UTR	chr2:96873851-96874824	Island	Promoter_Associated	NA	NA		0	0	0	0		rs184846097	MAPINFO+47	47	2	96874354	0.03	0.02
cg16590643	cg16590643	15	42162712	II	R	SPTBN5	NM_016642	Body		Open_Sea		NA	NA		0	0	0	0		rs137894188	MAPINFO-9	10	15	42162703	0.0005	0.0013
cg16590643	cg16590643	15	42162712	II	R	SPTBN5	NM_016642	Body		Open_Sea		NA	NA		0	0	0	0		rs146959514	MAPINFO-38	39	15	42162674	0.0009	NA
cg16590643	cg16590643	15	42162712	II	R	SPTBN5	NM_016642	Body		Open_Sea		NA	NA		0	0	0	0		rs61753871	SBE	0	15	42162713	0.03	0.04
cg16652462	cg16652462	17	43679667	I	F	LOC644172	NR_026901	Body	chr17:43678854-43679702	Island		NA	NA		0	0	1	0		NA	NA	NA	NA	NA	NA	NA
cg16658931	cg16658931	19	51171061	I	R	SHANK1	NM_016148	Body	chr19:51169659-51172023	Island	Unclassified_Cell_type_specific	NA	chr19:51170473:51171951		0	0	0	0		NA	NA	NA	NA	NA	NA	NA
cg16861959	cg16861959	3	79375119	I	F	ROBO1	NM_002941	Body		Open_Sea		NA	NA		4	2	4	0		NA	NA	NA	NA	NA	NA	NA
cg16875032	cg16875032	8	121823916	I	F	SNTB1	NM_021021	1stExon	chr8:121823534-121824720	Island	Promoter_Associated_Cell_type_specific	NA	NA		0	0	0	0		NA	NA	NA	NA	NA	NA	NA
cg16879549	cg16879549	17	7146439	I	R	GABARAP	NM_007278	TSS1500	chr17:7145479-7146709	Island	Promoter_Associated	NA	NA		0	0	0	0		NA	NA	NA	NA	NA	NA	NA
cg16923710	cg16923710	4	52705109	I	R			Intergenic	chr4:52708767-52709538	N_Shelf		NA	NA		785	83	0	0		rs2089181	MAPINFO-20	22	4	52705089	0.45	0.24
cg16923710	cg16923710	4	52705109	I	R			Intergenic	chr4:52708767-52709538	N_Shelf		NA	NA		785	83	0	0		rs183052088	SBE	0	4	52705111	0.0005	0.0013
cg16923710	cg16923710	4	52705109	I	R			Intergenic	chr4:52708767-52709538	N_Shelf		NA	NA		785	83	0	0		rs111949202	MAPINFO-26	28	4	52705083	0.01	0.03
cg16923710	cg16923710	4	52705109	I	R			Intergenic	chr4:52708767-52709538	N_Shelf		NA	NA		785	83	0	0		rs145009397	MAPINFO-40	42	4	52705069	0.0032	NA
cg16972057	cg16972057	7	62517839	II	F			Intergenic	chr7:62514515-62514983	S_Shelf		NA	NA		1	0	0	0		rs112531471	MAPINFO+9	9	7	62517848	0.0027	NA
cg16990009	cg16990009	6	30880155	II	R	GTF2H4	NM_001517	Body	chr6:30881533-30882296	N_Shore		NA	NA		0	0	0	0		rs114108122	SBE	0	6	30880156	0.01	0.02
cg16990009	cg16990009	6	30880155	II	R	GTF2H4	NM_001517	Body	chr6:30881533-30882296	N_Shore		NA	NA		0	0	0	0		rs191986437	MAPINFO-46	47	6	30880109	0.0005	0.0013
cg17038417	cg17038417	6	96709124	I	F			Intergenic		Open_Sea		NA	NA		14	9	1	0		rs141863408	MAPINFO+41	42	6	96709165	0.01	0.004
cg17117718	cg17117718	17	43663208	II	F			Intergenic	chr17:43662141-43663807	Island	Unclassified_Cell_type_specific	NA	NA		0	0	0	0		rs1724390	MAPINFO+39	39	17	43663247	0.12	0.23
cg17125897	cg17125897	1	151220703	II	R	PIP5K1A;PIP5K1A;PIP5K1A;PIP5K1A	NM_001135637;NM_001135638;NM_003557;NM_001135636	3'UTR;3'UTR;3'UTR;3'UTR		Open_Sea		NA	NA		0	1	1	0		rs112354811	SBE	0	1	151220704	0.0005	NA
cg17145862	cg17145862	1	211918768	II	R	LPGAT1	NM_014873	3'UTR		Open_Sea		NA	NA		0	0	1	0		rs146948207	MAPINFO-4	5	1	211918764	0.0018	NA
cg17146111	cg17146111	1	52870497	II	F	PRPF38A;ORC1L	NM_032864;NM_004153	1stExon;TSS1500	chr1:52869867-52870305	S_Shore	Promoter_Associated	NA	NA		0	0	2	0		rs142380332	MAPINFO+50	50	1	52870547	0.0018	NA
cg17151123	cg17151123	15	83949772	II	F	BNC1	NM_001717	Body	chr15:83951980-83953930	N_Shelf		NA	NA		0	0	0	0		rs72758352	SBE	0	15	83949772	0.06	0.06
cg17164315	cg17164315	6	28607804	I	F			Intergenic		Open_Sea		NA	NA		14	3	0	0		rs188131082	MAPINFO+37	38	6	28607841	0.01	0.01
cg17171325	cg17171325	3	10052813	I	F	LOC401052	NM_001008737	TSS200	chr3:10052541-10053023	Island	Unclassified_Cell_type_specific	NA	NA		0	0	0	0		NA	NA	NA	NA	NA	NA	NA
cg17225604	cg17225604	17	22193895	II	F			Intergenic	chr17:22191801-22192068	S_Shore		NA	NA		0	0	0	0		rs191449535	MAPINFO+39	39	17	22193934	0.0023	0.0013
cg17225604	cg17225604	17	22193895	II	F			Intergenic	chr17:22191801-22192068	S_Shore		NA	NA		0	0	0	0		rs35910200	SBE	0	17	22193895	0.26	0.18
cg17232111	cg17232111	13	23490053	I	F			Intergenic	chr13:23489630-23490058	Island		NA	NA		0	0	3	0		rs138275878	MAPINFO+5	6	13	23490058	0.01	NA
cg17416722	cg17416722	6	32554385	II	R	HLA-DRB1	NM_002124	Body	chr6:32551851-32552331	S_Shelf		NA	NA		0	0	0	0		rs9270089	MAPINFO-34	35	6	32554351	0.84	0.85
cg17416722	cg17416722	6	32554385	II	R	HLA-DRB1	NM_002124	Body	chr6:32551851-32552331	S_Shelf		NA	NA		0	0	0	0		rs116526466	MAPINFO-8	9	6	32554377	0.14	0.16
cg17416722	cg17416722	6	32554385	II	R	HLA-DRB1	NM_002124	Body	chr6:32551851-32552331	S_Shelf		NA	NA		0	0	0	0		rs111297585	MAPINFO-46	47	6	32554339	0.46	0.53
cg17416722	cg17416722	6	32554385	II	R	HLA-DRB1	NM_002124	Body	chr6:32551851-32552331	S_Shelf		NA	NA		0	0	0	0		rs72850290	MAPINFO-40	41	6	32554345	0.08	0.12
cg17639987	cg17639987	7	57081248	II	F			Intergenic	chr7:57084195-57084405	N_Shelf		NA	NA		0	0	1	0		rs140405536	MAPINFO+34	34	7	57081282	0.52	0.52
cg17660026	cg17660026	22	41252631	II	F	XPNPEP3;ST13;ST13	NM_022098;NM_003932;NM_003932	TSS1500;5'UTR;1stExon	chr22:41252146-41253240	Island	Promoter_Associated	NA	NA		0	1	0	0		NA	NA	NA	NA	NA	NA	NA
cg17704839	cg17704839	19	9939038	II	R	UBL5;UBL5	NM_024292;NM_001048241	Body;Body	chr19:9938325-9938815	S_Shore		NA	NA		0	0	0	0		rs188831884	MAPINFO-47	48	19	9938991	0.0005	NA
cg17711091	cg17711091	1	151965869	I	R	S100A10	NM_002966	5'UTR	chr1:151965657-151966387	Island	Promoter_Associated_Cell_type_specific	NA	NA		0	1	0	0		NA	NA	NA	NA	NA	NA	NA
cg17712092	cg17712092	4	129076599	I	R	LARP1B	NM_018078	Body		Open_Sea		NA	NA		0	0	0	0		NA	NA	NA	NA	NA	NA	NA
cg17788362	cg17788362	6	86352627	I	F	SYNCRIP;SYNCRIP;SYNCRIP;SYNCRIP;SYNCRIP;SYNCRIP;SYNCRIP;SYNCRIP;SYNCRIP	NM_001159673;NM_001159676;NM_001159677;NM_001159675;NM_001159673;NM_001159677;NM_001159674;NM_006372;NM_006372	1stExon;TSS1500;5'UTR;TSS1500;5'UTR;1stExon;TSS200;5'UTR;1stExon	chr6:86351551-86353914	Island	Promoter_Associated	NA	NA		0	1	0	0		NA	NA	NA	NA	NA	NA	NA
cg17862947	cg17862947	12	133086926	I	F	FBRSL1	NM_001142641	Body		Open_Sea		chr12:133070800:133102200	NA		0	0	0	1		rs186301739	MAPINFO+41	42	12	133086967	0.0023	0.0026
cg17930550	cg17930550	1	67519474	I	F	SLC35D1	NM_015139	Body	chr1:67519224-67520139	Island		NA	NA		0	0	0	0		rs199900563	MAPINFO+34	35	1	67519508	0.0005	NA
cg17930550	cg17930550	1	67519474	I	F	SLC35D1	NM_015139	Body	chr1:67519224-67520139	Island		NA	NA		0	0	0	0		rs200679737	MAPINFO+8	9	1	67519482	0.0009	0.0013
cg17952111	cg17952111	19	54960355	I	R	LENG8;LENG8	NM_052925;NM_052925	1stExon;5'UTR	chr19:54960191-54960948	Island	Promoter_Associated	NA	NA		0	0	0	0		rs11878643	MAPINFO-33	35	19	54960322	0.02	0.01
cg18000306	cg18000306	6	288505	II	F			Intergenic	chr6:291948-292839	N_Shelf		NA	NA		0	0	0	0		NA	NA	NA	NA	NA	NA	NA
cg18027529	cg18027529	17	44344864	II	F			Intergenic	chr17:44343682-44343910	S_Shore	Promoter_Associated	NA	NA		0	0	1	0		NA	NA	NA	NA	NA	NA	NA
cg18071532	cg18071532	12	48357234	I	F	TMEM106C;TMEM106C;TMEM106C;TMEM106C	NM_001143841;NM_024056;NM_001143842;NM_001143843	TSS200;TSS200;TSS200;TSS200	chr12:48357195-48357507	Island	Promoter_Associated	NA	NA		0	0	0	0		rs115027887	MAPINFO+8	9	12	48357242	0.01	NA
cg18127682	cg18127682	6	93992417	I	R	EPHA7	NM_004440	Body		Open_Sea		NA	NA		52	17	0	0		NA	NA	NA	NA	NA	NA	NA
cg18228076	cg18228076	17	43983362	II	R	MAPT;MAPT;MAPT;MAPT;MAPT;MAPT	NM_001123067;NM_016835;NM_016834;NM_001123066;NM_005910;NM_016841	5'UTR;5'UTR;5'UTR;5'UTR;5'UTR;5'UTR		Open_Sea		NA	NA		0	0	0	0		rs117704389	SBE	0	17	43983363	0.12	0.23
cg18335740	cg18335740	13	41363409	II	R	SLC25A15	NM_014252	TSS200	chr13:41363435-41364319	N_Shore	Promoter_Associated	NA	NA		0	0	0	0		rs117466387	MAPINFO-17	18	13	41363392	0.0023	NA
cg18335740	cg18335740	13	41363409	II	R	SLC25A15	NM_014252	TSS200	chr13:41363435-41364319	N_Shore	Promoter_Associated	NA	NA		0	0	0	0		rs113735540	MAPINFO-48	49	13	41363361	0.0023	NA
cg18347153	cg18347153	7	89747970	I	F	DPY19L2P4	NR_003551	TSS1500	chr7:89747892-89749036	Island		NA	NA		1	2	1	0		NA	NA	NA	NA	NA	NA	NA
cg18365865	cg18365865	19	22817496	I	F	ZNF492	NM_020855	5'UTR	chr19:22817274-22817546	Island	Promoter_Associated_Cell_type_specific	NA	NA		6	10	3	0		rs143594690	MAPINFO+1	2	19	22817497	0.0027	NA
cg18365865	cg18365865	19	22817496	I	F	ZNF492	NM_020855	5'UTR	chr19:22817274-22817546	Island	Promoter_Associated_Cell_type_specific	NA	NA		6	10	3	0		rs148051397	MAPINFO+12	13	19	22817508	0.07	0.004
cg18391209	cg18391209	1	223747670	II	F	CAPN8	NM_001143962	Body	chr1:223741965-223744525	S_Shelf		NA	NA		0	0	0	0		NA	NA	NA	NA	NA	NA	NA
cg18430411	cg18430411	8	144873183	II	R	SCRIB;SCRIB	NM_015356;NM_182706	3'UTR;3'UTR	chr8:144871986-144872261	S_Shore		NA	NA		0	1	0	0		NA	NA	NA	NA	NA	NA	NA
cg18631743	cg18631743	22	20104954	I	R	RANBP1;TRMT2A;TRMT2A	NM_002882;NM_182984;NM_022727	TSS200;TSS200;TSS200	chr22:20104374-20105729	Island	Promoter_Associated	NA	NA		0	0	0	0		NA	NA	NA	NA	NA	NA	NA
cg18703581	cg18703581	6	33267566	I	F	TAPBP;TAPBP;RGL2;RGL2	NM_172209;NM_003190;NM_004761;NR_028387	3'UTR;3'UTR;TSS1500;TSS1500	chr6:33266302-33267582	Island	Promoter_Associated	NA	NA		0	0	0	0		NA	NA	NA	NA	NA	NA	NA
cg18724061	cg18724061	6	27861294	I	F	HIST1H2AM;HIST1H2BO	NM_003514;NM_003527	TSS1500;1stExon	chr6:27861317-27861595	N_Shore	Promoter_Associated	NA	NA		3	0	0	0		NA	NA	NA	NA	NA	NA	NA
cg18830273	cg18830273	4	127692369	I	F			Intergenic		Open_Sea		NA	NA		52	19	5	0		NA	NA	NA	NA	NA	NA	NA
cg18944383	cg18944383	4	111397179	I	F	ENPEP	NM_001977	TSS200	chr4:111397677-111398089	N_Shore		NA	NA		0	0	0	0		rs181365915	MAPINFO+29	30	4	111397208	0.0023	NA
cg18944383	cg18944383	4	111397179	I	F	ENPEP	NM_001977	TSS200	chr4:111397677-111398089	N_Shore		NA	NA		0	0	0	0		rs3756249	MAPINFO+36	37	4	111397215	0.02	0.01
cg18984499	cg18984499	17	8286166	II	R	RPL26	NM_000987	5'UTR	chr17:8286376-8287336	N_Shore	Promoter_Associated	NA	NA		0	0	0	0		rs9902180	MAPINFO-30	31	17	8286136	0.33	0.37
cg19148731	cg19148731	2	74780229	II	R	LOXL3	NM_032603	5'UTR	chr2:74781494-74782685	N_Shore	Unclassified	NA	NA		0	0	0	0		rs181106381	SBE	0	2	74780230	0.0005	NA
cg19169023	cg19169023	15	41853346	I	F	TYRO3	NM_006293	Body	chr15:41851723-41851970	S_Shore		NA	NA		0	0	0	0		NA	NA	NA	NA	NA	NA	NA
cg19508790	cg19508790	12	34547604	II	R			Intergenic		Open_Sea		NA	NA		0	0	0	0		rs146421370	MAPINFO+0	1	12	34547604	0.01	0.0026
cg19508790	cg19508790	12	34547604	II	R			Intergenic		Open_Sea		NA	NA		0	0	0	0		rs11053274	SBE	0	12	34547605	0.21	0.4
cg19508790	cg19508790	12	34547604	II	R			Intergenic		Open_Sea		NA	NA		0	0	0	0		rs140017511	MAPINFO-17	18	12	34547587	0.01	NA
cg19510820	cg19510820	11	107047888	II	F			Intergenic		Open_Sea		NA	NA		2	2	0	0		rs188342081	MAPINFO+1	1	11	107047889	0.0009	NA
cg19510820	cg19510820	11	107047888	II	F			Intergenic		Open_Sea		NA	NA		2	2	0	0		rs34447692	MAPINFO+35	35	11	107047923	0.01	0.01
cg19683457	cg19683457	6	105307726	I	F	HACE1;HACE1	NM_020771;NM_020771	5'UTR;1stExon	chr6:105307119-105307916	Island	Promoter_Associated	NA	NA		0	0	0	0		NA	NA	NA	NA	NA	NA	NA
cg19683494	cg19683494	5	74908142	II	R			Intergenic	chr5:74907286-74907770	S_Shore		NA	NA		0	0	0	0		NA	NA	NA	NA	NA	NA	NA
cg19694781	cg19694781	19	47549865	II	F	TMEM160	NM_017854	Body	chr19:47551387-47552137	N_Shore	Unclassified_Cell_type_specific	NA	NA		0	1	0	0		NA	NA	NA	NA	NA	NA	NA
cg19726460	cg19726460	8	43828779	II	F			Intergenic		Open_Sea		NA	NA		0	6	9	0		NA	NA	NA	NA	NA	NA	NA
cg19743820	cg19743820	5	85913790	II	F	COX7C;COX7C	NM_001867;NM_001867	5'UTR;1stExon		Open_Sea	Promoter_Associated	NA	NA		0	0	0	0		rs189482147	MAPINFO+28	28	5	85913818	0.0005	NA
cg19797896	cg19797896	7	66202871	II	F			Intergenic	chr7:66205245-66206565	N_Shelf	Unclassified_Cell_type_specific	NA	NA		0	1	0	0		rs2707847	SBE	0	7	66202871	0.34	0.36
cg19862389	cg19862389	1	202166406	II	R	LGR6	NM_001017403	Body	chr1:202162958-202163390	S_Shelf	Unclassified_Cell_type_specific	NA	NA		0	0	1	0		NA	NA	NA	NA	NA	NA	NA
cg19862616	cg19862616	7	65841803	I	R	NCRNA00174	NR_026873	Body	chr7:65841384-65842438	Island		NA	NA		1	0	0	0		NA	NA	NA	NA	NA	NA	NA
cg19894588	cg19894588	14	64061835	I	F			Intergenic	chr14:64061799-64062043	Island		NA	NA		0	1	0	0		NA	NA	NA	NA	NA	NA	NA
cg19983559	cg19983559	3	75556027	II	F			Intergenic		Open_Sea		NA	NA		3	4	2	0		rs72886941	MAPINFO+30	30	3	75556057	0.08	0.02
cg19983559	cg19983559	3	75556027	II	F			Intergenic		Open_Sea		NA	NA		3	4	2	0		rs145597770	MAPINFO+32	32	3	75556059	0.01	NA
cg20034712	cg20034712	19	52675470	II	F	ZNF836	NM_001102657	TSS1500	chr19:52674327-52674855	S_Shore		NA	NA		0	0	0	0		NA	NA	NA	NA	NA	NA	NA
cg20054939	cg20054939	12	133614314	I	R	ZNF84;ZNF84	NM_001127372;NM_003428	5'UTR;5'UTR	chr12:133613765-133614525	Island	Unclassified	NA	NA		0	0	0	1		NA	NA	NA	NA	NA	NA	NA
cg20152630	cg20152630	19	46405944	I	F	MYPOP	NM_001012643	TSS200	chr19:46404537-46406545	Island	Promoter_Associated	NA	NA		0	0	0	0		NA	NA	NA	NA	NA	NA	NA
cg20290983	cg20290983	6	43655470	I	F	MRPS18A	NM_018135	1stExon	chr6:43655271-43655618	Island	Promoter_Associated	NA	NA		0	0	0	0		rs187081087	MAPINFO+37	38	6	43655507	0.0005	NA
cg20290983	cg20290983	6	43655470	I	F	MRPS18A	NM_018135	1stExon	chr6:43655271-43655618	Island	Promoter_Associated	NA	NA		0	0	0	0		rs34855626	MAPINFO+38	39	6	43655508	0.01	NA
cg20290983	cg20290983	6	43655470	I	F	MRPS18A	NM_018135	1stExon	chr6:43655271-43655618	Island	Promoter_Associated	NA	NA		0	0	0	0		rs199785567	MAPINFO+28	29	6	43655498	0.0005	NA
cg20325293	cg20325293	4	54244256	I	F	FIP1L1;FIP1L1;FIP1L1	NM_030917;NM_001134938;NM_001134937	Body;Body;Body	chr4:54243642-54244397	Island	Promoter_Associated	NA	NA		0	0	0	0		NA	NA	NA	NA	NA	NA	NA
cg20354231	cg20354231	13	53171401	II	R			Intergenic	chr13:53174028-53174674	N_Shelf		NA	NA		1	1	0	0		rs75104771	MAPINFO-13	14	13	53171388	0.05	0.04
cg20584997	cg20584997	2	89065319	I	R	FLJ40330	NR_015424	TSS200	chr2:89064493-89065513	Island	Unclassified_Cell_type_specific	NA	NA		1	5	1	0		NA	NA	NA	NA	NA	NA	NA
cg20587970	cg20587970	11	113659929	II	R			Intergenic	chr11:113660755-113661046	N_Shore		NA	NA		0	1	1	0		rs187154262	MAPINFO-2	3	11	113659927	0.0018	NA
cg20826526	cg20826526	3	156266748	II	R	SSR3	NM_007107	Body		Open_Sea		NA	NA		0	0	1	0		NA	NA	NA	NA	NA	NA	NA
cg21032476	cg21032476	6	29857569	II	R	HLA-H	NR_001434	Body	chr6:29855295-29856565	S_Shore		NA	NA		0	2	0	0		rs114756014	MAPINFO-47	48	6	29857522	0.08	0.09
cg21032476	cg21032476	6	29857569	II	R	HLA-H	NR_001434	Body	chr6:29855295-29856565	S_Shore		NA	NA		0	2	0	0		rs114672399	SBE	0	6	29857570	0.06	0.08
cg21041751	cg21041751	4	109933696	I	R	COL25A1;COL25A1	NM_198721;NM_032518	Body;Body		Open_Sea		NA	NA		10	0	0	0		rs1648023	MAPINFO-25	27	4	109933671	0.6	0.37
cg21041751	cg21041751	4	109933696	I	R	COL25A1;COL25A1	NM_198721;NM_032518	Body;Body		Open_Sea		NA	NA		10	0	0	0		rs114994828	MAPINFO-37	39	4	109933659	0.01	0.01
cg21041751	cg21041751	4	109933696	I	R	COL25A1;COL25A1	NM_198721;NM_032518	Body;Body		Open_Sea		NA	NA		10	0	0	0		rs189594941	MAPINFO+1	1	4	109933697	0.01	0.02
cg21095983	cg21095983	6	86352623	I	F	SYNCRIP;SYNCRIP;SYNCRIP;SYNCRIP;SYNCRIP;SYNCRIP;SYNCRIP;SYNCRIP;SYNCRIP	NM_001159673;NM_001159676;NM_001159677;NM_001159675;NM_001159673;NM_001159677;NM_001159674;NM_006372;NM_006372	1stExon;TSS1500;5'UTR;TSS1500;5'UTR;1stExon;TSS200;5'UTR;1stExon	chr6:86351551-86353914	Island	Promoter_Associated	NA	NA		0	1	0	0		NA	NA	NA	NA	NA	NA	NA
cg21202276	cg21202276	1	226599374	II	R			Intergenic	chr1:226595333-226595939	S_Shelf		NA	NA		0	0	0	0		rs6665208	MAPINFO+0	1	1	226599374	0.25	0.18
cg21274067	cg21274067	2	114341111	II	R	WASH2P	NR_024077	TSS200	chr2:114341301-114342298	N_Shore	Promoter_Associated	NA	NA		4	0	0	0		NA	NA	NA	NA	NA	NA	NA
cg21412865	cg21412865	1	95285888	I	F	SLC44A3;SLC44A3	NM_001114106;NM_152369	TSS200;TSS1500	chr1:95285602-95286319	Island		NA	NA		0	0	0	0		rs191244230	MAPINFO+15	16	1	95285903	0.38	0.41
cg21412865	cg21412865	1	95285888	I	F	SLC44A3;SLC44A3	NM_001114106;NM_152369	TSS200;TSS1500	chr1:95285602-95286319	Island		NA	NA		0	0	0	0		rs182725187	MAPINFO+31	32	1	95285919	0.11	0.13
cg21412865	cg21412865	1	95285888	I	F	SLC44A3;SLC44A3	NM_001114106;NM_152369	TSS200;TSS1500	chr1:95285602-95286319	Island		NA	NA		0	0	0	0		rs187254725	SBE	0	1	95285887	0.11	0.18
cg21438527	cg21438527	6	26189355	II	R	HIST1H4D	NM_003539	TSS200	chr6:26188997-26189295	S_Shore	Promoter_Associated	NA	NA		0	0	0	0		rs201593114	MAPINFO-28	29	6	26189327	0.0005	NA
cg21438527	cg21438527	6	26189355	II	R	HIST1H4D	NM_003539	TSS200	chr6:26188997-26189295	S_Shore	Promoter_Associated	NA	NA		0	0	0	0		rs13204572	SBE	0	6	26189356	0.04	0.07
cg21438527	cg21438527	6	26189355	II	R	HIST1H4D	NM_003539	TSS200	chr6:26188997-26189295	S_Shore	Promoter_Associated	NA	NA		0	0	0	0		rs143468197	MAPINFO-21	22	6	26189334	0.0005	NA
cg21438527	cg21438527	6	26189355	II	R	HIST1H4D	NM_003539	TSS200	chr6:26188997-26189295	S_Shore	Promoter_Associated	NA	NA		0	0	0	0		rs78735537	MAPINFO-42	43	6	26189313	0.05	0.05
cg21438527	cg21438527	6	26189355	II	R	HIST1H4D	NM_003539	TSS200	chr6:26188997-26189295	S_Shore	Promoter_Associated	NA	NA		0	0	0	0		rs201133408	MAPINFO-15	16	6	26189340	0.0005	NA
cg21438527	cg21438527	6	26189355	II	R	HIST1H4D	NM_003539	TSS200	chr6:26188997-26189295	S_Shore	Promoter_Associated	NA	NA		0	0	0	0		rs79868973	MAPINFO-43	44	6	26189312	0.15	0.15
cg21438527	cg21438527	6	26189355	II	R	HIST1H4D	NM_003539	TSS200	chr6:26188997-26189295	S_Shore	Promoter_Associated	NA	NA		0	0	0	0		rs200073745	MAPINFO-34	35	6	26189321	0.0005	NA
cg21438527	cg21438527	6	26189355	II	R	HIST1H4D	NM_003539	TSS200	chr6:26188997-26189295	S_Shore	Promoter_Associated	NA	NA		0	0	0	0		rs141140958	MAPINFO-48	49	6	26189307	0.0014	NA
cg21500063	cg21500063	14	106444683	II	F			Intergenic		Open_Sea		NA	NA		0	1	2	0		rs190043774	MAPINFO+32	32	14	106444715	0.0018	0.0013
cg21500063	cg21500063	14	106444683	II	F			Intergenic		Open_Sea		NA	NA		0	1	2	0		rs35373150	MAPINFO+26	26	14	106444709	0.25	0.14
cg21500063	cg21500063	14	106444683	II	F			Intergenic		Open_Sea		NA	NA		0	1	2	0		rs185582903	MAPINFO+21	21	14	106444704	0.01	NA
cg21500063	cg21500063	14	106444683	II	F			Intergenic		Open_Sea		NA	NA		0	1	2	0		rs181607174	MAPINFO+47	47	14	106444730	0.0005	NA
cg21500063	cg21500063	14	106444683	II	F			Intergenic		Open_Sea		NA	NA		0	1	2	0		rs182351788	MAPINFO+1	1	14	106444684	0.0032	NA
cg21550812	cg21550812	19	52148354	II	F	SIGLEC14	NM_001098612	Body		Open_Sea		NA	NA		0	0	0	0		rs74361350	MAPINFO+35	35	19	52148389	0.01	NA
cg21582582	cg21582582	3	182698605	I	F	DCUN1D1	NM_020640	TSS1500	chr3:182697749-182698731	Island		NA	NA		0	0	0	0		NA	NA	NA	NA	NA	NA	NA
cg21600908	cg21600908	12	133085885	II	F	FBRSL1	NM_001142641	Body		Open_Sea		chr12:133070800:133102200	NA		0	0	0	1		NA	NA	NA	NA	NA	NA	NA
cg21610164	cg21610164	6	26273401	I	R	HIST1H2BI	NM_003525	1stExon	chr6:26273290-26273557	Island	Promoter_Associated	NA	NA		8	1	0	0		rs199638887	MAPINFO-4	6	6	26273397	0.0005	NA
cg21659725	cg21659725	3	3221576	I	R	CRBN	NM_016302	TSS200	chr3:3221083-3221617	Island	Promoter_Associated	NA	NA		0	0	0	0		rs71058683	MAPINFO-3	5	3	3221573	0.43	0.64
cg21659725	cg21659725	3	3221576	I	R	CRBN	NM_016302	TSS200	chr3:3221083-3221617	Island	Promoter_Associated	NA	NA		0	0	0	0		rs201798590	MAPINFO+1	1	3	3221577	0.42	0.61
cg21665057	cg21665057	3	196295764	I	R	WDR53;FBXO45;FBXO45	NM_182627;NM_001105573;NM_001105573	TSS1500;1stExon;5'UTR	chr3:196295341-196295796	Island	Promoter_Associated	NA	NA		0	0	0	0		NA	NA	NA	NA	NA	NA	NA
cg21824455	cg21824455	4	167764172	I	R	SPOCK3;SPOCK3	NM_001040159;NM_016950	Body;Body		Open_Sea		NA	NA		6	0	0	0		rs115451207	MAPINFO-15	17	4	167764157	0.02	0.01
cg22006699	cg22006699	5	54848427	I	F			Intergenic		Open_Sea		NA	NA		1	2	0	0		rs183525659	MAPINFO+6	7	5	54848433	0.01	0.0026
cg22006699	cg22006699	5	54848427	I	F			Intergenic		Open_Sea		NA	NA		1	2	0	0		rs115304541	MAPINFO+18	19	5	54848445	0.01	NA
cg22040889	cg22040889	11	64073594	I	R	ESRRA	NM_004451	5'UTR	chr11:64072064-64073914	Island	Promoter_Associated	NA	NA		0	1	0	0		NA	NA	NA	NA	NA	NA	NA
cg22047977	cg22047977	17	62962070	I	R			Intergenic	chr17:62961941-62962305	Island	Promoter_Associated	NA	NA		0	0	1	0		NA	NA	NA	NA	NA	NA	NA
cg22111694	cg22111694	2	91758369	II	F			Intergenic	chr2:91757196-91757540	S_Shore		NA	NA		0	0	0	0		NA	NA	NA	NA	NA	NA	NA
cg22177721	cg22177721	6	139636235	II	R			Intergenic		Open_Sea		NA	NA		0	0	1	0		rs139723330	MAPINFO-20	21	6	139636215	0.01	NA
cg22231329	cg22231329	19	51071309	I	R	LRRC4B	NM_001080457	TSS200	chr19:51069359-51069600	S_Shore	Unclassified_Cell_type_specific	NA	NA		0	0	0	0		NA	NA	NA	NA	NA	NA	NA
cg22423821	cg22423821	5	36001550	II	F			Intergenic		Open_Sea		NA	NA		1	0	0	0		rs76737232	MAPINFO+1	1	5	36001551	0.01	NA
cg22435580	cg22435580	2	210010228	I	F			Intergenic	chr2:210010093-210010367	Island		NA	NA		0	1	1	0		rs188091526	MAPINFO+45	46	2	210010273	0.0041	NA
cg22435580	cg22435580	2	210010228	I	F			Intergenic	chr2:210010093-210010367	Island		NA	NA		0	1	1	0		rs111258352	MAPINFO+13	14	2	210010241	0.11	0.12
cg22435580	cg22435580	2	210010228	I	F			Intergenic	chr2:210010093-210010367	Island		NA	NA		0	1	1	0		rs5017674	MAPINFO+0	1	2	210010228	0.46	0.52
cg22435580	cg22435580	2	210010228	I	F			Intergenic	chr2:210010093-210010367	Island		NA	NA		0	1	1	0		rs184092732	MAPINFO+26	27	2	210010254	0.01	0.01
cg22671798	cg22671798	19	38229377	II	R	ZNF573	NM_152360	3'UTR		Open_Sea		NA	NA		0	0	0	0		rs189601956	MAPINFO-4	5	19	38229373	0.0005	NA
cg22671798	cg22671798	19	38229377	II	R	ZNF573	NM_152360	3'UTR		Open_Sea		NA	NA		0	0	0	0		rs1291	SBE	0	19	38229378	0.59	0.83
cg22671798	cg22671798	19	38229377	II	R	ZNF573	NM_152360	3'UTR		Open_Sea		NA	NA		0	0	0	0		rs117141874	MAPINFO-31	32	19	38229346	0.0005	0.0013
cg22671798	cg22671798	19	38229377	II	R	ZNF573	NM_152360	3'UTR		Open_Sea		NA	NA		0	0	0	0		rs57172286	MAPINFO-5	6	19	38229372	0.0037	NA
cg22687902	cg22687902	17	43657317	II	R			Intergenic		Open_Sea		NA	NA		0	0	0	0		NA	NA	NA	NA	NA	NA	NA
cg22705835	cg22705835	10	65332833	II	R	REEP3	NM_001001330	Body		Open_Sea		chr10:65328800:65337600	NA		0	0	0	0		NA	NA	NA	NA	NA	NA	NA
cg22713356	cg22713356	15	30763199	I	F			Intergenic	chr15:30762927-30763795	Island		NA	NA		0	0	0	0		NA	NA	NA	NA	NA	NA	NA
cg22724854	cg22724854	11	55737072	II	R	OR10AG1	NM_001005491	TSS1500		Open_Sea		NA	NA		0	0	0	0		rs61896169	SBE	0	11	55737073	0.04	0.09
cg22731440	cg22731440	6	31323506	II	F	HLA-B	NM_005514	Body	chr6:31323946-31325211	N_Shore	Promoter_Associated_Cell_type_specific	NA	NA		0	0	0	0		rs145440646	MAPINFO+18	18	6	31323524	0.1	0.11
cg22731440	cg22731440	6	31323506	II	F	HLA-B	NM_005514	Body	chr6:31323946-31325211	N_Shore	Promoter_Associated_Cell_type_specific	NA	NA		0	0	0	0		rs140786044	SBE	0	6	31323506	0.07	0.1
cg22731440	cg22731440	6	31323506	II	F	HLA-B	NM_005514	Body	chr6:31323946-31325211	N_Shore	Promoter_Associated_Cell_type_specific	NA	NA		0	0	0	0		rs187025985	MAPINFO+1	1	6	31323507	0.0009	NA
cg22964396	cg22964396	11	71524540	I	F			Intergenic	chr11:71524539-71524853	Island	Unclassified	NA	NA		0	1	5	0		rs181719963	MAPINFO+26	27	11	71524566	0.01	0.0013
cg22964396	cg22964396	11	71524540	I	F			Intergenic	chr11:71524539-71524853	Island	Unclassified	NA	NA		0	1	5	0		rs80081219	MAPINFO+47	48	11	71524587	0.07	0.02
cg22968622	cg22968622	17	43663579	I	F			Intergenic	chr17:43662141-43663807	Island		NA	NA		0	0	0	0		NA	NA	NA	NA	NA	NA	NA
cg23224356	cg23224356	2	98206733	I	R	ANKRD36B	NM_025190	TSS1500	chr2:98206120-98207224	Island	Promoter_Associated	NA	NA		0	1	1	0		rs188099446	MAPINFO-28	30	2	98206705	0.01	0.02
cg23247274	cg23247274	13	21750649	I	R	MRP63;MRP63;SKA3;SKA3;SKA3;SKA3	NM_024026;NM_024026;NM_001166017;NM_145061;NM_145061;NM_001166017	1stExon;5'UTR;5'UTR;1stExon;5'UTR;1stExon	chr13:21750287-21751332	Island	Promoter_Associated	NA	NA		0	0	0	0		rs75972147	MAPINFO-20	22	13	21750629	0.01	NA
cg23247274	cg23247274	13	21750649	I	R	MRP63;MRP63;SKA3;SKA3;SKA3;SKA3	NM_024026;NM_024026;NM_001166017;NM_145061;NM_145061;NM_001166017	1stExon;5'UTR;5'UTR;1stExon;5'UTR;1stExon	chr13:21750287-21751332	Island	Promoter_Associated	NA	NA		0	0	0	0		rs182540472	MAPINFO-3	5	13	21750646	0.0014	0.0013
cg23316923	cg23316923	20	52210825	II	R			Intergenic	chr20:52209590-52211360	Island	Promoter_Associated	NA	NA		0	0	2	0		NA	NA	NA	NA	NA	NA	NA
cg23484912	cg23484912	5	273055	I	F	PDCD6	NM_013232	Body	chr5:271527-271956	S_Shore		NA	NA		0	3	1	0		rs181380731	MAPINFO+34	35	5	273089	0.01	0.01
cg23505145	cg23505145	19	12996616	I	R	KLF1	NM_006563	Body	chr19:12996086-12997039	Island	Promoter_Associated	NA	NA		0	0	0	0		NA	NA	NA	NA	NA	NA	NA
cg23634079	cg23634079	6	31712195	II	R	MSH5;MSH5;MSH5;MSH5	NM_172165;NM_025259;NM_002441;NM_172166	Body;Body;Body;Body	chr6:31707489-31708336	S_Shelf		NA	NA		0	0	0	0		rs2075788	MAPINFO-14	15	6	31712181	0.24	0.2
cg23634079	cg23634079	6	31712195	II	R	MSH5;MSH5;MSH5;MSH5	NM_172165;NM_025259;NM_002441;NM_172166	Body;Body;Body;Body	chr6:31707489-31708336	S_Shelf		NA	NA		0	0	0	0		rs3132445	SBE	0	6	31712196	0.04	0.08
cg23750895	cg23750895	10	46321377	II	R	AGAP4	NM_133446	Body	chr10:46321376-46321590	Island		NA	NA		0	1	9	0		NA	NA	NA	NA	NA	NA	NA
cg23976142	cg23976142	1	148245692	II	R			Intergenic	chr1:148247245-148248092	N_Shore		NA	NA		0	1	2	0		NA	NA	NA	NA	NA	NA	NA
cg24007312	cg24007312	3	52312811	I	R	WDR82	NM_025222	TSS200	chr3:52312069-52313057	Island	Unclassified	NA	NA		0	0	0	0		NA	NA	NA	NA	NA	NA	NA
cg24046770	cg24046770	2	152263618	I	R			Intergenic	chr2:152266271-152267286	N_Shelf		NA	NA		0	0	0	0		rs10196191	MAPINFO-47	49	2	152263571	0.02	NA
cg24046770	cg24046770	2	152263618	I	R			Intergenic	chr2:152266271-152267286	N_Shelf		NA	NA		0	0	0	0		rs191743310	MAPINFO-16	18	2	152263602	0.0014	0.0013
cg24132527	cg24132527	5	140019269	I	R	TMCO6	NM_018502	Body	chr5:140019034-140019502	Island	Promoter_Associated	NA	NA		0	0	0	0		rs115581578	MAPINFO-17	19	5	140019252	0.0014	0.0013
cg24212677	cg24212677	17	9279954	II	R	STX8	NM_004853	Body		Open_Sea		NA	NA		5	3	0	0		rs142527428	MAPINFO-43	44	17	9279911	0.0005	NA
cg24215973	cg24215973	2	240111563	I	F	HDAC4	NM_006037	Body	chr2:240111314-240111577	Island		NA	NA		0	0	0	0		NA	NA	NA	NA	NA	NA	NA
cg24242384	cg24242384	6	32551954	II	F	HLA-DRB1	NM_002124	Body	chr6:32551851-32552331	Island		NA	NA		0	0	0	0		rs17886918	MAPINFO+16	16	6	32551970	0.51	0.53
cg24242384	cg24242384	6	32551954	II	F	HLA-DRB1	NM_002124	Body	chr6:32551851-32552331	Island		NA	NA		0	0	0	0		rs17885129	MAPINFO+45	45	6	32551999	0.17	0.16
cg24242384	cg24242384	6	32551954	II	F	HLA-DRB1	NM_002124	Body	chr6:32551851-32552331	Island		NA	NA		0	0	0	0		rs17853228	MAPINFO+44	44	6	32551998	0.39	0.42
cg24242384	cg24242384	6	32551954	II	F	HLA-DRB1	NM_002124	Body	chr6:32551851-32552331	Island		NA	NA		0	0	0	0		rs1059586	MAPINFO+36	36	6	32551990	0.17	0.16
cg24242384	cg24242384	6	32551954	II	F	HLA-DRB1	NM_002124	Body	chr6:32551851-32552331	Island		NA	NA		0	0	0	0		rs200320734	MAPINFO+4	4	6	32551958	0.42	0.39
cg24242384	cg24242384	6	32551954	II	F	HLA-DRB1	NM_002124	Body	chr6:32551851-32552331	Island		NA	NA		0	0	0	0		rs17853229	MAPINFO+41	41	6	32551995	0.57	0.56
cg24275100	cg24275100	3	8715337	II	F			Intergenic		Open_Sea		NA	NA		9	3	6	0		rs115038864	MAPINFO+1	1	3	8715338	0.04	0.07
cg24275100	cg24275100	3	8715337	II	F			Intergenic		Open_Sea		NA	NA		9	3	6	0		rs144236878	MAPINFO+15	15	3	8715352	0.01	0.0026
cg24275100	cg24275100	3	8715337	II	F			Intergenic		Open_Sea		NA	NA		9	3	6	0		rs112741014	MAPINFO+12	12	3	8715349	0.01	NA
cg24275100	cg24275100	3	8715337	II	F			Intergenic		Open_Sea		NA	NA		9	3	6	0		rs149582027	MAPINFO+14	14	3	8715351	0.0005	0.0013
cg24275100	cg24275100	3	8715337	II	F			Intergenic		Open_Sea		NA	NA		9	3	6	0		rs80319406	MAPINFO+48	48	3	8715385	0.0027	NA
cg24356473	cg24356473	21	33941603	I	R			Intergenic	chr21:33941647-33942264	N_Shore	Unclassified	NA	NA		0	0	1	0		rs151134589	MAPINFO-46	48	21	33941557	0.0005	NA
cg24377285	cg24377285	19	38943724	I	R	RYR1;RYR1	NM_000540;NM_001042723	Body;Body	chr19:38943381-38943735	Island		NA	NA		0	0	0	0		rs202063918	MAPINFO-23	25	19	38943701	0.0014	NA
cg24436365	cg24436365	6	63940138	II	R			Intergenic		Open_Sea		NA	NA		6	1	0	0		rs115213682	MAPINFO-36	37	6	63940102	0.01	NA
cg24556754	cg24556754	1	3721846	II	R			Intergenic		Open_Sea		NA	NA		1	0	1	0		NA	NA	NA	NA	NA	NA	NA
cg24674304	cg24674304	3	44903063	I	R	MIR564;TMEM42	NR_030290;NM_144638	TSS1500;TSS1500	chr3:44902959-44903623	Island	Promoter_Associated	NA	NA		0	0	0	0		rs147656120	MAPINFO-46	48	3	44903017	0.0027	NA
cg24674304	cg24674304	3	44903063	I	R	MIR564;TMEM42	NR_030290;NM_144638	TSS1500;TSS1500	chr3:44902959-44903623	Island	Promoter_Associated	NA	NA		0	0	0	0		rs142341049	MAPINFO-30	32	3	44903033	0.0046	NA
cg24728468	cg24728468	8	82192791	I	F	FABP5;FABP5	NM_001444;NM_001444	1stExon;5'UTR	chr8:82192378-82193685	Island	Promoter_Associated	NA	NA		1	2	2	0		rs184726829	MAPINFO+3	4	8	82192794	0.01	NA
cg24728468	cg24728468	8	82192791	I	F	FABP5;FABP5	NM_001444;NM_001444	1stExon;5'UTR	chr8:82192378-82193685	Island	Promoter_Associated	NA	NA		1	2	2	0		rs199903487	MAPINFO+4	5	8	82192795	0.0005	NA
cg24801230	cg24801230	17	43978533	II	R	MAPT;MAPT;MAPT;MAPT;MAPT;MAPT	NM_001123067;NM_016835;NM_016834;NM_001123066;NM_005910;NM_016841	5'UTR;5'UTR;5'UTR;5'UTR;5'UTR;5'UTR	chr17:43971410-43975040	S_Shelf		NA	NA		0	0	0	0		rs117275857	SBE	0	17	43978534	0.12	0.23
cg25042112	cg25042112	7	64838748	I	R	ZNF92;ZNF92	NM_152626;NM_007139	TSS200;TSS200	chr7:64838984-64839213	N_Shore	Promoter_Associated	NA	NA		10	5	4	0		NA	NA	NA	NA	NA	NA	NA
cg25288420	cg25288420	1	78511713	I	R	GIPC2;GIPC2	NM_017655;NM_017655	1stExon;5'UTR	chr1:78511577-78512161	Island	Unclassified	NA	NA		0	0	0	0		NA	NA	NA	NA	NA	NA	NA
cg25299176	cg25299176	17	1303341	I	F	YWHAE;YWHAE	NM_006761;NR_024058	1stExon;Body	chr17:1302606-1303889	Island	Promoter_Associated	NA	NA		0	1	0	0		NA	NA	NA	NA	NA	NA	NA
cg25427524	cg25427524	10	38739819	I	R	LOC399744	NR_024497	Body	chr10:38739405-38739704	S_Shore		NA	NA		12	2	3	0		rs7474921	MAPINFO-14	16	10	38739805	0.5	0.5
cg25535652	cg25535652	6	93992415	I	R	EPHA7	NM_004440	Body		Open_Sea		NA	NA		49	26	0	0		NA	NA	NA	NA	NA	NA	NA
cg25536467	cg25536467	13	19960816	II	R			Intergenic	chr13:19964791-19965017	N_Shelf		NA	NA		0	0	1	0		rs7337436	MAPINFO-17	18	13	19960799	0.0032	NA
cg25548582	cg25548582	13	52598798	II	R	UTP14C;ALG11	NM_021645;NM_001004127	TSS200;Body		Open_Sea		NA	NA		0	0	0	0		rs61958802	SBE	0	13	52598799	0.03	0.04
cg25593560	cg25593560	19	16187364	I	F	TPM4;TPM4;TPM4	NM_001145160;NM_003290;NM_003290	Body;1stExon;5'UTR	chr19:16186789-16188275	Island	Promoter_Associated	NA	NA		0	0	0	0		NA	NA	NA	NA	NA	NA	NA
cg25599786	cg25599786	5	301105	II	F	PDCD6	NM_013232	Body		Open_Sea		NA	NA		0	0	1	0		NA	NA	NA	NA	NA	NA	NA
cg25614269	cg25614269	11	5949877	I	R			Intergenic		Open_Sea		NA	NA		1	0	0	0		rs188973952	MAPINFO-23	25	11	5949854	0.0018	0.0013
cg25995724	cg25995724	8	82192788	I	F	FABP5;FABP5	NM_001444;NM_001444	1stExon;5'UTR	chr8:82192378-82193685	Island	Promoter_Associated	NA	NA		1	2	2	0		rs199903487	MAPINFO+7	8	8	82192795	0.0005	NA
cg25995724	cg25995724	8	82192788	I	F	FABP5;FABP5	NM_001444;NM_001444	1stExon;5'UTR	chr8:82192378-82193685	Island	Promoter_Associated	NA	NA		1	2	2	0		rs184726829	MAPINFO+6	7	8	82192794	0.01	NA
cg26043149	cg26043149	18	55253948	I	F	FECH;FECH;FECH;FECH	NM_000140;NM_001012515;NM_000140;NM_001012515	5'UTR;5'UTR;1stExon;1stExon	chr18:55253544-55254093	Island	Promoter_Associated	NA	NA		0	0	0	0		NA	NA	NA	NA	NA	NA	NA
cg26099876	cg26099876	8	141644609	I	F	EIF2C2;EIF2C2	NM_012154;NM_001164623	Body;Body	chr8:141644429-141645598	Island		NA	NA		0	1	0	0		rs150443889	MAPINFO+42	43	8	141644651	0.0009	NA
cg26099876	cg26099876	8	141644609	I	F	EIF2C2;EIF2C2	NM_012154;NM_001164623	Body;Body	chr8:141644429-141645598	Island		NA	NA		0	1	0	0		rs28458327	MAPINFO+12	13	8	141644621	0.04	0.0013
cg26114043	cg26114043	4	128544375	I	F			Intergenic	chr4:128544031-128544903	Island		NA	NA		0	0	0	0		NA	NA	NA	NA	NA	NA	NA
cg26128383	cg26128383	6	31239158	I	F	HLA-C	NM_002117	Body	chr6:31238852-31240120	Island	Promoter_Associated	NA	NA		0	0	2	0		rs186037692	MAPINFO+14	15	6	31239172	0.24	0.17
cg26128383	cg26128383	6	31239158	I	F	HLA-C	NM_002117	Body	chr6:31238852-31240120	Island	Promoter_Associated	NA	NA		0	0	2	0		rs147923328	SBE	0	6	31239157	0.04	0.04
cg26128383	cg26128383	6	31239158	I	F	HLA-C	NM_002117	Body	chr6:31238852-31240120	Island	Promoter_Associated	NA	NA		0	0	2	0		rs9281300	MAPINFO+12	13	6	31239170	0.59	0.55
cg26128383	cg26128383	6	31239158	I	F	HLA-C	NM_002117	Body	chr6:31238852-31240120	Island	Promoter_Associated	NA	NA		0	0	2	0		rs114878632	MAPINFO+47	48	6	31239205	0.77	0.71
cg26321609	cg26321609	3	123680480	II	F	CCDC14	NM_022757	TSS1500	chr3:123679785-123680481	Island	Promoter_Associated	NA	NA		0	0	1	0		NA	NA	NA	NA	NA	NA	NA
cg26356450	cg26356450	13	65532273	II	F			Intergenic		Open_Sea		NA	NA		0	0	1	0		rs148096457	MAPINFO+32	32	13	65532305	0.0005	NA
cg26450240	cg26450240	11	49003361	II	R			Intergenic		Open_Sea		NA	NA		0	0	0	0		rs11608048	SBE	0	11	49003362	0.25	0.21
cg26518628	cg26518628	1	97050305	II	R			Intergenic		Open_Sea		NA	NA		0	0	0	0		rs188282452	MAPINFO-2	3	1	97050303	0.0009	NA
cg26686117	cg26686117	2	200524538	II	R			Intergenic	chr2:200524001-200524204	S_Shore		NA	NA		1	2	1	0		rs150306556	MAPINFO-43	44	2	200524495	0.0009	NA
cg26811252	cg26811252	16	29126840	II	F	RRN3P2	NR_003369	Body		Open_Sea	Gene_Associated	NA	NA		0	0	0	0		rs112961235	MAPINFO+3	3	16	29126843	0.0018	NA
cg26811252	cg26811252	16	29126840	II	F	RRN3P2	NR_003369	Body		Open_Sea	Gene_Associated	NA	NA		0	0	0	0		rs190990267	MAPINFO+21	21	16	29126861	0.0005	0.0013
cg26811252	cg26811252	16	29126840	II	F	RRN3P2	NR_003369	Body		Open_Sea	Gene_Associated	NA	NA		0	0	0	0		rs184230130	MAPINFO+45	45	16	29126885	0.0009	NA
cg26821462	cg26821462	3	125510844	II	F	MIR548I1	NR_031687	TSS1500		Open_Sea		NA	NA		3	2	3	0		rs183126074	MAPINFO+13	13	3	125510857	0.0014	NA
cg26868306	cg26868306	10	29769658	I	F	SVIL;SVIL	NM_021738;NM_003174	Body;Body		Open_Sea		NA	NA		0	0	1	0		rs138045309	MAPINFO+1	2	10	29769659	0.0009	0.0013
cg26868306	cg26868306	10	29769658	I	F	SVIL;SVIL	NM_021738;NM_003174	Body;Body		Open_Sea		NA	NA		0	0	1	0		rs143178190	MAPINFO+47	48	10	29769705	0.0014	0.004
cg26889118	cg26889118	15	49342629	II	R			Intergenic	chr15:49338363-49338771	S_Shelf		NA	NA		0	0	0	0		rs188872424	MAPINFO-20	21	15	49342609	0.0005	NA
cg26889118	cg26889118	15	49342629	II	R			Intergenic	chr15:49338363-49338771	S_Shelf		NA	NA		0	0	0	0		rs7177541	SBE	0	15	49342630	0.3	0.2
cg26926768	cg26926768	12	34528122	I	R			Intergenic		Open_Sea		NA	NA		0	0	0	0		rs34984417	MAPINFO-12	14	12	34528110	0.19	0.4
cg26926768	cg26926768	12	34528122	I	R			Intergenic		Open_Sea		NA	NA		0	0	0	0		rs115061190	MAPINFO-36	38	12	34528086	0.01	NA
cg27011577	cg27011577	2	97778608	I	R	ANKRD36	NM_001164315	TSS1500	chr2:97778469-97779540	Island	Unclassified	NA	NA		1	1	3	0		NA	NA	NA	NA	NA	NA	NA
cg27014438	cg27014438	6	31607674	II	F	BAT3;BAT3;BAT3;BAT3	NM_004639;NM_080702;NM_080703;NM_001098534	Body;Body;Body;Body		Open_Sea		NA	NA		0	0	0	0		rs115872194	SBE	0	6	31607674	0.08	0.08
cg27123423	cg27123423	17	62971335	II	F	FLJ32065	NR_026903	Body	chr17:62971515-62972293	N_Shore	Promoter_Associated	NA	NA		0	0	0	0		rs149226586	MAPINFO+9	9	17	62971344	0.01	NA
cg27201625	cg27201625	10	6622279	I	R	PRKCQ	NM_006257	TSS200	chr10:6621907-6622642	Island	Promoter_Associated	NA	NA		0	0	0	0		NA	NA	NA	NA	NA	NA	NA
cg27224107	cg27224107	4	52807094	I	F			Intergenic		Open_Sea		NA	NA		130	15	0	0		rs2319745	MAPINFO+20	21	4	52807114	0.47	0.25
cg27255667	cg27255667	10	13570454	I	F			Intergenic	chr10:13570128-13570864	Island	Unclassified_Cell_type_specific	NA	NA		0	0	0	0		NA	NA	NA	NA	NA	NA	NA
cg27275811	cg27275811	11	74457193	II	R			Intergenic	chr11:74459858-74460558	N_Shelf		NA	NA		1	1	0	0		NA	NA	NA	NA	NA	NA	NA
cg27281836	cg27281836	11	49229833	II	F	FOLH1;FOLH1	NM_004476;NM_001014986	Body;Body	chr11:49229717-49230040	Island		NA	NA		0	0	0	0		rs79122681	SBE	0	11	49229833	0.1	0.09
cg27281836	cg27281836	11	49229833	II	F	FOLH1;FOLH1	NM_004476;NM_001014986	Body;Body	chr11:49229717-49230040	Island		NA	NA		0	0	0	0		rs117326158	MAPINFO+4	4	11	49229837	0.01	0.02
cg27298349	cg27298349	11	49914049	I	F			Intergenic	chr11:49913319-49914335	Island		NA	NA		0	0	0	0		rs1721994	MAPINFO+1	2	11	49914050	0.5	0.59
cg27298349	cg27298349	11	49914049	I	F			Intergenic	chr11:49913319-49914335	Island		NA	NA		0	0	0	0		rs11040639	MAPINFO+39	40	11	49914088	0.15	0.08
cg27395839	cg27395839	15	60812923	II	F	RORA;RORA;RORA;RORA	NM_002943;NM_134261;NM_134262;NM_134260	Body;Body;Body;Body		Open_Sea	Unclassified	NA	NA		0	0	0	0		rs35687658	MAPINFO+1	1	15	60812924	0.23	0.25
cg27423959	cg27423959	3	126945870	II	F			Intergenic		Open_Sea		NA	NA		0	0	0	0		rs148559420	SBE	0	3	126945870	0.0009	0.0013
cg27527338	cg27527338	6	31381540	II	F	MICA	NM_000247	Body		Open_Sea		NA	NA		1	0	0	0		rs115056892	MAPINFO+12	12	6	31381552	0.34	0.3
cg27527338	cg27527338	6	31381540	II	F	MICA	NM_000247	Body		Open_Sea		NA	NA		1	0	0	0		rs190170898	MAPINFO+3	3	6	31381543	0.0005	0.0013
