# Supplementary material for: Genome-Wide Associations between Genetic and Epigenetic Variation Influence mRNA Expression and Insulin Secretion in Human Pancreatic Islets
Source: PLoS Genet. 2014 Nov 6;10(11):e1004735. doi: 10.1371/journal.pgen.1004735 (PMC4222689; doi:10.1371/journal.pgen.1004735)
Supplement: Table S5 — Identified eQTLs of significant cis-mQTL-SNPs. (Sheet a) Presents all eQTLs showing significant association between genotype of cis-mQTL-SNPs and mRNA expression after correction for multiple testing. SNPs regressed against mRNA expression of mRNA probe sets located in cis (≤500 kb). (Sheet b) Annotation of SNPs to significant eQTLs. (Sheet c) Annotation of mRNA probesets to significant eQTLs. Annotation based on HuGene-1_0-st-v1.na32.hg19.transcript (Affymetrix). (XLSX) [file pgen.1004735.s013.xlsx]

## Sheet: a) eQTL cis-mQTL-SNPs
SNP	mRNA_Affymetrix Transcript ID	SNP_Minor Allele	SNP_Major Allele	T-Stat SNP vs mRNA	Corrected P-Value SNP vs mRNA	Gene Assignment_mRNA Transcript
rs835342	7901460	G	A	11.3001	1.75e-12	GPX7
rs1047635	7901460	C	A	10.9485	8.34e-12	GPX7
rs17718122	8140433	G	A	10.7179	2.33e-11	POMZP3
rs113413	8071809	G	A	10.6639	2.97e-11	GSTT2
rs113413	8074962	G	A	10.6639	2.97e-11	GSTT2
rs2298746	7950447	A	G	10.4977	6.25e-11	XRRA1
rs4483614	7950447	G	A	10.4977	6.25e-11	XRRA1
rs2739338	8071809	A	G	10.1555	2.91e-10	GSTT2
rs2739338	8074962	A	G	10.1555	2.91e-10	GSTT2
rs11601413	7938788	A	C	10.147	3.03e-10	LDHC
rs4757662	7938788	A	G	10.0327	5.07e-10	LDHC
rs7800787	8139840	A	G	9.88785	9.76e-10	ERV3
rs3807069	8139840	A	G	9.88785	9.76e-10	ERV3
rs3135391	8125447	A	G	9.8705	1.06e-09	HLA-DQB1
rs3129860	8125447	A	G	9.8705	1.06e-09	HLA-DQB1
rs9270986	8125447	A	C	9.8705	1.06e-09	HLA-DQB1
rs3135352	8125447	C	A	9.8705	1.06e-09	HLA-DQB1
rs9271366	8125447	G	A	9.8705	1.06e-09	HLA-DQB1
rs3129889	8125447	G	A	9.8705	1.06e-09	HLA-DQB1
rs3129868	8125447	A	C	9.8705	1.06e-09	HLA-DQB1
rs3135388	8125447	A	G	9.8705	1.06e-09	HLA-DQB1
rs3814726	7950447	A	G	9.78415	1.56e-09	XRRA1
rs3135006	8125447	A	G	9.73867	1.92e-09	HLA-DQB1
rs10899060	7950447	A	G	9.7194	2.09e-09	XRRA1
rs4387374	7950447	A	G	9.7194	2.09e-09	XRRA1
rs7106757	7950447	A	G	9.58275	3.89e-09	XRRA1
rs11236313	7950447	G	A	9.46829	6.54e-09	XRRA1
rs113413	8074980	G	A	-9.41795	8.22e-09	GSTT1
rs11617079	7968872	G	A	-9.34762	1.13e-08	DNAJC15
rs17553284	7968872	A	G	-9.34762	1.13e-08	DNAJC15
rs4944961	7950447	A	G	9.32847	1.23e-08	XRRA1
rs3132946	8125447	A	G	9.28626	1.5e-08	HLA-DQB1
rs9271055	8125447	C	A	9.18616	2.36e-08	HLA-DQB1
rs7165509	7987526	G	A	-9.13987	2.91e-08	C15orf57
rs11630273	7987526	A	G	-9.13987	2.91e-08	C15orf57
rs3129868	8125436	A	C	9.12468	3.12e-08	HLA-DRB5
rs9271366	8125436	G	A	9.12468	3.12e-08	HLA-DRB5
rs9270986	8125436	A	C	9.12468	3.12e-08	HLA-DRB5
rs3135391	8125436	A	G	9.12468	3.12e-08	HLA-DRB5
rs3129860	8125436	A	G	9.12468	3.12e-08	HLA-DRB5
rs3135388	8125436	A	G	9.12468	3.12e-08	HLA-DRB5
rs3129889	8125436	G	A	9.12468	3.12e-08	HLA-DRB5
rs3135352	8125436	C	A	9.12468	3.12e-08	HLA-DRB5
rs2418470	8139840	G	A	9.10502	3.41e-08	ERV3
rs9273448	8125447	A	G	9.06674	4.06e-08	HLA-DQB1
rs1044474	7987526	G	A	-8.9759	6.14e-08	C15orf57
rs1812771	8139840	A	G	8.96342	6.5e-08	ERV3
rs12333375	8139840	G	A	8.96342	6.5e-08	ERV3
rs10518697	7987526	A	G	-8.9472	7e-08	C15orf57
rs854573	8141052	G	A	8.93363	7.44e-08	PON1
rs6920338	8125447	G	A	8.9091	8.32e-08	HLA-DQB1
rs705381	8141052	A	G	8.89884	8.72e-08	PON1
rs4359651	8043393	C	A	-8.81525	1.28e-07	THNSL2
rs10865489	8043393	C	A	-8.81525	1.28e-07	THNSL2
rs9271055	8125436	C	A	8.70157	2.14e-07	HLA-DRB5
rs3129934	8125447	A	G	8.65151	2.69e-07	HLA-DQB1
rs3117119	8125447	G	A	8.65151	2.69e-07	HLA-DQB1
rs12536316	8139840	G	A	8.62394	3.05e-07	ERV3
rs3132940	8125447	A	C	8.52237	4.84e-07	HLA-DQB1
rs1044506	8125447	A	C	8.52237	4.84e-07	HLA-DQB1
rs3130283	8125447	A	C	8.52237	4.84e-07	HLA-DQB1
rs3131283	8125447	A	G	8.52237	4.84e-07	HLA-DQB1
rs1800684	8125447	T	A	8.52237	4.84e-07	HLA-DQB1
rs3134943	8125447	A	G	8.52237	4.84e-07	HLA-DQB1
rs7601374	8056113	A	G	-8.51409	5.03e-07	LY75
rs6735923	8056113	A	G	-8.49976	5.37e-07	LY75
rs3806603	8056113	A	G	-8.49976	5.37e-07	LY75
rs7780100	8139840	G	A	8.44767	6.8e-07	ERV3
rs4718180	8139840	A	C	8.44767	6.8e-07	ERV3
rs3132963	8125447	G	A	8.43582	7.18e-07	HLA-DQB1
rs11236236	7950447	A	G	8.41136	8.03e-07	XRRA1
rs657560	8139840	G	A	8.39575	8.62e-07	ERV3
rs17710097	8139840	A	G	8.39575	8.62e-07	ERV3
rs34739196	8139840	A	G	8.39575	8.62e-07	ERV3
rs13229781	8139840	A	G	8.3603	1.01e-06	ERV3
rs1007888	8071809	G	A	8.31201	1.26e-06	GSTT2
rs2000468	8071809	C	A	8.31201	1.26e-06	GSTT2
rs1007888	8074962	G	A	8.31201	1.26e-06	GSTT2
rs2000468	8074962	C	A	8.31201	1.26e-06	GSTT2
rs10521434	8155747	A	G	8.30462	1.3e-06	C9orf135
rs7866489	8155747	C	A	8.30462	1.3e-06	C9orf135
rs2000468	8074980	C	A	-8.29509	1.36e-06	GSTT1
rs1007888	8074980	G	A	-8.29509	1.36e-06	GSTT1
rs28490179	8125447	G	A	8.28608	1.42e-06	HLA-DQB1
rs6460232	8139840	A	G	8.27939	1.46e-06	ERV3
rs9268103	8125447	A	G	8.27185	1.51e-06	HLA-DQB1
rs9268148	8125447	G	A	8.27185	1.51e-06	HLA-DQB1
rs1127155	8140144	A	G	8.27036	1.52e-06	WBSCR27
rs8629	8140144	A	G	8.27036	1.52e-06	WBSCR27
rs6949053	8140144	G	A	8.27036	1.52e-06	WBSCR27
rs6968360	8140144	A	G	8.27036	1.52e-06	WBSCR27
rs9691413	8140144	G	A	8.27036	1.52e-06	WBSCR27
rs13223593	8140144	A	G	8.27036	1.52e-06	WBSCR27
rs4255023	8140144	G	A	8.27036	1.52e-06	WBSCR27
rs11767129	8140144	G	A	8.1863	2.23e-06	WBSCR27
rs11770024	8140144	A	G	8.1863	2.23e-06	WBSCR27
rs17517599	8155747	A	G	8.11649	3.07e-06	C9orf135
rs1887547	7918379	A	G	-8.06206	3.93e-06	GSTM3
rs4970777	7918379	G	A	-8.06086	3.95e-06	GSTM3
rs2739338	8074980	A	G	-8.0001	5.2e-06	GSTT1
rs17807317	8074237	C	A	7.97352	5.87e-06	CECR1
rs3132946	8125436	A	G	7.92312	7.37e-06	HLA-DRB5
rs4822451	8071809	A	C	7.91314	7.71e-06	GSTT2
rs4822451	8074962	A	C	7.91314	7.71e-06	GSTT2
rs7177265	7987526	G	A	-7.85387	1.01e-05	C15orf57
rs708727	7909144	A	G	7.85169	1.02e-05	LOC284581
rs1076106	8074237	C	A	-7.80718	1.25e-05	CECR1
rs6918464	8123637	G	A	-7.80152	1.28e-05	NQO2
rs13232536	8140144	A	G	7.79874	1.29e-05	WBSCR27
rs6880209	8112961	A	G	-7.78856	1.36e-05	RPS23
rs226202	8112961	G	A	-7.78856	1.36e-05	RPS23
rs862241	8112961	G	A	-7.78856	1.36e-05	RPS23
rs3130279	8125447	A	G	7.78751	1.36e-05	HLA-DQB1
rs832403	8105456	A	C	-7.74177	1.68e-05	C5orf35
rs6731616	8055284	G	A	7.67425	2.27e-05	MZT2A
rs185220	8105456	A	G	-7.67314	2.28e-05	C5orf35
rs12303590	7963817	G	A	7.67199	2.3e-05	GTSF1
rs7135347	7963817	C	A	7.67199	2.3e-05	GTSF1
rs12306637	7963817	A	G	7.67199	2.3e-05	GTSF1
rs6460248	8139840	A	G	7.65834	2.44e-05	ERV3
rs495336	8139840	G	A	7.65834	2.44e-05	ERV3
rs2186366	8071809	G	A	7.6417	2.63e-05	GSTT2
rs5760102	8071809	A	G	7.6417	2.63e-05	GSTT2
rs2330635	8071809	A	G	7.6417	2.63e-05	GSTT2
rs2330635	8074962	A	G	7.6417	2.63e-05	GSTT2
rs2186366	8074962	G	A	7.6417	2.63e-05	GSTT2
rs5760102	8074962	A	G	7.6417	2.63e-05	GSTT2
rs4718244	8139840	G	A	7.47929	5.47e-05	ERV3
rs11771033	8139840	A	G	7.47929	5.47e-05	ERV3
rs7529595	7901460	A	G	7.46655	5.8e-05	GPX7
rs6920338	8125436	G	A	7.4286	6.87e-05	HLA-DRB5
rs11768074	8141052	A	G	7.42587	6.96e-05	PON1
rs3130342	8125447	A	C	7.39993	7.82e-05	HLA-DQB1
rs3130287	8125447	G	A	7.39993	7.82e-05	HLA-DQB1
rs3134954	8125447	G	A	7.39993	7.82e-05	HLA-DQB1
rs28490179	8125436	G	A	7.37992	8.55e-05	HLA-DRB5
rs3828323	8056113	G	A	-7.32248	0.000110672	LY75
rs2257505	8105456	A	T	-7.30767	0.000118266	C5orf35
rs4822453	8071809	C	A	7.27977	0.000134017	GSTT2
rs4822453	8074962	C	A	7.27977	0.000134017	GSTT2
rs7796960	8139840	G	A	7.27015	0.000139919	ERV3
rs4822453	8074980	C	A	-7.26761	0.000141519	GSTT1
rs3117119	8125436	G	A	7.26088	0.000145844	HLA-DRB5
rs3129934	8125436	A	G	7.26088	0.000145844	HLA-DRB5
rs968305	7950447	A	G	7.25859	0.00014735	XRRA1
rs7948433	7950447	A	G	7.25859	0.00014735	XRRA1
rs6963801	8139840	A	G	7.23613	0.000162933	ERV3
rs11765030	8139840	G	A	7.23613	0.000162933	ERV3
rs6582	7987526	A	G	7.21389	0.000179973	C15orf57
rs8026605	7987526	G	A	7.21389	0.000179973	C15orf57
rs2091228	8139840	A	G	-7.21337	0.000180393	ERV3
rs3130283	8125436	A	C	7.20155	0.000190184	HLA-DRB5
rs3132940	8125436	A	C	7.20155	0.000190184	HLA-DRB5
rs1800684	8125436	T	A	7.20155	0.000190184	HLA-DRB5
rs3131283	8125436	A	G	7.20155	0.000190184	HLA-DRB5
rs1044506	8125436	A	C	7.20155	0.000190184	HLA-DRB5
rs3134943	8125436	A	G	7.20155	0.000190184	HLA-DRB5
rs2140724	8139840	A	G	-7.19417	0.00019656	ERV3
rs10249671	8138258	A	G	-7.18583	0.000204018	VWDE
rs10232827	8140144	A	G	7.17719	0.000212056	WBSCR27
rs3134603	8125447	A	G	7.1624	0.000226531	HLA-DQB1
rs3132963	8125436	G	A	7.12553	0.000267062	HLA-DRB5
rs3135006	8125461	A	G	7.10786	0.000288952	HLA-DQB1
rs10735234	7918379	G	A	-7.09802	0.000301923	GSTM3
rs1063355	8125447	A	C	7.06855	0.000344287	HLA-DQB1
rs9273349	8125447	A	G	7.06855	0.000344287	HLA-DQB1
rs17165942	8138258	G	A	-7.04169	0.000388016	VWDE
rs1440024	8138258	A	G	-7.04169	0.000388016	VWDE
rs6460055	8140144	G	A	7.03438	0.000400849	WBSCR27
rs11858113	7987526	G	A	7.03357	0.000402311	C15orf57
rs11855334	7987526	A	G	7.03357	0.000402311	C15orf57
rs8041534	7987526	C	A	7.03357	0.000402311	C15orf57
rs35047458	7987526	A	G	7.03357	0.000402311	C15orf57
rs16970851	7987526	G	A	7.03357	0.000402311	C15orf57
rs2412544	7987526	A	G	7.03357	0.000402311	C15orf57
rs6920099	8123637	A	G	-6.99603	0.000475403	NQO2
rs1109138	7918379	A	G	-6.95414	0.000572634	GSTM3
rs4849179	8044605	A	G	-6.93375	0.000626865	LOC654433
rs718670	8067877	A	G	6.89817	0.000733979	ABCC13
rs2110153	8067877	A	G	6.89817	0.000733979	ABCC13
rs2822520	8067877	G	A	6.89817	0.000733979	ABCC13
rs7589901	8044605	C	A	-6.88843	0.000766351	LOC654433
rs9273448	8125461	A	G	6.8846	0.000779444	HLA-DQB1
rs3020061	7943103	A	G	-6.87208	0.000823902	CCDC67
rs718673	8067877	G	A	6.8596	0.000870676	ABCC13
rs9268103	8125436	A	G	6.85523	0.000887695	HLA-DRB5
rs9268148	8125436	G	A	6.85523	0.000887695	HLA-DRB5
rs6710467	8054945	A	G	-6.84488	0.000929298	BIN1
rs3751653	7987526	G	A	6.83046	0.000990459	C15orf57
rs1371607	8138258	A	G	-6.74366	0.00145302	VWDE
rs7616839	8081288	G	A	6.74028	0.00147483	TMEM45A
rs2856717	8125447	A	G	6.7365	0.00149956	HLA-DQB1
rs2858305	8125447	C	A	6.7365	0.00149956	HLA-DQB1
rs2740584	8108713	A	G	6.69491	0.00180099	PCDHB8
rs1040521	8123637	A	G	-6.69022	0.00183849	NQO2
rs7774283	8123637	G	A	-6.68568	0.00187559	NQO2
rs575433	8139840	A	C	6.68312	0.00189684	ERV3
rs2900856	8139840	G	A	6.68312	0.00189684	ERV3
rs11765265	8139840	G	A	6.68312	0.00189684	ERV3
rs6956221	8139840	G	A	6.68312	0.00189684	ERV3
rs3020054	7943103	G	A	-6.65061	0.00218829	CCDC67
rs920428	8138258	C	A	-6.64817	0.00221186	VWDE
rs9275596	8125447	G	A	6.61294	0.0025817	HLA-DQB1
rs2395165	8125436	G	A	6.60066	0.0027246	HLA-DRB5
rs823154	7909144	A	G	6.59686	0.0027703	LOC284581
rs2856725	8125447	G	A	6.57942	0.00299039	HLA-DQB1
rs2647003	8125447	A	C	6.57942	0.00299039	HLA-DQB1
rs2858324	8125447	A	G	6.57942	0.00299039	HLA-DQB1
rs3803357	7987526	C	A	-6.56039	0.00325028	C15orf57
rs9273349	8125463	A	G	6.54559	0.00346767	HLA-DQB2
rs1063355	8125463	A	C	6.54559	0.00346767	HLA-DQB2
rs2647012	8125447	A	G	6.54509	0.00347529	HLA-DQB1
rs246718	8108713	A	G	6.52262	0.00383406	PCDHB8
rs4690522	8103834	A	C	-6.50227	0.00419053	AGA
rs7494968	7987526	A	G	6.50002	0.00423205	C15orf57
rs33320	8105456	G	A	-6.49269	0.00436969	C5orf35
rs5747018	8074237	G	A	6.49031	0.00441514	CECR1
rs835	8126436	A	G	6.48617	0.00449566	PRPH2
rs9268199	8125447	G	A	6.46914	0.00484234	HLA-DQB1
rs3104369	8125447	A	G	6.45292	0.00519726	HLA-DQB1
rs96844	8105456	G	A	-6.42576	0.00584985	C5orf35
rs7943372	7943103	A	C	-6.38996	0.00683527	CCDC67
rs2292868	8043393	A	G	-6.38246	0.0070617	THNSL2
rs2288073	8040541	G	A	6.37633	0.00725248	C2orf84
rs2395165	8125447	G	A	6.37323	0.00735075	HLA-DQB1
rs6900726	8126436	G	A	6.36817	0.00751407	PRPH2
rs9369373	8126436	C	A	6.36817	0.00751407	PRPH2
rs1869302	7987526	A	G	6.30245	0.00999063	C15orf57
rs638054	8108713	A	C	6.27749	0.0111297	PCDHB8
rs3807031	8179049	A	C	6.2742	0.0112892	HLA-J
rs3130279	8125436	A	G	6.27324	0.011336	HLA-DRB5
rs5758761	8076455	A	G	-6.26772	0.0116099	RRP7A
rs2413692	8076455	G	A	-6.26772	0.0116099	RRP7A
rs1409150	7917503	G	A	-6.22771	0.0137987	GBP3
rs3135006	8125436	A	G	6.21977	0.0142792	HLA-DRB5
rs7455225	8140144	G	A	6.21523	0.0145615	WBSCR27
rs17843604	8125463	A	G	-6.19672	0.0157701	HLA-DQB2
rs3130287	8125436	G	A	6.18318	0.0167164	HLA-DRB5
rs3134954	8125436	G	A	6.18318	0.0167164	HLA-DRB5
rs3130342	8125436	A	C	6.18318	0.0167164	HLA-DRB5
rs979129	8056113	A	G	-6.17764	0.0171193	LY75
rs4822451	8074980	A	C	-6.16974	0.0177112	GSTT1
rs1053924	8125447	A	G	6.16832	0.0178195	HLA-DQB1
rs6937545	8125447	A	C	6.16197	0.0183129	HLA-DQB1
rs7763262	8125447	A	G	6.16197	0.0183129	HLA-DQB1
rs2292387	8056113	A	G	-6.15846	0.0185912	LY75
rs3776096	8108713	A	G	6.1224	0.0217046	PCDHB8
rs4151693	8108713	A	G	6.1224	0.0217046	PCDHB8
rs4912742	8108713	G	A	6.09737	0.0241629	PCDHB8
rs12654953	8108713	A	G	6.09737	0.0241629	PCDHB8
rs7751505	8179238	C	A	-6.08946	0.0249951	MICA
rs11070275	7987526	G	A	6.07461	0.0266354	C15orf57
rs1322819	8126436	A	G	6.07006	0.0271589	PRPH2
rs12908114	7987526	A	G	6.05697	0.028723	C15orf57
rs8025458	7987526	A	G	6.05697	0.028723	C15orf57
rs9806410	7987526	G	A	6.05697	0.028723	C15orf57
rs9273349	8180029	A	G	6.05231	0.0293013	HLA-DQB2
rs1063355	8180029	A	C	6.05231	0.0293013	HLA-DQB2
rs10249671	8138277	A	G	-6.04771	0.0298818	VWDE
rs4947344	8125447	A	G	6.04684	0.0299935	HLA-DQB1
rs12653888	8108713	A	C	6.04435	0.0303143	PCDHB8
rs10947207	8179238	G	A	-6.04088	0.0307675	MICA
rs4711268	8179238	A	G	-6.04088	0.0307675	MICA
rs4711269	8179238	A	G	-6.04088	0.0307675	MICA
rs7751725	8179238	G	A	-6.04088	0.0307675	MICA
rs13437082	8179238	A	G	-6.04088	0.0307675	MICA
rs2221808	8056113	A	G	-6.03974	0.0309176	LY75
rs2856695	8125447	G	A	-6.0357	0.0314548	HLA-DQB1
rs6928482	8125447	G	A	-6.0357	0.0314548	HLA-DQB1
rs3021058	8125447	C	A	-6.0357	0.0314548	HLA-DQB1
rs9275141	8125447	C	A	-6.0357	0.0314548	HLA-DQB1
rs4642516	8125447	A	C	-6.0357	0.0314548	HLA-DQB1
rs9380146	8179049	A	G	6.03489	0.0315646	HLA-J
rs9348834	8179049	A	G	6.03489	0.0315646	HLA-J
rs9274741	8125447	G	A	-6.03125	0.0320586	HLA-DQB1
rs3823358	8179049	A	G	6.01765	0.0339746	HLA-J
rs854571	8141052	A	G	6.01201	0.0348005	PON1
rs11760843	8133215	A	G	-6.01058	0.0350146	STAG3L4
rs11772331	8133215	A	G	-6.01058	0.0350146	STAG3L4
rs847901	8138258	A	G	-6.00077	0.0365093	VWDE
rs7194554	7997593	A	G	5.99848	0.0368665	ATP2C2
rs9271170	8125447	A	G	5.99115	0.0380369	HLA-DQB1
rs9270856	8125447	A	G	5.99115	0.0380369	HLA-DQB1
rs9271100	8125447	A	G	5.99115	0.0380369	HLA-DQB1
rs832402	8105456	G	A	-5.97383	0.0409469	C5orf35
rs5760102	8074980	A	G	-5.96849	0.0418874	GSTT1
rs2330635	8074980	A	G	-5.96849	0.0418874	GSTT1
rs2186366	8074980	G	A	-5.96849	0.0418874	GSTT1
rs3129948	8125436	C	A	5.96384	0.042725	HLA-DRB5
rs3129954	8125436	A	G	5.96384	0.042725	HLA-DRB5
rs3129955	8125436	A	G	5.96384	0.042725	HLA-DRB5
rs3117098	8125436	G	A	5.96384	0.042725	HLA-DRB5
rs9268644	8125447	C	A	-5.93876	0.047529	HLA-DQB1
rs9275141	8125463	C	A	-5.93202	0.0489098	HLA-DQB2
rs2856695	8125463	G	A	-5.93202	0.0489098	HLA-DQB2
rs3021058	8125463	C	A	-5.93202	0.0489098	HLA-DQB2
rs4642516	8125463	A	C	-5.93202	0.0489098	HLA-DQB2
rs6928482	8125463	G	A	-5.93202	0.0489098	HLA-DQB2
rs3751035	7952768	A	G	-5.93003	0.0493228	SNX19
rs11602545	7952768	G	A	-5.93003	0.0493228	SNX19
rs11603014	7952768	A	G	-5.93003	0.0493228	SNX19
rs2276097	7952768	A	G	-5.93003	0.0493228	SNX19

## Sheet: b) Annotation SNPs
SNP	CHR	MAPINFO	Minor Allele	Major Allele	MAF	Transcript	Gene	Mutation	Gene Locations
rs1007888	22	24241101	G	A	0.4157	NR_038911	LOC284889	Silent	EXON
rs10232827	7	73155017	A	G	0.382				EXON
rs10249671	7	12547917	A	G	0.2303				INTERGENIC
rs1040521	6	3039609	A	G	0.4375				INTERGENIC
rs1044474	15	40845952	G	A	0.3876	NM_001080791,NM_052849,NM_001080792	C15orf57,C15orf57,C15orf57	Silent,Silent,Silent	UTR
rs1044506	6	32172065	A	C	0.1685	NM_004557	NOTCH4	Synonymous_G989G	EXON
rs1047635	1	53074532	C	A	0.4494	NM_015696	GPX7	Silent	UTR
rs10518697	15	40910668	A	G	0.3807	NM_144508,NM_170589	CASC5,CASC5	Silent,Silent	INTRON
rs10521434	9	72448995	A	G	0.1573	NM_001010940	C9orf135	Silent	INTRON
rs1053924	6	32120715	A	G	0.3596	NR_037170,NR_037169,NR_037172,NR_037171	LOC100507547,LOC100507547,LOC100507547,LOC100507547	Silent,Silent,Silent,Silent	EXON
rs1063355	6	32627714	A	C	0.4888	NM_001243961,NM_002123	HLA-DQB1,HLA-DQB1	Silent,Silent	UTR
rs10735234	1	110281941	G	A	0.4101	NM_000849,NR_024537	GSTM3,GSTM3	Silent,Silent	INTRON
rs1076106	22	17682294	C	A	0.3034	NM_017424	CECR1	Silent	INTRON
rs10865489	2	88446892	C	A	0.2697				INTERGENIC
rs10899060	11	74746631	A	G	0.3315				INTERGENIC
rs10947207	6	31361485	G	A	0.2416				INTERGENIC
rs11070275	15	40791115	G	A	0.4775				INTERGENIC
rs1109138	1	110277949	A	G	0.4157	NM_000849,NR_024537	GSTM3,GSTM3	Silent,Silent	UTR,EXON
rs11236236	11	74442931	A	G	0.4382				INTERGENIC
rs11236313	11	74777798	G	A	0.3034				INTERGENIC
rs1127155	7	73246461	A	G	0.3483	NM_001305	CLDN4	Silent	UTR
rs113413	22	24292264	G	A	0.3876				INTERGENIC
rs11601413	11	18421683	A	C	0.1124	NM_001135239,NM_001165415,NM_001165416,NR_028500,NM_005566,NM_001165414	LDHA,LDHA,LDHA,LDHA,LDHA,LDHA	Silent,Silent,Silent,Silent,Silent,Silent	INTRON
rs11602545	11	130766225	G	A	0.236	NM_014758	SNX19	Silent	INTRON
rs11603014	11	130730825	A	G	0.236				INTERGENIC
rs11617079	13	43597865	G	A	0.1854	NM_013238	DNAJC15	Missense_R35G	EXON
rs11630273	15	40878978	A	G	0.3764				INTERGENIC
rs11760843	7	66796109	A	G	0.191				INTERGENIC
rs11765030	7	64768219	G	A	0.4551				INTERGENIC
rs11765265	7	64799139	G	A	0.5				INTERGENIC
rs11767129	7	73275769	G	A	0.3371	NM_182504	WBSCR28	Silent	INTRON
rs11768074	7	95000591	A	G	0.1348	NM_000940	PON3	Silent	INTRON
rs11770024	7	73275501	A	G	0.3371	NM_182504	WBSCR28	Silent	UTR
rs11771033	7	64900821	A	G	0.4494				INTERGENIC
rs11772331	7	66793316	A	G	0.191				INTERGENIC
rs11855334	15	40914772	A	G	0.4775	NM_144508,NM_170589	CASC5,CASC5	Synonymous_V770V,Synonymous_V796V	EXON
rs11858113	15	40914177	G	A	0.4775	NM_144508,NM_170589	CASC5,CASC5	Missense_M572T,Missense_M598T	EXON
rs12303590	12	54851199	G	A	0.06742	NM_144594	GTSF1	Silent	INTRON
rs12306637	12	54840655	A	G	0.06742				INTERGENIC
rs12333375	7	64926823	G	A	0.4045				INTERGENIC
rs12536316	7	64786318	G	A	0.4101				INTERGENIC
rs12653888	5	140528906	A	C	0.2727				INTERGENIC
rs12654953	5	140570973	A	G	0.309	NM_019119	PCDHB9	Silent	UTR
rs12908114	15	40859277	A	G	0.4101				INTERGENIC
rs13223593	7	73253772	A	G	0.3483	NM_152559	WBSCR27	Silent	INTRON
rs1322819	6	42478124	A	G	0.2784				INTERGENIC
rs13229781	7	64720305	A	G	0.3933				INTERGENIC
rs13232536	7	73219508	A	G	0.3539				INTERGENIC
rs13437082	6	31354560	A	G	0.2416				INTERGENIC
rs1371607	7	12463056	A	G	0.2528				INTERGENIC
rs1409150	1	89473175	G	A	0.4375	NM_018284	GBP3	Silent	UTR
rs1440024	7	12416367	A	G	0.1966	NM_001135924	VWDE	Silent	INTRON
rs16970851	15	40885107	G	A	0.4775				INTERGENIC
rs17165942	7	12415923	G	A	0.1966	NM_001135924	VWDE	Silent	INTRON
rs17517599	9	72410323	A	G	0.1517				INTERGENIC
rs17553284	13	43597706	A	G	0.1854	NM_013238	DNAJC15	Silent	UTR
rs17710097	7	64727862	A	G	0.3876				INTERGENIC
rs17718122	7	76209459	G	A	0.3034	NR_029411	LOC100133091	Silent	INTRON
rs17807317	22	17680519	C	A	0.4775	NM_177405,NM_017424	CECR1,CECR1	Silent,Silent	INTRON
rs17843604	6	32620283	A	G	0.427				INTERGENIC
rs1800684	6	32151994	T	A	0.1685	NM_001206966,NM_001206954,NM_001136,NM_001206940,NR_038190,NM_172197,NM_001206934,NM_001206932,NM_001206929,NM_001206936	AGER,AGER,AGER,AGER,AGER,AGER,AGER,AGER,AGER,AGER	Synonymous_A2A,Synonymous_A2A,Synonymous_A2A,Synonymous_A2A,Silent,Synonymous_A2A,Synonymous_A2A,Synonymous_A2A,Synonymous_A2A,Synonymous_A2A	EXON
rs1812771	7	64925829	A	G	0.4045				INTERGENIC
rs185220	5	56205357	A	G	0.1989	NM_153706,NM_001171990	SETD9,SETD9	Silent,Silent	UTR
rs1869302	15	40804518	A	G	0.4831				INTERGENIC
rs1887547	1	110295772	A	G	0.382	NM_133181,NM_024526,NM_139053	EPS8L3,EPS8L3,EPS8L3	Synonymous_S389S,Synonymous_S389S,Synonymous_S390S	EXON
rs2000468	22	24241611	C	A	0.4157				INTERGENIC
rs2091228	7	64409809	A	G	0.4775				INTERGENIC
rs2110153	21	15644351	A	G	0.236				INTERGENIC
rs2140724	7	64456549	A	G	0.4831	NM_001007253	ERV3-1	Silent	INTRON
rs2186366	22	24254113	G	A	0.3708				INTERGENIC
rs2221808	2	160870944	A	G	0.4494	NM_001195641,NM_007366,NM_001007267	PLA2R1,PLA2R1,PLA2R1	Silent,Silent,Silent	INTRON
rs2257505	5	56207123	A	T	0.2841	NM_153706,NM_001171990	SETD9,SETD9	Missense_S76T,Missense_S76T	EXON
rs226202	5	81571669	G	A	0.3539	NM_001025	RPS23	Silent	UTR
rs2276097	11	130777813	A	G	0.236	NM_014758	SNX19	Silent	INTRON
rs2288073	2	24413298	G	A	0.2978	NM_001040710	C2orf84	Missense_Y140C	EXON
rs2292387	2	160734722	A	G	0.1023	NM_001198759,NM_001198760,NM_002349	LY75-CD302,LY75-CD302,LY75	Silent,Silent,Silent	INTRON
rs2292868	2	88475047	A	G	0.118	NM_001244678,NM_001244676,NM_018271	THNSL2,THNSL2,THNSL2	Silent,Silent,Silent	INTRON,EXON
rs2298746	11	74553834	A	G	0.3371	NM_182969	XRRA1	Silent	UTR
rs2330635	22	24251344	A	G	0.3708				INTERGENIC
rs2395165	6	32388144	G	A	0.2303				INTERGENIC
rs2412544	15	40949526	A	G	0.4775	NM_144508,NM_170589	CASC5,CASC5	Silent,Silent	INTRON
rs2413692	22	42896474	G	A	0.236				INTERGENIC
rs2418470	7	64830594	G	A	0.3989				INTERGENIC
rs246718	5	140522425	A	G	0.3034				INTERGENIC
rs2647003	6	32664880	A	C	0.427				INTERGENIC
rs2647012	6	32664458	A	G	0.4318				INTERGENIC
rs2739338	22	24297130	A	G	0.4101				INTERGENIC
rs2740584	5	140561768	A	G	0.264	NM_020957	PCDHB16	Silent	UTR
rs2822520	21	15646060	G	A	0.236				INTERGENIC
rs28490179	6	32519005	G	A	0.1989				INTERGENIC
rs2856695	6	32651894	G	A	0.427				INTERGENIC
rs2856717	6	32670308	A	G	0.4213				INTERGENIC
rs2856725	6	32666738	G	A	0.427				INTERGENIC
rs2858305	6	32670464	C	A	0.4213				INTERGENIC
rs2858324	6	32660375	A	G	0.427				INTERGENIC
rs2900856	7	64679561	G	A	0.5	NR_027393	INTS4L1	Silent	INTRON
rs3020054	11	93055556	G	A	0.264				INTERGENIC
rs3020061	11	93063200	A	G	0.3146				INTERGENIC
rs3021058	6	32652359	C	A	0.427				INTERGENIC
rs3104369	6	32602482	A	G	0.3764				INTERGENIC
rs3117098	6	32358513	G	A	0.2809	NR_044996	HCG23	Silent	EXON
rs3117119	6	32318610	G	A	0.1854	NM_006781	C6orf10	Silent	INTRON
rs3129860	6	32401079	A	G	0.1798				INTERGENIC
rs3129868	6	32404377	A	C	0.1798				INTERGENIC
rs3129889	6	32413545	G	A	0.1798				INTERGENIC
rs3129934	6	32336187	A	G	0.1854	NM_006781	C6orf10	Silent	INTRON
rs3129948	6	32354644	C	A	0.2809				INTERGENIC
rs3129954	6	32365580	A	G	0.2809	NM_019602	BTNL2	Silent	INTRON
rs3129955	6	32365840	A	G	0.2809	NM_019602	BTNL2	Silent	INTRON
rs3130279	6	32112626	A	G	0.1573				INTERGENIC
rs3130283	6	32138545	A	C	0.1685	NM_006411,NM_032741	AGPAT1,AGPAT1	Silent,Silent	INTRON
rs3130287	6	32050544	G	A	0.1629	NM_019105	TNXB	Silent	INTRON
rs3130342	6	32080146	A	C	0.1629				INTERGENIC
rs3131283	6	32119898	A	G	0.1685				INTERGENIC
rs3132940	6	32161396	A	C	0.1685	NM_022107	GPSM3	Silent	INTRON
rs3132946	6	32190028	A	G	0.1742	NM_004557	NOTCH4	Silent	INTRON
rs3132963	6	32320153	G	A	0.1875	NM_006781	C6orf10	Silent	INTRON
rs3134603	6	32126002	A	G	0.1404	NM_138717,NM_005155,NR_037861,NM_001204103	PPT2,PPT2,PPT2-EGFL8,PPT2	Silent,Silent,Silent,Silent	INTRON
rs3134943	6	32147761	A	G	0.1685	NM_006913,NR_003129	RNF5,RNF5P1	Silent,Silent	INTRON
rs3134954	6	32071893	G	A	0.1629	NM_019105	TNXB	Silent	INTRON
rs3135006	6	32667119	A	G	0.3352				INTERGENIC
rs3135352	6	32392906	C	A	0.1798				INTERGENIC
rs3135388	6	32413051	A	G	0.1798				INTERGENIC
rs3135391	6	32410987	A	G	0.1798	NM_019111	HLA-DRA	Synonymous_T118T	EXON
rs33320	5	56206529	G	A	0.3258	NM_153706,NM_001171990	SETD9,SETD9	Silent,Silent	INTRON
rs34739196	7	64696330	A	G	0.3876				INTERGENIC
rs35047458	15	40959624	A	G	0.4775				INTERGENIC
rs3751035	11	130785205	A	G	0.236	NM_014758	SNX19	Synonymous_T210T	EXON
rs3751653	15	40886621	G	A	0.4719	NM_144508,NM_170589	CASC5,CASC5	Silent,Silent	INTRON
rs3776096	5	140530529	A	G	0.2753	NM_018939	PCDHB6	Missense_V231I	EXON
rs3803357	15	40751555	C	A	0.427	NM_014952	BAHD1	Missense_Q298K	EXON
rs3806603	2	160761808	A	G	0.3596				INTERGENIC
rs3807031	6	30033884	A	C	0.2584				INTERGENIC
rs3807069	7	64439701	A	G	0.4157	NM_015852	ZNF117	Missense_C83Y	EXON
rs3814726	11	74555056	A	G	0.3596	NM_182969	XRRA1	Silent	INTRON
rs3823358	6	29942205	A	G	0.3352				INTERGENIC
rs3828323	2	160808075	G	A	0.4045	NM_001195641,NM_007366,NM_001007267	PLA2R1,PLA2R1,PLA2R1	Missense_G1106S,Missense_G1106S,Missense_G1106S	EXON
rs4151693	5	140529711	A	G	0.2753				INTERGENIC
rs4255023	7	73239618	G	A	0.3483				INTERGENIC
rs4359651	2	88464840	C	A	0.2697				INTERGENIC
rs4387374	11	74732410	A	G	0.3315				INTERGENIC
rs4483614	11	74525852	G	A	0.3371	NM_001098638	RNF169	Silent	INTRON
rs4642516	6	32657543	A	C	0.427				INTERGENIC
rs4690522	4	178361051	A	C	0.427	NR_033655,NM_001171988,NM_000027	AGA,AGA,AGA	Silent,Silent,Silent	INTRON
rs4711268	6	31354504	A	G	0.2416				INTERGENIC
rs4711269	6	31354819	A	G	0.2416				INTERGENIC
rs4718180	7	64462326	A	C	0.4663	NM_001007253	ERV3-1	Silent	INTRON
rs4718244	7	64916237	G	A	0.4494				INTERGENIC
rs4757662	11	18439738	A	G	0.1136	NM_002301,NM_017448	LDHC,LDHC	Silent,Silent	INTRON,EXON
rs4822451	22	24248166	A	C	0.3764				INTERGENIC
rs4822453	22	24254862	C	A	0.4045				INTERGENIC
rs4849179	2	113985170	A	G	0.4205	NM_003466,NM_013952,NM_013953,NM_013992	PAX8,PAX8,PAX8,PAX8	Silent,Silent,Silent,Silent	INTRON
rs4912742	5	140571526	G	A	0.309				INTERGENIC
rs4944961	11	74559481	A	G	0.3596	NM_182969	XRRA1	Synonymous_P461P	EXON
rs4947344	6	32677846	A	G	0.4157				INTERGENIC
rs495336	7	64698500	G	A	0.4551				INTERGENIC
rs4970777	1	110283785	G	A	0.427				INTERGENIC
rs5747018	22	17677699	G	A	0.4831	NM_177405,NM_017424	CECR1,CECR1	Silent,Silent	INTRON
rs575433	7	64703012	A	C	0.5				INTERGENIC
rs5758761	22	42895634	A	G	0.236				INTERGENIC
rs5760102	22	24248761	A	G	0.3708				INTERGENIC
rs638054	5	140581510	A	C	0.2753	NM_018931	PCDHB11	Synonymous_S721S	EXON
rs6460055	7	73187517	G	A	0.3764				INTERGENIC
rs6460232	7	64745413	A	G	0.3933				INTERGENIC
rs6460248	7	64891546	A	G	0.4551				INTERGENIC
rs657560	7	64700434	G	A	0.3876				INTERGENIC
rs6582	15	40845597	A	G	0.4719	NM_001080791,NM_052849,NM_001080792	C15orf57,C15orf57,C15orf57	Silent,Silent,Silent	UTR
rs6710467	2	127889932	A	G	0.1573				INTERGENIC
rs6731616	2	132234986	G	A	0.05056	NM_080386	TUBA3D	Silent	INTRON
rs6735923	2	160769588	A	G	0.3596				INTERGENIC
rs6880209	5	81574182	A	G	0.3539	NM_001025	RPS23	Silent	UTR
rs6900726	6	42531650	G	A	0.2247				INTERGENIC
rs6918464	6	3032804	G	A	0.427				INTERGENIC
rs6920099	6	3035613	A	G	0.4101				INTERGENIC
rs6920338	6	32288089	G	A	0.191	NM_006781	C6orf10	Silent	INTRON
rs6928482	6	32626249	G	A	0.427				INTERGENIC
rs6937545	6	32418031	A	C	0.382				INTERGENIC
rs6949053	7	73269937	G	A	0.3483				INTERGENIC
rs6956221	7	64751148	G	A	0.5				INTERGENIC
rs6963801	7	64782426	A	G	0.4551				INTERGENIC
rs6968360	7	73247732	A	G	0.3483				INTERGENIC
rs705381	7	94953949	A	G	0.2273				INTERGENIC
rs708727	1	205767885	A	G	0.4607	NM_173854	SLC41A1	Synonymous_N252N	EXON
rs7106757	11	74763783	A	G	0.3068				INTERGENIC
rs7135347	12	54866969	C	A	0.06742	NM_144594	GTSF1	Silent	INTRON
rs7165509	15	40945900	G	A	0.3764	NM_144508,NM_170589	CASC5,CASC5	Silent,Silent	INTRON
rs7177265	15	41008342	G	A	0.3427	NM_001164270,NM_002875,NM_133487,NM_001164269	RAD51,RAD51,RAD51,RAD51	Silent,Silent,Silent,Silent	INTRON
rs718670	21	15648154	A	G	0.236	NR_003087,NR_003088	ABCC13,ABCC13	Silent,Silent	INTRON
rs718673	21	15648392	G	A	0.2472	NR_003087,NR_003088	ABCC13,ABCC13	Silent,Silent	INTRON
rs7194554	16	84393199	A	G	0.1966				INTERGENIC
rs7455225	7	73241386	G	A	0.4773				INTERGENIC
rs7494968	15	40811858	A	G	0.4888				INTERGENIC
rs7529595	1	53076663	A	G	0.3315				INTERGENIC
rs7589901	2	113993344	C	A	0.4045	NM_003466,NM_013952,NM_013953,NM_013992	PAX8,PAX8,PAX8,PAX8	Silent,Silent,Silent,Silent	INTRON
rs7601374	2	160754050	A	G	0.3652	NM_001198759,NM_001198760,NM_002349	LY75-CD302,LY75-CD302,LY75	Silent,Silent,Silent	INTRON
rs7616839	3	100211294	G	A	0.4775				INTERGENIC
rs7751505	6	31360255	C	A	0.2386				INTERGENIC
rs7751725	6	31360433	G	A	0.2416				INTERGENIC
rs7763262	6	32424882	A	G	0.382				INTERGENIC
rs7774283	6	3041200	G	A	0.4382				INTERGENIC
rs7780100	7	64442904	G	A	0.4663	NM_015852	ZNF117	Silent	INTRON
rs7796960	7	64767457	G	A	0.4382				INTERGENIC
rs7800787	7	64416284	A	G	0.4157				INTERGENIC
rs7866489	9	72447090	C	A	0.1573	NM_001010940	C9orf135	Silent	INTRON
rs7943372	11	93013387	A	C	0.3146				INTERGENIC
rs7948433	11	74419378	A	G	0.4607	NM_015424	CHRDL2	Synonymous_P165P	EXON
rs8025458	15	40842299	A	G	0.4101				INTERGENIC
rs8026605	15	40875584	G	A	0.4719				INTERGENIC
rs8041534	15	40915045	C	A	0.4775	NM_144508,NM_170589	CASC5,CASC5	Synonymous_T861T,Synonymous_T887T	EXON
rs823154	1	205762406	A	G	0.4438	NM_173854	SLC41A1	Silent	INTRON
rs832402	5	56265168	G	A	0.2472				INTERGENIC
rs832403	5	56265992	A	C	0.1966				INTERGENIC
rs835	6	42665888	A	G	0.2191	NM_000322	PRPH2	Silent	UTR
rs835342	1	53064034	G	A	0.4663				INTERGENIC
rs847901	7	12463109	A	G	0.2978				INTERGENIC
rs854571	7	94954619	A	G	0.3146				INTERGENIC
rs854573	7	94954863	G	A	0.2247				INTERGENIC
rs862241	5	81588011	G	A	0.3539				INTERGENIC
rs8629	7	73245519	A	G	0.3483	NM_001305	CLDN4	Silent	UTR
rs920428	7	12473521	C	A	0.25				INTERGENIC
rs9268103	6	32245370	A	G	0.1966				INTERGENIC
rs9268148	6	32259527	G	A	0.1966				INTERGENIC
rs9268199	6	32278635	G	A	0.2247	NM_006781	C6orf10	Silent	INTRON
rs9268644	6	32408044	C	A	0.4719	NM_019111	HLA-DRA	Silent	INTRON
rs9270856	6	32570839	A	G	0.3258				INTERGENIC
rs9270986	6	32574060	A	C	0.1798				INTERGENIC
rs9271055	6	32575369	C	A	0.1761				INTERGENIC
rs9271100	6	32576478	A	G	0.3258				INTERGENIC
rs9271170	6	32577889	A	G	0.3258				INTERGENIC
rs9271366	6	32586854	G	A	0.1798				INTERGENIC
rs9273349	6	32625869	A	G	0.4888				INTERGENIC
rs9273448	6	32627747	A	G	0.3315	NM_001243961,NM_002123	HLA-DQB1,HLA-DQB1	Silent,Silent	UTR
rs9274741	6	32637994	G	A	0.4382				INTERGENIC
rs9275141	6	32651117	C	A	0.427				INTERGENIC
rs9275596	6	32681631	G	A	0.4101				INTERGENIC
rs9348834	6	29864497	A	G	0.2416				INTERGENIC
rs9369373	6	42575723	C	A	0.2247	NM_001184801,NM_015255	UBR2,UBR2	Silent,Silent	INTRON
rs9380146	6	29817244	A	G	0.2416				INTERGENIC
rs968305	11	74428580	A	G	0.4607	NM_015424	CHRDL2	Silent	INTRON
rs96844	5	56196604	G	A	0.309				INTERGENIC
rs9691413	7	73247204	G	A	0.3483				INTERGENIC
rs979129	2	160840151	A	G	0.4326	NM_001195641,NM_007366,NM_001007267	PLA2R1,PLA2R1,PLA2R1	Silent,Silent,Silent	INTRON
rs9806410	15	40851755	G	A	0.4101	NM_001080791,NM_052849,NM_001080792	C15orf57,C15orf57,C15orf57	Silent,Silent,Silent	INTRON

## Sheet: c) Annotation mRNA transcripts
Affymetrix Probeset_ID	Affymetrix Transcript cluster_ID	seqname	strand	start	stop	total_probes	gene_assignment	mrna_assignment	swissprot	unigene	GO_biological_process	GO_cellular_component	GO_molecular_function	pathway	protein_domains	crosshyb_type	category
7901460	7901460	chr1	+	53068044	53074723	28	NM_015696 // GPX7 // glutathione peroxidase 7 // 1p32 // 2882 /// ENST00000361314 // GPX7 // glutathione peroxidase 7 // 1p32 // 2882 /// AF320068 // GPX7 // glutathione peroxidase 7 // 1p32 // 2882	NM_015696 // RefSeq // Homo sapiens glutathione peroxidase 7 (GPX7), mRNA. // chr1 // 100 // 100 // 28 // 28 // 0 /// ENST00000361314 // ENSEMBL // Glutathione peroxidase 7 gene:ENSG00000116157 // chr1 // 100 // 100 // 28 // 28 // 0 /// AF320068 // GenBank // Homo sapiens glutathione peroxidase 7 mRNA, complete cds. // chr1 // 100 // 100 // 28 // 28 // 0 /// ENST00000459779 // ENSEMBL // cdna:kno…	NM_015696 // Q96SL4 /// AF320068 // Q96SL4	NM_015696 // Hs.43728 // blood| bone| bone marrow| brain| connective tissue| embryonic tissue| eye| heart| intestine| kidney| liver| lung| lymph node| mammary gland| mouth| muscle| pancreas| placenta| prostate| skin| spleen| testis| uterus| chondrosarcoma| colorectal tumor| germ cell tumor| glioma| head and neck tumor| leukemia| liver tumor| non-neoplasia| normal| pancreatic tumor| primitive neur…	NM_015696 // GO:0006979 // response to oxidative stress // inferred from electronic annotation /// NM_015696 // GO:0055114 // oxidation reduction // inferred from electronic annotation /// ENST00000361314 // GO:0006979 // response to oxidative stress // inferred from electronic annotation /// ENST00000361314 // GO:0055114 // oxidation reduction // inferred from electronic annotation /// AF320068 …	NM_015696 // GO:0005576 // extracellular region // inferred from electronic annotation /// ENST00000361314 // GO:0005576 // extracellular region // inferred from electronic annotation /// AF320068 // GO:0005576 // extracellular region // inferred from electronic annotation	NM_015696 // GO:0004602 // glutathione peroxidase activity // inferred from electronic annotation /// NM_015696 // GO:0016491 // oxidoreductase activity // inferred from electronic annotation /// ENST00000361314 // GO:0004602 // glutathione peroxidase activity // inferred from electronic annotation /// ENST00000361314 // GO:0016491 // oxidoreductase activity // inferred from electronic annotation…	---	---	1	main
7909144	7909144	chr1	+	205858663	205861612	18	AK094426 // LOC284581 // hypothetical protein LOC284581 // 1q32.1 // 284581 /// ENST00000414375 // LOC284581 // hypothetical protein LOC284581 // 1q32.1 // 284581 /// AK096315 // LOC284581 // hypothetical protein LOC284581 // 1q32.1 // 284581	AK094426 // GenBank // Homo sapiens cDNA FLJ37107 fis, clone BRACE2020157. // chr1 // 100 // 100 // 18 // 18 // 0 /// ENST00000414375 // ENSEMBL // Putative uncharacterized protein FLJ37107 gene:ENSG00000227130 // chr1 // 100 // 100 // 18 // 18 // 0 /// AK096315 // GenBank // Homo sapiens cDNA FLJ38996 fis, clone NT2RI2020390. // chr1 // 75 // 22 // 3 // 4 // 0	AK094426 // Q8N9I1	---	---	AK094426 // GO:0016020 // membrane // inferred from electronic annotation /// AK094426 // GO:0016021 // integral to membrane // inferred from electronic annotation /// ENST00000414375 // GO:0016020 // membrane // inferred from electronic annotation /// ENST00000414375 // GO:0016021 // integral to membrane // inferred from electronic annotation /// AK096315 // GO:0016020 // membrane // inferred fr…	---	---	---	1	main
7917503	7917503	chr1	-	89472360	89488549	25	NM_018284 // GBP3 // guanylate binding protein 3 // 1p22.2 // 2635 /// ENST00000370481 // GBP3 // guanylate binding protein 3 // 1p22.2 // 2635 /// BC140837 // GBP3 // guanylate binding protein 3 // 1p22.2 // 2635 /// ENST00000370482 // GBP3 // guanylate binding protein 3 // 1p22.2 // 2635 /// ENST00000235878 // GBP3 // guanylate binding protein 3 // 1p22.2 // 2635	NM_018284 // RefSeq // Homo sapiens guanylate binding protein 3 (GBP3), mRNA. // chr1 // 100 // 100 // 25 // 25 // 0 /// ENST00000370481 // ENSEMBL // Guanylate-binding protein 3 gene:ENSG00000117226 // chr1 // 100 // 100 // 25 // 25 // 0 /// BC140837 // GenBank // Homo sapiens guanylate binding protein 3, mRNA (cDNA clone MGC:176514 IMAGE:9021705), complete cds. // chr1 // 100 // 80 // 20 // 20 …	NM_018284 // Q9H0R5 /// BC140837 // Q9H0R5	NM_018284 // Hs.720167 // adrenal gland| ascites| bladder| blood| bone| bone marrow| brain| cervix| connective tissue| esophagus| eye| intestine| kidney| liver| lung| mammary gland| mouth| muscle| ovary| pancreas| pharynx| placenta| prostate| skin| spleen| stomach| testis| thymus| trachea| umbilical cord| uterus| vascular|adrenal tumor| breast (mammary gland) tumor| chondrosarcoma| colorectal tum…	---	NM_018284 // GO:0016020 // membrane // inferred from electronic annotation /// NM_018284 // GO:0016021 // integral to membrane // inferred from electronic annotation /// ENST00000370481 // GO:0016020 // membrane // inferred from electronic annotation /// ENST00000370481 // GO:0016021 // integral to membrane // inferred from electronic annotation /// BC140837 // GO:0016020 // membrane // inferred …	NM_018284 // GO:0000166 // nucleotide binding // inferred from electronic annotation /// NM_018284 // GO:0003924 // GTPase activity // inferred from electronic annotation /// NM_018284 // GO:0005525 // GTP binding // inferred from electronic annotation /// ENST00000370481 // GO:0000166 // nucleotide binding // inferred from electronic annotation /// ENST00000370481 // GO:0003924 // GTPase activit…	---	---	1	main
7918379	7918379	chr1	-	110276554	110283660	33	NM_000849 // GSTM3 // glutathione S-transferase mu 3 (brain) // 1p13.3 // 2947 /// NR_024537 // GSTM3 // glutathione S-transferase mu 3 (brain) // 1p13.3 // 2947 /// ENST00000256594 // GSTM3 // glutathione S-transferase mu 3 (brain) // 1p13.3 // 2947 /// ENST00000361066 // GSTM3 // glutathione S-transferase mu 3 (brain) // 1p13.3 // 2947 /// BC000088 // GSTM3 // glutathione S-transferase mu 3 (br…	NM_000849 // RefSeq // Homo sapiens glutathione S-transferase mu 3 (brain) (GSTM3), transcript variant 1, mRNA. // chr1 // 100 // 94 // 31 // 31 // 0 /// NR_024537 // RefSeq // Homo sapiens glutathione S-transferase mu 3 (brain) (GSTM3), transcript variant 2, non-coding RNA. // chr1 // 100 // 88 // 29 // 29 // 0 /// ENST00000256594 // ENSEMBL // Glutathione S-transferase Mu 3 gene:ENSG00000134202…	NM_000849 // Q6FGJ9 /// NM_000849 // Q59EJ5 /// NR_024537 // Q6FGJ9 /// NR_024537 // Q59EJ5 /// BC000088 // P21266 /// BC000088 // Q6FGJ9 /// BC000088 // Q59EJ5	NM_000849 // Hs.2006 // adipose tissue| adrenal gland| ascites| bladder| blood| bone| brain| cervix| connective tissue| embryonic tissue| eye| heart| intestine| kidney| liver| lung| lymph node| mammary gland| mouth| muscle| nerve| ovary| pancreas| parathyroid| pituitary gland| placenta| prostate| skin| stomach| testis| thyroid| trachea| uterus| vascular| bladder carcinoma| breast (mammary gland) …	NM_000849 // GO:0008065 // establishment of blood-nerve barrier // traceable author statement /// NM_000849 // GO:0008152 // metabolic process // inferred from electronic annotation /// NM_000849 // GO:0043627 // response to estrogen stimulus // inferred from expression pattern /// NR_024537 // GO:0008065 // establishment of blood-nerve barrier // traceable author statement /// NR_024537 // GO:00…	NM_000849 // GO:0005625 // soluble fraction // inferred from electronic annotation /// NM_000849 // GO:0005737 // cytoplasm // inferred from electronic annotation /// NR_024537 // GO:0005625 // soluble fraction // inferred from electronic annotation /// NR_024537 // GO:0005737 // cytoplasm // inferred from electronic annotation /// ENST00000256594 // GO:0005625 // soluble fraction // inferred fro…	NM_000849 // GO:0004364 // glutathione transferase activity // inferred from electronic annotation /// NM_000849 // GO:0005515 // protein binding // inferred from physical interaction /// NM_000849 // GO:0016740 // transferase activity // inferred from electronic annotation /// NM_000849 // GO:0042802 // identical protein binding // inferred from physical interaction /// NR_024537 // GO:0004364 /…	BC000088 // GenMAPP // Circadian_Exercise	---	1	main
7938788	7938788	chr11	+	18433853	18472793	30	NM_002301 // LDHC // lactate dehydrogenase C // 11p15.1 // 3948 /// NM_017448 // LDHC // lactate dehydrogenase C // 11p15.1 // 3948 /// ENST00000280704 // LDHC // lactate dehydrogenase C // 11p15.1 // 3948 /// ENST00000396215 // LDHC // lactate dehydrogenase C // 11p15.1 // 3948 /// BC019249 // LDHC // lactate dehydrogenase C // 11p15.1 // 3948	NM_002301 // RefSeq // Homo sapiens lactate dehydrogenase C (LDHC), transcript variant 1, mRNA. // chr11 // 100 // 100 // 30 // 30 // 0 /// NM_017448 // RefSeq // Homo sapiens lactate dehydrogenase C (LDHC), transcript variant 2, mRNA. // chr11 // 100 // 90 // 27 // 27 // 0 /// ENST00000280704 // ENSEMBL // L-lactate dehydrogenase C chain gene:ENSG00000166796 // chr11 // 100 // 100 // 30 // 30 //…	NM_002301 // P07864 /// NM_017448 // P07864 /// BC019249 // P07864	NM_002301 // Hs.654377 // brain| connective tissue| kidney| lung| placenta| testis| germ cell tumor| normal| soft tissue/muscle tissue tumor| fetus| adult /// NM_017448 // Hs.654377 // brain| connective tissue| kidney| lung| placenta| testis| germ cell tumor| normal| soft tissue/muscle tissue tumor| fetus| adult /// ENST00000280704 // Hs.654377 // brain| connective tissue| kidney| lung| placenta|…	NM_002301 // GO:0006096 // glycolysis // inferred from electronic annotation /// NM_002301 // GO:0044262 // cellular carbohydrate metabolic process // inferred from electronic annotation /// NM_002301 // GO:0055114 // oxidation reduction // inferred from electronic annotation /// NM_017448 // GO:0006096 // glycolysis // inferred from electronic annotation /// NM_017448 // GO:0044262 // cellular c…	NM_002301 // GO:0005737 // cytoplasm // inferred from electronic annotation /// NM_017448 // GO:0005737 // cytoplasm // inferred from electronic annotation /// ENST00000280704 // GO:0005737 // cytoplasm // inferred from electronic annotation /// ENST00000396215 // GO:0005737 // cytoplasm // inferred from electronic annotation /// BC019249 // GO:0005737 // cytoplasm // inferred from electronic ann…	NM_002301 // GO:0004459 // L-lactate dehydrogenase activity // inferred from electronic annotation /// NM_002301 // GO:0005488 // binding // inferred from electronic annotation /// NM_002301 // GO:0016491 // oxidoreductase activity // inferred from electronic annotation /// NM_017448 // GO:0004459 // L-lactate dehydrogenase activity // inferred from electronic annotation /// NM_017448 // GO:00054…	NM_002301 // GenMAPP // Glycolysis_and_Gluconeogenesis /// NM_017448 // GenMAPP // Glycolysis_and_Gluconeogenesis /// BC019249 // GenMAPP // Glycolysis_and_Gluconeogenesis	---	1	main
7943103	7943103	chr11	+	93063156	93171636	48	NM_181645 // CCDC67 // coiled-coil domain containing 67 // 11q21 // 159989 /// ENST00000298050 // CCDC67 // coiled-coil domain containing 67 // 11q21 // 159989 /// AK127973 // CCDC67 // coiled-coil domain containing 67 // 11q21 // 159989	NM_181645 // RefSeq // Homo sapiens coiled-coil domain containing 67 (CCDC67), mRNA. // chr11 // 100 // 75 // 36 // 36 // 0 /// ENST00000298050 // ENSEMBL // Isoform 1 of Coiled-coil domain-containing protein 67 gene:ENSG00000165325 // chr11 // 100 // 75 // 36 // 36 // 0 /// AK127973 // GenBank // Homo sapiens cDNA FLJ46088 fis, clone TESTI2009739. // chr11 // 97 // 71 // 33 // 34 // 0	NM_181645 // Q05D60 /// AK127973 // Q6ZRU6	NM_181645 // Hs.436625 // brain| connective tissue| lung| prostate| salivary gland| testis| normal| soft tissue/muscle tissue tumor| fetus| adult /// ENST00000298050 // Hs.436625 // brain| connective tissue| lung| prostate| salivary gland| testis| normal| soft tissue/muscle tissue tumor| fetus| adult /// AK127973 // Hs.436625 // brain| connective tissue| lung| prostate| salivary gland| testis| no…	---	---	---	---	---	1	main
7950447	7950447	chr11	-	74551956	74660165	32	NM_182969 // XRRA1 // X-ray radiation resistance associated 1 // 11q13.4 // 143570 /// NM_001098638 // RNF169 // ring finger protein 169 // 11q13.4 // 254225 /// ENST00000321448 // XRRA1 // X-ray radiation resistance associated 1 // 11q13.4 // 143570 /// ENST00000299563 // RNF169 // ring finger protein 169 // 11q13.4 // 254225 /// ENST00000344880 // XRRA1 // X-ray radiation resistance associated …	NM_182969 // RefSeq // Homo sapiens X-ray radiation resistance associated 1 (XRRA1), mRNA. // chr11 // 100 // 100 // 32 // 32 // 0 /// NM_001098638 // RefSeq // Homo sapiens ring finger protein 169 (RNF169), mRNA. // chr11 // 100 // 3 // 1 // 1 // 0 /// ENST00000321448 // ENSEMBL // Isoform 1 of X-ray radiation resistance-associated protein 1 gene:ENSG00000166435 // chr11 // 100 // 100 // 32 // 3…	NM_001098638 // Q8NCN4 /// BC037294 // Q6P2D8 /// BC037294 // Q8TEH2 /// BC037294 // Q68D30	NM_182969 // Hs.724609 // adipose tissue| adrenal gland| bladder| blood| bone| bone marrow| brain| embryonic tissue| eye| intestine| kidney| lung| mammary gland| muscle| pancreas| parathyroid| placenta| prostate| skin| spleen| testis| thymus| thyroid| trachea| uterus| breast (mammary gland) tumor| chondrosarcoma| colorectal tumor| germ cell tumor| head and neck tumor| kidney tumor| leukemia| lung…	NM_182969 // GO:0010165 // response to X-ray // inferred from direct assay /// ENST00000321448 // GO:0010165 // response to X-ray // inferred from direct assay /// ENST00000344880 // GO:0010165 // response to X-ray // inferred from direct assay /// ENST00000398418 // GO:0010165 // response to X-ray // inferred from direct assay /// BC037294 // GO:0010165 // response to X-ray // inferred from dire…	NM_182969 // GO:0005634 // nucleus // inferred from direct assay /// NM_182969 // GO:0005737 // cytoplasm // inferred from direct assay /// ENST00000321448 // GO:0005634 // nucleus // inferred from direct assay /// ENST00000321448 // GO:0005737 // cytoplasm // inferred from direct assay /// ENST00000344880 // GO:0005634 // nucleus // inferred from direct assay /// ENST00000344880 // GO:0005737 //…	NM_182969 // GO:0003674 // molecular_function // no biological data available /// NM_182969 // GO:0005515 // protein binding // inferred from electronic annotation /// NM_001098638 // GO:0005515 // protein binding // inferred from electronic annotation /// NM_001098638 // GO:0008270 // zinc ion binding // inferred from electronic annotation /// NM_001098638 // GO:0046872 // metal ion binding // i…	---	---	1	main
7952768	7952768	chr11	-	130745775	130786362	35	NM_014758 // SNX19 // sorting nexin 19 // 11q25 // 399979 /// ENST00000265909 // SNX19 // sorting nexin 19 // 11q25 // 399979 /// AK292457 // SNX19 // sorting nexin 19 // 11q25 // 399979 /// ENST00000426933 // SNX19 // sorting nexin 19 // 11q25 // 399979	NM_014758 // RefSeq // Homo sapiens sorting nexin 19 (SNX19), mRNA. // chr11 // 100 // 94 // 33 // 33 // 0 /// ENST00000265909 // ENSEMBL // Sorting nexin-19 gene:ENSG00000120451 // chr11 // 100 // 94 // 33 // 33 // 0 /// AK292457 // GenBank // Homo sapiens cDNA FLJ76442 complete cds. // chr11 // 100 // 83 // 29 // 29 // 0 /// ENST00000426933 // ENSEMBL // cDNA FLJ57308, highly similar to Sorting…	NM_014758 // Q92543 /// AK292457 // A8K8U2 /// AK292457 // Q92543	NM_014758 // Hs.444024 // adipose tissue| adrenal gland| bladder| blood| bone| bone marrow| brain| connective tissue| embryonic tissue| eye| heart| intestine| kidney| larynx| liver| lung| lymph node| mammary gland| mouth| muscle| ovary| pancreas| parathyroid| pituitary gland| placenta| prostate| skin| spleen| stomach| testis| thymus| thyroid| trachea| uterus| vascular| breast (mammary gland) tumo…	NM_014758 // GO:0007154 // cell communication // inferred from electronic annotation /// NM_014758 // GO:0015031 // protein transport // inferred from electronic annotation /// ENST00000265909 // GO:0007154 // cell communication // inferred from electronic annotation /// ENST00000265909 // GO:0015031 // protein transport // inferred from electronic annotation /// AK292457 // GO:0007154 // cell co…	---	NM_014758 // GO:0005515 // protein binding // inferred from physical interaction /// NM_014758 // GO:0035091 // phosphoinositide binding // inferred from electronic annotation /// ENST00000265909 // GO:0005515 // protein binding // inferred from physical interaction /// ENST00000265909 // GO:0035091 // phosphoinositide binding // inferred from electronic annotation /// AK292457 // GO:0005515 // p…	---	---	1	main
7963817	7963817	chr12	-	54849741	54867386	27	NM_144594 // GTSF1 // gametocyte specific factor 1 // 12q13.13 // 121355 /// ENST00000305879 // GTSF1 // gametocyte specific factor 1 // 12q13.13 // 121355 /// BC105587 // GTSF1 // gametocyte specific factor 1 // 12q13.13 // 121355	NM_144594 // RefSeq // Homo sapiens gametocyte specific factor 1 (GTSF1), mRNA. // chr12 // 100 // 100 // 27 // 27 // 0 /// ENST00000305879 // ENSEMBL // Gametocyte-specific factor 1 gene:ENSG00000170627 // chr12 // 100 // 100 // 27 // 27 // 0 /// BC105587 // GenBank // Homo sapiens gametocyte specific factor 1, mRNA (cDNA clone MGC:111187 IMAGE:4697882), complete cds. // chr12 // 100 // 100 // 2…	NM_144594 // Q8WW33 /// BC105587 // Q8WW33	NM_144594 // Hs.524476 // bone| bone marrow| brain| connective tissue| embryonic tissue| larynx| liver| lymph node| ovary| pharynx| placenta| salivary gland| skin| testis| uterus| chondrosarcoma| germ cell tumor| head and neck tumor| leukemia| liver tumor| normal| ovarian tumor| skin tumor| soft tissue/muscle tissue tumor| uterine tumor| fetus| adult /// ENST00000305879 // Hs.524476 // bone| bone…	---	NM_144594 // GO:0005737 // cytoplasm // inferred from electronic annotation /// ENST00000305879 // GO:0005737 // cytoplasm // inferred from electronic annotation /// BC105587 // GO:0005737 // cytoplasm // inferred from electronic annotation	NM_144594 // GO:0046872 // metal ion binding // inferred from electronic annotation /// ENST00000305879 // GO:0046872 // metal ion binding // inferred from electronic annotation /// BC105587 // GO:0046872 // metal ion binding // inferred from electronic annotation	---	---	1	main
7968872	7968872	chr13	+	43597339	43683306	30	NM_013238 // DNAJC15 // DnaJ (Hsp40) homolog, subfamily C, member 15 // 13q14.1 // 29103 /// ENST00000379221 // DNAJC15 // DnaJ (Hsp40) homolog, subfamily C, member 15 // 13q14.1 // 29103 /// BC095400 // DNAJC15 // DnaJ (Hsp40) homolog, subfamily C, member 15 // 13q14.1 // 29103	NM_013238 // RefSeq // Homo sapiens DnaJ (Hsp40) homolog, subfamily C, member 15 (DNAJC15), mRNA. // chr13 // 100 // 100 // 30 // 30 // 0 /// ENST00000379221 // ENSEMBL // DnaJ homolog subfamily C member 15 gene:ENSG00000120675 // chr13 // 100 // 90 // 27 // 27 // 0 /// BC095400 // GenBank // Homo sapiens DnaJ (Hsp40) homolog, subfamily C, member 15, mRNA (cDNA clone MGC:110875 IMAGE:30530999), c…	NM_013238 // Q9Y5T4 /// BC095400 // Q9Y5T4	NM_013238 // Hs.438830 // adrenal gland| ascites| bone| brain| cervix| connective tissue| ear| embryonic tissue| eye| heart| intestine| kidney| liver| lung| lymph| lymph node| mammary gland| mouth| muscle| pancreas| parathyroid| pharynx| pituitary gland| placenta| prostate| skin| spleen| stomach| testis| thymus| tonsil| trachea| uterus| vascular|adrenal tumor| breast (mammary gland) tumor| chondr…	---	NM_013238 // GO:0005739 // mitochondrion // inferred from electronic annotation /// NM_013238 // GO:0016020 // membrane // inferred from electronic annotation /// NM_013238 // GO:0016021 // integral to membrane // inferred from electronic annotation /// ENST00000379221 // GO:0005739 // mitochondrion // inferred from electronic annotation /// ENST00000379221 // GO:0016020 // membrane // inferred f…	NM_013238 // GO:0031072 // heat shock protein binding // inferred from electronic annotation /// ENST00000379221 // GO:0031072 // heat shock protein binding // inferred from electronic annotation /// BC095400 // GO:0031072 // heat shock protein binding // inferred from electronic annotation	---	---	1	main
7987526	7987526	chr15	-	40823540	40857252	28	NM_001080791 // C15orf57 // chromosome 15 open reading frame 57 // 15q15.1 // 90416 /// NM_052849 // C15orf57 // chromosome 15 open reading frame 57 // 15q15.1 // 90416 /// NM_001080792 // C15orf57 // chromosome 15 open reading frame 57 // 15q15.1 // 90416 /// NR_002208 // MRPL42P5 // mitochondrial ribosomal protein L42 pseudogene 5 // 15q13.3 // 359821 /// ENST00000416810 // C15orf57 // chromoso…	NM_001080791 // RefSeq // Homo sapiens chromosome 15 open reading frame 57 (C15orf57), transcript variant 3, mRNA. // chr15 // 100 // 79 // 22 // 22 // 0 /// NM_052849 // RefSeq // Homo sapiens chromosome 15 open reading frame 57 (C15orf57), transcript variant 2, mRNA. // chr15 // 100 // 75 // 21 // 21 // 0 /// NM_001080792 // RefSeq // Homo sapiens chromosome 15 open reading frame 57 (C15orf57),…	NM_001080791 // Q9BV29 /// NM_052849 // Q9BV29 /// NM_001080792 // Q9BV29 /// AL832032 // Q9BV29	NM_001080791 // Hs.654661 // ascites| blood| bone| bone marrow| brain| cervix| connective tissue| embryonic tissue| eye| heart| intestine| kidney| liver| lung| lymph| lymph node| mammary gland| muscle| ovary| pancreas| pharynx| placenta| prostate| salivary gland| stomach| testis| thymus| uterus| vascular| breast (mammary gland) tumor| cervical tumor| chondrosarcoma| colorectal tumor| gastrointest…	---	---	---	---	---	1	main
7997593	7997593	chr16	+	84402133	84497784	43	NM_014861 // ATP2C2 // ATPase, Ca++ transporting, type 2C, member 2 // 16q24.1 // 9914 /// ENST00000262429 // ATP2C2 // ATPase, Ca++ transporting, type 2C, member 2 // 16q24.1 // 9914 /// AY791884 // ATP2C2 // ATPase, Ca++ transporting, type 2C, member 2 // 16q24.1 // 9914 /// ENST00000416219 // ATP2C2 // ATPase, Ca++ transporting, type 2C, member 2 // 16q24.1 // 9914 /// ENST00000420010 // ATP2C…	NM_014861 // RefSeq // Homo sapiens ATPase, Ca++ transporting, type 2C, member 2 (ATP2C2), mRNA. // chr16 // 100 // 81 // 35 // 35 // 0 /// ENST00000262429 // ENSEMBL // Isoform 1 of Calcium-transporting ATPase type 2C member 2 gene:ENSG00000064270 // chr16 // 100 // 81 // 35 // 35 // 0 /// AY791884 // GenBank // Homo sapiens secretory pathway calcium ATPase 2 (ATP2C2) mRNA, complete cds. // chr1…	NM_014861 // O75185 /// NM_014861 // Q5HYC3 /// AY791884 // O75185 /// AY791884 // Q5HYC3	NM_014861 // Hs.6168 // bladder| blood| brain| connective tissue| embryonic tissue| heart| intestine| liver| lung| mammary gland| mouth| muscle| ovary| pancreas| placenta| prostate| stomach| thymus| trachea| bladder carcinoma| breast (mammary gland) tumor| colorectal tumor| gastrointestinal tumor| germ cell tumor| head and neck tumor| leukemia| lung tumor| normal| ovarian tumor| pancreatic tumor|…	NM_014861 // GO:0006754 // ATP biosynthetic process // inferred from electronic annotation /// NM_014861 // GO:0006812 // cation transport // inferred from electronic annotation /// NM_014861 // GO:0006816 // calcium ion transport // inferred from electronic annotation /// ENST00000262429 // GO:0006754 // ATP biosynthetic process // inferred from electronic annotation /// ENST00000262429 // GO:00…	NM_014861 // GO:0016020 // membrane // inferred from electronic annotation /// NM_014861 // GO:0016021 // integral to membrane // inferred from electronic annotation /// ENST00000262429 // GO:0016020 // membrane // inferred from electronic annotation /// ENST00000262429 // GO:0016021 // integral to membrane // inferred from electronic annotation /// AY791884 // GO:0016020 // membrane // inferred …	NM_014861 // GO:0000166 // nucleotide binding // inferred from electronic annotation /// NM_014861 // GO:0005388 // calcium-transporting ATPase activity // inferred from electronic annotation /// NM_014861 // GO:0005524 // ATP binding // inferred from electronic annotation /// NM_014861 // GO:0016787 // hydrolase activity // inferred from electronic annotation /// NM_014861 // GO:0016820 // hydro…	---	---	1	main
8040541	8040541	chr2	+	24397972	24414567	20	BC050462 // C2orf84 // chromosome 2 open reading frame 84 // 2p23.3 // 653140 /// ENST00000425283 // C2orf84 // chromosome 2 open reading frame 84 // 2p23.3 // 653140 /// ENST00000456591 // C2orf84 // chromosome 2 open reading frame 84 // 2p23.3 // 653140 /// ENST00000295150 // C2orf84 // chromosome 2 open reading frame 84 // 2p23.3 // 653140 /// ENST00000432434 // C2orf84 // chromosome 2 open re…	BC050462 // GenBank // Homo sapiens chromosome 2 open reading frame 84, mRNA (cDNA clone MGC:54292 IMAGE:5744344), complete cds. // chr2 // 100 // 100 // 20 // 20 // 0 /// ENST00000425283 // ENSEMBL // 13 kDa protein gene:ENSG00000186453 // chr2 // 100 // 60 // 12 // 12 // 0 /// ENST00000456591 // ENSEMBL // 13 kDa protein gene:ENSG00000186453 // chr2 // 100 // 60 // 12 // 12 // 0 /// AK055413 //…	BC050462 // Q86W67 /// AK055413 // P0C875	BC050462 // Hs.467868 // brain| testis| germ cell tumor| normal| fetus| adult /// ENST00000425283 // Hs.467868 // brain| testis| germ cell tumor| normal| fetus| adult /// ENST00000456591 // Hs.467868 // brain| testis| germ cell tumor| normal| fetus| adult /// ENST00000295150 // Hs.467868 // brain| testis| germ cell tumor| normal| fetus| adult /// ENST00000432434 // Hs.467868 // brain| testis| ger…	---	---	---	---	---	1	main
8043393	8043393	chr2	+	88469917	88486145	27	NM_018271 // THNSL2 // threonine synthase-like 2 (S. cerevisiae) // 2p11.2 // 55258 /// ENST00000324166 // THNSL2 // threonine synthase-like 2 (S. cerevisiae) // 2p11.2 // 55258 /// ENST00000358591 // THNSL2 // threonine synthase-like 2 (S. cerevisiae) // 2p11.2 // 55258 /// AK095303 // THNSL2 // threonine synthase-like 2 (S. cerevisiae) // 2p11.2 // 55258 /// ENST00000343544 // THNSL2 // threoni…	NM_018271 // RefSeq // Homo sapiens threonine synthase-like 2 (S. cerevisiae) (THNSL2), mRNA. // chr2 // 100 // 67 // 18 // 18 // 0 /// ENST00000324166 // ENSEMBL // Isoform 1 of Threonine synthase-like 2 gene:ENSG00000144115 // chr2 // 100 // 93 // 25 // 25 // 0 /// ENST00000358591 // ENSEMBL // Isoform 1 of Threonine synthase-like 2 gene:ENSG00000144115 // chr2 // 100 // 67 // 18 // 18 // 0 ///…	NM_018271 // Q86YJ6 /// AK095303 // Q86YJ6	NM_018271 // Hs.516179 // adrenal gland| bladder| brain| cervix| connective tissue| embryonic tissue| eye| heart| intestine| kidney| liver| lung| mammary gland| mouth| ovary| pancreas| parathyroid| pharynx| placenta| prostate| skin| spleen| stomach| testis| thymus| trachea| uterus| bladder carcinoma| breast (mammary gland) tumor| cervical tumor| chondrosarcoma| colorectal tumor| gastrointestinal …	NM_018271 // GO:0008150 // biological_process // no biological data available /// ENST00000324166 // GO:0008150 // biological_process // no biological data available /// ENST00000358591 // GO:0008150 // biological_process // no biological data available /// AK095303 // GO:0008150 // biological_process // no biological data available /// ENST00000343544 // GO:0008150 // biological_process // no bi…	NM_018271 // GO:0005575 // cellular_component // no biological data available /// ENST00000324166 // GO:0005575 // cellular_component // no biological data available /// ENST00000358591 // GO:0005575 // cellular_component // no biological data available /// AK095303 // GO:0005575 // cellular_component // no biological data available /// ENST00000343544 // GO:0005575 // cellular_component // no bi…	NM_018271 // GO:0003674 // molecular_function // no biological data available /// NM_018271 // GO:0016829 // lyase activity // inferred from electronic annotation /// NM_018271 // GO:0030170 // pyridoxal phosphate binding // inferred from electronic annotation /// ENST00000324166 // GO:0003674 // molecular_function // no biological data available /// ENST00000324166 // GO:0016829 // lyase activit…	---	---	1	main
8044605	8044605	chr2	+	113993113	114024579	24	NR_015377 // LOC654433 // hypothetical LOC654433 // 2q13 // 654433	NR_015377 // RefSeq // Homo sapiens hypothetical LOC654433 (LOC654433), non-coding RNA. // chr2 // 100 // 88 // 21 // 21 // 0 /// ENST00000422956 // ENSEMBL // cdna:known chromosome:GRCh37:2:113993113:114024587:1 gene:ENSG00000189223 // chr2 // 100 // 100 // 24 // 24 // 0 /// ENST00000333145 // ENSEMBL // cdna:known chromosome:GRCh37:2:113993117:114024581:1 gene:ENSG00000189223 // chr2 // 96 // 1…	NR_015377 // Q7Z3M5 /// NR_015377 // B3KPH5	NR_015377 // Hs.656660 // blood| bone| bone marrow| brain| connective tissue| eye| heart| intestine| kidney| larynx| liver| lung| lymph node| mammary gland| mouth| muscle| ovary| pancreas| parathyroid| placenta| prostate| skin| stomach| testis| thyroid| trachea| uterus| vascular| breast (mammary gland) tumor| chondrosarcoma| colorectal tumor| gastrointestinal tumor| germ cell tumor| head and neck…	---	---	---	---	---	1	main
8054945	8054945	chr2	-	127805603	127864864	24	NM_139343 // BIN1 // bridging integrator 1 // 2q14 // 274 /// NM_139344 // BIN1 // bridging integrator 1 // 2q14 // 274 /// NM_139345 // BIN1 // bridging integrator 1 // 2q14 // 274 /// NM_139347 // BIN1 // bridging integrator 1 // 2q14 // 274 /// NM_139346 // BIN1 // bridging integrator 1 // 2q14 // 274 /// NM_139349 // BIN1 // bridging integrator 1 // 2q14 // 274 /// NM_139348 // BIN1 // bridgi…	NM_139343 // RefSeq // Homo sapiens bridging integrator 1 (BIN1), transcript variant 1, mRNA. // chr2 // 100 // 96 // 23 // 23 // 0 /// NM_139344 // RefSeq // Homo sapiens bridging integrator 1 (BIN1), transcript variant 2, mRNA. // chr2 // 100 // 92 // 22 // 22 // 0 /// NM_139345 // RefSeq // Homo sapiens bridging integrator 1 (BIN1), transcript variant 3, mRNA. // chr2 // 100 // 88 // 21 // 21 …	NM_139343 // O00499 /// NM_139344 // O00499 /// NM_139345 // O00499 /// NM_139347 // O00499 /// NM_139346 // O00499 /// NM_139349 // O00499 /// NM_139348 // O00499 /// NM_004305 // Q8TAS0 /// NM_139350 // Q8TAS0 /// NM_139351 // Q8TAS0 /// AF004015 // O00499	NM_139343 // Hs.193163 // adipose tissue| adrenal gland| ascites| blood| bone| brain| cervix| connective tissue| embryonic tissue| eye| heart| intestine| kidney| larynx| liver| lung| lymph node| mammary gland| muscle| nerve| ovary| pancreas| pituitary gland| placenta| prostate| salivary gland| skin| spleen| stomach| testis| thymus| tonsil| uterus| breast (mammary gland) tumor| chondrosarcoma| col…	NM_139343 // GO:0007275 // multicellular organismal development // inferred from electronic annotation /// NM_139343 // GO:0008283 // cell proliferation // traceable author statement /// NM_139343 // GO:0030100 // regulation of endocytosis // inferred from electronic annotation /// NM_139343 // GO:0042692 // muscle cell differentiation // inferred from electronic annotation /// NM_139343 // GO:00…	NM_139343 // GO:0005634 // nucleus // inferred from electronic annotation /// NM_139343 // GO:0005737 // cytoplasm // inferred from direct assay /// NM_139343 // GO:0008021 // synaptic vesicle // inferred from electronic annotation /// NM_139343 // GO:0015629 // actin cytoskeleton // traceable author statement /// NM_139344 // GO:0005634 // nucleus // inferred from electronic annotation /// NM_13…	NM_139343 // GO:0005515 // protein binding // inferred from physical interaction /// NM_139343 // GO:0008022 // protein C-terminus binding // inferred from electronic annotation /// NM_139343 // GO:0046982 // protein heterodimerization activity // inferred from electronic annotation /// NM_139343 // GO:0051020 // GTPase binding // inferred from electronic annotation /// NM_139344 // GO:0005515 //…	NM_004305 // GenMAPP // Electron_Transport_Chain /// NM_139350 // GenMAPP // Electron_Transport_Chain /// NM_139351 // GenMAPP // Electron_Transport_Chain	---	1	main
8055284	8055284	chr2	-	132227710	132229673	22	ENST00000427024 // MZT2A // mitotic spindle organizing protein 2A // 2q21.1 // 653784	ENST00000427024 // ENSEMBL // Protein gene:ENSG00000173272 // chr2 // 100 // 86 // 19 // 19 // 0 /// ENST00000445782 // ENSEMBL // cdna:known chromosome:GRCh37:2:132227382:132249960:-1 gene:ENSG00000173272 // chr2 // 100 // 100 // 22 // 22 // 0 /// ENST00000428332 // ENSEMBL // cdna:known chromosome:GRCh37:2:132227710:132229673:-1 gene:ENSG00000173272 // chr2 // 100 // 100 // 22 // 22 // 0	---	ENST00000427024 // Hs.655067 // adrenal gland| ascites| bladder| blood| bone| brain| connective tissue| embryonic tissue| esophagus| eye| heart| intestine| kidney| liver| lung| lymph| lymph node| mammary gland| mouth| muscle| ovary| pancreas| placenta| prostate| skin| stomach| testis| thyroid| uterus|adrenal tumor| breast (mammary gland) tumor| chondrosarcoma| colorectal tumor| esophageal tumor| …	---	ENST00000427024 // GO:0005737 // cytoplasm // inferred from electronic annotation /// ENST00000427024 // GO:0005813 // centrosome // inferred from sequence or structural similarity /// ENST00000427024 // GO:0005819 // spindle // inferred from sequence or structural similarity /// ENST00000427024 // GO:0005856 // cytoskeleton // inferred from electronic annotation /// ENST00000427024 // GO:0008274…	---	---	---	3	main
8056113	8056113	chr2	-	160659872	160761247	43	NM_002349 // LY75 // lymphocyte antigen 75 // 2q24 // 4065 /// ENST00000263636 // LY75 // lymphocyte antigen 75 // 2q24 // 4065 /// AF011333 // LY75 // lymphocyte antigen 75 // 2q24 // 4065 /// ENST00000409803 // LY75 // lymphocyte antigen 75 // 2q24 // 4065 /// ENST00000409827 // LY75 // lymphocyte antigen 75 // 2q24 // 4065	NM_002349 // RefSeq // Homo sapiens lymphocyte antigen 75 (LY75), mRNA. // chr2 // 100 // 100 // 43 // 43 // 0 /// ENST00000263636 // ENSEMBL // Isoform 4 of Lymphocyte antigen 75 gene:ENSG00000054219 // chr2 // 100 // 98 // 42 // 42 // 0 /// AF011333 // GenBank // Homo sapiens DEC-205 mRNA, complete cds. // chr2 // 100 // 100 // 43 // 43 // 0 /// ENST00000409803 // ENSEMBL // Isoform 2 of Lympho…	NM_002349 // Q59H44 /// AF011333 // O60449 /// AF011333 // Q59H44	NM_002349 // Hs.153563 // blood| brain| cervix| connective tissue| eye| intestine| kidney| liver| lung| lymph node| mammary gland| muscle| ovary| pancreas| pharynx| skin| thymus| thyroid| trachea| uterus| breast (mammary gland) tumor| chondrosarcoma| colorectal tumor| germ cell tumor| head and neck tumor| leukemia| liver tumor| lymphoma| non-neoplasia| normal| ovarian tumor| pancreatic tumor| sof…	NM_002349 // GO:0006897 // endocytosis // inferred from electronic annotation /// NM_002349 // GO:0006954 // inflammatory response // traceable author statement /// NM_002349 // GO:0006955 // immune response // traceable author statement /// ENST00000263636 // GO:0006897 // endocytosis // inferred from electronic annotation /// ENST00000263636 // GO:0006954 // inflammatory response // traceable a…	NM_002349 // GO:0005887 // integral to plasma membrane // traceable author statement /// NM_002349 // GO:0016020 // membrane // inferred from electronic annotation /// ENST00000263636 // GO:0005887 // integral to plasma membrane // traceable author statement /// ENST00000263636 // GO:0016020 // membrane // inferred from electronic annotation /// AF011333 // GO:0005887 // integral to plasma membra…	NM_002349 // GO:0004872 // receptor activity // inferred from electronic annotation /// NM_002349 // GO:0005488 // binding // inferred from electronic annotation /// NM_002349 // GO:0005529 // sugar binding // inferred from electronic annotation /// ENST00000263636 // GO:0004872 // receptor activity // inferred from electronic annotation /// ENST00000263636 // GO:0005488 // binding // inferred fr…	---	---	1	main
8067877	8067877	chr21	+	15646120	15710338	57	NR_003087 // ABCC13 // ATP-binding cassette, sub-family C (CFTR/MRP), member 13, pseudogene // 21q11.2 // 150000 /// NR_003088 // ABCC13 // ATP-binding cassette, sub-family C (CFTR/MRP), member 13, pseudogene // 21q11.2 // 150000 /// AY063515 // ABCC13 // ATP-binding cassette, sub-family C (CFTR/MRP), member 13, pseudogene // 21q11.2 // 150000	NR_003087 // RefSeq // Homo sapiens ATP-binding cassette, sub-family C (CFTR/MRP), member 13, pseudogene (ABCC13), transcript variant A, non-coding RNA. // chr21 // 100 // 61 // 35 // 35 // 0 /// NR_003088 // RefSeq // Homo sapiens ATP-binding cassette, sub-family C (CFTR/MRP), member 13, pseudogene (ABCC13), transcript variant D, non-coding RNA. // chr21 // 100 // 33 // 19 // 19 // 0 /// AY06351…	AY063515 // Q9NSE7	NR_003087 // Hs.366575 // brain| placenta| normal| fetus| adult /// NR_003088 // Hs.366575 // brain| placenta| normal| fetus| adult /// AY063515 // Hs.366575 // brain| placenta| normal| fetus| adult	NR_003087 // GO:0055085 // transmembrane transport // inferred from electronic annotation /// NR_003088 // GO:0055085 // transmembrane transport // inferred from electronic annotation /// AY063515 // GO:0055085 // transmembrane transport // inferred from electronic annotation	NR_003087 // GO:0005634 // nucleus // non-traceable author statement /// NR_003087 // GO:0016020 // membrane // inferred from electronic annotation /// NR_003087 // GO:0016021 // integral to membrane // inferred from electronic annotation /// NR_003088 // GO:0005634 // nucleus // non-traceable author statement /// NR_003088 // GO:0016020 // membrane // inferred from electronic annotation /// NR_0…	NR_003087 // GO:0005524 // ATP binding // inferred from electronic annotation /// NR_003087 // GO:0042626 // ATPase activity, coupled to transmembrane movement of substances // inferred from electronic annotation /// NR_003088 // GO:0005524 // ATP binding // inferred from electronic annotation /// NR_003088 // GO:0042626 // ATPase activity, coupled to transmembrane movement of substances // infer…	---	---	1	main
8071809	8071809	chr22	+	24322324	24326103	32	NM_000854 // GSTT2 // glutathione S-transferase theta 2 // 22q11.2|22q11.23 // 2953 /// NM_001080843 // GSTT2B // glutathione S-transferase theta 2B (gene/pseudogene) // 22q11.23 // 653689 /// BC002415 // GSTT2 // glutathione S-transferase theta 2 // 22q11.2|22q11.23 // 2953 /// BC071700 // GSTT2B // glutathione S-transferase theta 2B (gene/pseudogene) // 22q11.23 // 653689 /// ENST00000215780 //…	NM_000854 // RefSeq // Homo sapiens glutathione S-transferase theta 2 (GSTT2), mRNA. // chr22 // 100 // 100 // 32 // 32 // 0 /// NM_001080843 // RefSeq // Homo sapiens glutathione S-transferase theta 2B (gene/pseudogene) (GSTT2B), mRNA. // chr22 // 100 // 97 // 31 // 31 // 0 /// BC002415 // GenBank // Homo sapiens glutathione S-transferase theta 2, mRNA (cDNA clone MGC:744 IMAGE:3164017), complet…	NM_000854 // B2R533 /// NM_001080843 // B2R533 /// BC002415 // P30712 /// BC002415 // B2R533 /// BC071700 // B2R533	NM_000854 // Hs.654462 // adrenal gland| ascites| brain| cervix| embryonic tissue| eye| heart| kidney| liver| lung| mammary gland| muscle| ovary| pancreas| salivary gland| skin| testis| uterus| gastrointestinal tumor| glioma| kidney tumor| lung tumor| normal| pancreatic tumor| primitive neuroectodermal tumor of the CNS| skin tumor| soft tissue/muscle tissue tumor| fetus| adult /// NM_001080843 //…	---	NM_000854 // GO:0005737 // cytoplasm // inferred from electronic annotation /// BC002415 // GO:0005737 // cytoplasm // inferred from electronic annotation /// ENST00000215780 // GO:0005737 // cytoplasm // inferred from electronic annotation	NM_000854 // GO:0004364 // glutathione transferase activity // inferred from electronic annotation /// NM_000854 // GO:0004364 // glutathione transferase activity // non-traceable author statement /// NM_000854 // GO:0016740 // transferase activity // inferred from electronic annotation /// BC002415 // GO:0004364 // glutathione transferase activity // inferred from electronic annotation /// BC002…	---	---	3	main
8074237	8074237	chr22	-	17660192	17690779	30	NM_017424 // CECR1 // cat eye syndrome chromosome region, candidate 1 // 22q11.2 // 51816 /// NM_177405 // CECR1 // cat eye syndrome chromosome region, candidate 1 // 22q11.2 // 51816 /// ENST00000262607 // CECR1 // cat eye syndrome chromosome region, candidate 1 // 22q11.2 // 51816 /// ENST00000399837 // CECR1 // cat eye syndrome chromosome region, candidate 1 // 22q11.2 // 51816 /// ENST0000039…	NM_017424 // RefSeq // Homo sapiens cat eye syndrome chromosome region, candidate 1 (CECR1), transcript variant 1, mRNA. // chr22 // 100 // 87 // 26 // 26 // 0 /// NM_177405 // RefSeq // Homo sapiens cat eye syndrome chromosome region, candidate 1 (CECR1), transcript variant 2, mRNA. // chr22 // 100 // 60 // 18 // 18 // 0 /// ENST00000262607 // ENSEMBL // Adenosine deaminase CECR1 gene:ENSG000000…	NM_017424 // B2RAS2 /// NM_017424 // Q9NZK5 /// NM_177405 // Q8NCJ2 /// AF190746 // Q9NZK5 /// AF190746 // B2RAS2	NM_017424 // Hs.170310 // adipose tissue| adrenal gland| blood| brain| connective tissue| embryonic tissue| eye| heart| intestine| kidney| larynx| liver| lung| lymph node| mammary gland| mouth| muscle| ovary| pancreas| pharynx| pituitary gland| placenta| prostate| spleen| stomach| testis| thymus| trachea| uterus| chondrosarcoma| gastrointestinal tumor| germ cell tumor| glioma| head and neck tumor…	NM_017424 // GO:0006154 // adenosine catabolic process // inferred from direct assay /// NM_017424 // GO:0007275 // multicellular organismal development // non-traceable author statement /// NM_017424 // GO:0009168 // purine ribonucleoside monophosphate biosynthetic process // inferred from electronic annotation /// NM_177405 // GO:0006154 // adenosine catabolic process // inferred from direct as…	NM_017424 // GO:0005576 // extracellular region // inferred from electronic annotation /// NM_017424 // GO:0005615 // extracellular space // inferred from direct assay /// NM_177405 // GO:0005576 // extracellular region // inferred from electronic annotation /// NM_177405 // GO:0005615 // extracellular space // inferred from direct assay /// ENST00000262607 // GO:0005576 // extracellular region /…	NM_017424 // GO:0004000 // adenosine deaminase activity // inferred from direct assay /// NM_017424 // GO:0008083 // growth factor activity // non-traceable author statement /// NM_017424 // GO:0008201 // heparin binding // inferred from electronic annotation /// NM_017424 // GO:0008270 // zinc ion binding // inferred from direct assay /// NM_017424 // GO:0016787 // hydrolase activity // inferred…	---	---	1	main
8074962	8074962	chr22	-	24299601	24303383	32	NM_000854 // GSTT2 // glutathione S-transferase theta 2 // 22q11.2|22q11.23 // 2953 /// NM_001080843 // GSTT2B // glutathione S-transferase theta 2B (gene/pseudogene) // 22q11.23 // 653689 /// BC002415 // GSTT2 // glutathione S-transferase theta 2 // 22q11.2|22q11.23 // 2953 /// BC071700 // GSTT2B // glutathione S-transferase theta 2B (gene/pseudogene) // 22q11.23 // 653689 /// ENST00000215780 //…	NM_000854 // RefSeq // Homo sapiens glutathione S-transferase theta 2 (GSTT2), mRNA. // chr22 // 100 // 100 // 32 // 32 // 0 /// NM_001080843 // RefSeq // Homo sapiens glutathione S-transferase theta 2B (gene/pseudogene) (GSTT2B), mRNA. // chr22 // 100 // 97 // 31 // 31 // 0 /// BC002415 // GenBank // Homo sapiens glutathione S-transferase theta 2, mRNA (cDNA clone MGC:744 IMAGE:3164017), complet…	NM_000854 // B2R533 /// NM_001080843 // B2R533 /// BC002415 // P30712 /// BC002415 // B2R533 /// BC071700 // B2R533	NM_000854 // Hs.654462 // adrenal gland| ascites| brain| cervix| embryonic tissue| eye| heart| kidney| liver| lung| mammary gland| muscle| ovary| pancreas| salivary gland| skin| testis| uterus| gastrointestinal tumor| glioma| kidney tumor| lung tumor| normal| pancreatic tumor| primitive neuroectodermal tumor of the CNS| skin tumor| soft tissue/muscle tissue tumor| fetus| adult /// NM_001080843 //…	---	NM_000854 // GO:0005737 // cytoplasm // inferred from electronic annotation /// BC002415 // GO:0005737 // cytoplasm // inferred from electronic annotation /// ENST00000215780 // GO:0005737 // cytoplasm // inferred from electronic annotation	NM_000854 // GO:0004364 // glutathione transferase activity // inferred from electronic annotation /// NM_000854 // GO:0004364 // glutathione transferase activity // non-traceable author statement /// NM_000854 // GO:0016740 // transferase activity // inferred from electronic annotation /// BC002415 // GO:0004364 // glutathione transferase activity // inferred from electronic annotation /// BC002…	---	---	3	main
8074980	8074980	chr22	-	24376141	24384276	25	NM_000853 // GSTT1 // glutathione S-transferase theta 1 // 22q11.23 // 2952 /// ENST00000248935 // GSTT1 // glutathione S-transferase theta 1 // 22q11.23 // 2952 /// BC007065 // GSTT1 // glutathione S-transferase theta 1 // 22q11.23 // 2952 /// BT019951 // GSTT1 // glutathione S-transferase theta 1 // 22q11.23 // 2952 /// AF435971 // GSTT1 // glutathione S-transferase theta 1 // 22q11.23 // 2952 …	NM_000853 // RefSeq // Homo sapiens glutathione S-transferase theta 1 (GSTT1), mRNA. // chr22 // 100 // 100 // 25 // 25 // 0 /// ENST00000248935 // ENSEMBL // Glutathione S-transferase theta-1 gene:ENSG00000184674 // chr22 // 100 // 100 // 25 // 25 // 0 /// BC007065 // GenBank // Homo sapiens glutathione S-transferase theta 1, mRNA (cDNA clone MGC:12516 IMAGE:3995846), complete cds. // chr22 // 8…	NM_000853 // Q4GZS9 /// NM_000853 // Q4W251 /// NM_000853 // Q4W252 /// NM_000853 // P30711 /// BC007065 // P30711 /// BC007065 // Q4GZS9 /// BC007065 // Q4W251 /// BC007065 // Q4W252 /// BT019951 // P30711 /// BT019951 // Q4GZS9 /// BT019951 // Q4W251 /// BT019951 // Q4W252 /// AF435971 // P30711 /// AF435971 // Q4GZS9 /// AF435971 // Q4W251 /// AF435971 // Q4W252 /// CR456499 // Q6IC69 /// CR45…	NM_000853 // Hs.268573 // adipose tissue| bladder| blood| bone| brain| cervix| connective tissue| embryonic tissue| eye| heart| intestine| kidney| liver| lung| lymph node| mammary gland| mouth| muscle| ovary| pancreas| parathyroid| pharynx| placenta| prostate| skin| stomach| testis| thymus| thyroid| tonsil| uterus| vascular| bladder carcinoma| breast (mammary gland) tumor| cervical tumor| chondro…	NM_000853 // GO:0006749 // glutathione metabolic process // inferred from direct assay /// ENST00000248935 // GO:0006749 // glutathione metabolic process // inferred from direct assay /// BC007065 // GO:0006749 // glutathione metabolic process // inferred from direct assay /// BT019951 // GO:0006749 // glutathione metabolic process // inferred from direct assay /// AF435971 // GO:0006749 // gluta…	NM_000853 // GO:0005625 // soluble fraction // inferred from direct assay /// NM_000853 // GO:0005737 // cytoplasm // inferred from electronic annotation /// NM_000853 // GO:0005829 // cytosol // inferred from direct assay /// ENST00000248935 // GO:0005625 // soluble fraction // inferred from direct assay /// ENST00000248935 // GO:0005737 // cytoplasm // inferred from electronic annotation /// EN…	NM_000853 // GO:0004364 // glutathione transferase activity // inferred from direct assay /// NM_000853 // GO:0004602 // glutathione peroxidase activity // inferred from direct assay /// NM_000853 // GO:0016740 // transferase activity // inferred from electronic annotation /// ENST00000248935 // GO:0004364 // glutathione transferase activity // inferred from direct assay /// ENST00000248935 // GO…	---	---	1	main
8076455	8076455	chr22	-	42905989	42915808	14	NM_015703 // RRP7A // ribosomal RNA processing 7 homolog A (S. cerevisiae) // 22q13.2 // 27341 /// NR_002184 // RRP7B // ribosomal RNA processing 7 homolog B (S. cerevisiae) // 22q13.2 // 91695 /// ENST00000323013 // RRP7A // ribosomal RNA processing 7 homolog A (S. cerevisiae) // 22q13.2 // 27341 /// BC121118 // RRP7A // ribosomal RNA processing 7 homolog A (S. cerevisiae) // 22q13.2 // 27341 //…	NM_015703 // RefSeq // Homo sapiens ribosomal RNA processing 7 homolog A (S. cerevisiae) (RRP7A), mRNA. // chr22 // 100 // 100 // 14 // 14 // 0 /// NR_002184 // RefSeq // Homo sapiens ribosomal RNA processing 7 homolog B (S. cerevisiae) (RRP7B), non-coding RNA. // chr22 // 100 // 14 // 2 // 2 // 0 /// ENST00000323013 // ENSEMBL // Ribosomal RNA-processing protein 7 homolog A gene:ENSG00000189306 …	NM_015703 // Q9Y3A4 /// NR_002184 // Q9NSQ0 /// BC121118 // Q9Y3A4	NM_015703 // Hs.360940 // adipose tissue| adrenal gland| ascites| bladder| blood| bone| bone marrow| brain| cervix| connective tissue| embryonic tissue| esophagus| eye| heart| intestine| kidney| larynx| liver| lung| lymph| lymph node| mammary gland| mouth| muscle| nerve| ovary| pancreas| parathyroid| pharynx| pituitary gland| placenta| prostate| salivary gland| skin| spleen| stomach| testis| thym…	---	NM_015703 // GO:0005634 // nucleus // inferred from direct assay /// NM_015703 // GO:0005737 // cytoplasm // inferred from direct assay /// ENST00000323013 // GO:0005634 // nucleus // inferred from direct assay /// ENST00000323013 // GO:0005737 // cytoplasm // inferred from direct assay /// BC121118 // GO:0005634 // nucleus // inferred from direct assay /// BC121118 // GO:0005737 // cytoplasm // …	NM_015703 // GO:0000166 // nucleotide binding // inferred from electronic annotation /// NM_015703 // GO:0003723 // RNA binding // inferred from electronic annotation /// ENST00000323013 // GO:0000166 // nucleotide binding // inferred from electronic annotation /// ENST00000323013 // GO:0003723 // RNA binding // inferred from electronic annotation /// BC121118 // GO:0000166 // nucleotide binding …	---	ENST00000323013 // Pfam // IPR000504 // RNA-binding region RNP-1 (RNA recognition motif)	1	main
8081288	8081288	chr3	+	100211463	100296285	36	NM_018004 // TMEM45A // transmembrane protein 45A // 3q12.2 // 55076 /// ENST00000323523 // TMEM45A // transmembrane protein 45A // 3q12.2 // 55076 /// BC040355 // TMEM45A // transmembrane protein 45A // 3q12.2 // 55076	NM_018004 // RefSeq // Homo sapiens transmembrane protein 45A (TMEM45A), mRNA. // chr3 // 96 // 75 // 26 // 27 // 0 /// ENST00000323523 // ENSEMBL // Transmembrane protein 45A gene:ENSG00000181458 // chr3 // 100 // 75 // 27 // 27 // 0 /// BC040355 // GenBank // Homo sapiens transmembrane protein 45A, mRNA (cDNA clone MGC:21145 IMAGE:4748104), complete cds. // chr3 // 100 // 92 // 33 // 33 // 0 //…	NM_018004 // Q9NWC5 /// BC040355 // Q9NWC5	NM_018004 // Hs.658956 // adrenal gland| blood| bone marrow| brain| cervix| connective tissue| ear| embryonic tissue| esophagus| eye| heart| intestine| kidney| liver| lung| mammary gland| mouth| muscle| ovary| pancreas| pharynx| pituitary gland| placenta| prostate| skin| spleen| stomach| testis| uterus| vascular|adrenal tumor| cervical tumor| colorectal tumor| esophageal tumor| germ cell tumor| g…	---	NM_018004 // GO:0016020 // membrane // inferred from electronic annotation /// NM_018004 // GO:0016021 // integral to membrane // inferred from electronic annotation /// ENST00000323523 // GO:0016020 // membrane // inferred from electronic annotation /// ENST00000323523 // GO:0016021 // integral to membrane // inferred from electronic annotation /// BC040355 // GO:0016020 // membrane // inferred …	---	---	---	1	main
8103834	8103834	chr4	-	178351924	178363591	26	NM_000027 // AGA // aspartylglucosaminidase // 4q34.3 // 175 /// NM_001171988 // AGA // aspartylglucosaminidase // 4q34.3 // 175 /// NR_033655 // AGA // aspartylglucosaminidase // 4q34.3 // 175 /// ENST00000264595 // AGA // aspartylglucosaminidase // 4q34.3 // 175 /// BC012392 // AGA // aspartylglucosaminidase // 4q34.3 // 175 /// ENST00000446519 // AGA // aspartylglucosaminidase // 4q34.3 // 175	NM_000027 // RefSeq // Homo sapiens aspartylglucosaminidase (AGA), transcript variant 1, mRNA. // chr4 // 100 // 100 // 26 // 26 // 0 /// NM_001171988 // RefSeq // Homo sapiens aspartylglucosaminidase (AGA), transcript variant 2, mRNA. // chr4 // 100 // 100 // 26 // 26 // 0 /// NR_033655 // RefSeq // Homo sapiens aspartylglucosaminidase (AGA), transcript variant 3, non-coding RNA. // chr4 // 100 …	BC012392 // P20933 /// BC012392 // Q13726	NM_000027 // Hs.207776 // adipose tissue| adrenal gland| ascites| bladder| blood| bone| brain| cervix| connective tissue| ear| embryonic tissue| esophagus| eye| heart| intestine| kidney| liver| lung| lymph node| mammary gland| mouth| muscle| ovary| pancreas| parathyroid| pharynx| placenta| prostate| salivary gland| skin| stomach| testis| thymus| thyroid| trachea| uterus| vascular| bladder carcino…	NM_000027 // GO:0006517 // protein deglycosylation // inferred from direct assay /// NM_000027 // GO:0006517 // protein deglycosylation // inferred from mutant phenotype /// NM_000027 // GO:0051604 // protein maturation // inferred from electronic annotation /// NM_001171988 // GO:0006517 // protein deglycosylation // inferred from direct assay /// NM_001171988 // GO:0006517 // protein deglycosyl…	NM_000027 // GO:0005764 // lysosome // inferred from direct assay /// NM_000027 // GO:0005783 // endoplasmic reticulum // inferred from direct assay /// NM_001171988 // GO:0005764 // lysosome // inferred from direct assay /// NM_001171988 // GO:0005783 // endoplasmic reticulum // inferred from direct assay /// NR_033655 // GO:0005764 // lysosome // inferred from direct assay /// NR_033655 // GO:0…	NM_000027 // GO:0003948 // N4-(beta-N-acetylglucosaminyl)-L-asparaginase activity // inferred from direct assay /// NM_000027 // GO:0003948 // N4-(beta-N-acetylglucosaminyl)-L-asparaginase activity // inferred from mutant phenotype /// NM_000027 // GO:0016787 // hydrolase activity // inferred from electronic annotation /// NM_000027 // GO:0043621 // protein self-association // inferred from elect…	---	---	1	main
8105456	8105456	chr5	+	56205087	56213062	30	NM_153706 // C5orf35 // chromosome 5 open reading frame 35 // 5q11.2 // 133383 /// NM_001171990 // C5orf35 // chromosome 5 open reading frame 35 // 5q11.2 // 133383 /// ENST00000285947 // C5orf35 // chromosome 5 open reading frame 35 // 5q11.2 // 133383 /// BC036528 // C5orf35 // chromosome 5 open reading frame 35 // 5q11.2 // 133383 /// ENST00000418299 // C5orf35 // chromosome 5 open reading fra…	NM_153706 // RefSeq // Homo sapiens chromosome 5 open reading frame 35 (C5orf35), transcript variant 1, mRNA. // chr5 // 100 // 100 // 30 // 30 // 0 /// NM_001171990 // RefSeq // Homo sapiens chromosome 5 open reading frame 35 (C5orf35), transcript variant 2, mRNA. // chr5 // 100 // 80 // 24 // 24 // 0 /// ENST00000285947 // ENSEMBL // Uncharacterized protein C5orf35 gene:ENSG00000155542 // chr5 …	BC036528 // Q8NE22	NM_153706 // Hs.85950 // adrenal gland| bladder| brain| embryonic tissue| esophagus| heart| intestine| kidney| lung| mammary gland| mouth| ovary| pancreas| placenta| prostate| salivary gland| skin| stomach| testis| thymus| vascular|adrenal tumor| bladder carcinoma| breast (mammary gland) tumor| colorectal tumor| esophageal tumor| germ cell tumor| head and neck tumor| normal| ovarian tumor| pancre…	---	---	---	---	---	1	main
8108713	8108713	chr5	+	140557430	140560021	10	NM_019120 // PCDHB8 // protocadherin beta 8 // 5q31 // 56128 /// ENST00000239444 // PCDHB8 // protocadherin beta 8 // 5q31 // 56128 /// BC136801 // PCDHB8 // protocadherin beta 8 // 5q31 // 56128	NM_019120 // RefSeq // Homo sapiens protocadherin beta 8 (PCDHB8), mRNA. // chr5 // 100 // 100 // 10 // 10 // 0 /// ENST00000239444 // ENSEMBL // Protocadherin beta-8 gene:ENSG00000120322 // chr5 // 100 // 100 // 10 // 10 // 0 /// BC136801 // GenBank // Homo sapiens protocadherin beta 8, mRNA (cDNA clone MGC:168414 IMAGE:9020791), complete cds. // chr5 // 90 // 100 // 9 // 10 // 0	BC136801 // B9EGV1	NM_019120 // Hs.287793 // brain| connective tissue| embryonic tissue| mammary gland| mouth| placenta| prostate| testis| trachea| uterus| breast (mammary gland) tumor| germ cell tumor| head and neck tumor| non-neoplasia| normal| prostate cancer| fetus| adult /// ENST00000239444 // Hs.287793 // brain| connective tissue| embryonic tissue| mammary gland| mouth| placenta| prostate| testis| trachea| ut…	NM_019120 // GO:0007155 // cell adhesion // inferred from electronic annotation /// NM_019120 // GO:0007156 // homophilic cell adhesion // inferred from electronic annotation /// ENST00000239444 // GO:0007155 // cell adhesion // inferred from electronic annotation /// ENST00000239444 // GO:0007156 // homophilic cell adhesion // inferred from electronic annotation /// BC136801 // GO:0007155 // cel…	NM_019120 // GO:0005886 // plasma membrane // inferred from electronic annotation /// NM_019120 // GO:0016021 // integral to membrane // inferred from electronic annotation /// ENST00000239444 // GO:0005886 // plasma membrane // inferred from electronic annotation /// ENST00000239444 // GO:0016021 // integral to membrane // inferred from electronic annotation /// BC136801 // GO:0005886 // plasma …	NM_019120 // GO:0005509 // calcium ion binding // inferred from electronic annotation /// ENST00000239444 // GO:0005509 // calcium ion binding // inferred from electronic annotation /// BC136801 // GO:0005509 // calcium ion binding // inferred from electronic annotation	---	---	1	main
8112961	8112961	chr5	-	81569139	81574235	26	NM_001025 // RPS23 // ribosomal protein S23 // 5q14.2 // 6228 /// ENST00000296674 // RPS23 // ribosomal protein S23 // 5q14.2 // 6228 /// BC070221 // RPS23 // ribosomal protein S23 // 5q14.2 // 6228	NM_001025 // RefSeq // Homo sapiens ribosomal protein S23 (RPS23), mRNA. // chr5 // 100 // 100 // 26 // 26 // 0 /// ENST00000296674 // ENSEMBL // 40S ribosomal protein S23 gene:ENSG00000186468 // chr5 // 100 // 100 // 26 // 26 // 0 /// BC070221 // GenBank // Homo sapiens ribosomal protein S23, mRNA (cDNA clone MGC:88202 IMAGE:4770703), complete cds. // chr5 // 100 // 50 // 13 // 13 // 0 /// ENST0…	NM_001025 // A8K517 /// BC070221 // P62266 /// BC070221 // A8K517	NM_001025 // Hs.527193 // adipose tissue| adrenal gland| ascites| bladder| blood| bone| bone marrow| brain| cervix| connective tissue| ear| embryonic tissue| esophagus| eye| heart| intestine| kidney| larynx| liver| lung| lymph| lymph node| mammary gland| mouth| muscle| nerve| ovary| pancreas| parathyroid| pharynx| pituitary gland| placenta| prostate| salivary gland| skin| spleen| stomach| testis|…	NM_001025 // GO:0006412 // translation // inferred by curator /// NM_001025 // GO:0006414 // translational elongation // not recorded /// ENST00000296674 // GO:0006412 // translation // inferred by curator /// ENST00000296674 // GO:0006414 // translational elongation // not recorded /// BC070221 // GO:0006412 // translation // inferred by curator /// BC070221 // GO:0006414 // translational elonga…	NM_001025 // GO:0005622 // intracellular // inferred from electronic annotation /// NM_001025 // GO:0005829 // cytosol // not recorded /// NM_001025 // GO:0005840 // ribosome // non-traceable author statement /// NM_001025 // GO:0022627 // cytosolic small ribosomal subunit // inferred from direct assay /// ENST00000296674 // GO:0005622 // intracellular // inferred from electronic annotation /// E…	NM_001025 // GO:0003674 // molecular_function // no biological data available /// NM_001025 // GO:0003735 // structural constituent of ribosome // inferred from electronic annotation /// NM_001025 // GO:0005515 // protein binding // inferred from physical interaction /// ENST00000296674 // GO:0003674 // molecular_function // no biological data available /// ENST00000296674 // GO:0003735 // struct…	BC070221 // GenMAPP // Ribosomal_Proteins /// BC070221 // GenMAPP // mRNA_processing_binding_Reactome	---	1	main
8123637	8123637	chr6	-	3019215	3024130	23	NM_000904 // NQO2 // NAD(P)H dehydrogenase, quinone 2 // 6pter-q12 // 4835 /// ENST00000380430 // NQO2 // NAD(P)H dehydrogenase, quinone 2 // 6pter-q12 // 4835 /// ENST00000338130 // NQO2 // NAD(P)H dehydrogenase, quinone 2 // 6pter-q12 // 4835 /// ENST00000380455 // NQO2 // NAD(P)H dehydrogenase, quinone 2 // 6pter-q12 // 4835 /// BC006096 // NQO2 // NAD(P)H dehydrogenase, quinone 2 // 6pter-q12…	NM_000904 // RefSeq // Homo sapiens NAD(P)H dehydrogenase, quinone 2 (NQO2), mRNA. // chr6 // 100 // 13 // 3 // 3 // 0 /// ENST00000380430 // ENSEMBL // Ribosyldihydronicotinamide dehydrogenase [quinone] gene:ENSG00000124588 // chr6 // 100 // 13 // 3 // 3 // 0 /// ENST00000338130 // ENSEMBL // Ribosyldihydronicotinamide dehydrogenase [quinone] gene:ENSG00000124588 // chr6 // 100 // 13 // 3 // 3 /…	NM_000904 // P16083 /// BC006096 // P16083 /// J02888 // P16083 /// AK056981 // B3KPX6 /// AK128391 // Q6ZR97	NM_000904 // Hs.533050 // adrenal gland| ascites| blood| bone| bone marrow| brain| cervix| connective tissue| embryonic tissue| eye| heart| intestine| kidney| liver| lung| lymph| lymph node| mammary gland| mouth| muscle| ovary| pancreas| parathyroid| pharynx| placenta| prostate| salivary gland| skin| spleen| stomach| testis| thymus| thyroid| trachea| umbilical cord| uterus| breast (mammary gland)…	NM_000904 // GO:0055114 // oxidation reduction // inferred from electronic annotation /// ENST00000380430 // GO:0055114 // oxidation reduction // inferred from electronic annotation /// ENST00000338130 // GO:0055114 // oxidation reduction // inferred from electronic annotation /// ENST00000380455 // GO:0055114 // oxidation reduction // inferred from electronic annotation /// BC006096 // GO:005511…	NM_000904 // GO:0005737 // cytoplasm // inferred from electronic annotation /// ENST00000380430 // GO:0005737 // cytoplasm // inferred from electronic annotation /// ENST00000338130 // GO:0005737 // cytoplasm // inferred from electronic annotation /// ENST00000380455 // GO:0005737 // cytoplasm // inferred from electronic annotation /// BC006096 // GO:0005737 // cytoplasm // inferred from electron…	NM_000904 // GO:0001512 // dihydronicotinamide riboside quinone reductase activity // inferred from electronic annotation /// NM_000904 // GO:0008753 // NADPH dehydrogenase (quinone) activity // traceable author statement /// NM_000904 // GO:0009055 // electron carrier activity // traceable author statement /// NM_000904 // GO:0046872 // metal ion binding // inferred from electronic annotation //…	---	---	1	main
8125436	8125436	chr6	-	32485114	32498093	26	NM_002125 // HLA-DRB5 // major histocompatibility complex, class II, DR beta 5 // 6p21.3 // 3127 /// M20429 // HLA-DRB5 // major histocompatibility complex, class II, DR beta 5 // 6p21.3 // 3127 /// M20429 // HLA-DRB5 // major histocompatibility complex, class II, DR beta 5 // 6p21.3 // 3127 /// M20429 // HLA-DRB5 // major histocompatibility complex, class II, DR beta 5 // 6p21.3 // 3127 /// M204…	NM_002125 // RefSeq // Homo sapiens major histocompatibility complex, class II, DR beta 5 (HLA-DRB5), mRNA. // chr6 // 100 // 100 // 26 // 26 // 0 /// M20429 // GenBank // Human MHC class II HLA-DR-beta mRNA (DR2-DQw1/DR4 DQw3), complete cds, clone ROF-beta-2a. // chr6 // 100 // 100 // 26 // 26 // 0 /// ENST00000374975 // ENSEMBL // cdna:known chromosome:GRCh37:6:32485120:32498064:-1 gene:ENSG000…	NM_002125 // Q30154 /// NM_002125 // Q30178 /// NM_002125 // Q29789 /// NM_002125 // Q29973 /// NM_002125 // Q29972 /// M20429 // Q30154 /// M20429 // Q30178 /// M20429 // Q29789 /// M20429 // Q29973 /// M20429 // Q29972 /// M20429 // Q30154 /// M20429 // Q30178 /// M20429 // Q29789 /// M20429 // Q29973 /// M20429 // Q29972 /// M20429 // Q30154 /// M20429 // Q30178 /// M20429 // Q29789 /// M20429…	---	NM_002125 // GO:0002504 // antigen processing and presentation of peptide or polysaccharide antigen via MHC class II // inferred from electronic annotation /// NM_002125 // GO:0006955 // immune response // inferred from electronic annotation /// M20429 // GO:0002504 // antigen processing and presentation of peptide or polysaccharide antigen via MHC class II // inferred from electronic annotation …	NM_002125 // GO:0005765 // lysosomal membrane // inferred from direct assay /// NM_002125 // GO:0005768 // endosome // inferred from electronic annotation /// NM_002125 // GO:0005783 // endoplasmic reticulum // inferred from electronic annotation /// NM_002125 // GO:0005789 // endoplasmic reticulum membrane // inferred from electronic annotation /// NM_002125 // GO:0005794 // Golgi apparatus // i…	---	---	---	1	main
8125447	8125447	chr6	-	32546546	32634594	37	NM_002123 // HLA-DQB1 // major histocompatibility complex, class II, DQ beta 1 // 6p21.3 // 3119 /// NM_002124 // HLA-DRB1 // major histocompatibility complex, class II, DR beta 1 // 6p21.3 // 3123 /// ENST00000399084 // HLA-DQB1 // major histocompatibility complex, class II, DQ beta 1 // 6p21.3 // 3119 /// ENST00000434651 // HLA-DQB1 // major histocompatibility complex, class II, DQ beta 1 // 6p…	NM_002123 // RefSeq // Homo sapiens major histocompatibility complex, class II, DQ beta 1 (HLA-DQB1), mRNA. // chr6 // 100 // 51 // 19 // 19 // 0 /// NM_002124 // RefSeq // Homo sapiens major histocompatibility complex, class II, DR beta 1 (HLA-DRB1), mRNA. // chr6 // 100 // 35 // 13 // 13 // 0 /// ENST00000399084 // ENSEMBL // major histocompatibility complex, class II, DQ beta 1 precursor gene:…	NM_002123 // Q30202 /// NM_002123 // Q30088 /// NM_002123 // P01920 /// NM_002123 // Q9TQ76 /// NM_002124 // Q95379 /// NM_002124 // Q30008 /// NM_002124 // Q30179 /// NM_002124 // P01911 /// NM_002124 // Q29974 /// NM_002124 // Q29791 /// NM_002124 // Q4A1G9 /// NM_002124 // O19517 /// AK296613 // Q5Y7A9 /// AK296613 // P01920 /// AK296613 // O19764 /// AK296613 // Q29969 /// AK296613 // O19741 …	NM_002123 // Hs.409934 // adipose tissue| adrenal gland| bladder| blood| bone| bone marrow| brain| cervix| connective tissue| embryonic tissue| esophagus| eye| intestine| kidney| liver| lung| lymph| lymph node| mammary gland| mouth| muscle| nerve| ovary| pancreas| pharynx| pituitary gland| placenta| prostate| skin| spleen| stomach| testis| thymus| thyroid| tonsil| trachea| uterus| vascular|adrena…	NM_002123 // GO:0002504 // antigen processing and presentation of peptide or polysaccharide antigen via MHC class II // inferred from electronic annotation /// NM_002123 // GO:0006955 // immune response // non-traceable author statement /// NM_002123 // GO:0019886 // antigen processing and presentation of exogenous peptide antigen via MHC class II // inferred from electronic annotation /// NM_002…	NM_002123 // GO:0005622 // intracellular // inferred from electronic annotation /// NM_002123 // GO:0005765 // lysosomal membrane // inferred from electronic annotation /// NM_002123 // GO:0005769 // early endosome // inferred from electronic annotation /// NM_002123 // GO:0005771 // multivesicular body // inferred from electronic annotation /// NM_002123 // GO:0005783 // endoplasmic reticulum //…	NM_002123 // GO:0005515 // protein binding // inferred from electronic annotation /// NM_002123 // GO:0032395 // MHC class II receptor activity // non-traceable author statement /// NM_002123 // GO:0042605 // peptide antigen binding // inferred from electronic annotation /// NM_002124 // GO:0032395 // MHC class II receptor activity // non-traceable author statement /// NM_002124 // GO:0032395 // …	---	---	1	main
8125461	8125461	chr6	-	32626434	32627216	13	AK097297 // HLA-DQB1 // major histocompatibility complex, class II, DQ beta 1 // 6p21.3 // 3119	AK097297 // GenBank // Homo sapiens cDNA FLJ39978 fis, clone SPLEN2029380. // chr6 // 75 // 92 // 9 // 12 // 0	---	AK097297 // Hs.409934 // adipose tissue| adrenal gland| bladder| blood| bone| bone marrow| brain| cervix| connective tissue| embryonic tissue| esophagus| eye| intestine| kidney| liver| lung| lymph| lymph node| mammary gland| mouth| muscle| nerve| ovary| pancreas| pharynx| pituitary gland| placenta| prostate| skin| spleen| stomach| testis| thymus| thyroid| tonsil| trachea| uterus| vascular|adrenal…	AK097297 // GO:0002504 // antigen processing and presentation of peptide or polysaccharide antigen via MHC class II // inferred from electronic annotation /// AK097297 // GO:0006955 // immune response // non-traceable author statement /// AK097297 // GO:0019886 // antigen processing and presentation of exogenous peptide antigen via MHC class II // inferred from electronic annotation /// AK097297 …	AK097297 // GO:0005622 // intracellular // inferred from electronic annotation /// AK097297 // GO:0005765 // lysosomal membrane // inferred from electronic annotation /// AK097297 // GO:0005769 // early endosome // inferred from electronic annotation /// AK097297 // GO:0005771 // multivesicular body // inferred from electronic annotation /// AK097297 // GO:0005783 // endoplasmic reticulum // infe…	AK097297 // GO:0005515 // protein binding // inferred from electronic annotation /// AK097297 // GO:0032395 // MHC class II receptor activity // non-traceable author statement /// AK097297 // GO:0042605 // peptide antigen binding // inferred from electronic annotation	---	---	1	main
8125463	8125463	chr6	-	32723467	32731468	35	ENST00000430668 // HLA-DQB2 // major histocompatibility complex, class II, DQ beta 2 // 6p21 // 3120 /// ENST00000437316 // HLA-DQB2 // major histocompatibility complex, class II, DQ beta 2 // 6p21 // 3120 /// ENST00000442806 // HLA-DQB2 // major histocompatibility complex, class II, DQ beta 2 // 6p21 // 3120 /// ENST00000435145 // HLA-DQB2 // major histocompatibility complex, class II, DQ beta 2…	ENST00000430668 // ENSEMBL // Major histocompatibility complex, class II, DQ beta 2 gene:ENSG00000226165 // chr6 // 100 // 91 // 32 // 32 // 0 /// ENST00000437316 // ENSEMBL // Major histocompatibility complex, class II, DQ beta 2 gene:ENSG00000232629 // chr6 // 100 // 91 // 32 // 32 // 0 /// ENST00000442806 // ENSEMBL // cDNA FLJ40688 fis, clone THYMU2024185, highly similar to HLA class II histo…	AK098007 // A2ADX3	ENST00000430668 // Hs.719990 // bladder| blood| brain| intestine| kidney| lung| lymph| lymph node| mammary gland| pharynx| placenta| skin| stomach| thymus| thyroid| tonsil| uterus| bladder carcinoma| gastrointestinal tumor| head and neck tumor| kidney tumor| leukemia| lung tumor| lymphoma| normal| skin tumor| fetus| adult /// ENST00000437316 // Hs.719990 // bladder| blood| brain| intestine| kidne…	---	---	---	---	---	3	main
8126436	8126436	chr6	-	42664340	42690312	29	NM_000322 // PRPH2 // peripherin 2 (retinal degeneration, slow) // 6p21.2-p12.3 // 5961 /// ENST00000230381 // PRPH2 // peripherin 2 (retinal degeneration, slow) // 6p21.2-p12.3 // 5961 /// M73531 // PRPH2 // peripherin 2 (retinal degeneration, slow) // 6p21.2-p12.3 // 5961	NM_000322 // RefSeq // Homo sapiens peripherin 2 (retinal degeneration, slow) (PRPH2), mRNA. // chr6 // 100 // 100 // 29 // 29 // 0 /// ENST00000230381 // ENSEMBL // Peripherin-2 gene:ENSG00000112619 // chr6 // 100 // 100 // 29 // 29 // 0 /// M73531 // GenBank // Human retinal degeneration slow mRNA, complete cds. // chr6 // 97 // 100 // 28 // 29 // 0	M73531 // P23942	NM_000322 // Hs.654489 // brain| connective tissue| esophagus| eye| kidney| lung| muscle| ovary| prostate| trachea| umbilical cord| uterus| esophageal tumor| lung tumor| non-neoplasia| normal| primitive neuroectodermal tumor of the CNS| fetus| neonate| infant| adult /// ENST00000230381 // Hs.654489 // brain| connective tissue| esophagus| eye| kidney| lung| muscle| ovary| prostate| trachea| umbili…	NM_000322 // GO:0007155 // cell adhesion // inferred from electronic annotation /// NM_000322 // GO:0007601 // visual perception // inferred from electronic annotation /// NM_000322 // GO:0050896 // response to stimulus // inferred from electronic annotation /// NM_000322 // GO:0060041 // retina development in camera-type eye // inferred from electronic annotation /// ENST00000230381 // GO:000715…	NM_000322 // GO:0016020 // membrane // inferred from electronic annotation /// NM_000322 // GO:0016021 // integral to membrane // inferred from electronic annotation /// ENST00000230381 // GO:0016020 // membrane // inferred from electronic annotation /// ENST00000230381 // GO:0016021 // integral to membrane // inferred from electronic annotation /// M73531 // GO:0016020 // membrane // inferred fr…	---	---	---	1	main
8133215	8133215	chr7	+	66767659	66785388	11	NM_022906 // STAG3L4 // stromal antigen 3-like 4 // 7p11.2-q11.2 // 64940 /// ENST00000416602 // STAG3L4 // stromal antigen 3-like 4 // 7p11.2-q11.2 // 64940 /// ENST00000437742 // STAG3L4 // stromal antigen 3-like 4 // 7p11.2-q11.2 // 64940 /// BC026058 // STAG3L4 // stromal antigen 3-like 4 // 7p11.2-q11.2 // 64940 /// ENST00000352103 // STAG3L4 // stromal antigen 3-like 4 // 7p11.2-q11.2 // 64…	NM_022906 // RefSeq // Homo sapiens stromal antigen 3-like 4 (STAG3L4), mRNA. // chr7 // 100 // 100 // 11 // 11 // 0 /// ENST00000416602 // ENSEMBL // STAG3-like protein 4 gene:ENSG00000106610 // chr7 // 100 // 100 // 11 // 11 // 0 /// ENST00000437742 // ENSEMBL // STAG3-like protein 4 gene:ENSG00000106610 // chr7 // 100 // 73 // 8 // 8 // 0 /// BC026058 // GenBank // Homo sapiens stromal antigen…	NM_022906 // Q8TBR4 /// BC026058 // Q8TBR4	NM_022906 // Hs.632013 // ascites| blood| bone| brain| cervix| connective tissue| embryonic tissue| eye| heart| intestine| kidney| liver| lung| lymph| lymph node| mammary gland| muscle| ovary| pancreas| parathyroid| pharynx| placenta| prostate| skin| stomach| testis| thyroid| trachea| uterus| vascular| breast (mammary gland) tumor| cervical tumor| chondrosarcoma| colorectal tumor| gastrointestina…	---	---	---	---	---	1	main
8138258	8138258	chr7	-	12370511	12410020	40	NM_001135924 // VWDE // von Willebrand factor D and EGF domains // 7p21.3 // 221806 /// ENST00000452576 // VWDE // von Willebrand factor D and EGF domains // 7p21.3 // 221806 /// BC144316 // VWDE // von Willebrand factor D and EGF domains // 7p21.3 // 221806	NM_001135924 // RefSeq // Homo sapiens von Willebrand factor D and EGF domains (VWDE), mRNA. // chr7 // 100 // 100 // 40 // 40 // 0 /// ENST00000452576 // ENSEMBL // von Willebrand factor D and EGF domain-containing protein gene:ENSG00000146530 // chr7 // 100 // 100 // 40 // 40 // 0 /// BC144316 // GenBank // Homo sapiens cDNA clone IMAGE:9052836. // chr7 // 93 // 100 // 37 // 40 // 0 /// ENST000…	BC144316 // Q8N2E2	NM_001135924 // Hs.669526 // blood| embryonic tissue| mouth| pancreas| testis| trachea| bladder carcinoma| germ cell tumor| head and neck tumor| normal| blastocyst| fetus| neonate| adult /// ENST00000452576 // Hs.669526 // blood| embryonic tissue| mouth| pancreas| testis| trachea| bladder carcinoma| germ cell tumor| head and neck tumor| normal| blastocyst| fetus| neonate| adult /// BC144316 // Hs…	---	NM_001135924 // GO:0005576 // extracellular region // inferred from electronic annotation /// ENST00000452576 // GO:0005576 // extracellular region // inferred from electronic annotation /// BC144316 // GO:0005576 // extracellular region // inferred from electronic annotation	---	---	---	1	main
8138277	8138277	chr7	-	12417190	12443531	26	NM_001135924 // VWDE // von Willebrand factor D and EGF domains // 7p21.3 // 221806 /// ENST00000452576 // VWDE // von Willebrand factor D and EGF domains // 7p21.3 // 221806 /// AK075525 // VWDE // von Willebrand factor D and EGF domains // 7p21.3 // 221806 /// ENST00000326715 // VWDE // von Willebrand factor D and EGF domains // 7p21.3 // 221806	NM_001135924 // RefSeq // Homo sapiens von Willebrand factor D and EGF domains (VWDE), mRNA. // chr7 // 100 // 77 // 20 // 20 // 0 /// ENST00000452576 // ENSEMBL // von Willebrand factor D and EGF domain-containing protein gene:ENSG00000146530 // chr7 // 100 // 77 // 20 // 20 // 0 /// AK075525 // GenBank // Homo sapiens cDNA PSEC0224 fis, clone HEMBA1005703, weakly similar to UROMODULIN PRECURSOR…	AK075525 // Q8N2E2	NM_001135924 // Hs.669526 // blood| embryonic tissue| mouth| pancreas| testis| trachea| bladder carcinoma| germ cell tumor| head and neck tumor| normal| blastocyst| fetus| neonate| adult /// ENST00000452576 // Hs.669526 // blood| embryonic tissue| mouth| pancreas| testis| trachea| bladder carcinoma| germ cell tumor| head and neck tumor| normal| blastocyst| fetus| neonate| adult /// AK075525 // Hs…	---	NM_001135924 // GO:0005576 // extracellular region // inferred from electronic annotation /// ENST00000452576 // GO:0005576 // extracellular region // inferred from electronic annotation /// AK075525 // GO:0005576 // extracellular region // inferred from electronic annotation /// ENST00000326715 // GO:0005576 // extracellular region // inferred from electronic annotation	---	---	---	1	main
8139840	8139840	chr7	-	64451590	64453404	21	NM_001007253 // ERV3 // endogenous retroviral sequence 3 // 7p12-q11|7q11.2 // 2086 /// ENST00000394323 // ERV3 // endogenous retroviral sequence 3 // 7p12-q11|7q11.2 // 2086 /// AK295189 // ERV3 // endogenous retroviral sequence 3 // 7p12-q11|7q11.2 // 2086	NM_001007253 // RefSeq // Homo sapiens endogenous retroviral sequence 3 (ERV3), mRNA. // chr7 // 100 // 100 // 21 // 21 // 0 /// ENST00000394323 // ENSEMBL // HERV-R_7q21.2 provirus ancestral Env polyprotein gene:ENSG00000213462 // chr7 // 100 // 100 // 21 // 21 // 0 /// AK295189 // GenBank // Homo sapiens cDNA FLJ60255 complete cds, highly similar to HERV-R_7q21.2 provirus ancestral Env polyprot…	AK295189 // B4DHN1	---	NM_001007253 // GO:0008150 // biological_process // no biological data available /// ENST00000394323 // GO:0008150 // biological_process // no biological data available /// AK295189 // GO:0008150 // biological_process // no biological data available	NM_001007253 // GO:0005575 // cellular_component // no biological data available /// NM_001007253 // GO:0019012 // virion // inferred from electronic annotation /// NM_001007253 // GO:0019028 // viral capsid // inferred from electronic annotation /// NM_001007253 // GO:0019031 // viral envelope // inferred from electronic annotation /// ENST00000394323 // GO:0005575 // cellular_component // no bi…	NM_001007253 // GO:0003674 // molecular_function // no biological data available /// NM_001007253 // GO:0005198 // structural molecule activity // inferred from electronic annotation /// ENST00000394323 // GO:0003674 // molecular_function // no biological data available /// ENST00000394323 // GO:0005198 // structural molecule activity // inferred from electronic annotation /// AK295189 // GO:0003…	---	---	1	main
8140144	8140144	chr7	-	73248492	73256865	27	NM_152559 // WBSCR27 // Williams Beuren syndrome chromosome region 27 // 7q11.23 // 155368 /// ENST00000297873 // WBSCR27 // Williams Beuren syndrome chromosome region 27 // 7q11.23 // 155368 /// AY354928 // WBSCR27 // Williams Beuren syndrome chromosome region 27 // 7q11.23 // 155368 /// ENST00000434654 // WBSCR27 // Williams Beuren syndrome chromosome region 27 // 7q11.23 // 155368 /// ENST0000…	NM_152559 // RefSeq // Homo sapiens Williams Beuren syndrome chromosome region 27 (WBSCR27), mRNA. // chr7 // 100 // 96 // 26 // 26 // 0 /// ENST00000297873 // ENSEMBL // Williams-Beuren syndrome chromosomal region 27 protein gene:ENSG00000165171 // chr7 // 100 // 100 // 27 // 27 // 0 /// AY354928 // GenBank // Homo sapiens Williams-Beuren syndrome critical region protein 27 (WBSCR27) mRNA, compl…	AY354928 // Q8N6F8	NM_152559 // Hs.647042 // intestine| kidney| lung| mammary gland| prostate| skin| stomach| uterus| vascular| breast (mammary gland) tumor| colorectal tumor| gastrointestinal tumor| kidney tumor| normal| ovarian tumor| skin tumor| adult /// ENST00000297873 // Hs.647042 // intestine| kidney| lung| mammary gland| prostate| skin| stomach| uterus| vascular| breast (mammary gland) tumor| colorectal tum…	NM_152559 // GO:0008152 // metabolic process // inferred from electronic annotation /// ENST00000297873 // GO:0008152 // metabolic process // inferred from electronic annotation /// AY354928 // GO:0008152 // metabolic process // inferred from electronic annotation /// ENST00000434654 // GO:0008152 // metabolic process // inferred from electronic annotation /// ENST00000458679 // GO:0008152 // met…	---	NM_152559 // GO:0008168 // methyltransferase activity // inferred from electronic annotation /// ENST00000297873 // GO:0008168 // methyltransferase activity // inferred from electronic annotation /// AY354928 // GO:0008168 // methyltransferase activity // inferred from electronic annotation /// ENST00000434654 // GO:0008168 // methyltransferase activity // inferred from electronic annotation /// …	---	---	1	main
8140433	8140433	chr7	-	76239303	76256620	35	NM_012230 // POMZP3 // POM121 and ZP3 fusion // 7q11.23 // 22932 /// NM_152992 // POMZP3 // POM121 and ZP3 fusion // 7q11.23 // 22932 /// NM_001110354 // ZP3 // zona pellucida glycoprotein 3 (sperm receptor) // 7q11.23 // 7784 /// NM_007155 // ZP3 // zona pellucida glycoprotein 3 (sperm receptor) // 7q11.23 // 7784 /// ENST00000336517 // ZP3 // zona pellucida glycoprotein 3 (sperm receptor) // 7q…	NM_012230 // RefSeq // Homo sapiens POM121 and ZP3 fusion (POMZP3), transcript variant 1, mRNA. // chr7 // 100 // 100 // 35 // 35 // 0 /// NM_152992 // RefSeq // Homo sapiens POM121 and ZP3 fusion (POMZP3), transcript variant 2, mRNA. // chr7 // 100 // 74 // 26 // 26 // 0 /// NM_001110354 // RefSeq // Homo sapiens zona pellucida glycoprotein 3 (sperm receptor) (ZP3), transcript variant 1, mRNA. /…	NM_001110354 // P21754 /// U10099 // Q6PJE2 /// BC113949 // P21754	NM_012230 // Hs.488877 // adipose tissue| bone| brain| connective tissue| embryonic tissue| eye| heart| intestine| kidney| liver| lung| lymph node| mammary gland| ovary| pancreas| placenta| prostate| salivary gland| skin| stomach| testis| thyroid| uterus| chondrosarcoma| colorectal tumor| gastrointestinal tumor| germ cell tumor| glioma| head and neck tumor| kidney tumor| liver tumor| lung tumor| …	NM_012230 // GO:0008150 // biological_process // no biological data available /// NM_152992 // GO:0008150 // biological_process // no biological data available /// NM_001110354 // GO:0007338 // single fertilization // inferred from electronic annotation /// NM_001110354 // GO:0007339 // binding of sperm to zona pellucida // inferred from electronic annotation /// NM_007155 // GO:0007338 // single…	NM_012230 // GO:0005575 // cellular_component // no biological data available /// NM_152992 // GO:0005575 // cellular_component // no biological data available /// NM_001110354 // GO:0005576 // extracellular region // inferred from electronic annotation /// NM_001110354 // GO:0005578 // proteinaceous extracellular matrix // inferred from electronic annotation /// NM_001110354 // GO:0005886 // pla…	NM_012230 // GO:0003674 // molecular_function // no biological data available /// NM_152992 // GO:0003674 // molecular_function // no biological data available /// NM_001110354 // GO:0004872 // receptor activity // inferred from electronic annotation /// NM_001110354 // GO:0005515 // protein binding // inferred from electronic annotation /// NM_001110354 // GO:0032190 // acrosin binding // inferr…	NM_001110354 // GenMAPP // Ovarian_Infertility_Genes /// BC113949 // GenMAPP // Ovarian_Infertility_Genes	ENST00000310842 // Pfam // IPR001507 // Endoglin/CD105 antigen	3	main
8141052	8141052	chr7	-	94926988	94953846	28	NM_000446 // PON1 // paraoxonase 1 // 7q21.3 // 5444 /// ENST00000222381 // PON1 // paraoxonase 1 // 7q21.3 // 5444 /// D84371 // PON1 // paraoxonase 1 // 7q21.3 // 5444 /// ENST00000433729 // PON1 // paraoxonase 1 // 7q21.3 // 5444	NM_000446 // RefSeq // Homo sapiens paraoxonase 1 (PON1), mRNA. // chr7 // 100 // 93 // 26 // 26 // 0 /// ENST00000222381 // ENSEMBL // Serum paraoxonase/arylesterase 1 gene:ENSG00000005421 // chr7 // 100 // 100 // 28 // 28 // 0 /// D84371 // GenBank // Homo sapiens mRNA for serum aryldiakylphosphatase, complete cds. // chr7 // 100 // 93 // 26 // 26 // 0 /// ENST00000433729 // ENSEMBL // 8 kDa pr…	D84371 // P27169	NM_000446 // Hs.370995 // bone| brain| liver| lung| mammary gland| pancreas| testis| chondrosarcoma| liver tumor| normal| fetus| adult /// ENST00000222381 // Hs.370995 // bone| brain| liver| lung| mammary gland| pancreas| testis| chondrosarcoma| liver tumor| normal| fetus| adult /// D84371 // Hs.370995 // bone| brain| liver| lung| mammary gland| pancreas| testis| chondrosarcoma| liver tumor| norm…	NM_000446 // GO:0006629 // lipid metabolic process // inferred from electronic annotation /// NM_000446 // GO:0009605 // response to external stimulus // non-traceable author statement /// NM_000446 // GO:0009636 // response to toxin // inferred from electronic annotation /// NM_000446 // GO:0010875 // positive regulation of cholesterol efflux // inferred from direct assay /// NM_000446 // GO:001…	NM_000446 // GO:0005576 // extracellular region // non-traceable author statement /// NM_000446 // GO:0005615 // extracellular space // inferred from direct assay /// NM_000446 // GO:0005792 // microsome // inferred from electronic annotation /// NM_000446 // GO:0034364 // high-density lipoprotein particle // inferred from direct assay /// NM_000446 // GO:0034364 // high-density lipoprotein parti…	NM_000446 // GO:0004063 // aryldialkylphosphatase activity // inferred from direct assay /// NM_000446 // GO:0004064 // arylesterase activity // inferred from direct assay /// NM_000446 // GO:0004064 // arylesterase activity // non-traceable author statement /// NM_000446 // GO:0005509 // calcium ion binding // inferred from direct assay /// NM_000446 // GO:0005543 // phospholipid binding // infe…	---	ENST00000222381 // Pfam // IPR004141 // Strictosidine synthase /// ENST00000222381 // Pfam // IPR013658 // SMP-30/Gluconolaconase/LRE-like region	1	main
8155747	8155747	chr9	+	72435709	72521148	32	NM_001010940 // C9orf135 // chromosome 9 open reading frame 135 // 9q21.12 // 138255 /// ENST00000377197 // C9orf135 // chromosome 9 open reading frame 135 // 9q21.12 // 138255 /// BC136709 // C9orf135 // chromosome 9 open reading frame 135 // 9q21.12 // 138255	NM_001010940 // RefSeq // Homo sapiens chromosome 9 open reading frame 135 (C9orf135), mRNA. // chr9 // 100 // 97 // 31 // 31 // 0 /// ENST00000377197 // ENSEMBL // Uncharacterized protein C9orf135 gene:ENSG00000204711 // chr9 // 100 // 100 // 32 // 32 // 0 /// BC136709 // GenBank // Homo sapiens chromosome 9 open reading frame 135, mRNA (cDNA clone MGC:168322 IMAGE:9020699), complete cds. // chr…	BC136709 // Q5VTT2	NM_001010940 // Hs.444459 // brain| connective tissue| embryonic tissue| kidney| lung| pharynx| testis| germ cell tumor| normal| soft tissue/muscle tissue tumor| adult /// ENST00000377197 // Hs.444459 // brain| connective tissue| embryonic tissue| kidney| lung| pharynx| testis| germ cell tumor| normal| soft tissue/muscle tissue tumor| adult /// BC136709 // Hs.444459 // brain| connective tissue| e…	---	NM_001010940 // GO:0016020 // membrane // inferred from electronic annotation /// NM_001010940 // GO:0016021 // integral to membrane // inferred from electronic annotation /// ENST00000377197 // GO:0016020 // membrane // inferred from electronic annotation /// ENST00000377197 // GO:0016021 // integral to membrane // inferred from electronic annotation /// BC136709 // GO:0016020 // membrane // inf…	---	---	---	1	main
8179049	8179049	chr6	+	29974373	29977635	16	NR_024240 // HLA-J // major histocompatibility complex, class I, J (pseudogene) // 6p21.31 // 3137 /// M84375 // HLA-A // major histocompatibility complex, class I, A // 6p21.3 // 3105 /// ENST00000446585 // HLA-J // major histocompatibility complex, class I, J (pseudogene) // 6p21.31 // 3137 /// BC020891 // HLA-J // major histocompatibility complex, class I, J (pseudogene) // 6p21.31 // 3137	NR_024240 // RefSeq // Homo sapiens major histocompatibility complex, class I, J (pseudogene) (HLA-J), non-coding RNA. // chr6 // 100 // 100 // 16 // 16 // 0 /// M84375 // GenBank // Homo sapiens MHC class I antigen (HLA) mRNA, HLA-A*3101 allele, complete cds. // chr6 // 100 // 44 // 7 // 7 // 0 /// ENST00000446585 // ENSEMBL // 4 kDa protein gene:ENSG00000233925 // chr6 // 100 // 100 // 16 // 16…	M84375 // P16189 /// M84375 // Q70I55 /// M84375 // P30450 /// M84375 // P30459 /// M84375 // P30512 /// M84375 // P10314 /// M84375 // P30457 /// M84375 // P30453 /// M84375 // P30456 /// M84375 // P01892 /// M84375 // O19521 /// M84375 // Q861E7	NR_024240 // Hs.720762 // brain| intestine| kidney| lung| mammary gland| prostate| stomach| testis| trachea| bladder carcinoma| chondrosarcoma| colorectal tumor| kidney tumor| normal| adult /// M84375 // Hs.181244 // adipose tissue| adrenal gland| ascites| bladder| blood| bone| bone marrow| brain| cervix| connective tissue| embryonic tissue| esophagus| eye| heart| intestine| kidney| larynx| liver…	M84375 // GO:0002474 // antigen processing and presentation of peptide antigen via MHC class I // inferred from electronic annotation /// M84375 // GO:0006955 // immune response // inferred from electronic annotation /// M84375 // GO:0006955 // immune response // non-traceable author statement /// M84375 // GO:0019882 // antigen processing and presentation // inferred from electronic annotation /…	M84375 // GO:0000139 // Golgi membrane // not recorded /// M84375 // GO:0005887 // integral to plasma membrane // non-traceable author statement /// M84375 // GO:0016020 // membrane // inferred from electronic annotation /// M84375 // GO:0016021 // integral to membrane // inferred from electronic annotation /// M84375 // GO:0031901 // early endosome membrane // not recorded /// M84375 // GO:00426…	M84375 // GO:0005515 // protein binding // inferred from physical interaction /// M84375 // GO:0032393 // MHC class I receptor activity // non-traceable author statement	M84375 // GenMAPP // Proteasome_Degradation	---	3	main
8179238	8179238	chr6	+	31371356	31383090	18	NM_000247 // MICA // MHC class I polypeptide-related sequence A // 6p21.33 // 100507436 /// NM_001177519 // MICA // MHC class I polypeptide-related sequence A // 6p21.33 // 100507436 /// AK299135 // MICA // MHC class I polypeptide-related sequence A // 6p21.33 // 100507436 /// NR_036524 // MICA // MHC class I polypeptide-related sequence A // 6p21.33 // 100507436 /// NR_036523 // MICA // MHC clas…	NM_000247 // RefSeq // Homo sapiens MHC class I polypeptide-related sequence A (MICA), transcript variant 1 (allele MICA*001), mRNA. // chr6 // 100 // 83 // 15 // 15 // 0 /// NM_001177519 // RefSeq // Homo sapiens MHC class I polypeptide-related sequence A (MICA), transcript variant 1 (allele MICA*00801), mRNA. // chr6 // 93 // 83 // 14 // 15 // 0 /// AK299135 // GenBank // Homo sapiens cDNA FLJ6…	AK299135 // Q96QC4	---	NM_000247 // GO:0002223 // stimulatory C-type lectin receptor signaling pathway // inferred from direct assay /// NM_000247 // GO:0002418 // immune response to tumor cell // inferred from direct assay /// NM_000247 // GO:0006974 // response to DNA damage stimulus // inferred from direct assay /// NM_000247 // GO:0009408 // response to heat // inferred from direct assay /// NM_000247 // GO:0019835…	NM_000247 // GO:0005615 // extracellular space // inferred from direct assay /// NM_000247 // GO:0005737 // cytoplasm // inferred from electronic annotation /// NM_000247 // GO:0005886 // plasma membrane // inferred from electronic annotation /// NM_000247 // GO:0005887 // integral to plasma membrane // inferred from direct assay /// NM_000247 // GO:0009986 // cell surface // inferred from direct…	NM_000247 // GO:0030881 // beta-2-microglobulin binding // inferred from direct assay /// NM_000247 // GO:0046703 // natural killer cell lectin-like receptor binding // inferred from direct assay /// NM_001177519 // GO:0030881 // beta-2-microglobulin binding // inferred from direct assay /// NM_001177519 // GO:0046703 // natural killer cell lectin-like receptor binding // inferred from direct ass…	---	---	3	main
8180029	8180029	chr6	-	32723875	32731267	19	ENST00000399658 // HLA-DQB2 // major histocompatibility complex, class II, DQ beta 2 // 6p21 // 3120 /// ENST00000383245 // HLA-DQB2 // major histocompatibility complex, class II, DQ beta 2 // 6p21 // 3120 /// ENST00000323109 // HLA-DQB2 // major histocompatibility complex, class II, DQ beta 2 // 6p21 // 3120 /// ENST00000399661 // HLA-DQB2 // major histocompatibility complex, class II, DQ beta 2…	ENST00000399658 // ENSEMBL // Major histocompatibility complex, class II, DQ beta 2 gene:ENSG00000196610 // chr6 // 100 // 100 // 19 // 19 // 0 /// ENST00000383245 // ENSEMBL // Major histocompatibility complex, class II, DQ beta 2 gene:ENSG00000196610 // chr6 // 100 // 100 // 19 // 19 // 0 /// ENST00000323109 // ENSEMBL // Major histocompatibility complex, class II, DQ beta 2 gene:ENSG0000019661…	AK098007 // A2ADX3	ENST00000399658 // Hs.719990 // bladder| blood| brain| intestine| kidney| lung| lymph| lymph node| mammary gland| pharynx| placenta| skin| stomach| thymus| thyroid| tonsil| uterus| bladder carcinoma| gastrointestinal tumor| head and neck tumor| kidney tumor| leukemia| lung tumor| lymphoma| normal| skin tumor| fetus| adult /// ENST00000383245 // Hs.719990 // bladder| blood| brain| intestine| kidne…	---	---	---	---	---	3	main
