# Supplementary material for: Genome-Wide Associations between Genetic and Epigenetic Variation Influence mRNA Expression and Insulin Secretion in Human Pancreatic Islets
Source: PLoS Genet. 2014 Nov 6;10(11):e1004735. doi: 10.1371/journal.pgen.1004735 (PMC4222689; doi:10.1371/journal.pgen.1004735)
Supplement: Table S6 — Identified eQTLs of significant trans-mQTL-SNPs. (Sheet a) Presents all eQTLs showing significant association between genotype of trans-mQTL-SNPs and mRNA expression after correction for multiple testing. No distance limit between SNPs and mRNA probesets. (Sheet b) Annotation of SNPs to significant eQTLs. (Sheet c) Annotation of mRNA probesets to significant eQTLs. Annotation based on HuGene-1_0-st-v1.na32.hg19.transcript (Affymetrix). (XLSX) [file pgen.1004735.s014.xlsx]

## Sheet: a) eQTL trans-mQTL-SNPs
SNP	mRNA_Affymetrix Transcript ID	SNP_Minor Allele	SNP_Major Allele	T-Stat SNP vs mRNA	Corrected P-Value SNP vs mRNA	Gene Assignment_mRNA Transcript
rs113413	8071809	G	A	10.6639	7.28e-10	GSTT2
rs113413	8074962	G	A	10.6639	7.28e-10	GSTT2
rs2739338	8071809	A	G	10.1555	7.14e-09	GSTT2
rs2739338	8074962	A	G	10.1555	7.14e-09	GSTT2
rs1964363	8139840	A	G	10.0705	1.05e-08	ERV3
rs113413	8074980	G	A	-9.41795	2.02e-07	GSTT1
rs1007888	8071809	G	A	8.31201	3.09e-05	GSTT2
rs2000468	8071809	C	A	8.31201	3.09e-05	GSTT2
rs1007888	8074962	G	A	8.31201	3.09e-05	GSTT2
rs2000468	8074962	C	A	8.31201	3.09e-05	GSTT2
rs2000468	8074980	C	A	-8.29509	3.34e-05	GSTT1
rs1007888	8074980	G	A	-8.29509	3.34e-05	GSTT1
rs2739338	8074980	A	G	-8.0001	0.000127527	GSTT1
rs11982736	8137464	A	G	7.60776	0.000752261	PSPH
rs3130287	8125447	G	A	7.39993	0.0019169	HLA-DQB1
rs4822453	8071809	C	A	7.27977	0.003286	GSTT2
rs4822453	8074962	C	A	7.27977	0.003286	GSTT2
rs4822453	8074980	C	A	-7.26761	0.00346993	GSTT1
rs6582	7987526	A	G	7.21389	0.00441281	C15orf57
rs8026605	7987526	G	A	7.21389	0.00441281	C15orf57
rs11858113	7987526	G	A	7.03357	0.00986436	C15orf57
rs2412544	7987526	A	G	7.03357	0.00986436	C15orf57
rs11855334	7987526	A	G	7.03357	0.00986436	C15orf57
rs35047458	7987526	A	G	7.03357	0.00986436	C15orf57
rs16970851	7987526	G	A	7.03357	0.00986436	C15orf57
rs8041534	7987526	C	A	7.03357	0.00986436	C15orf57
rs1113765	8137464	A	G	7.0327	0.00990222	PSPH
rs3743890	7991846	C	A	-6.97253	0.0129392	DECR2
rs1204504	7991846	A	G	-6.97253	0.0129392	DECR2
rs10274919	8139840	G	A	-6.90711	0.0172971	ERV3
rs3751653	7987526	G	A	6.83046	0.0242853	C15orf57
rs3130683	8125447	G	A	6.68806	0.0455093	HLA-DQB1

## Sheet: b) Annotation SNPs
SNP	CHR	MAPINFO	Minor Allele	Major Allele	MAF	Transcript	Gene	Mutation	Gene Locations
rs11858113	15	40914177	G	A	0.4775	NM_144508,NM_170589	CASC5,CASC5	Missense_M572T,Missense_M598T	EXON
rs2412544	15	40949526	A	G	0.4775	NM_144508,NM_170589	CASC5,CASC5	Silent,Silent	INTRON
rs11855334	15	40914772	A	G	0.4775	NM_144508,NM_170589	CASC5,CASC5	Synonymous_V770V,Synonymous_V796V	EXON
rs3751653	15	40886621	G	A	0.4719	NM_144508,NM_170589	CASC5,CASC5	Silent,Silent	INTRON
rs35047458	15	40959624	A	G	0.4775				INTERGENIC
rs16970851	15	40885107	G	A	0.4775				INTERGENIC
rs6582	15	40845597	A	G	0.4719	NM_001080791,NM_052849,NM_001080792	C15orf57,C15orf57,C15orf57	Silent,Silent,Silent	UTR
rs8026605	15	40875584	G	A	0.4719				INTERGENIC
rs8041534	15	40915045	C	A	0.4775	NM_144508,NM_170589	CASC5,CASC5	Synonymous_T861T,Synonymous_T887T	EXON
rs3743890	16	456416	C	A	0.4831	NM_020664	DECR2	Silent	INTRON
rs1204504	16	461762	A	G	0.4831	NM_020664	DECR2	Silent	INTRON
rs1007888	22	24241101	G	A	0.4157	NR_038911	LOC284889	Silent	EXON
rs113413	22	24292264	G	A	0.3876				INTERGENIC
rs2739338	22	24297130	A	G	0.4101				INTERGENIC
rs2000468	22	24241611	C	A	0.4157				INTERGENIC
rs4822453	22	24254862	C	A	0.4045				INTERGENIC
rs3130287	6	32050544	G	A	0.1629	NM_019105	TNXB	Silent	INTRON
rs3130683	6	31888367	G	A	0.1742	NM_001178063	C2	Silent	INTRON
rs1113765	7	55889334	A	G	0.191	NM_207366	2013-09-14	Silent	INTRON
rs11982736	7	55855180	A	G	0.1742				INTERGENIC
rs1964363	7	64957497	A	G	0.4213				INTERGENIC
rs10274919	7	64956181	G	A	0.4602				INTERGENIC

## Sheet: c) Annotation mRNA transcripts
Affymetrix Probeset_ID	Affymetrix Transcript Cluster_ID	seqname	strand	start	stop	total_probes	gene_assignment	mrna_assignment	swissprot	unigene	GO_biological_process	GO_cellular_component	GO_molecular_function	pathway	protein_domains	crosshyb_type	category
7987526	7987526	chr15	-	40823540	40857252	28	NM_001080791 // C15orf57 // chromosome 15 open reading frame 57 // 15q15.1 // 90416 /// NM_052849 // C15orf57 // chromosome 15 open reading frame 57 // 15q15.1 // 90416 /// NM_001080792 // C15orf57 // chromosome 15 open reading frame 57 // 15q15.1 // 90416 /// NR_002208 // MRPL42P5 // mitochondrial ribosomal protein L42 pseudogene 5 // 15q13.3 // 359821 /// ENST00000416810 // C15orf57 // chromoso…	NM_001080791 // RefSeq // Homo sapiens chromosome 15 open reading frame 57 (C15orf57), transcript variant 3, mRNA. // chr15 // 100 // 79 // 22 // 22 // 0 /// NM_052849 // RefSeq // Homo sapiens chromosome 15 open reading frame 57 (C15orf57), transcript variant 2, mRNA. // chr15 // 100 // 75 // 21 // 21 // 0 /// NM_001080792 // RefSeq // Homo sapiens chromosome 15 open reading frame 57 (C15orf57),…	NM_001080791 // Q9BV29 /// NM_052849 // Q9BV29 /// NM_001080792 // Q9BV29 /// AL832032 // Q9BV29	NM_001080791 // Hs.654661 // ascites| blood| bone| bone marrow| brain| cervix| connective tissue| embryonic tissue| eye| heart| intestine| kidney| liver| lung| lymph| lymph node| mammary gland| muscle| ovary| pancreas| pharynx| placenta| prostate| salivary gland| stomach| testis| thymus| uterus| vascular| breast (mammary gland) tumor| cervical tumor| chondrosarcoma| colorectal tumor| gastrointest…	---	---	---	---	---	1	main
7991846	7991846	chr16	+	447773	462487	36	NM_020664 // DECR2 // 2,4-dienoyl CoA reductase 2, peroxisomal // 16p13.3 // 26063 /// ENST00000219481 // DECR2 // 2,4-dienoyl CoA reductase 2, peroxisomal // 16p13.3 // 26063 /// BC010740 // DECR2 // 2,4-dienoyl CoA reductase 2, peroxisomal // 16p13.3 // 26063 /// BC011968 // DECR2 // 2,4-dienoyl CoA reductase 2, peroxisomal // 16p13.3 // 26063 /// AK225961 // DECR2 // 2,4-dienoyl CoA reductase …	NM_020664 // RefSeq // Homo sapiens 2,4-dienoyl CoA reductase 2, peroxisomal (DECR2), mRNA. // chr16 // 100 // 94 // 34 // 34 // 0 /// ENST00000219481 // ENSEMBL // Isoform 1 of Peroxisomal 2,4-dienoyl-CoA reductase gene:ENSG00000242612 // chr16 // 100 // 94 // 34 // 34 // 0 /// BC010740 // GenBank // Homo sapiens 2,4-dienoyl CoA reductase 2, peroxisomal, mRNA (cDNA clone MGC:16937 IMAGE:3877040)…	BC010740 // Q9NUI1 /// BC010740 // Q9H3W9 /// BC011968 // Q9NUI1 /// AK128012 // Q9NUI1	NM_020664 // Hs.628831 // ascites| blood| bone| bone marrow| brain| cervix| connective tissue| embryonic tissue| esophagus| eye| intestine| kidney| liver| lung| lymph node| mammary gland| muscle| ovary| pancreas| placenta| prostate| skin| stomach| testis| umbilical cord| uterus| vascular| bladder carcinoma| breast (mammary gland) tumor| cervical tumor| chondrosarcoma| colorectal tumor| esophageal…	NM_020664 // GO:0055114 // oxidation reduction // inferred from electronic annotation /// ENST00000219481 // GO:0055114 // oxidation reduction // inferred from electronic annotation /// BC010740 // GO:0055114 // oxidation reduction // inferred from electronic annotation /// BC011968 // GO:0055114 // oxidation reduction // inferred from electronic annotation /// AK225961 // GO:0055114 // oxidation…	NM_020664 // GO:0005777 // peroxisome // inferred from electronic annotation /// ENST00000219481 // GO:0005777 // peroxisome // inferred from electronic annotation /// BC010740 // GO:0005777 // peroxisome // inferred from electronic annotation /// BC011968 // GO:0005777 // peroxisome // inferred from electronic annotation /// AK225961 // GO:0005777 // peroxisome // inferred from electronic annota…	NM_020664 // GO:0005488 // binding // inferred from electronic annotation /// NM_020664 // GO:0008670 // 2,4-dienoyl-CoA reductase (NADPH) activity // inferred from electronic annotation /// NM_020664 // GO:0016491 // oxidoreductase activity // inferred from electronic annotation /// ENST00000219481 // GO:0005488 // binding // inferred from electronic annotation /// ENST00000219481 // GO:0008670 …	---	---	1	main
8071809	8071809	chr22	+	24322324	24326103	32	NM_000854 // GSTT2 // glutathione S-transferase theta 2 // 22q11.2|22q11.23 // 2953 /// NM_001080843 // GSTT2B // glutathione S-transferase theta 2B (gene/pseudogene) // 22q11.23 // 653689 /// BC002415 // GSTT2 // glutathione S-transferase theta 2 // 22q11.2|22q11.23 // 2953 /// BC071700 // GSTT2B // glutathione S-transferase theta 2B (gene/pseudogene) // 22q11.23 // 653689 /// ENST00000215780 //…	NM_000854 // RefSeq // Homo sapiens glutathione S-transferase theta 2 (GSTT2), mRNA. // chr22 // 100 // 100 // 32 // 32 // 0 /// NM_001080843 // RefSeq // Homo sapiens glutathione S-transferase theta 2B (gene/pseudogene) (GSTT2B), mRNA. // chr22 // 100 // 97 // 31 // 31 // 0 /// BC002415 // GenBank // Homo sapiens glutathione S-transferase theta 2, mRNA (cDNA clone MGC:744 IMAGE:3164017), complet…	NM_000854 // B2R533 /// NM_001080843 // B2R533 /// BC002415 // P30712 /// BC002415 // B2R533 /// BC071700 // B2R533	NM_000854 // Hs.654462 // adrenal gland| ascites| brain| cervix| embryonic tissue| eye| heart| kidney| liver| lung| mammary gland| muscle| ovary| pancreas| salivary gland| skin| testis| uterus| gastrointestinal tumor| glioma| kidney tumor| lung tumor| normal| pancreatic tumor| primitive neuroectodermal tumor of the CNS| skin tumor| soft tissue/muscle tissue tumor| fetus| adult /// NM_001080843 //…	---	NM_000854 // GO:0005737 // cytoplasm // inferred from electronic annotation /// BC002415 // GO:0005737 // cytoplasm // inferred from electronic annotation /// ENST00000215780 // GO:0005737 // cytoplasm // inferred from electronic annotation	NM_000854 // GO:0004364 // glutathione transferase activity // inferred from electronic annotation /// NM_000854 // GO:0004364 // glutathione transferase activity // non-traceable author statement /// NM_000854 // GO:0016740 // transferase activity // inferred from electronic annotation /// BC002415 // GO:0004364 // glutathione transferase activity // inferred from electronic annotation /// BC002…	---	---	3	main
8074962	8074962	chr22	-	24299601	24303383	32	NM_000854 // GSTT2 // glutathione S-transferase theta 2 // 22q11.2|22q11.23 // 2953 /// NM_001080843 // GSTT2B // glutathione S-transferase theta 2B (gene/pseudogene) // 22q11.23 // 653689 /// BC002415 // GSTT2 // glutathione S-transferase theta 2 // 22q11.2|22q11.23 // 2953 /// BC071700 // GSTT2B // glutathione S-transferase theta 2B (gene/pseudogene) // 22q11.23 // 653689 /// ENST00000215780 //…	NM_000854 // RefSeq // Homo sapiens glutathione S-transferase theta 2 (GSTT2), mRNA. // chr22 // 100 // 100 // 32 // 32 // 0 /// NM_001080843 // RefSeq // Homo sapiens glutathione S-transferase theta 2B (gene/pseudogene) (GSTT2B), mRNA. // chr22 // 100 // 97 // 31 // 31 // 0 /// BC002415 // GenBank // Homo sapiens glutathione S-transferase theta 2, mRNA (cDNA clone MGC:744 IMAGE:3164017), complet…	NM_000854 // B2R533 /// NM_001080843 // B2R533 /// BC002415 // P30712 /// BC002415 // B2R533 /// BC071700 // B2R533	NM_000854 // Hs.654462 // adrenal gland| ascites| brain| cervix| embryonic tissue| eye| heart| kidney| liver| lung| mammary gland| muscle| ovary| pancreas| salivary gland| skin| testis| uterus| gastrointestinal tumor| glioma| kidney tumor| lung tumor| normal| pancreatic tumor| primitive neuroectodermal tumor of the CNS| skin tumor| soft tissue/muscle tissue tumor| fetus| adult /// NM_001080843 //…	---	NM_000854 // GO:0005737 // cytoplasm // inferred from electronic annotation /// BC002415 // GO:0005737 // cytoplasm // inferred from electronic annotation /// ENST00000215780 // GO:0005737 // cytoplasm // inferred from electronic annotation	NM_000854 // GO:0004364 // glutathione transferase activity // inferred from electronic annotation /// NM_000854 // GO:0004364 // glutathione transferase activity // non-traceable author statement /// NM_000854 // GO:0016740 // transferase activity // inferred from electronic annotation /// BC002415 // GO:0004364 // glutathione transferase activity // inferred from electronic annotation /// BC002…	---	---	3	main
8074980	8074980	chr22	-	24376141	24384276	25	NM_000853 // GSTT1 // glutathione S-transferase theta 1 // 22q11.23 // 2952 /// ENST00000248935 // GSTT1 // glutathione S-transferase theta 1 // 22q11.23 // 2952 /// BC007065 // GSTT1 // glutathione S-transferase theta 1 // 22q11.23 // 2952 /// BT019951 // GSTT1 // glutathione S-transferase theta 1 // 22q11.23 // 2952 /// AF435971 // GSTT1 // glutathione S-transferase theta 1 // 22q11.23 // 2952 …	NM_000853 // RefSeq // Homo sapiens glutathione S-transferase theta 1 (GSTT1), mRNA. // chr22 // 100 // 100 // 25 // 25 // 0 /// ENST00000248935 // ENSEMBL // Glutathione S-transferase theta-1 gene:ENSG00000184674 // chr22 // 100 // 100 // 25 // 25 // 0 /// BC007065 // GenBank // Homo sapiens glutathione S-transferase theta 1, mRNA (cDNA clone MGC:12516 IMAGE:3995846), complete cds. // chr22 // 8…	NM_000853 // Q4GZS9 /// NM_000853 // Q4W251 /// NM_000853 // Q4W252 /// NM_000853 // P30711 /// BC007065 // P30711 /// BC007065 // Q4GZS9 /// BC007065 // Q4W251 /// BC007065 // Q4W252 /// BT019951 // P30711 /// BT019951 // Q4GZS9 /// BT019951 // Q4W251 /// BT019951 // Q4W252 /// AF435971 // P30711 /// AF435971 // Q4GZS9 /// AF435971 // Q4W251 /// AF435971 // Q4W252 /// CR456499 // Q6IC69 /// CR45…	NM_000853 // Hs.268573 // adipose tissue| bladder| blood| bone| brain| cervix| connective tissue| embryonic tissue| eye| heart| intestine| kidney| liver| lung| lymph node| mammary gland| mouth| muscle| ovary| pancreas| parathyroid| pharynx| placenta| prostate| skin| stomach| testis| thymus| thyroid| tonsil| uterus| vascular| bladder carcinoma| breast (mammary gland) tumor| cervical tumor| chondro…	NM_000853 // GO:0006749 // glutathione metabolic process // inferred from direct assay /// ENST00000248935 // GO:0006749 // glutathione metabolic process // inferred from direct assay /// BC007065 // GO:0006749 // glutathione metabolic process // inferred from direct assay /// BT019951 // GO:0006749 // glutathione metabolic process // inferred from direct assay /// AF435971 // GO:0006749 // gluta…	NM_000853 // GO:0005625 // soluble fraction // inferred from direct assay /// NM_000853 // GO:0005737 // cytoplasm // inferred from electronic annotation /// NM_000853 // GO:0005829 // cytosol // inferred from direct assay /// ENST00000248935 // GO:0005625 // soluble fraction // inferred from direct assay /// ENST00000248935 // GO:0005737 // cytoplasm // inferred from electronic annotation /// EN…	NM_000853 // GO:0004364 // glutathione transferase activity // inferred from direct assay /// NM_000853 // GO:0004602 // glutathione peroxidase activity // inferred from direct assay /// NM_000853 // GO:0016740 // transferase activity // inferred from electronic annotation /// ENST00000248935 // GO:0004364 // glutathione transferase activity // inferred from direct assay /// ENST00000248935 // GO…	---	---	1	main
8125447	8125447	chr6	-	32546546	32634594	37	NM_002123 // HLA-DQB1 // major histocompatibility complex, class II, DQ beta 1 // 6p21.3 // 3119 /// NM_002124 // HLA-DRB1 // major histocompatibility complex, class II, DR beta 1 // 6p21.3 // 3123 /// ENST00000399084 // HLA-DQB1 // major histocompatibility complex, class II, DQ beta 1 // 6p21.3 // 3119 /// ENST00000434651 // HLA-DQB1 // major histocompatibility complex, class II, DQ beta 1 // 6p…	NM_002123 // RefSeq // Homo sapiens major histocompatibility complex, class II, DQ beta 1 (HLA-DQB1), mRNA. // chr6 // 100 // 51 // 19 // 19 // 0 /// NM_002124 // RefSeq // Homo sapiens major histocompatibility complex, class II, DR beta 1 (HLA-DRB1), mRNA. // chr6 // 100 // 35 // 13 // 13 // 0 /// ENST00000399084 // ENSEMBL // major histocompatibility complex, class II, DQ beta 1 precursor gene:…	NM_002123 // Q30202 /// NM_002123 // Q30088 /// NM_002123 // P01920 /// NM_002123 // Q9TQ76 /// NM_002124 // Q95379 /// NM_002124 // Q30008 /// NM_002124 // Q30179 /// NM_002124 // P01911 /// NM_002124 // Q29974 /// NM_002124 // Q29791 /// NM_002124 // Q4A1G9 /// NM_002124 // O19517 /// AK296613 // Q5Y7A9 /// AK296613 // P01920 /// AK296613 // O19764 /// AK296613 // Q29969 /// AK296613 // O19741 …	NM_002123 // Hs.409934 // adipose tissue| adrenal gland| bladder| blood| bone| bone marrow| brain| cervix| connective tissue| embryonic tissue| esophagus| eye| intestine| kidney| liver| lung| lymph| lymph node| mammary gland| mouth| muscle| nerve| ovary| pancreas| pharynx| pituitary gland| placenta| prostate| skin| spleen| stomach| testis| thymus| thyroid| tonsil| trachea| uterus| vascular|adrena…	NM_002123 // GO:0002504 // antigen processing and presentation of peptide or polysaccharide antigen via MHC class II // inferred from electronic annotation /// NM_002123 // GO:0006955 // immune response // non-traceable author statement /// NM_002123 // GO:0019886 // antigen processing and presentation of exogenous peptide antigen via MHC class II // inferred from electronic annotation /// NM_002…	NM_002123 // GO:0005622 // intracellular // inferred from electronic annotation /// NM_002123 // GO:0005765 // lysosomal membrane // inferred from electronic annotation /// NM_002123 // GO:0005769 // early endosome // inferred from electronic annotation /// NM_002123 // GO:0005771 // multivesicular body // inferred from electronic annotation /// NM_002123 // GO:0005783 // endoplasmic reticulum //…	NM_002123 // GO:0005515 // protein binding // inferred from electronic annotation /// NM_002123 // GO:0032395 // MHC class II receptor activity // non-traceable author statement /// NM_002123 // GO:0042605 // peptide antigen binding // inferred from electronic annotation /// NM_002124 // GO:0032395 // MHC class II receptor activity // non-traceable author statement /// NM_002124 // GO:0032395 // …	---	---	1	main
8137464	8137464	chr7	+	152045597	152064352	5	NM_004577 // PSPH // phosphoserine phosphatase // 7p11.2 // 5723 /// ENST00000437355 // PSPH // phosphoserine phosphatase // 7p11.2 // 5723 /// ENST00000395471 // PSPH // phosphoserine phosphatase // 7p11.2 // 5723 /// ENST00000275605 // PSPH // phosphoserine phosphatase // 7p11.2 // 5723 /// ENST00000427797 // PSPH // phosphoserine phosphatase // 7p11.2 // 5723 /// ENST00000419984 // PSPH // pho…	NM_004577 // RefSeq // Homo sapiens phosphoserine phosphatase (PSPH), mRNA. // chr7 // 100 // 80 // 4 // 4 // 0 /// ENST00000437355 // ENSEMBL // Phosphoserine phosphatase gene:ENSG00000146733 // chr7 // 100 // 80 // 4 // 4 // 0 /// ENST00000395471 // ENSEMBL // Phosphoserine phosphatase gene:ENSG00000146733 // chr7 // 100 // 80 // 4 // 4 // 0 /// ENST00000275605 // ENSEMBL // Phosphoserine phosp…	Y10275 // P78330	NM_004577 // Hs.512656 // adrenal gland| ascites| bladder| blood| bone| bone marrow| brain| cervix| connective tissue| embryonic tissue| esophagus| eye| intestine| kidney| liver| lung| lymph node| mammary gland| mouth| muscle| ovary| pancreas| pharynx| placenta| prostate| salivary gland| skin| stomach| testis| thymus| trachea| uterus| vascular| breast (mammary gland) tumor| cervical tumor| chondr…	NM_004577 // GO:0006563 // L-serine metabolic process // inferred from direct assay /// NM_004577 // GO:0006564 // L-serine biosynthetic process // inferred from sequence or structural similarity /// NM_004577 // GO:0008652 // cellular amino acid biosynthetic process // inferred from electronic annotation /// NM_004577 // GO:0009612 // response to mechanical stimulus // inferred from electronic a…	NM_004577 // GO:0005737 // cytoplasm // inferred from sequence or structural similarity /// NM_004577 // GO:0019717 // synaptosome // inferred from electronic annotation /// ENST00000437355 // GO:0005737 // cytoplasm // inferred from sequence or structural similarity /// ENST00000437355 // GO:0019717 // synaptosome // inferred from electronic annotation /// ENST00000395471 // GO:0005737 // cytopl…	NM_004577 // GO:0000287 // magnesium ion binding // inferred from direct assay /// NM_004577 // GO:0000287 // magnesium ion binding // inferred from sequence or structural similarity /// NM_004577 // GO:0004647 // phosphoserine phosphatase activity // inferred from direct assay /// NM_004577 // GO:0004647 // phosphoserine phosphatase activity // inferred from sequence or structural similarity ///…	---	---	3	main
8139840	8139840	chr7	-	64451590	64453404	21	NM_001007253 // ERV3 // endogenous retroviral sequence 3 // 7p12-q11|7q11.2 // 2086 /// ENST00000394323 // ERV3 // endogenous retroviral sequence 3 // 7p12-q11|7q11.2 // 2086 /// AK295189 // ERV3 // endogenous retroviral sequence 3 // 7p12-q11|7q11.2 // 2086	NM_001007253 // RefSeq // Homo sapiens endogenous retroviral sequence 3 (ERV3), mRNA. // chr7 // 100 // 100 // 21 // 21 // 0 /// ENST00000394323 // ENSEMBL // HERV-R_7q21.2 provirus ancestral Env polyprotein gene:ENSG00000213462 // chr7 // 100 // 100 // 21 // 21 // 0 /// AK295189 // GenBank // Homo sapiens cDNA FLJ60255 complete cds, highly similar to HERV-R_7q21.2 provirus ancestral Env polyprot…	AK295189 // B4DHN1	---	NM_001007253 // GO:0008150 // biological_process // no biological data available /// ENST00000394323 // GO:0008150 // biological_process // no biological data available /// AK295189 // GO:0008150 // biological_process // no biological data available	NM_001007253 // GO:0005575 // cellular_component // no biological data available /// NM_001007253 // GO:0019012 // virion // inferred from electronic annotation /// NM_001007253 // GO:0019028 // viral capsid // inferred from electronic annotation /// NM_001007253 // GO:0019031 // viral envelope // inferred from electronic annotation /// ENST00000394323 // GO:0005575 // cellular_component // no bi…	NM_001007253 // GO:0003674 // molecular_function // no biological data available /// NM_001007253 // GO:0005198 // structural molecule activity // inferred from electronic annotation /// ENST00000394323 // GO:0003674 // molecular_function // no biological data available /// ENST00000394323 // GO:0005198 // structural molecule activity // inferred from electronic annotation /// AK295189 // GO:0003…	---	---	1	main
