# Supplementary material for: Genome-Wide Associations between Genetic and Epigenetic Variation Influence mRNA Expression and Insulin Secretion in Human Pancreatic Islets
Source: PLoS Genet. 2014 Nov 6;10(11):e1004735. doi: 10.1371/journal.pgen.1004735 (PMC4222689; doi:10.1371/journal.pgen.1004735)
Supplement: Table S7 — CIT of significant cis-mQTLs/eQTLs identified in human pancreatic islets hypothesizing relationship models between genotypes, DNA methylation and mRNA expression. CIT, causal inference test [32]. Genotype of SNPs identified in the cis-mQTL/eQTL analysis are considered as causal factor (G), DNA methylation of CpG sites identified in the cis-mQTL analysis as potential mediator (M) and mRNA expression identified in the cis-eQTL as phenotypic outcome (E) (see Figure 4A for potential relationships between factors). Called hypothesis models in the CIT analysis: Causal relationship (causal P-value<0.05 and reactive P-value>0.05); Reactive relationship (causal P-value>0.05 and reactive P-value<0.05); Independent relationship (causal P-value>0.05 and reactive P-value>0.05); and No-call (causal P-value<0.05 and reactive P-value<0.05). Highlighted in bold shows causal relationships with FDR<5% (Causal Q-value<0.05). (XLSX) [file pgen.1004735.s015.xlsx]

## Sheet: CIT_cis mQTL_eQTL
Causality_Hypothesis	SNP	CpG_ILMNID	mRNA Probe_Affymetrix Transcript ID	mQTL_T-Stat	mQTL_Corrected_P-Value	eQTL_T-Stat	eQTL_Corrected_P-Value	Causal_P-Value	Causal_Q-Value	Reactive_P-Value	Reactive_Q-Value	SNP_Chr	SNP_Mapinfo_GenomeBuild37	Minor_Allele	Major_Allele	CpG_Chr	CpG_Mapinfo_GenomeBuild37	CpG_UCSC_RefGene_Name	CpG_UCSC_RefGene_Group	CpG_Relation_To_UCSC_CpG_Island	mRNA-Transcript_Chr	mRNA-Transcript_GeneAssignment	Gene_Start	Gene_Stop
Causal	rs2395165	cg00119778	8125447	10.0181	7.99869e-08	6.37323	0.00735075	5.74164e-07	0.00161053	0.968227	1	6	32388144	G	A	6	32466447		Intergenic	Open_Sea	6	HLA-DQB1	32546546	32634594
Causal	rs3130287	cg00440797	8125447	9.63345	4.56398e-07	7.39993	7.81792e-05	1.04897e-06	0.0029413	0.484273	1	6	32050544	G	A	6	32493873	HLA-DRB5	Body	S_Shelf	6	HLA-DQB1	32546546	32634594
Causal	rs2395165	cg25140213	8125447	9.14131	4.27185e-06	6.37323	0.00735075	1.16847e-06	0.00327523	0.77519	1	6	32388144	G	A	6	32522683	HLA-DRB6	Body	Open_Sea	6	HLA-DQB1	32546546	32634594
Causal	rs7589901	cg01577475	8044605	-9.89884	1.37165e-07	-6.88843	0.000766351	1.22049e-06	0.00341981	0.0618808	1	2	113993344	C	A	2	114033581	PAX8;PAX8;PAX8;PAX8;PAX8;LOC440839	Body;Body;Body;Body;Body;Body	Island	2	LOC654433	113993113	114024579
Causal	rs2330635	cg24846343	8074962	-9.91332	1.28468e-07	7.6417	2.63239e-05	1.76894e-06	0.00495481	0.128642	1	22	24251344	A	G	22	24311635	DDTL	Body	S_Shore	22	GSTT2	24299601	24303383
Causal	rs3130342	cg00440797	8125447	9.63345	4.56398e-07	7.39993	7.81792e-05	1.90028e-06	0.00532079	0.484273	1	6	32080146	A	C	6	32493873	HLA-DRB5	Body	S_Shelf	6	HLA-DQB1	32546546	32634594
Causal	rs3021058	cg02919082	8125447	-7.79923	0.00190838	-6.0357	0.0314548	2.11916e-06	0.00593152	0.665792	1	6	32652359	C	A	6	32605694	HLA-DQA1	Body	Open_Sea	6	HLA-DQB1	32546546	32634594
Causal	rs4642516	cg02919082	8125447	-7.79923	0.00190838	-6.0357	0.0314548	2.11916e-06	0.00593152	0.665792	1	6	32657543	A	C	6	32605694	HLA-DQA1	Body	Open_Sea	6	HLA-DQB1	32546546	32634594
Causal	rs9275141	cg02919082	8125447	-7.79923	0.00190838	-6.0357	0.0314548	2.11916e-06	0.00593152	0.665792	1	6	32651117	C	A	6	32605694	HLA-DQA1	Body	Open_Sea	6	HLA-DQB1	32546546	32634594
Causal	rs3129948	cg00119778	8125436	7.67402	0.00336056	5.96384	0.042725	2.19431e-06	0.00613529	0.171478	1	6	32354644	C	A	6	32466447		Intergenic	Open_Sea	6	HLA-DRB5	32485114	32498093
Causal	rs2856695	cg02919082	8125447	-7.79923	0.00190838	-6.0357	0.0314548	2.45455e-06	0.00686048	0.665792	1	6	32651894	G	A	6	32605694	HLA-DQA1	Body	Open_Sea	6	HLA-DQB1	32546546	32634594
Causal	rs3129954	cg04461101	8125436	7.96924	0.000883633	5.96384	0.042725	2.65195e-06	0.00740955	0.166348	1	6	32365580	A	G	6	32515251		Intergenic	Open_Sea	6	HLA-DRB5	32485114	32498093
Causal	rs3129955	cg04461101	8125436	7.96924	0.000883633	5.96384	0.042725	3.41522e-06	0.00953871	0.166348	1	6	32365840	A	G	6	32515251		Intergenic	Open_Sea	6	HLA-DRB5	32485114	32498093
Causal	rs7589901	cg12889195	8044605	10.9555	1.19372e-09	-6.88843	0.000766351	3.56716e-06	0.0099595	0.578541	1	2	113993344	C	A	2	113992843	PAX8;PAX8;PAX8;PAX8;PAX8;LOC440839;LOC654433	Body;Body;Body;Body;Body;Body;TSS1500	N_Shore	2	LOC654433	113993113	114024579
Causal	rs1007888	cg24846343	8071809	-11.2283	3.55879e-10	8.31201	1.26137e-06	5.75569e-06	0.0160641	0.129612	1	22	24241101	G	A	22	24311635	DDTL	Body	S_Shore	22	GSTT2	24322324	24326103
Causal	rs1007888	cg24846343	8074962	-11.2283	3.55879e-10	8.31201	1.26137e-06	6.03128e-06	0.0168273	0.129612	1	22	24241101	G	A	22	24311635	DDTL	Body	S_Shore	22	GSTT2	24299601	24303383
Causal	rs2395165	cg04461101	8125447	9.52788	7.36883e-07	6.37323	0.00735075	7.02569e-06	0.0195946	0.694382	1	6	32388144	G	A	6	32515251		Intergenic	Open_Sea	6	HLA-DQB1	32546546	32634594
Causal	rs7589901	cg07594247	8044605	9.17024	3.74486e-06	-6.88843	0.000766351	8.13947e-06	0.0226928	0.108418	1	2	113993344	C	A	2	113993304	PAX8;PAX8;PAX8;PAX8;PAX8;LOC440839;LOC654433	Body;Body;Body;Body;Body;Body;TSS1500	Island	2	LOC654433	113993113	114024579
Causal	rs2395165	cg14645244	8125447	-8.41626	0.000115956	6.37323	0.00735075	9.93974e-06	0.027702	0.668316	1	6	32388144	G	A	6	32552205	HLA-DRB1	Body	Island	6	HLA-DQB1	32546546	32634594
Causal	rs3134954	cg00119778	8125447	9.83789	1.80727e-07	7.39993	7.81792e-05	1.11712e-05	0.0311231	0.397522	1	6	32071893	G	A	6	32466447		Intergenic	Open_Sea	6	HLA-DQB1	32546546	32634594
Causal	rs4849179	cg19083407	8044605	8.78846	2.12983e-05	-6.93375	0.000626865	1.27297e-05	0.0354521	0.0878016	1	2	113985170	A	G	2	113993142	PAX8;PAX8;PAX8;PAX8;PAX8;LOC440839;LOC654433	Body;Body;Body;Body;Body;Body;TSS1500	N_Shore	2	LOC654433	113993113	114024579
Causal	rs4822453	cg24846343	8071809	-9.82211	1.94105e-07	7.27977	0.000134017	1.3187e-05	0.0367127	0.323177	1	22	24254862	C	A	22	24311635	DDTL	Body	S_Shore	22	GSTT2	24322324	24326103
Causal	rs4849179	cg21482265	8044605	9.24251	2.69557e-06	-6.93375	0.000626865	1.39099e-05	0.0387113	0.250446	1	2	113985170	A	G	2	113992762	PAX8;PAX8;PAX8;PAX8;PAX8;LOC440839;LOC654433	Body;Body;Body;Body;Body;Body;TSS1500	N_Shore	2	LOC654433	113993113	114024579
Causal	rs3134603	cg14645244	8125447	-10.0349	7.41688e-08	7.1624	0.000226531	1.41663e-05	0.0394107	0.143282	1	6	32126002	A	G	6	32552205	HLA-DRB1	Body	Island	6	HLA-DQB1	32546546	32634594
Causal	rs7589901	cg17445212	8044605	8.95262	1.0085e-05	-6.88843	0.000766351	1.44551e-05	0.0401996	0.0716455	1	2	113993344	C	A	2	113993313	PAX8;PAX8;PAX8;PAX8;PAX8;LOC440839;LOC654433	Body;Body;Body;Body;Body;Body;TSS1500	Island	2	LOC654433	113993113	114024579
Causal	rs2395165	cg11752699	8125447	9.46954	9.6042e-07	6.37323	0.00735075	1.49877e-05	0.0416658	0.800483	1	6	32388144	G	A	6	32526669	HLA-DRB6	Body	Open_Sea	6	HLA-DQB1	32546546	32634594
Causal	rs3129955	cg00119778	8125436	7.67402	0.00336056	5.96384	0.042725	1.59415e-05	0.0443014	0.171478	1	6	32365840	A	G	6	32466447		Intergenic	Open_Sea	6	HLA-DRB5	32485114	32498093
Causal	rs3134954	cg11752699	8125447	9.45919	1.00667e-06	7.39993	7.81792e-05	1.64217e-05	0.0456194	0.344353	1	6	32071893	G	A	6	32526669	HLA-DRB6	Body	Open_Sea	6	HLA-DQB1	32546546	32634594
Causal	rs2395165	cg00440797	8125447	8.15038	0.000388401	6.37323	0.00735075	1.92204e-05	0.0533749	0.604109	1	6	32388144	G	A	6	32493873	HLA-DRB5	Body	S_Shelf	6	HLA-DQB1	32546546	32634594
Causal	rs4822451	cg24846343	8071809	-10.712	3.53696e-09	7.91314	7.71402e-06	1.96891e-05	0.0546569	0.13825	1	22	24248166	A	C	22	24311635	DDTL	Body	S_Shore	22	GSTT2	24322324	24326103
Causal	rs6928482	cg02919082	8125447	-7.79923	0.00190838	-6.0357	0.0314548	2.04312e-05	0.0566967	0.665792	1	6	32626249	G	A	6	32605694	HLA-DQA1	Body	Open_Sea	6	HLA-DQB1	32546546	32634594
Causal	rs9271100	cg00440797	8125447	7.84502	0.0015512	5.99115	0.0380369	2.05566e-05	0.0570239	0.146285	1	6	32576478	A	G	6	32493873	HLA-DRB5	Body	S_Shelf	6	HLA-DQB1	32546546	32634594
Causal	rs9270856	cg00440797	8125447	7.84502	0.0015512	5.99115	0.0380369	2.09177e-05	0.0580048	0.146285	1	6	32570839	A	G	6	32493873	HLA-DRB5	Body	S_Shelf	6	HLA-DQB1	32546546	32634594
Causal	rs9274741	cg02919082	8125447	-7.81189	0.00180213	-6.03125	0.0320586	2.17809e-05	0.0603767	0.553186	1	6	32637994	G	A	6	32605694	HLA-DQA1	Body	Open_Sea	6	HLA-DQB1	32546546	32634594
Causal	rs2395165	cg10466124	8125447	8.81387	1.89705e-05	6.37323	0.00735075	2.637e-05	0.0730448	0.406332	1	6	32388144	G	A	6	32498285	HLA-DRB5	TSS1500	Open_Sea	6	HLA-DQB1	32546546	32634594
Causal	rs4822453	cg24846343	8074962	-9.82211	1.94105e-07	7.27977	0.000134017	2.69685e-05	0.0746757	0.323177	1	22	24254862	C	A	22	24311635	DDTL	Body	S_Shore	22	GSTT2	24299601	24303383
Causal	rs7589901	cg21482265	8044605	10.3922	1.48265e-08	-6.88843	0.000766351	3.02679e-05	0.0837514	0.364135	1	2	113993344	C	A	2	113992762	PAX8;PAX8;PAX8;PAX8;PAX8;LOC440839;LOC654433	Body;Body;Body;Body;Body;Body;TSS1500	N_Shore	2	LOC654433	113993113	114024579
Causal	rs854571	cg05342682	8141052	-9.25697	2.52395e-06	6.01201	0.0348005	3.0593e-05	0.0846202	0.54718	1	7	94954619	A	G	7	94953680	PON1	Body	N_Shore	7	PON1	94926988	94953846
Causal	rs854571	cg04155289	8141052	-7.38806	0.0121805	6.01201	0.0348005	3.17046e-05	0.0876632	0.27956	1	7	94954619	A	G	7	94953770	PON1	1stExon	Island	7	PON1	94926988	94953846
Causal	rs1040521	cg05728019	8123637	9.10539	5.03051e-06	-6.69022	0.00183849	3.27925e-05	0.0906384	0.0732916	1	6	3039609	A	G	6	3024023		Intergenic	Open_Sea	6	NQO2	3019215	3024130
Causal	rs3117098	cg17416722	8125436	8.33426	0.000168387	5.96384	0.042725	3.37169e-05	0.0931597	0.19061	1	6	32358513	G	A	6	32554385	HLA-DRB1	Body	S_Shelf	6	HLA-DRB5	32485114	32498093
Causal	rs3134603	cg25140213	8125447	10.4594	1.09661e-08	7.1624	0.000226531	3.65358e-05	0.100912	0.143488	1	6	32126002	A	G	6	32522683	HLA-DRB6	Body	Open_Sea	6	HLA-DQB1	32546546	32634594
Causal	rs2186366	cg24846343	8074962	-9.91332	1.28468e-07	7.6417	2.63239e-05	3.85245e-05	0.106366	0.128642	1	22	24254113	G	A	22	24311635	DDTL	Body	S_Shore	22	GSTT2	24299601	24303383
Causal	rs3130342	cg14645244	8125447	-9.26476	2.43612e-06	7.39993	7.81792e-05	3.89099e-05	0.107391	0.366094	1	6	32080146	A	C	6	32552205	HLA-DRB1	Body	Island	6	HLA-DQB1	32546546	32634594
Causal	rs3130342	cg00119778	8125447	9.83789	1.80727e-07	7.39993	7.81792e-05	4.00809e-05	0.110583	0.397522	1	6	32080146	A	C	6	32466447		Intergenic	Open_Sea	6	HLA-DQB1	32546546	32634594
Causal	rs3129954	cg00119778	8125436	7.67402	0.00336056	5.96384	0.042725	4.3216e-05	0.11919	0.171478	1	6	32365580	A	G	6	32466447		Intergenic	Open_Sea	6	HLA-DRB5	32485114	32498093
Causal	rs3134603	cg00119778	8125447	10.016	8.07649e-08	7.1624	0.000226531	4.34991e-05	0.119927	0.138432	1	6	32126002	A	G	6	32466447		Intergenic	Open_Sea	6	HLA-DQB1	32546546	32634594
Causal	rs3130342	cg24242384	8125447	-8.84542	1.64318e-05	7.39993	7.81792e-05	4.79326e-05	0.132102	0.222059	1	6	32080146	A	C	6	32551954	HLA-DRB1	Body	Island	6	HLA-DQB1	32546546	32634594
Causal	rs3129948	cg25140213	8125436	7.33578	0.0154008	5.96384	0.042725	4.94413e-05	0.136211	0.0637831	1	6	32354644	C	A	6	32522683	HLA-DRB6	Body	Open_Sea	6	HLA-DRB5	32485114	32498093
Causal	rs3129954	cg10466124	8125436	7.60804	0.00452602	5.96384	0.042725	5.10566e-05	0.14061	0.0808343	1	6	32365580	A	G	6	32498285	HLA-DRB5	TSS1500	Open_Sea	6	HLA-DRB5	32485114	32498093
Causal	rs7589901	cg21610815	8044605	10.6511	4.64363e-09	-6.88843	0.000766351	5.47563e-05	0.150744	0.403426	1	2	113993344	C	A	2	113994035	PAX8;PAX8;LOC654433;PAX8;PAX8;PAX8;LOC440839	Body;Body;Body;Body;Body;Body;Body	Island	2	LOC654433	113993113	114024579
Causal	rs2395165	cg24242384	8125447	-8.05884	0.000588546	6.37323	0.00735075	5.68585e-05	0.156475	0.346307	1	6	32388144	G	A	6	32551954	HLA-DRB1	Body	Island	6	HLA-DQB1	32546546	32634594
Causal	rs6937545	cg24242384	8125447	-7.12509	0.0395261	6.16197	0.0183129	5.99006e-05	0.164787	0.104888	1	6	32418031	A	C	6	32551954	HLA-DRB1	Body	Island	6	HLA-DQB1	32546546	32634594
Causal	rs9268644	cg02919082	8125447	-7.14765	0.0357393	-5.93876	0.047529	6.28996e-05	0.172974	0.177675	1	6	32408044	C	A	6	32605694	HLA-DQA1	Body	Open_Sea	6	HLA-DQB1	32546546	32634594
Causal	rs6928482	cg22933800	8125447	-11.4813	1.16472e-10	-6.0357	0.0314548	6.38882e-05	0.175629	0.934358	1	6	32626249	G	A	6	32605704	HLA-DQA1	Body	Open_Sea	6	HLA-DQB1	32546546	32634594
Causal	rs5760102	cg24846343	8074962	-9.91332	1.28468e-07	7.6417	2.63239e-05	6.5762e-05	0.180714	0.128642	1	22	24248761	A	G	22	24311635	DDTL	Body	S_Shore	22	GSTT2	24299601	24303383
Causal	rs3134954	cg24242384	8125447	-8.84542	1.64318e-05	7.39993	7.81792e-05	6.89465e-05	0.189396	0.222059	1	6	32071893	G	A	6	32551954	HLA-DRB1	Body	Island	6	HLA-DQB1	32546546	32634594
Causal	rs2395165	cg11404906	8125447	-8.00738	0.000743325	6.37323	0.00735075	7.05924e-05	0.193847	0.296134	1	6	32388144	G	A	6	32551749	HLA-DRB1	Body	N_Shore	6	HLA-DQB1	32546546	32634594
Causal	rs5760102	cg24846343	8071809	-9.91332	1.28468e-07	7.6417	2.63239e-05	7.14201e-05	0.196048	0.128642	1	22	24248761	A	G	22	24311635	DDTL	Body	S_Shore	22	GSTT2	24322324	24326103
Causal	rs1040521	cg12584100	8123637	9.60446	5.20558e-07	-6.69022	0.00183849	8.78483e-05	0.241056	0.187135	1	6	3039609	A	G	6	3023894		Intergenic	Open_Sea	6	NQO2	3019215	3024130
Causal	rs3129955	cg12867728	8125436	7.60839	0.00451895	5.96384	0.042725	9.22219e-05	0.252965	0.0693756	1	6	32365840	A	G	6	32549283	HLA-DRB1	Body	N_Shelf	6	HLA-DRB5	32485114	32498093
Causal	rs3129955	cg10466124	8125436	7.60804	0.00452602	5.96384	0.042725	9.31977e-05	0.255455	0.0808343	1	6	32365840	A	G	6	32498285	HLA-DRB5	TSS1500	Open_Sea	6	HLA-DRB5	32485114	32498093
Causal	rs3130342	cg12867728	8125436	8.99017	8.50005e-06	6.18318	0.0167164	9.37792e-05	0.256955	0.133566	1	6	32080146	A	C	6	32549283	HLA-DRB1	Body	N_Shelf	6	HLA-DRB5	32485114	32498093
Causal	rs9275141	cg22933800	8125447	-11.4813	1.16472e-10	-6.0357	0.0314548	9.4506e-05	0.258852	0.934358	1	6	32651117	C	A	6	32605704	HLA-DQA1	Body	Open_Sea	6	HLA-DQB1	32546546	32634594
Causal	rs4849179	cg06675538	8044605	-9.68086	3.6811e-07	-6.93375	0.000626865	9.46197e-05	0.259069	0.18095	1	2	113985170	A	G	2	114033490	PAX8;PAX8;PAX8;PAX8;PAX8;LOC440839	Body;Body;Body;Body;Body;Body	Island	2	LOC654433	113993113	114024579
Causal	rs3134954	cg00119778	8125436	9.83789	1.80727e-07	6.18318	0.0167164	9.5391e-05	0.261085	0.264225	1	6	32071893	G	A	6	32466447		Intergenic	Open_Sea	6	HLA-DRB5	32485114	32498093
Causal	rs3130342	cg07984380	8125447	7.74563	0.00243184	7.39993	7.81792e-05	9.7671e-05	0.267228	0.0963929	1	6	32080146	A	C	6	32547019	HLA-DRB1	Body	Open_Sea	6	HLA-DQB1	32546546	32634594
Causal	rs3129948	cg04461101	8125436	7.96924	0.000883633	5.96384	0.042725	9.85063e-05	0.269415	0.166348	1	6	32354644	C	A	6	32515251		Intergenic	Open_Sea	6	HLA-DRB5	32485114	32498093
Causal	rs2330635	cg24846343	8071809	-9.91332	1.28468e-07	7.6417	2.63239e-05	9.92446e-05	0.271335	0.128642	1	22	24251344	A	G	22	24311635	DDTL	Body	S_Shore	22	GSTT2	24322324	24326103
Causal	rs3021058	cg22933800	8125447	-11.4813	1.16472e-10	-6.0357	0.0314548	0.00010706	0.292595	0.934358	1	6	32652359	C	A	6	32605704	HLA-DQA1	Body	Open_Sea	6	HLA-DQB1	32546546	32634594
Causal	rs4849179	cg11763394	8044605	9.45151	1.0424e-06	-6.93375	0.000626865	0.000111526	0.304688	0.174611	1	2	113985170	A	G	2	113992921	PAX8;PAX8;PAX8;PAX8;PAX8;LOC440839;LOC654433	Body;Body;Body;Body;Body;Body;TSS1500	N_Shore	2	LOC654433	113993113	114024579
Causal	rs7589901	cg06675538	8044605	-10.9668	1.13536e-09	-6.88843	0.000766351	0.000114702	0.313252	0.182259	1	2	113993344	C	A	2	114033490	PAX8;PAX8;PAX8;PAX8;PAX8;LOC440839	Body;Body;Body;Body;Body;Body	Island	2	LOC654433	113993113	114024579
Causal	rs4822451	cg24846343	8074962	-10.712	3.53696e-09	7.91314	7.71402e-06	0.000117903	0.321876	0.13825	1	22	24248166	A	C	22	24311635	DDTL	Body	S_Shore	22	GSTT2	24299601	24303383
Causal	rs9271170	cg00440797	8125447	7.84502	0.0015512	5.99115	0.0380369	0.000122361	0.333922	0.146285	1	6	32577889	A	G	6	32493873	HLA-DRB5	Body	S_Shelf	6	HLA-DQB1	32546546	32634594
Causal	rs7589901	cg19083407	8044605	9.93401	1.16994e-07	-6.88843	0.000766351	0.000126152	0.344015	0.120628	1	2	113993344	C	A	2	113993142	PAX8;PAX8;PAX8;PAX8;PAX8;LOC440839;LOC654433	Body;Body;Body;Body;Body;Body;TSS1500	N_Shore	2	LOC654433	113993113	114024579
Causal	rs1800684	cg00440797	8125447	11.4107	1.58954e-10	8.52237	4.84331e-07	0.000134881	0.367416	0.214696	1	6	32151994	T	A	6	32493873	HLA-DRB5	Body	S_Shelf	6	HLA-DQB1	32546546	32634594
Causal	rs3134954	cg04461101	8125447	9.41604	1.22468e-06	7.39993	7.81792e-05	0.000138308	0.376614	0.20164	1	6	32071893	G	A	6	32515251		Intergenic	Open_Sea	6	HLA-DQB1	32546546	32634594
Causal	rs7774283	cg12584100	8123637	9.57558	5.9343e-07	-6.68568	0.00187559	0.000142167	0.386978	0.186841	1	6	3041200	G	A	6	3023894		Intergenic	Open_Sea	6	NQO2	3019215	3024130
Causal	rs2395165	cg17416722	8125447	9.60364	5.22477e-07	6.37323	0.00735075	0.000142324	0.387265	0.61172	1	6	32388144	G	A	6	32554385	HLA-DRB1	Body	S_Shelf	6	HLA-DQB1	32546546	32634594
Causal	rs4849179	cg07594247	8044605	8.10909	0.000468505	-6.93375	0.000626865	0.000143926	0.391478	0.0735487	1	2	113985170	A	G	2	113993304	PAX8;PAX8;PAX8;PAX8;PAX8;LOC440839;LOC654433	Body;Body;Body;Body;Body;Body;TSS1500	Island	2	LOC654433	113993113	114024579
Causal	rs1063355	cg22984282	8125447	-7.86636	0.00140839	7.06855	0.000344287	0.000143934	0.391478	0.0830627	1	6	32627714	A	C	6	32632568	HLA-DQB1	Body	Island	6	HLA-DQB1	32546546	32634594
Causal	rs9268644	cg22933800	8125447	-8.23194	0.000268133	-5.93876	0.047529	0.000146138	0.397202	0.143042	1	6	32408044	C	A	6	32605704	HLA-DQA1	Body	Open_Sea	6	HLA-DQB1	32546546	32634594
Causal	rs3130279	cg24242384	8125447	-9.63188	4.59662e-07	7.78751	1.36232e-05	0.000147063	0.399571	0.155809	1	6	32112626	A	G	6	32551954	HLA-DRB1	Body	Island	6	HLA-DQB1	32546546	32634594
Causal	rs3129948	cg11752699	8125436	7.14148	0.036737	5.96384	0.042725	0.0001473	0.400068	0.0565585	1	6	32354644	C	A	6	32526669	HLA-DRB6	Body	Open_Sea	6	HLA-DRB5	32485114	32498093
Causal	rs3117098	cg00119778	8125436	7.67402	0.00336056	5.96384	0.042725	0.000151756	0.412017	0.171478	1	6	32358513	G	A	6	32466447		Intergenic	Open_Sea	6	HLA-DRB5	32485114	32498093
Causal	rs3134954	cg00440797	8125447	9.63345	4.56398e-07	7.39993	7.81792e-05	0.000156717	0.425329	0.484273	1	6	32071893	G	A	6	32493873	HLA-DRB5	Body	S_Shelf	6	HLA-DQB1	32546546	32634594
Causal	rs9274741	cg22933800	8125447	-10.8173	2.21044e-09	-6.03125	0.0320586	0.000164841	0.447214	0.891889	1	6	32637994	G	A	6	32605704	HLA-DQA1	Body	Open_Sea	6	HLA-DQB1	32546546	32634594
Causal	rs2000468	cg24846343	8071809	-11.2283	3.55879e-10	8.31201	1.26137e-06	0.000167311	0.453748	0.129612	1	22	24241611	C	A	22	24311635	DDTL	Body	S_Shore	22	GSTT2	24322324	24326103
Causal	rs3129948	cg12867728	8125436	7.60839	0.00451895	5.96384	0.042725	0.0001689	0.457889	0.0693756	1	6	32354644	C	A	6	32549283	HLA-DRB1	Body	N_Shelf	6	HLA-DRB5	32485114	32498093
Causal	rs3130342	cg11752699	8125447	9.45919	1.00667e-06	7.39993	7.81792e-05	0.000173577	0.470395	0.344353	1	6	32080146	A	C	6	32526669	HLA-DRB6	Body	Open_Sea	6	HLA-DQB1	32546546	32634594
Causal	rs3117098	cg11752699	8125436	7.14148	0.036737	5.96384	0.042725	0.000187366	0.507387	0.0565585	1	6	32358513	G	A	6	32526669	HLA-DRB6	Body	Open_Sea	6	HLA-DRB5	32485114	32498093
Causal	rs3130287	cg11752699	8125447	9.45919	1.00667e-06	7.39993	7.81792e-05	0.000193635	0.524169	0.344353	1	6	32050544	G	A	6	32526669	HLA-DRB6	Body	Open_Sea	6	HLA-DQB1	32546546	32634594
Causal	rs9274741	cg08964730	8125447	-7.35638	0.0140415	-6.03125	0.0320586	0.000197175	0.533555	0.35017	1	6	32637994	G	A	6	32634009	HLA-DQB1	Body	S_Shore	6	HLA-DQB1	32546546	32634594
Causal	rs4849179	cg12889195	8044605	9.7742	2.41132e-07	-6.93375	0.000626865	0.000200536	0.542449	0.335566	1	2	113985170	A	G	2	113992843	PAX8;PAX8;PAX8;PAX8;PAX8;LOC440839;LOC654433	Body;Body;Body;Body;Body;Body;TSS1500	N_Shore	2	LOC654433	113993113	114024579
Causal	rs3130287	cg00119778	8125447	9.83789	1.80727e-07	7.39993	7.81792e-05	0.000206291	0.557606	0.397522	1	6	32050544	G	A	6	32466447		Intergenic	Open_Sea	6	HLA-DQB1	32546546	32634594
Causal	rs2395165	cg12867728	8125436	9.11374	4.84289e-06	6.60066	0.0027246	0.000210129	0.56756	0.0840313	1	6	32388144	G	A	6	32549283	HLA-DRB1	Body	N_Shelf	6	HLA-DRB5	32485114	32498093
Causal	rs2395165	cg00119778	8125436	10.0181	7.99869e-08	6.60066	0.0027246	0.000215755	0.582538	0.352362	1	6	32388144	G	A	6	32466447		Intergenic	Open_Sea	6	HLA-DRB5	32485114	32498093
Causal	rs1800684	cg04461101	8125436	11.5521	8.5304e-11	7.20155	0.000190184	0.000216263	0.583694	0.139019	1	6	32151994	T	A	6	32515251		Intergenic	Open_Sea	6	HLA-DRB5	32485114	32498093
Causal	rs1040521	cg13065507	8123637	8.903	1.26417e-05	-6.69022	0.00183849	0.000220211	0.59413	0.0967277	1	6	3039609	A	G	6	3023676		Intergenic	Open_Sea	6	NQO2	3019215	3024130
Causal	rs3134954	cg17369694	8125447	9.51098	7.95679e-07	7.39993	7.81792e-05	0.000222396	0.599803	0.16844	1	6	32071893	G	A	6	32485396	HLA-DRB5	3'UTR	Open_Sea	6	HLA-DQB1	32546546	32634594
Causal	rs854571	cg07404485	8141052	-9.01332	7.64956e-06	6.01201	0.0348005	0.000223515	0.602598	0.378152	1	7	94954619	A	G	7	94953653	PON1	Body	N_Shore	7	PON1	94926988	94953846
Causal	rs3130279	cg00440797	8125447	10.3202	2.04966e-08	7.78751	1.36232e-05	0.000226466	0.610326	0.405247	1	6	32112626	A	G	6	32493873	HLA-DRB5	Body	S_Shelf	6	HLA-DQB1	32546546	32634594
Causal	rs3130287	cg04461101	8125436	9.41604	1.22468e-06	6.18318	0.0167164	0.000250002	0.673007	0.207148	1	6	32050544	G	A	6	32515251		Intergenic	Open_Sea	6	HLA-DRB5	32485114	32498093
Causal	rs3117098	cg04461101	8125436	7.96924	0.000883633	5.96384	0.042725	0.000266944	0.718347	0.166348	1	6	32358513	G	A	6	32515251		Intergenic	Open_Sea	6	HLA-DRB5	32485114	32498093
Causal	rs1040521	cg12761825	8123637	9.15216	4.06608e-06	-6.69022	0.00183849	0.000270142	0.726683	0.123597	1	6	3039609	A	G	6	3023776		Intergenic	Open_Sea	6	NQO2	3019215	3024130
Causal	rs3130342	cg25140213	8125447	9.59673	5.39119e-07	7.39993	7.81792e-05	0.000281775	0.757693	0.298484	1	6	32080146	A	C	6	32522683	HLA-DRB6	Body	Open_Sea	6	HLA-DQB1	32546546	32634594
Causal	rs3132940	cg00440797	8125447	11.4107	1.58954e-10	8.52237	4.84331e-07	0.000290528	0.780939	0.214696	1	6	32161396	A	C	6	32493873	HLA-DRB5	Body	S_Shelf	6	HLA-DQB1	32546546	32634594
Causal	rs4849179	cg07772999	8044605	9.31954	1.89895e-06	-6.93375	0.000626865	0.000290967	0.781829	0.241257	1	2	113985170	A	G	2	113993052	PAX8;PAX8;PAX8;PAX8;PAX8;LOC440839;LOC654433	Body;Body;Body;Body;Body;Body;TSS1500	N_Shore	2	LOC654433	113993113	114024579
Causal	rs3130279	cg14645244	8125447	-10.4042	1.40492e-08	7.78751	1.36232e-05	0.000294374	0.790688	0.338638	1	6	32112626	A	G	6	32552205	HLA-DRB1	Body	Island	6	HLA-DQB1	32546546	32634594
Causal	rs4642516	cg22933800	8125447	-11.4813	1.16472e-10	-6.0357	0.0314548	0.000305457	0.820152	0.934358	1	6	32657543	A	C	6	32605704	HLA-DQA1	Body	Open_Sea	6	HLA-DQB1	32546546	32634594
Causal	rs705381	cg05342682	8141052	-10.0384	7.29931e-08	8.89884	8.72181e-08	0.000307129	0.824333	0.0627003	1	7	94953949	A	G	7	94953680	PON1	Body	N_Shore	7	PON1	94926988	94953846
Causal	rs7589901	cg25243455	8044605	-9.25423	2.55564e-06	-6.88843	0.000766351	0.000312004	0.837107	0.0574902	1	2	113993344	C	A	2	114033360	PAX8;PAX8;PAX8;PAX8;PAX8;LOC440839	Body;Body;Body;Body;Body;Body	Island	2	LOC654433	113993113	114024579
Causal	rs3117098	cg12867728	8125436	7.60839	0.00451895	5.96384	0.042725	0.000312984	0.839422	0.0693756	1	6	32358513	G	A	6	32549283	HLA-DRB1	Body	N_Shelf	6	HLA-DRB5	32485114	32498093
Causal	rs2856695	cg22933800	8125447	-11.4813	1.16472e-10	-6.0357	0.0314548	0.00031929	0.856018	0.934358	1	6	32651894	G	A	6	32605704	HLA-DQA1	Body	Open_Sea	6	HLA-DQB1	32546546	32634594
Causal	rs3117098	cg25140213	8125436	7.33578	0.0154008	5.96384	0.042725	0.00032301	0.865019	0.0637831	1	6	32358513	G	A	6	32522683	HLA-DRB6	Body	Open_Sea	6	HLA-DRB5	32485114	32498093
Causal	rs3129955	cg17416722	8125436	8.33426	0.000168387	5.96384	0.042725	0.000335307	0.897616	0.19061	1	6	32365840	A	G	6	32554385	HLA-DRB1	Body	S_Shelf	6	HLA-DRB5	32485114	32498093
Causal	rs9268199	cg04461101	8125447	7.63431	0.00402026	6.46914	0.00484234	0.000337992	0.904466	0.0797348	1	6	32278635	G	A	6	32515251		Intergenic	Open_Sea	6	HLA-DQB1	32546546	32634594
Causal	rs3129955	cg14645244	8125436	-7.80869	0.00182843	5.96384	0.042725	0.000341078	0.912042	0.0844704	1	6	32365840	A	G	6	32552205	HLA-DRB1	Body	Island	6	HLA-DRB5	32485114	32498093
Causal	rs3129955	cg11752699	8125436	7.14148	0.036737	5.96384	0.042725	0.000341938	0.914001	0.0565585	1	6	32365840	A	G	6	32526669	HLA-DRB6	Body	Open_Sea	6	HLA-DRB5	32485114	32498093
Causal	rs6956221	cg03900028	8139840	11.1109	5.98517e-10	6.68312	0.00189684	0.000358533	0.957999	0.140706	1	7	64751148	G	A	7	64451426	ZNF117	TSS200	Open_Sea	7	ERV3-1	64451590	64453404
Causal	rs3131283	cg00440797	8125447	11.4107	1.58954e-10	8.52237	4.84331e-07	0.000364202	0.972783	0.214696	1	6	32119898	A	G	6	32493873	HLA-DRB5	Body	S_Shelf	6	HLA-DQB1	32546546	32634594
Causal	rs3134954	cg14645244	8125447	-9.26476	2.43612e-06	7.39993	7.81792e-05	0.000371937	0.993073	0.366094	1	6	32071893	G	A	6	32552205	HLA-DRB1	Body	Island	6	HLA-DQB1	32546546	32634594
Causal	rs1044506	cg00119778	8125447	12.0852	8.3141e-12	8.52237	4.84331e-07	0.000603439	1	0.216867	1	6	32172065	A	C	6	32466447		Intergenic	Open_Sea	6	HLA-DQB1	32546546	32634594
Causal	rs9268199	cg00119778	8125447	7.68702	0.003169	6.46914	0.00484234	0.000846319	1	0.151691	1	6	32278635	G	A	6	32466447		Intergenic	Open_Sea	6	HLA-DQB1	32546546	32634594
Causal	rs9268148	cg00119778	8125436	12.8547	3.04566e-13	6.85523	0.000887695	0.000858765	1	0.521999	1	6	32259527	G	A	6	32466447		Intergenic	Open_Sea	6	HLA-DRB5	32485114	32498093
Causal	rs3130287	cg00119778	8125436	9.83789	1.80727e-07	6.18318	0.0167164	0.00152635	1	0.264225	1	6	32050544	G	A	6	32466447		Intergenic	Open_Sea	6	HLA-DRB5	32485114	32498093
Causal	rs3130283	cg00119778	8125447	12.0852	8.3141e-12	8.52237	4.84331e-07	0.00162985	1	0.216867	1	6	32138545	A	C	6	32466447		Intergenic	Open_Sea	6	HLA-DQB1	32546546	32634594
Causal	rs3130279	cg00119778	8125447	10.6768	4.14058e-09	7.78751	1.36232e-05	0.00174202	1	0.344317	1	6	32112626	A	G	6	32466447		Intergenic	Open_Sea	6	HLA-DQB1	32546546	32634594
Causal	rs3129934	cg00119778	8125436	14.1697	1.259e-15	7.26088	0.000145844	0.00210791	1	0.30096	1	6	32336187	A	G	6	32466447		Intergenic	Open_Sea	6	HLA-DRB5	32485114	32498093
Causal	rs3131283	cg00119778	8125436	12.0852	8.3141e-12	7.20155	0.000190184	0.00212983	1	0.223714	1	6	32119898	A	G	6	32466447		Intergenic	Open_Sea	6	HLA-DRB5	32485114	32498093
Causal	rs3130342	cg00119778	8125436	9.83789	1.80727e-07	6.18318	0.0167164	0.00213429	1	0.264225	1	6	32080146	A	C	6	32466447		Intergenic	Open_Sea	6	HLA-DRB5	32485114	32498093
Causal	rs9268103	cg00119778	8125436	12.8547	3.04566e-13	6.85523	0.000887695	0.00244095	1	0.521999	1	6	32245370	A	G	6	32466447		Intergenic	Open_Sea	6	HLA-DRB5	32485114	32498093
Causal	rs3130283	cg00119778	8125436	12.0852	8.3141e-12	7.20155	0.000190184	0.00289631	1	0.223714	1	6	32138545	A	C	6	32466447		Intergenic	Open_Sea	6	HLA-DRB5	32485114	32498093
Causal	rs1800684	cg00119778	8125436	12.0852	8.3141e-12	7.20155	0.000190184	0.00318773	1	0.223714	1	6	32151994	T	A	6	32466447		Intergenic	Open_Sea	6	HLA-DRB5	32485114	32498093
Causal	rs6920338	cg00119778	8125436	12.8253	3.45255e-13	7.4286	6.8731e-05	0.00366394	1	0.254944	1	6	32288089	G	A	6	32466447		Intergenic	Open_Sea	6	HLA-DRB5	32485114	32498093
Causal	rs3130279	cg00119778	8125436	10.6768	4.14058e-09	6.27324	0.011336	0.00383103	1	0.2623	1	6	32112626	A	G	6	32466447		Intergenic	Open_Sea	6	HLA-DRB5	32485114	32498093
Causal	rs3132940	cg00119778	8125436	12.0852	8.3141e-12	7.20155	0.000190184	0.00409804	1	0.223714	1	6	32161396	A	C	6	32466447		Intergenic	Open_Sea	6	HLA-DRB5	32485114	32498093
Causal	rs3117119	cg00119778	8125436	14.1697	1.259e-15	7.26088	0.000145844	0.00504936	1	0.30096	1	6	32318610	G	A	6	32466447		Intergenic	Open_Sea	6	HLA-DRB5	32485114	32498093
Causal	rs1044506	cg00119778	8125436	12.0852	8.3141e-12	7.20155	0.000190184	0.00603466	1	0.223714	1	6	32172065	A	C	6	32466447		Intergenic	Open_Sea	6	HLA-DRB5	32485114	32498093
Causal	rs3134943	cg00119778	8125447	12.0852	8.3141e-12	8.52237	4.84331e-07	0.00716828	1	0.216867	1	6	32147761	A	G	6	32466447		Intergenic	Open_Sea	6	HLA-DQB1	32546546	32634594
Causal	rs9268103	cg00119778	8125447	12.8547	3.04566e-13	8.27185	1.51406e-06	0.00781471	1	0.188824	1	6	32245370	A	G	6	32466447		Intergenic	Open_Sea	6	HLA-DQB1	32546546	32634594
Causal	rs3132940	cg00119778	8125447	12.0852	8.3141e-12	8.52237	4.84331e-07	0.0106833	1	0.216867	1	6	32161396	A	C	6	32466447		Intergenic	Open_Sea	6	HLA-DQB1	32546546	32634594
Causal	rs3117119	cg00119778	8125447	14.1697	1.259e-15	8.65151	2.69017e-07	0.0113093	1	0.134433	1	6	32318610	G	A	6	32466447		Intergenic	Open_Sea	6	HLA-DQB1	32546546	32634594
Causal	rs3131283	cg00119778	8125447	12.0852	8.3141e-12	8.52237	4.84331e-07	0.0129955	1	0.216867	1	6	32119898	A	G	6	32466447		Intergenic	Open_Sea	6	HLA-DQB1	32546546	32634594
Causal	rs3132963	cg00119778	8125436	13.9228	3.47237e-15	7.12553	0.000267062	0.0136179	1	0.303533	1	6	32320153	G	A	6	32466447		Intergenic	Open_Sea	6	HLA-DRB5	32485114	32498093
Causal	rs3132963	cg00119778	8125447	13.9228	3.47237e-15	8.43582	7.18172e-07	0.0160178	1	0.134887	1	6	32320153	G	A	6	32466447		Intergenic	Open_Sea	6	HLA-DQB1	32546546	32634594
Causal	rs9268148	cg00119778	8125447	12.8547	3.04566e-13	8.27185	1.51406e-06	0.0183467	1	0.126821	1	6	32259527	G	A	6	32466447		Intergenic	Open_Sea	6	HLA-DQB1	32546546	32634594
Causal	rs3132946	cg00119778	8125436	13.4358	2.62438e-14	7.92312	7.37305e-06	0.0186105	1	0.243357	1	6	32190028	A	G	6	32466447		Intergenic	Open_Sea	6	HLA-DRB5	32485114	32498093
Causal	rs1800684	cg00119778	8125447	12.0852	8.3141e-12	8.52237	4.84331e-07	0.0190775	1	0.216867	1	6	32151994	T	A	6	32466447		Intergenic	Open_Sea	6	HLA-DQB1	32546546	32634594
Causal	rs3134943	cg00119778	8125436	12.0852	8.3141e-12	7.20155	0.000190184	0.0210004	1	0.223714	1	6	32147761	A	G	6	32466447		Intergenic	Open_Sea	6	HLA-DRB5	32485114	32498093
Causal	rs6920338	cg00119778	8125447	12.8253	3.45255e-13	8.9091	8.32393e-08	0.0255762	1	0.119562	1	6	32288089	G	A	6	32466447		Intergenic	Open_Sea	6	HLA-DQB1	32546546	32634594
Causal	rs3129934	cg00119778	8125447	14.1697	1.259e-15	8.65151	2.69017e-07	0.0317034	1	0.134433	1	6	32336187	A	G	6	32466447		Intergenic	Open_Sea	6	HLA-DQB1	32546546	32634594
Causal	rs3132946	cg00119778	8125447	13.4358	2.62438e-14	9.28626	1.49558e-08	0.0457791	1	0.146128	1	6	32190028	A	G	6	32466447		Intergenic	Open_Sea	6	HLA-DQB1	32546546	32634594
Causal	rs3134603	cg00440797	8125447	9.22663	2.89755e-06	7.1624	0.000226531	0.000425087	1	0.0962192	1	6	32126002	A	G	6	32493873	HLA-DRB5	Body	S_Shelf	6	HLA-DQB1	32546546	32634594
Causal	rs3134943	cg00440797	8125447	11.4107	1.58954e-10	8.52237	4.84331e-07	0.00102975	1	0.214696	1	6	32147761	A	G	6	32493873	HLA-DRB5	Body	S_Shelf	6	HLA-DQB1	32546546	32634594
Causal	rs3130342	cg00440797	8125436	9.63345	4.56398e-07	6.18318	0.0167164	0.00110111	1	0.168003	1	6	32080146	A	C	6	32493873	HLA-DRB5	Body	S_Shelf	6	HLA-DRB5	32485114	32498093
Causal	rs1044506	cg00440797	8125447	11.4107	1.58954e-10	8.52237	4.84331e-07	0.00113584	1	0.214696	1	6	32172065	A	C	6	32493873	HLA-DRB5	Body	S_Shelf	6	HLA-DQB1	32546546	32634594
Causal	rs3130283	cg00440797	8125447	11.4107	1.58954e-10	8.52237	4.84331e-07	0.00216698	1	0.214696	1	6	32138545	A	C	6	32493873	HLA-DRB5	Body	S_Shelf	6	HLA-DQB1	32546546	32634594
Causal	rs3117119	cg00440797	8125447	12.9176	2.33124e-13	8.65151	2.69017e-07	0.00261465	1	0.0988963	1	6	32318610	G	A	6	32493873	HLA-DRB5	Body	S_Shelf	6	HLA-DQB1	32546546	32634594
Causal	rs3134954	cg00440797	8125436	9.63345	4.56398e-07	6.18318	0.0167164	0.00372954	1	0.168003	1	6	32071893	G	A	6	32493873	HLA-DRB5	Body	S_Shelf	6	HLA-DRB5	32485114	32498093
Causal	rs3129934	cg00440797	8125447	12.9176	2.33124e-13	8.65151	2.69017e-07	0.00454438	1	0.0988963	1	6	32336187	A	G	6	32493873	HLA-DRB5	Body	S_Shelf	6	HLA-DQB1	32546546	32634594
Causal	rs3132963	cg00440797	8125447	12.5951	9.22314e-13	8.43582	7.18172e-07	0.00513059	1	0.0964568	1	6	32320153	G	A	6	32493873	HLA-DRB5	Body	S_Shelf	6	HLA-DQB1	32546546	32634594
Causal	rs3132946	cg00440797	8125447	11.6949	4.55921e-11	9.28626	1.49558e-08	0.00530549	1	0.0779293	1	6	32190028	A	G	6	32493873	HLA-DRB5	Body	S_Shelf	6	HLA-DQB1	32546546	32634594
Causal	rs3130279	cg00440797	8125436	10.3202	2.04966e-08	6.27324	0.011336	0.0105217	1	0.173493	1	6	32112626	A	G	6	32493873	HLA-DRB5	Body	S_Shelf	6	HLA-DRB5	32485114	32498093
Causal	rs3130287	cg00440797	8125436	9.63345	4.56398e-07	6.18318	0.0167164	0.0109205	1	0.168003	1	6	32050544	G	A	6	32493873	HLA-DRB5	Body	S_Shelf	6	HLA-DRB5	32485114	32498093
Causal	rs9268148	cg00440797	8125447	11.0227	8.85392e-10	8.27185	1.51406e-06	0.0128804	1	0.0928477	1	6	32259527	G	A	6	32493873	HLA-DRB5	Body	S_Shelf	6	HLA-DQB1	32546546	32634594
Causal	rs9268148	cg00440797	8125436	11.0227	8.85392e-10	6.85523	0.000887695	0.0142626	1	0.120227	1	6	32259527	G	A	6	32493873	HLA-DRB5	Body	S_Shelf	6	HLA-DRB5	32485114	32498093
Causal	rs1800684	cg00440797	8125436	11.4107	1.58954e-10	7.20155	0.000190184	0.0150861	1	0.168596	1	6	32151994	T	A	6	32493873	HLA-DRB5	Body	S_Shelf	6	HLA-DRB5	32485114	32498093
Causal	rs3130283	cg00440797	8125436	11.4107	1.58954e-10	7.20155	0.000190184	0.0150861	1	0.167105	1	6	32138545	A	C	6	32493873	HLA-DRB5	Body	S_Shelf	6	HLA-DRB5	32485114	32498093
Causal	rs3134943	cg00440797	8125436	11.4107	1.58954e-10	7.20155	0.000190184	0.0150861	1	0.135999	1	6	32147761	A	G	6	32493873	HLA-DRB5	Body	S_Shelf	6	HLA-DRB5	32485114	32498093
Causal	rs3131283	cg00440797	8125436	11.4107	1.58954e-10	7.20155	0.000190184	0.0236901	1	0.206062	1	6	32119898	A	G	6	32493873	HLA-DRB5	Body	S_Shelf	6	HLA-DRB5	32485114	32498093
Causal	rs9268103	cg00440797	8125436	11.0227	8.85392e-10	6.85523	0.000887695	0.0247804	1	0.0826198	1	6	32245370	A	G	6	32493873	HLA-DRB5	Body	S_Shelf	6	HLA-DRB5	32485114	32498093
Causal	rs1044506	cg00440797	8125436	11.4107	1.58954e-10	7.20155	0.000190184	0.0277504	1	0.116905	1	6	32172065	A	C	6	32493873	HLA-DRB5	Body	S_Shelf	6	HLA-DRB5	32485114	32498093
Causal	rs3132963	cg00440797	8125436	12.5951	9.22314e-13	7.12553	0.000267062	0.0292597	1	0.121394	1	6	32320153	G	A	6	32493873	HLA-DRB5	Body	S_Shelf	6	HLA-DRB5	32485114	32498093
Causal	rs3117119	cg00440797	8125436	12.9176	2.33124e-13	7.26088	0.000145844	0.0383295	1	0.208955	1	6	32318610	G	A	6	32493873	HLA-DRB5	Body	S_Shelf	6	HLA-DRB5	32485114	32498093
Causal	rs3132940	cg00440797	8125436	11.4107	1.58954e-10	7.20155	0.000190184	0.0489433	1	0.151341	1	6	32161396	A	C	6	32493873	HLA-DRB5	Body	S_Shelf	6	HLA-DRB5	32485114	32498093
Causal	rs2395165	cg00579921	8125447	-8.5568	6.11622e-05	6.37323	0.00735075	0.0387388	1	0.178284	1	6	32388144	G	A	6	32489991	HLA-DRB5	Body	Island	6	HLA-DQB1	32546546	32634594
Causal	rs3131283	cg00886432	8125447	8.39034	0.00013047	8.52237	4.84331e-07	0.0241311	1	0.085337	1	6	32119898	A	G	6	32515815		Intergenic	Open_Sea	6	HLA-DQB1	32546546	32634594
Causal	rs1044506	cg00886432	8125447	8.39034	0.00013047	8.52237	4.84331e-07	0.0251037	1	0.082075	1	6	32172065	A	C	6	32515815		Intergenic	Open_Sea	6	HLA-DQB1	32546546	32634594
Causal	rs3130283	cg00886432	8125447	8.39034	0.00013047	8.52237	4.84331e-07	0.0301244	1	0.0916937	1	6	32138545	A	C	6	32515815		Intergenic	Open_Sea	6	HLA-DQB1	32546546	32634594
Causal	rs979129	cg01092293	8056113	7.35091	0.0143906	-6.17764	0.0171193	0.0471366	1	0.0856547	1	2	160840151	A	G	2	160761427	LY75	TSS200	Island	2	LY75	160659872	160761247
Causal	rs3130287	cg01341801	8125447	8.49098	8.25301e-05	7.39993	7.81792e-05	0.00180306	1	0.0544819	1	6	32050544	G	A	6	32489203	HLA-DRB5	Body	N_Shore	6	HLA-DQB1	32546546	32634594
Causal	rs2395165	cg01341801	8125447	8.91416	1.20153e-05	6.37323	0.00735075	0.00182387	1	0.255298	1	6	32388144	G	A	6	32489203	HLA-DRB5	Body	N_Shore	6	HLA-DQB1	32546546	32634594
Causal	rs3134954	cg01341801	8125436	8.49098	8.25301e-05	6.18318	0.0167164	0.00327383	1	0.0609286	1	6	32071893	G	A	6	32489203	HLA-DRB5	Body	N_Shore	6	HLA-DRB5	32485114	32498093
Causal	rs3134954	cg01341801	8125447	8.49098	8.25301e-05	7.39993	7.81792e-05	0.00639142	1	0.0657413	1	6	32071893	G	A	6	32489203	HLA-DRB5	Body	N_Shore	6	HLA-DQB1	32546546	32634594
Causal	rs3134603	cg01341801	8125447	10.3006	2.23866e-08	7.1624	0.000226531	0.00817714	1	0.0662424	1	6	32126002	A	G	6	32489203	HLA-DRB5	Body	N_Shore	6	HLA-DQB1	32546546	32634594
Causal	rs3130342	cg01341801	8125447	8.49098	8.25301e-05	7.39993	7.81792e-05	0.00897919	1	0.0544819	1	6	32080146	A	C	6	32489203	HLA-DRB5	Body	N_Shore	6	HLA-DQB1	32546546	32634594
Causal	rs3130279	cg01341801	8125436	9.32851	1.82305e-06	6.27324	0.011336	0.0152441	1	0.0955394	1	6	32112626	A	G	6	32489203	HLA-DRB5	Body	N_Shore	6	HLA-DRB5	32485114	32498093
Causal	rs1044506	cg01341801	8125447	10.726	3.32187e-09	8.52237	4.84331e-07	0.0380687	1	0.0807927	1	6	32172065	A	C	6	32489203	HLA-DRB5	Body	N_Shore	6	HLA-DQB1	32546546	32634594
Causal	rs1800684	cg01341801	8125447	10.726	3.32187e-09	8.52237	4.84331e-07	0.0380687	1	0.0703642	1	6	32151994	T	A	6	32489203	HLA-DRB5	Body	N_Shore	6	HLA-DQB1	32546546	32634594
Causal	rs3131283	cg01341801	8125447	10.726	3.32187e-09	8.52237	4.84331e-07	0.0380687	1	0.153424	1	6	32119898	A	G	6	32489203	HLA-DRB5	Body	N_Shore	6	HLA-DQB1	32546546	32634594
Causal	rs3134943	cg01341801	8125447	10.726	3.32187e-09	8.52237	4.84331e-07	0.0380687	1	0.098515	1	6	32147761	A	G	6	32489203	HLA-DRB5	Body	N_Shore	6	HLA-DQB1	32546546	32634594
Causal	rs9275141	cg01889448	8125447	-9.06648	6.00527e-06	-6.0357	0.0314548	0.00131234	1	0.372714	1	6	32651117	C	A	6	32635871	HLA-DQB1	TSS1500	S_Shelf	6	HLA-DQB1	32546546	32634594
Causal	rs4642516	cg01889448	8125447	-9.06648	6.00527e-06	-6.0357	0.0314548	0.00201864	1	0.372714	1	6	32657543	A	C	6	32635871	HLA-DQB1	TSS1500	S_Shelf	6	HLA-DQB1	32546546	32634594
Causal	rs6928482	cg01889448	8125447	-9.06648	6.00527e-06	-6.0357	0.0314548	0.00384744	1	0.372714	1	6	32626249	G	A	6	32635871	HLA-DQB1	TSS1500	S_Shelf	6	HLA-DQB1	32546546	32634594
Causal	rs9271100	cg01889448	8125447	9.64232	4.38395e-07	5.99115	0.0380369	0.00478704	1	0.0614905	1	6	32576478	A	G	6	32635871	HLA-DQB1	TSS1500	S_Shelf	6	HLA-DQB1	32546546	32634594
Causal	rs3021058	cg01889448	8125447	-9.06648	6.00527e-06	-6.0357	0.0314548	0.00536585	1	0.372714	1	6	32652359	C	A	6	32635871	HLA-DQB1	TSS1500	S_Shelf	6	HLA-DQB1	32546546	32634594
Causal	rs9274741	cg01889448	8125447	-8.42199	0.000112971	-6.03125	0.0320586	0.00642772	1	0.241819	1	6	32637994	G	A	6	32635871	HLA-DQB1	TSS1500	S_Shelf	6	HLA-DQB1	32546546	32634594
Causal	rs6928482	cg01889448	8125463	-9.06648	6.00527e-06	-5.93202	0.0489098	0.00713555	1	0.305306	1	6	32626249	G	A	6	32635871	HLA-DQB1	TSS1500	S_Shelf	6	---	32723467	32731468
Causal	rs2856695	cg01889448	8125447	-9.06648	6.00527e-06	-6.0357	0.0314548	0.00903545	1	0.372714	1	6	32651894	G	A	6	32635871	HLA-DQB1	TSS1500	S_Shelf	6	HLA-DQB1	32546546	32634594
Causal	rs9275141	cg01889448	8125463	-9.06648	6.00527e-06	-5.93202	0.0489098	0.0147621	1	0.305306	1	6	32651117	C	A	6	32635871	HLA-DQB1	TSS1500	S_Shelf	6	---	32723467	32731468
Causal	rs3021058	cg01889448	8125463	-9.06648	6.00527e-06	-5.93202	0.0489098	0.0149728	1	0.305306	1	6	32652359	C	A	6	32635871	HLA-DQB1	TSS1500	S_Shelf	6	---	32723467	32731468
Causal	rs2856695	cg01889448	8125463	-9.06648	6.00527e-06	-5.93202	0.0489098	0.017573	1	0.305306	1	6	32651894	G	A	6	32635871	HLA-DQB1	TSS1500	S_Shelf	6	---	32723467	32731468
Causal	rs4642516	cg01889448	8125463	-9.06648	6.00527e-06	-5.93202	0.0489098	0.0261092	1	0.305306	1	6	32657543	A	C	6	32635871	HLA-DQB1	TSS1500	S_Shelf	6	---	32723467	32731468
Causal	rs5747018	cg01972843	8074237	-10.7821	2.58587e-09	6.49031	0.00441514	0.0201123	1	0.152506	1	22	17677699	G	A	22	17680706	CECR1;CECR1	TSS200;Body	Open_Sea	22	CECR1	17660192	17690779
Causal	rs4642516	cg02919082	8125463	-7.79923	0.00190838	-5.93202	0.0489098	0.000878725	1	0.269147	1	6	32657543	A	C	6	32605694	HLA-DQA1	Body	Open_Sea	6	---	32723467	32731468
Causal	rs9273349	cg02919082	8125447	10.7401	3.11934e-09	7.06855	0.000344287	0.000881962	1	0.424109	1	6	32625869	A	G	6	32605694	HLA-DQA1	Body	Open_Sea	6	HLA-DQB1	32546546	32634594
Causal	rs1063355	cg02919082	8125447	10.7401	3.11934e-09	7.06855	0.000344287	0.00281718	1	0.424109	1	6	32627714	A	C	6	32605694	HLA-DQA1	Body	Open_Sea	6	HLA-DQB1	32546546	32634594
Causal	rs6928482	cg02919082	8125463	-7.79923	0.00190838	-5.93202	0.0489098	0.00350965	1	0.269147	1	6	32626249	G	A	6	32605694	HLA-DQA1	Body	Open_Sea	6	---	32723467	32731468
Causal	rs3021058	cg02919082	8125463	-7.79923	0.00190838	-5.93202	0.0489098	0.00707046	1	0.269147	1	6	32652359	C	A	6	32605694	HLA-DQA1	Body	Open_Sea	6	---	32723467	32731468
Causal	rs2856695	cg02919082	8125463	-7.79923	0.00190838	-5.93202	0.0489098	0.00719423	1	0.269147	1	6	32651894	G	A	6	32605694	HLA-DQA1	Body	Open_Sea	6	---	32723467	32731468
Causal	rs3135006	cg02919082	8125461	9.34924	1.65908e-06	7.10786	0.000288952	0.0091992	1	0.0776689	1	6	32667119	A	G	6	32605694	HLA-DQA1	Body	Open_Sea	6	HLA-DQB1	32626434	32627216
Causal	rs9273448	cg02919082	8125461	9.52363	7.5124e-07	6.8846	0.000779444	0.0131153	1	0.0770509	1	6	32627747	A	G	6	32605694	HLA-DQA1	Body	Open_Sea	6	HLA-DQB1	32626434	32627216
Causal	rs9275141	cg02919082	8125463	-7.79923	0.00190838	-5.93202	0.0489098	0.016216	1	0.269147	1	6	32651117	C	A	6	32605694	HLA-DQA1	Body	Open_Sea	6	---	32723467	32731468
Causal	rs3135006	cg02919082	8125436	9.34924	1.65908e-06	6.21977	0.0142792	0.0209327	1	0.0695682	1	6	32667119	A	G	6	32605694	HLA-DQA1	Body	Open_Sea	6	HLA-DRB5	32485114	32498093
Causal	rs17843604	cg02919082	8125463	-7.16657	0.0328441	-6.19672	0.0157701	0.0265212	1	0.0688934	1	6	32620283	A	G	6	32605694	HLA-DQA1	Body	Open_Sea	6	---	32723467	32731468
Causal	rs3104369	cg03202060	8125447	-7.23317	0.0243872	6.45292	0.00519726	0.0268238	1	0.115756	1	6	32602482	A	G	6	32633015	HLA-DQB1	Body	Island	6	HLA-DQB1	32546546	32634594
Causal	rs2647012	cg03202060	8125447	-8.49974	7.93043e-05	6.54509	0.00347529	0.0305542	1	0.140553	1	6	32664458	A	G	6	32633015	HLA-DQB1	Body	Island	6	HLA-DQB1	32546546	32634594
Causal	rs2858324	cg03202060	8125447	-8.47101	9.0383e-05	6.57942	0.00299039	0.0324547	1	0.116953	1	6	32660375	A	G	6	32633015	HLA-DQB1	Body	Island	6	HLA-DQB1	32546546	32634594
Causal	rs2900856	cg03900028	8139840	11.1109	5.98517e-10	6.68312	0.00189684	0.00108951	1	0.140706	1	7	64679561	G	A	7	64451426	ZNF117	TSS200	Open_Sea	7	ERV3-1	64451590	64453404
Causal	rs11765265	cg03900028	8139840	11.1109	5.98517e-10	6.68312	0.00189684	0.00110695	1	0.140706	1	7	64799139	G	A	7	64451426	ZNF117	TSS200	Open_Sea	7	ERV3-1	64451590	64453404
Causal	rs2091228	cg03900028	8139840	-13.7489	7.12522e-15	-7.21337	0.000180393	0.00262261	1	0.171291	1	7	64409809	A	G	7	64451426	ZNF117	TSS200	Open_Sea	7	ERV3-1	64451590	64453404
Causal	rs2140724	cg03900028	8139840	-13.3793	3.32509e-14	-7.19417	0.00019656	0.00631624	1	0.0951095	1	7	64456549	A	G	7	64451426	ZNF117	TSS200	Open_Sea	7	ERV3-1	64451590	64453404
Causal	rs575433	cg03900028	8139840	11.1109	5.98517e-10	6.68312	0.00189684	0.00638948	1	0.140706	1	7	64703012	A	C	7	64451426	ZNF117	TSS200	Open_Sea	7	ERV3-1	64451590	64453404
Causal	rs6460232	cg03900028	8139840	11.3418	2.15468e-10	8.27939	1.46302e-06	0.0106487	1	0.0953357	1	7	64745413	A	G	7	64451426	ZNF117	TSS200	Open_Sea	7	ERV3-1	64451590	64453404
Causal	rs12536316	cg03900028	8139840	12.7522	4.71293e-13	8.62394	3.05003e-07	0.0470439	1	0.106226	1	7	64786318	G	A	7	64451426	ZNF117	TSS200	Open_Sea	7	ERV3-1	64451590	64453404
Causal	rs1007888	cg04234412	8071809	7.5379	0.00620882	8.31201	1.26137e-06	0.0181234	1	0.0638953	1	22	24241101	G	A	22	24373322	LOC391322	Body	Island	22	GSTT2	24322324	24326103
Causal	rs2395165	cg04461101	8125436	9.52788	7.36883e-07	6.60066	0.0027246	0.000417094	1	0.217975	1	6	32388144	G	A	6	32515251		Intergenic	Open_Sea	6	HLA-DRB5	32485114	32498093
Causal	rs3130342	cg04461101	8125447	9.41604	1.22468e-06	7.39993	7.81792e-05	0.00062945	1	0.20164	1	6	32080146	A	C	6	32515251		Intergenic	Open_Sea	6	HLA-DQB1	32546546	32634594
Causal	rs3132940	cg04461101	8125436	11.5521	8.5304e-11	7.20155	0.000190184	0.000855924	1	0.166064	1	6	32161396	A	C	6	32515251		Intergenic	Open_Sea	6	HLA-DRB5	32485114	32498093
Causal	rs3130279	cg04461101	8125447	10.2556	2.74088e-08	7.78751	1.36232e-05	0.000925223	1	0.158517	1	6	32112626	A	G	6	32515251		Intergenic	Open_Sea	6	HLA-DQB1	32546546	32634594
Causal	rs3134943	cg04461101	8125436	11.5521	8.5304e-11	7.20155	0.000190184	0.00141956	1	0.139019	1	6	32147761	A	G	6	32515251		Intergenic	Open_Sea	6	HLA-DRB5	32485114	32498093
Causal	rs9268148	cg04461101	8125436	13.4076	2.95342e-14	6.85523	0.000887695	0.0022994	1	0.487341	1	6	32259527	G	A	6	32515251		Intergenic	Open_Sea	6	HLA-DRB5	32485114	32498093
Causal	rs3132963	cg04461101	8125436	14.4053	4.81652e-16	7.12553	0.000267062	0.00241576	1	0.250711	1	6	32320153	G	A	6	32515251		Intergenic	Open_Sea	6	HLA-DRB5	32485114	32498093
Causal	rs3130287	cg04461101	8125447	9.41604	1.22468e-06	7.39993	7.81792e-05	0.00276215	1	0.20164	1	6	32050544	G	A	6	32515251		Intergenic	Open_Sea	6	HLA-DQB1	32546546	32634594
Causal	rs9268103	cg04461101	8125436	13.4076	2.95342e-14	6.85523	0.000887695	0.00311948	1	0.487341	1	6	32245370	A	G	6	32515251		Intergenic	Open_Sea	6	HLA-DRB5	32485114	32498093
Causal	rs3130283	cg04461101	8125436	11.5521	8.5304e-11	7.20155	0.000190184	0.00357699	1	0.139019	1	6	32138545	A	C	6	32515251		Intergenic	Open_Sea	6	HLA-DRB5	32485114	32498093
Causal	rs3134954	cg04461101	8125436	9.41604	1.22468e-06	6.18318	0.0167164	0.00378031	1	0.207148	1	6	32071893	G	A	6	32515251		Intergenic	Open_Sea	6	HLA-DRB5	32485114	32498093
Causal	rs3131283	cg04461101	8125436	11.5521	8.5304e-11	7.20155	0.000190184	0.00429127	1	0.139019	1	6	32119898	A	G	6	32515251		Intergenic	Open_Sea	6	HLA-DRB5	32485114	32498093
Causal	rs3117119	cg04461101	8125436	14.6399	1.86343e-16	7.26088	0.000145844	0.00440615	1	0.242959	1	6	32318610	G	A	6	32515251		Intergenic	Open_Sea	6	HLA-DRB5	32485114	32498093
Causal	rs3132940	cg04461101	8125447	11.5521	8.5304e-11	8.52237	4.84331e-07	0.00475848	1	0.101596	1	6	32161396	A	C	6	32515251		Intergenic	Open_Sea	6	HLA-DQB1	32546546	32634594
Causal	rs3129934	cg04461101	8125436	14.6399	1.86343e-16	7.26088	0.000145844	0.00501451	1	0.242959	1	6	32336187	A	G	6	32515251		Intergenic	Open_Sea	6	HLA-DRB5	32485114	32498093
Causal	rs3130342	cg04461101	8125436	9.41604	1.22468e-06	6.18318	0.0167164	0.00518297	1	0.207148	1	6	32080146	A	C	6	32515251		Intergenic	Open_Sea	6	HLA-DRB5	32485114	32498093
Causal	rs1044506	cg04461101	8125447	11.5521	8.5304e-11	8.52237	4.84331e-07	0.00631257	1	0.0687827	1	6	32172065	A	C	6	32515251		Intergenic	Open_Sea	6	HLA-DQB1	32546546	32634594
Causal	rs3132946	cg04461101	8125436	13.0144	1.54658e-13	7.92312	7.37305e-06	0.00859144	1	0.0743318	1	6	32190028	A	G	6	32515251		Intergenic	Open_Sea	6	HLA-DRB5	32485114	32498093
Causal	rs3134943	cg04461101	8125447	11.5521	8.5304e-11	8.52237	4.84331e-07	0.00938466	1	0.0745354	1	6	32147761	A	G	6	32515251		Intergenic	Open_Sea	6	HLA-DQB1	32546546	32634594
Causal	rs1800684	cg04461101	8125447	11.5521	8.5304e-11	8.52237	4.84331e-07	0.00958404	1	0.0610268	1	6	32151994	T	A	6	32515251		Intergenic	Open_Sea	6	HLA-DQB1	32546546	32634594
Causal	rs1044506	cg04461101	8125436	11.5521	8.5304e-11	7.20155	0.000190184	0.0101156	1	0.139019	1	6	32172065	A	C	6	32515251		Intergenic	Open_Sea	6	HLA-DRB5	32485114	32498093
Causal	rs3130279	cg04461101	8125436	10.2556	2.74088e-08	6.27324	0.011336	0.0181181	1	0.21977	1	6	32112626	A	G	6	32515251		Intergenic	Open_Sea	6	HLA-DRB5	32485114	32498093
Causal	rs3131283	cg04461101	8125447	11.5521	8.5304e-11	8.52237	4.84331e-07	0.0200771	1	0.0840944	1	6	32119898	A	G	6	32515251		Intergenic	Open_Sea	6	HLA-DQB1	32546546	32634594
Causal	rs3130283	cg04461101	8125447	11.5521	8.5304e-11	8.52237	4.84331e-07	0.0204971	1	0.0610268	1	6	32138545	A	C	6	32515251		Intergenic	Open_Sea	6	HLA-DQB1	32546546	32634594
Causal	rs6920338	cg04461101	8125436	12.9822	1.77284e-13	7.4286	6.8731e-05	0.0236399	1	0.190003	1	6	32288089	G	A	6	32515251		Intergenic	Open_Sea	6	HLA-DRB5	32485114	32498093
Causal	rs3132963	cg04461101	8125447	14.4053	4.81652e-16	8.43582	7.18172e-07	0.0313287	1	0.150623	1	6	32320153	G	A	6	32515251		Intergenic	Open_Sea	6	HLA-DQB1	32546546	32634594
Causal	rs854573	cg05342682	8141052	-9.96556	1.01443e-07	8.93363	7.44421e-08	0.000382748	1	0.058334	1	7	94954863	G	A	7	94953680	PON1	Body	N_Shore	7	PON1	94926988	94953846
Causal	rs7774283	cg05728019	8123637	9.07048	5.89706e-06	-6.68568	0.00187559	0.00417584	1	0.0709098	1	6	3041200	G	A	6	3024023		Intergenic	Open_Sea	6	NQO2	3019215	3024130
Causal	rs3129934	cg05844871	8125436	7.59315	0.00484033	7.26088	0.000145844	0.0194626	1	0.0572065	1	6	32336187	A	G	6	32526342	HLA-DRB6	Body	Open_Sea	6	HLA-DRB5	32485114	32498093
Causal	rs1800684	cg05844871	8125436	7.6584	0.00360618	7.20155	0.000190184	0.0255737	1	0.0699066	1	6	32151994	T	A	6	32526342	HLA-DRB6	Body	Open_Sea	6	HLA-DRB5	32485114	32498093
Causal	rs3130283	cg05844871	8125436	7.6584	0.00360618	7.20155	0.000190184	0.0255737	1	0.13516	1	6	32138545	A	C	6	32526342	HLA-DRB6	Body	Open_Sea	6	HLA-DRB5	32485114	32498093
Causal	rs3131283	cg05844871	8125436	7.6584	0.00360618	7.20155	0.000190184	0.0371059	1	0.120534	1	6	32119898	A	G	6	32526342	HLA-DRB6	Body	Open_Sea	6	HLA-DRB5	32485114	32498093
Causal	rs3134943	cg05844871	8125436	7.6584	0.00360618	7.20155	0.000190184	0.0384368	1	0.0682698	1	6	32147761	A	G	6	32526342	HLA-DRB6	Body	Open_Sea	6	HLA-DRB5	32485114	32498093
Causal	rs9268148	cg05844871	8125436	7.21746	0.0261629	6.85523	0.000887695	0.0385783	1	0.0565748	1	6	32259527	G	A	6	32526342	HLA-DRB6	Body	Open_Sea	6	HLA-DRB5	32485114	32498093
Causal	rs575433	cg06960717	8139840	-8.24439	0.000253384	6.68312	0.00189684	0.0336887	1	0.0804485	1	7	64703012	A	C	7	64894780		Intergenic	Open_Sea	7	ERV3-1	64451590	64453404
Causal	rs11765265	cg06960717	8139840	-8.24439	0.000253384	6.68312	0.00189684	0.0396894	1	0.119245	1	7	64799139	G	A	7	64894780		Intergenic	Open_Sea	7	ERV3-1	64451590	64453404
Causal	rs6956221	cg06960717	8139840	-8.24439	0.000253384	6.68312	0.00189684	0.0424169	1	0.139258	1	7	64751148	G	A	7	64894780		Intergenic	Open_Sea	7	ERV3-1	64451590	64453404
Causal	rs823154	cg07167872	7909144	18.4071	1.15098e-22	6.59686	0.0027703	0.0292489	1	0.673655	1	1	205762406	A	G	1	205819463	PM20D1	TSS200	S_Shore	1	LOC284581	205858663	205861612
Causal	rs7589901	cg07772999	8044605	10.6935	3.8412e-09	-6.88843	0.000766351	0.00061136	1	0.396657	1	2	113993344	C	A	2	113993052	PAX8;PAX8;PAX8;PAX8;PAX8;LOC440839;LOC654433	Body;Body;Body;Body;Body;Body;TSS1500	N_Shore	2	LOC654433	113993113	114024579
Causal	rs7616839	cg07907506	8081288	-13.9456	3.16015e-15	6.74028	0.00147483	0.014011	1	0.132662	1	3	100211294	G	A	3	100210582	TMEM45A	TSS1500	N_Shore	3	TMEM45A	100211463	100296285
Causal	rs3130279	cg07984380	8125436	7.99881	0.000772786	6.27324	0.011336	0.00073555	1	0.0641689	1	6	32112626	A	G	6	32547019	HLA-DRB1	Body	Open_Sea	6	HLA-DRB5	32485114	32498093
Causal	rs2395165	cg07984380	8125447	8.22782	0.000273198	6.37323	0.00735075	0.000742561	1	0.379458	1	6	32388144	G	A	6	32547019	HLA-DRB1	Body	Open_Sea	6	HLA-DQB1	32546546	32634594
Causal	rs3134954	cg07984380	8125447	7.74563	0.00243184	7.39993	7.81792e-05	0.000933509	1	0.0963929	1	6	32071893	G	A	6	32547019	HLA-DRB1	Body	Open_Sea	6	HLA-DQB1	32546546	32634594
Causal	rs3130287	cg07984380	8125447	7.74563	0.00243184	7.39993	7.81792e-05	0.00129898	1	0.0963929	1	6	32050544	G	A	6	32547019	HLA-DRB1	Body	Open_Sea	6	HLA-DQB1	32546546	32634594
Causal	rs9271170	cg07984380	8125447	11.9773	1.32858e-11	5.99115	0.0380369	0.00371275	1	0.725649	1	6	32577889	A	G	6	32547019	HLA-DRB1	Body	Open_Sea	6	HLA-DQB1	32546546	32634594
Causal	rs9271100	cg07984380	8125447	11.9773	1.32858e-11	5.99115	0.0380369	0.00659665	1	0.725649	1	6	32576478	A	G	6	32547019	HLA-DRB1	Body	Open_Sea	6	HLA-DQB1	32546546	32634594
Causal	rs3134943	cg07984380	8125436	9.1396	4.30529e-06	7.20155	0.000190184	0.00735781	1	0.0659323	1	6	32147761	A	G	6	32547019	HLA-DRB1	Body	Open_Sea	6	HLA-DRB5	32485114	32498093
Causal	rs9270856	cg07984380	8125447	11.9773	1.32858e-11	5.99115	0.0380369	0.00782755	1	0.725649	1	6	32570839	A	G	6	32547019	HLA-DRB1	Body	Open_Sea	6	HLA-DQB1	32546546	32634594
Causal	rs1800684	cg07984380	8125436	9.1396	4.30529e-06	7.20155	0.000190184	0.0114953	1	0.0699233	1	6	32151994	T	A	6	32547019	HLA-DRB1	Body	Open_Sea	6	HLA-DRB5	32485114	32498093
Causal	rs3130283	cg07984380	8125436	9.1396	4.30529e-06	7.20155	0.000190184	0.0119246	1	0.0765697	1	6	32138545	A	C	6	32547019	HLA-DRB1	Body	Open_Sea	6	HLA-DRB5	32485114	32498093
Causal	rs9268148	cg07984380	8125447	10.0096	8.31275e-08	8.27185	1.51406e-06	0.012196	1	0.081127	1	6	32259527	G	A	6	32547019	HLA-DRB1	Body	Open_Sea	6	HLA-DQB1	32546546	32634594
Causal	rs9268148	cg07984380	8125436	10.0096	8.31275e-08	6.85523	0.000887695	0.0149383	1	0.0751285	1	6	32259527	G	A	6	32547019	HLA-DRB1	Body	Open_Sea	6	HLA-DRB5	32485114	32498093
Causal	rs3117119	cg07984380	8125436	10.6454	4.76436e-09	7.26088	0.000145844	0.0155739	1	0.0710739	1	6	32318610	G	A	6	32547019	HLA-DRB1	Body	Open_Sea	6	HLA-DRB5	32485114	32498093
Causal	rs3132963	cg07984380	8125436	10.5215	8.29997e-09	7.12553	0.000267062	0.0233141	1	0.128235	1	6	32320153	G	A	6	32547019	HLA-DRB1	Body	Open_Sea	6	HLA-DRB5	32485114	32498093
Causal	rs3129934	cg07984380	8125436	10.6454	4.76436e-09	7.26088	0.000145844	0.0235088	1	0.117963	1	6	32336187	A	G	6	32547019	HLA-DRB1	Body	Open_Sea	6	HLA-DRB5	32485114	32498093
Causal	rs9268103	cg07984380	8125436	10.0096	8.31275e-08	6.85523	0.000887695	0.0242509	1	0.102598	1	6	32245370	A	G	6	32547019	HLA-DRB1	Body	Open_Sea	6	HLA-DRB5	32485114	32498093
Causal	rs3132940	cg07984380	8125436	9.1396	4.30529e-06	7.20155	0.000190184	0.0289383	1	0.102113	1	6	32161396	A	C	6	32547019	HLA-DRB1	Body	Open_Sea	6	HLA-DRB5	32485114	32498093
Causal	rs6920338	cg07984380	8125436	9.56957	6.09846e-07	7.4286	6.8731e-05	0.0366337	1	0.0616735	1	6	32288089	G	A	6	32547019	HLA-DRB1	Body	Open_Sea	6	HLA-DRB5	32485114	32498093
Causal	rs3131283	cg07984380	8125436	9.1396	4.30529e-06	7.20155	0.000190184	0.0394316	1	0.11523	1	6	32119898	A	G	6	32547019	HLA-DRB1	Body	Open_Sea	6	HLA-DRB5	32485114	32498093
Causal	rs4947344	cg08964730	8125447	7.43355	0.00992919	6.04684	0.0299935	0.000762407	1	0.0697077	1	6	32677846	A	G	6	32634009	HLA-DQB1	Body	S_Shore	6	HLA-DQB1	32546546	32634594
Causal	rs2856725	cg08964730	8125447	10.2468	2.85156e-08	6.57942	0.00299039	0.00121107	1	0.0947821	1	6	32666738	G	A	6	32634009	HLA-DQB1	Body	S_Shore	6	HLA-DQB1	32546546	32634594
Causal	rs2647012	cg08964730	8125447	10.0265	7.70088e-08	6.54509	0.00347529	0.00295983	1	0.0984915	1	6	32664458	A	G	6	32634009	HLA-DQB1	Body	S_Shore	6	HLA-DQB1	32546546	32634594
Causal	rs2858324	cg08964730	8125447	10.2468	2.85156e-08	6.57942	0.00299039	0.00310567	1	0.0947821	1	6	32660375	A	G	6	32634009	HLA-DQB1	Body	S_Shore	6	HLA-DQB1	32546546	32634594
Causal	rs2647003	cg08964730	8125447	10.2468	2.85156e-08	6.57942	0.00299039	0.00364364	1	0.120735	1	6	32664880	A	C	6	32634009	HLA-DQB1	Body	S_Shore	6	HLA-DQB1	32546546	32634594
Causal	rs2856717	cg08964730	8125447	10.2285	3.09661e-08	6.7365	0.00149956	0.00412915	1	0.0586938	1	6	32670308	A	G	6	32634009	HLA-DQB1	Body	S_Shore	6	HLA-DQB1	32546546	32634594
Causal	rs2858305	cg08964730	8125447	10.2285	3.09661e-08	6.7365	0.00149956	0.00937351	1	0.106389	1	6	32670464	C	A	6	32634009	HLA-DQB1	Body	S_Shore	6	HLA-DQB1	32546546	32634594
Causal	rs9275596	cg08964730	8125447	11.3748	1.86247e-10	6.61294	0.0025817	0.0303	1	0.227901	1	6	32681631	G	A	6	32634009	HLA-DQB1	Body	S_Shore	6	HLA-DQB1	32546546	32634594
Causal	rs3129948	cg10466124	8125436	7.60804	0.00452602	5.96384	0.042725	0.000374908	1	0.0808343	1	6	32354644	C	A	6	32498285	HLA-DRB5	TSS1500	Open_Sea	6	HLA-DRB5	32485114	32498093
Causal	rs3130342	cg10466124	8125447	10.0377	7.32408e-08	7.39993	7.81792e-05	0.000423862	1	0.274757	1	6	32080146	A	C	6	32498285	HLA-DRB5	TSS1500	Open_Sea	6	HLA-DQB1	32546546	32634594
Causal	rs3130342	cg10466124	8125436	10.0377	7.32408e-08	6.18318	0.0167164	0.000511523	1	0.265205	1	6	32080146	A	C	6	32498285	HLA-DRB5	TSS1500	Open_Sea	6	HLA-DRB5	32485114	32498093
Causal	rs3130279	cg10466124	8125436	10.9839	1.05217e-09	6.27324	0.011336	0.000697248	1	0.281185	1	6	32112626	A	G	6	32498285	HLA-DRB5	TSS1500	Open_Sea	6	HLA-DRB5	32485114	32498093
Causal	rs3130287	cg10466124	8125436	10.0377	7.32408e-08	6.18318	0.0167164	0.00141641	1	0.265205	1	6	32050544	G	A	6	32498285	HLA-DRB5	TSS1500	Open_Sea	6	HLA-DRB5	32485114	32498093
Causal	rs9268199	cg10466124	8125447	7.42178	0.0104683	6.46914	0.00484234	0.00150884	1	0.0578541	1	6	32278635	G	A	6	32498285	HLA-DRB5	TSS1500	Open_Sea	6	HLA-DQB1	32546546	32634594
Causal	rs3117098	cg10466124	8125436	7.60804	0.00452602	5.96384	0.042725	0.00152111	1	0.0808343	1	6	32358513	G	A	6	32498285	HLA-DRB5	TSS1500	Open_Sea	6	HLA-DRB5	32485114	32498093
Causal	rs3134954	cg10466124	8125436	10.0377	7.32408e-08	6.18318	0.0167164	0.00163229	1	0.265205	1	6	32071893	G	A	6	32498285	HLA-DRB5	TSS1500	Open_Sea	6	HLA-DRB5	32485114	32498093
Causal	rs3134954	cg10466124	8125447	10.0377	7.32408e-08	7.39993	7.81792e-05	0.00208912	1	0.274757	1	6	32071893	G	A	6	32498285	HLA-DRB5	TSS1500	Open_Sea	6	HLA-DQB1	32546546	32634594
Causal	rs3130287	cg10466124	8125447	10.0377	7.32408e-08	7.39993	7.81792e-05	0.00285202	1	0.274757	1	6	32050544	G	A	6	32498285	HLA-DRB5	TSS1500	Open_Sea	6	HLA-DQB1	32546546	32634594
Causal	rs2395165	cg10466124	8125436	8.81387	1.89705e-05	6.60066	0.0027246	0.00451909	1	0.0650309	1	6	32388144	G	A	6	32498285	HLA-DRB5	TSS1500	Open_Sea	6	HLA-DRB5	32485114	32498093
Causal	rs3130279	cg10466124	8125447	10.9839	1.05217e-09	7.78751	1.36232e-05	0.00483246	1	0.187835	1	6	32112626	A	G	6	32498285	HLA-DRB5	TSS1500	Open_Sea	6	HLA-DQB1	32546546	32634594
Causal	rs3130283	cg10466124	8125436	12.094	8.00192e-12	7.20155	0.000190184	0.0112437	1	0.157078	1	6	32138545	A	C	6	32498285	HLA-DRB5	TSS1500	Open_Sea	6	HLA-DRB5	32485114	32498093
Causal	rs3134943	cg10466124	8125436	12.094	8.00192e-12	7.20155	0.000190184	0.0112437	1	0.151572	1	6	32147761	A	G	6	32498285	HLA-DRB5	TSS1500	Open_Sea	6	HLA-DRB5	32485114	32498093
Causal	rs3132940	cg10466124	8125436	12.094	8.00192e-12	7.20155	0.000190184	0.0134587	1	0.188607	1	6	32161396	A	C	6	32498285	HLA-DRB5	TSS1500	Open_Sea	6	HLA-DRB5	32485114	32498093
Causal	rs9268103	cg10466124	8125436	11.6206	6.31452e-11	6.85523	0.000887695	0.0164673	1	0.134812	1	6	32245370	A	G	6	32498285	HLA-DRB5	TSS1500	Open_Sea	6	HLA-DRB5	32485114	32498093
Causal	rs3134943	cg10466124	8125447	12.094	8.00192e-12	8.52237	4.84331e-07	0.0193074	1	0.105021	1	6	32147761	A	G	6	32498285	HLA-DRB5	TSS1500	Open_Sea	6	HLA-DQB1	32546546	32634594
Causal	rs3131283	cg10466124	8125436	12.094	8.00192e-12	7.20155	0.000190184	0.0194127	1	0.155563	1	6	32119898	A	G	6	32498285	HLA-DRB5	TSS1500	Open_Sea	6	HLA-DRB5	32485114	32498093
Causal	rs1800684	cg10466124	8125436	12.094	8.00192e-12	7.20155	0.000190184	0.0210346	1	0.110211	1	6	32151994	T	A	6	32498285	HLA-DRB5	TSS1500	Open_Sea	6	HLA-DRB5	32485114	32498093
Causal	rs9268148	cg10466124	8125436	11.6206	6.31452e-11	6.85523	0.000887695	0.022176	1	0.207158	1	6	32259527	G	A	6	32498285	HLA-DRB5	TSS1500	Open_Sea	6	HLA-DRB5	32485114	32498093
Causal	rs3130283	cg10466124	8125447	12.094	8.00192e-12	8.52237	4.84331e-07	0.0282242	1	0.139366	1	6	32138545	A	C	6	32498285	HLA-DRB5	TSS1500	Open_Sea	6	HLA-DQB1	32546546	32634594
Causal	rs1044506	cg10466124	8125447	12.094	8.00192e-12	8.52237	4.84331e-07	0.0305971	1	0.11909	1	6	32172065	A	C	6	32498285	HLA-DRB5	TSS1500	Open_Sea	6	HLA-DQB1	32546546	32634594
Causal	rs3129934	cg10466124	8125436	13.3382	3.95046e-14	7.26088	0.000145844	0.0323826	1	0.157987	1	6	32336187	A	G	6	32498285	HLA-DRB5	TSS1500	Open_Sea	6	HLA-DRB5	32485114	32498093
Causal	rs3117119	cg10466124	8125436	13.3382	3.95046e-14	7.26088	0.000145844	0.0330628	1	0.187718	1	6	32318610	G	A	6	32498285	HLA-DRB5	TSS1500	Open_Sea	6	HLA-DRB5	32485114	32498093
Causal	rs3132963	cg10466124	8125436	13.027	1.46649e-13	7.12553	0.000267062	0.0388702	1	0.198898	1	6	32320153	G	A	6	32498285	HLA-DRB5	TSS1500	Open_Sea	6	HLA-DRB5	32485114	32498093
Causal	rs1044506	cg10466124	8125436	12.094	8.00192e-12	7.20155	0.000190184	0.0415592	1	0.208265	1	6	32172065	A	C	6	32498285	HLA-DRB5	TSS1500	Open_Sea	6	HLA-DRB5	32485114	32498093
Causal	rs1800684	cg10466124	8125447	12.094	8.00192e-12	8.52237	4.84331e-07	0.0437428	1	0.146518	1	6	32151994	T	A	6	32498285	HLA-DRB5	TSS1500	Open_Sea	6	HLA-DQB1	32546546	32634594
Causal	rs6920338	cg10466124	8125436	11.5585	8.29373e-11	7.4286	6.8731e-05	0.0464061	1	0.150153	1	6	32288089	G	A	6	32498285	HLA-DRB5	TSS1500	Open_Sea	6	HLA-DRB5	32485114	32498093
Causal	rs1409150	cg10631373	7917503	7.67952	0.00327825	-6.22771	0.0137987	0.0447791	1	0.0838174	1	1	89473175	G	A	1	89457642	RBMXL1;RBMXL1;CCBL2;CCBL2	5'UTR;5'UTR;5'UTR;5'UTR	N_Shore	1	GBP3	89472360	89488549
Causal	rs1109138	cg10807101	7918379	18.3738	1.29615e-22	-6.95414	0.000572634	0.0118983	1	0.483373	1	1	110277949	A	G	1	110282274	GSTM3;GSTM3	Body;Body	N_Shore	1	GSTM3	110276554	110283660
Causal	rs4822451	cg10819733	8074980	8.5211	7.19554e-05	-6.16974	0.0177112	0.0306347	1	0.0999957	1	22	24248166	A	C	22	24237672		Intergenic	S_Shore	22	GSTT1	24376141	24384276
Causal	rs3132963	cg11404906	8125447	-9.40187	1.30614e-06	8.43582	7.18172e-07	0.0256847	1	0.0544193	1	6	32320153	G	A	6	32551749	HLA-DRB1	Body	N_Shore	6	HLA-DQB1	32546546	32634594
Causal	rs3130279	cg11404906	8125436	-7.9191	0.00110911	6.27324	0.011336	0.0426054	1	0.133102	1	6	32112626	A	G	6	32551749	HLA-DRB1	Body	N_Shore	6	HLA-DRB5	32485114	32498093
Causal	rs3134954	cg11404906	8125436	-7.36125	0.0137382	6.18318	0.0167164	0.0451416	1	0.0798595	1	6	32071893	G	A	6	32551749	HLA-DRB1	Body	N_Shore	6	HLA-DRB5	32485114	32498093
Causal	rs3823358	cg11533881	8179049	-8.34392	0.00016115	6.01765	0.0339746	0.0252792	1	0.0923713	1	6	29942205	A	G	6	29894322	HCG4P6	TSS1500	Island	6	HLA-J	29974373	29977635
Causal	rs3134603	cg11752699	8125447	9.83852	1.80212e-07	7.1624	0.000226531	0.000410003	1	0.0881723	1	6	32126002	A	G	6	32526669	HLA-DRB6	Body	Open_Sea	6	HLA-DQB1	32546546	32634594
Causal	rs3130279	cg11752699	8125436	10.4205	1.30559e-08	6.27324	0.011336	0.000412972	1	0.249374	1	6	32112626	A	G	6	32526669	HLA-DRB6	Body	Open_Sea	6	HLA-DRB5	32485114	32498093
Causal	rs2395165	cg11752699	8125436	9.46954	9.6042e-07	6.60066	0.0027246	0.000481524	1	0.133177	1	6	32388144	G	A	6	32526669	HLA-DRB6	Body	Open_Sea	6	HLA-DRB5	32485114	32498093
Causal	rs9268199	cg11752699	8125447	7.80988	0.00181863	6.46914	0.00484234	0.000482558	1	0.152062	1	6	32278635	G	A	6	32526669	HLA-DRB6	Body	Open_Sea	6	HLA-DQB1	32546546	32634594
Causal	rs3129954	cg11752699	8125436	7.14148	0.036737	5.96384	0.042725	0.000549881	1	0.0565585	1	6	32365580	A	G	6	32526669	HLA-DRB6	Body	Open_Sea	6	HLA-DRB5	32485114	32498093
Causal	rs3134954	cg11752699	8125436	9.45919	1.00667e-06	6.18318	0.0167164	0.000605595	1	0.230536	1	6	32071893	G	A	6	32526669	HLA-DRB6	Body	Open_Sea	6	HLA-DRB5	32485114	32498093
Causal	rs3130342	cg11752699	8125436	9.45919	1.00667e-06	6.18318	0.0167164	0.000644548	1	0.230536	1	6	32080146	A	C	6	32526669	HLA-DRB6	Body	Open_Sea	6	HLA-DRB5	32485114	32498093
Causal	rs3130283	cg11752699	8125447	12.0077	1.16391e-11	8.52237	4.84331e-07	0.00156125	1	0.153232	1	6	32138545	A	C	6	32526669	HLA-DRB6	Body	Open_Sea	6	HLA-DQB1	32546546	32634594
Causal	rs3134943	cg11752699	8125447	12.0077	1.16391e-11	8.52237	4.84331e-07	0.00163962	1	0.153232	1	6	32147761	A	G	6	32526669	HLA-DRB6	Body	Open_Sea	6	HLA-DQB1	32546546	32634594
Causal	rs3130279	cg11752699	8125447	10.4205	1.30559e-08	7.78751	1.36232e-05	0.00199865	1	0.290649	1	6	32112626	A	G	6	32526669	HLA-DRB6	Body	Open_Sea	6	HLA-DQB1	32546546	32634594
Causal	rs3131283	cg11752699	8125447	12.0077	1.16391e-11	8.52237	4.84331e-07	0.00276024	1	0.153232	1	6	32119898	A	G	6	32526669	HLA-DRB6	Body	Open_Sea	6	HLA-DQB1	32546546	32634594
Causal	rs1044506	cg11752699	8125447	12.0077	1.16391e-11	8.52237	4.84331e-07	0.00309222	1	0.153232	1	6	32172065	A	C	6	32526669	HLA-DRB6	Body	Open_Sea	6	HLA-DQB1	32546546	32634594
Causal	rs1800684	cg11752699	8125447	12.0077	1.16391e-11	8.52237	4.84331e-07	0.0039037	1	0.153232	1	6	32151994	T	A	6	32526669	HLA-DRB6	Body	Open_Sea	6	HLA-DQB1	32546546	32634594
Causal	rs3132940	cg11752699	8125447	12.0077	1.16391e-11	8.52237	4.84331e-07	0.00410537	1	0.153232	1	6	32161396	A	C	6	32526669	HLA-DRB6	Body	Open_Sea	6	HLA-DQB1	32546546	32634594
Causal	rs3130287	cg11752699	8125436	9.45919	1.00667e-06	6.18318	0.0167164	0.00535504	1	0.230536	1	6	32050544	G	A	6	32526669	HLA-DRB6	Body	Open_Sea	6	HLA-DRB5	32485114	32498093
Causal	rs3130283	cg11752699	8125436	12.0077	1.16391e-11	7.20155	0.000190184	0.0062973	1	0.176949	1	6	32138545	A	C	6	32526669	HLA-DRB6	Body	Open_Sea	6	HLA-DRB5	32485114	32498093
Causal	rs3129934	cg11752699	8125436	14.2544	8.90459e-16	7.26088	0.000145844	0.00639016	1	0.180222	1	6	32336187	A	G	6	32526669	HLA-DRB6	Body	Open_Sea	6	HLA-DRB5	32485114	32498093
Causal	rs9268103	cg11752699	8125436	12.9355	2.16141e-13	6.85523	0.000887695	0.00814912	1	0.259483	1	6	32245370	A	G	6	32526669	HLA-DRB6	Body	Open_Sea	6	HLA-DRB5	32485114	32498093
Causal	rs1044506	cg11752699	8125436	12.0077	1.16391e-11	7.20155	0.000190184	0.00915353	1	0.127002	1	6	32172065	A	C	6	32526669	HLA-DRB6	Body	Open_Sea	6	HLA-DRB5	32485114	32498093
Causal	rs3131283	cg11752699	8125436	12.0077	1.16391e-11	7.20155	0.000190184	0.0099081	1	0.127002	1	6	32119898	A	G	6	32526669	HLA-DRB6	Body	Open_Sea	6	HLA-DRB5	32485114	32498093
Causal	rs3134943	cg11752699	8125436	12.0077	1.16391e-11	7.20155	0.000190184	0.0105386	1	0.144876	1	6	32147761	A	G	6	32526669	HLA-DRB6	Body	Open_Sea	6	HLA-DRB5	32485114	32498093
Causal	rs1800684	cg11752699	8125436	12.0077	1.16391e-11	7.20155	0.000190184	0.0113171	1	0.127002	1	6	32151994	T	A	6	32526669	HLA-DRB6	Body	Open_Sea	6	HLA-DRB5	32485114	32498093
Causal	rs3132963	cg11752699	8125447	13.9556	3.03224e-15	8.43582	7.18172e-07	0.011716	1	0.0952279	1	6	32320153	G	A	6	32526669	HLA-DRB6	Body	Open_Sea	6	HLA-DQB1	32546546	32634594
Causal	rs3132963	cg11752699	8125436	13.9556	3.03224e-15	7.12553	0.000267062	0.0127142	1	0.156317	1	6	32320153	G	A	6	32526669	HLA-DRB6	Body	Open_Sea	6	HLA-DRB5	32485114	32498093
Causal	rs3132940	cg11752699	8125436	12.0077	1.16391e-11	7.20155	0.000190184	0.0152871	1	0.127002	1	6	32161396	A	C	6	32526669	HLA-DRB6	Body	Open_Sea	6	HLA-DRB5	32485114	32498093
Causal	rs9268148	cg11752699	8125436	12.9355	2.16141e-13	6.85523	0.000887695	0.0166474	1	0.259483	1	6	32259527	G	A	6	32526669	HLA-DRB6	Body	Open_Sea	6	HLA-DRB5	32485114	32498093
Causal	rs3117119	cg11752699	8125436	14.2544	8.90459e-16	7.26088	0.000145844	0.0211272	1	0.164888	1	6	32318610	G	A	6	32526669	HLA-DRB6	Body	Open_Sea	6	HLA-DRB5	32485114	32498093
Causal	rs9268103	cg11752699	8125447	12.9355	2.16141e-13	8.27185	1.51406e-06	0.0238397	1	0.125871	1	6	32245370	A	G	6	32526669	HLA-DRB6	Body	Open_Sea	6	HLA-DQB1	32546546	32634594
Causal	rs9268148	cg11752699	8125447	12.9355	2.16141e-13	8.27185	1.51406e-06	0.0258892	1	0.120584	1	6	32259527	G	A	6	32526669	HLA-DRB6	Body	Open_Sea	6	HLA-DQB1	32546546	32634594
Causal	rs3129934	cg11752699	8125447	14.2544	8.90459e-16	8.65151	2.69017e-07	0.0270268	1	0.112827	1	6	32336187	A	G	6	32526669	HLA-DRB6	Body	Open_Sea	6	HLA-DQB1	32546546	32634594
Causal	rs3132946	cg11752699	8125436	13.2263	6.32159e-14	7.92312	7.37305e-06	0.0306435	1	0.210347	1	6	32190028	A	G	6	32526669	HLA-DRB6	Body	Open_Sea	6	HLA-DRB5	32485114	32498093
Causal	rs3117119	cg11752699	8125447	14.2544	8.90459e-16	8.65151	2.69017e-07	0.0342265	1	0.0773863	1	6	32318610	G	A	6	32526669	HLA-DRB6	Body	Open_Sea	6	HLA-DQB1	32546546	32634594
Causal	rs6920338	cg11752699	8125447	12.7487	4.78356e-13	8.9091	8.32393e-08	0.0370957	1	0.114995	1	6	32288089	G	A	6	32526669	HLA-DRB6	Body	Open_Sea	6	HLA-DQB1	32546546	32634594
Causal	rs6920338	cg11752699	8125436	12.7487	4.78356e-13	7.4286	6.8731e-05	0.0443847	1	0.171309	1	6	32288089	G	A	6	32526669	HLA-DRB6	Body	Open_Sea	6	HLA-DRB5	32485114	32498093
Causal	rs3132946	cg11752699	8125447	13.2263	6.32159e-14	9.28626	1.49558e-08	0.0445398	1	0.141151	1	6	32190028	A	G	6	32526669	HLA-DRB6	Body	Open_Sea	6	HLA-DQB1	32546546	32634594
Causal	rs7589901	cg11763394	8044605	10.3392	1.8817e-08	-6.88843	0.000766351	0.000575258	1	0.304398	1	2	113993344	C	A	2	113992921	PAX8;PAX8;PAX8;PAX8;PAX8;LOC440839;LOC654433	Body;Body;Body;Body;Body;Body;TSS1500	N_Shore	2	LOC654433	113993113	114024579
Causal	rs823154	cg11965913	7909144	19.2847	5.29069e-24	6.59686	0.0027703	0.0426374	1	0.655665	1	1	205762406	A	G	1	205819406	PM20D1	TSS200	S_Shore	1	LOC284581	205858663	205861612
Causal	rs832402	cg12311346	8105456	10.1955	3.59273e-08	-5.97383	0.0409469	0.0426808	1	0.081016	1	5	56265168	G	A	5	56204834	C5orf35	TSS1500	N_Shore	5	C5orf35	56205087	56213062
Causal	rs4822453	cg12419862	8074980	7.49264	0.00761194	-7.26761	0.000141519	0.0196446	1	0.0690355	1	22	24254862	C	A	22	24373484	LOC391322	Body	Island	22	GSTT1	24376141	24384276
Causal	rs6918464	cg12584100	8123637	12.0938	8.00873e-12	-7.80152	1.27867e-05	0.000472085	1	0.0682785	1	6	3032804	G	A	6	3023894		Intergenic	Open_Sea	6	NQO2	3019215	3024130
Causal	rs6920099	cg12584100	8123637	10.5857	6.22417e-09	-6.99603	0.000475403	0.000910921	1	0.0830434	1	6	3035613	A	G	6	3023894		Intergenic	Open_Sea	6	NQO2	3019215	3024130
Causal	rs7774283	cg12761825	8123637	9.12205	4.66332e-06	-6.68568	0.00187559	0.000868716	1	0.122753	1	6	3041200	G	A	6	3023776		Intergenic	Open_Sea	6	NQO2	3019215	3024130
Causal	rs3129954	cg12867728	8125436	7.60839	0.00451895	5.96384	0.042725	0.000404328	1	0.0693756	1	6	32365580	A	G	6	32549283	HLA-DRB1	Body	N_Shelf	6	HLA-DRB5	32485114	32498093
Causal	rs3130342	cg12867728	8125447	8.99017	8.50005e-06	7.39993	7.81792e-05	0.000532493	1	0.158428	1	6	32080146	A	C	6	32549283	HLA-DRB1	Body	N_Shelf	6	HLA-DQB1	32546546	32634594
Causal	rs3134954	cg12867728	8125447	8.99017	8.50005e-06	7.39993	7.81792e-05	0.00116222	1	0.158428	1	6	32071893	G	A	6	32549283	HLA-DRB1	Body	N_Shelf	6	HLA-DQB1	32546546	32634594
Causal	rs3130287	cg12867728	8125447	8.99017	8.50005e-06	7.39993	7.81792e-05	0.00125338	1	0.158428	1	6	32050544	G	A	6	32549283	HLA-DRB1	Body	N_Shelf	6	HLA-DQB1	32546546	32634594
Causal	rs3134954	cg12867728	8125436	8.99017	8.50005e-06	6.18318	0.0167164	0.00210424	1	0.133566	1	6	32071893	G	A	6	32549283	HLA-DRB1	Body	N_Shelf	6	HLA-DRB5	32485114	32498093
Causal	rs1800684	cg12867728	8125447	11.2175	3.73147e-10	8.52237	4.84331e-07	0.00355791	1	0.0878176	1	6	32151994	T	A	6	32549283	HLA-DRB1	Body	N_Shelf	6	HLA-DQB1	32546546	32634594
Causal	rs3130287	cg12867728	8125436	8.99017	8.50005e-06	6.18318	0.0167164	0.00403143	1	0.133566	1	6	32050544	G	A	6	32549283	HLA-DRB1	Body	N_Shelf	6	HLA-DRB5	32485114	32498093
Causal	rs2395165	cg12867728	8125447	9.11374	4.84289e-06	6.37323	0.00735075	0.00413208	1	0.543916	1	6	32388144	G	A	6	32549283	HLA-DRB1	Body	N_Shelf	6	HLA-DQB1	32546546	32634594
Causal	rs3131283	cg12867728	8125436	11.2175	3.73147e-10	7.20155	0.000190184	0.00433983	1	0.0788418	1	6	32119898	A	G	6	32549283	HLA-DRB1	Body	N_Shelf	6	HLA-DRB5	32485114	32498093
Causal	rs9268103	cg12867728	8125436	12.1905	5.26713e-12	6.85523	0.000887695	0.00444887	1	0.168993	1	6	32245370	A	G	6	32549283	HLA-DRB1	Body	N_Shelf	6	HLA-DRB5	32485114	32498093
Causal	rs3130279	cg12867728	8125436	9.81526	2.00223e-07	6.27324	0.011336	0.00525867	1	0.146862	1	6	32112626	A	G	6	32549283	HLA-DRB1	Body	N_Shelf	6	HLA-DRB5	32485114	32498093
Causal	rs3130279	cg12867728	8125447	9.81526	2.00223e-07	7.78751	1.36232e-05	0.00567024	1	0.119261	1	6	32112626	A	G	6	32549283	HLA-DRB1	Body	N_Shelf	6	HLA-DQB1	32546546	32634594
Causal	rs3132963	cg12867728	8125436	12.9568	1.97443e-13	7.12553	0.000267062	0.00568207	1	0.164462	1	6	32320153	G	A	6	32549283	HLA-DRB1	Body	N_Shelf	6	HLA-DRB5	32485114	32498093
Causal	rs3131283	cg12867728	8125447	11.2175	3.73147e-10	8.52237	4.84331e-07	0.00628003	1	0.0520217	1	6	32119898	A	G	6	32549283	HLA-DRB1	Body	N_Shelf	6	HLA-DQB1	32546546	32634594
Causal	rs3134943	cg12867728	8125436	11.2175	3.73147e-10	7.20155	0.000190184	0.00633604	1	0.1193	1	6	32147761	A	G	6	32549283	HLA-DRB1	Body	N_Shelf	6	HLA-DRB5	32485114	32498093
Causal	rs1044506	cg12867728	8125447	11.2175	3.73147e-10	8.52237	4.84331e-07	0.00792092	1	0.0830705	1	6	32172065	A	C	6	32549283	HLA-DRB1	Body	N_Shelf	6	HLA-DQB1	32546546	32634594
Causal	rs3132940	cg12867728	8125436	11.2175	3.73147e-10	7.20155	0.000190184	0.00831183	1	0.162911	1	6	32161396	A	C	6	32549283	HLA-DRB1	Body	N_Shelf	6	HLA-DRB5	32485114	32498093
Causal	rs1044506	cg12867728	8125436	11.2175	3.73147e-10	7.20155	0.000190184	0.010178	1	0.227176	1	6	32172065	A	C	6	32549283	HLA-DRB1	Body	N_Shelf	6	HLA-DRB5	32485114	32498093
Causal	rs3134943	cg12867728	8125447	11.2175	3.73147e-10	8.52237	4.84331e-07	0.0128241	1	0.0944751	1	6	32147761	A	G	6	32549283	HLA-DRB1	Body	N_Shelf	6	HLA-DQB1	32546546	32634594
Causal	rs3130283	cg12867728	8125436	11.2175	3.73147e-10	7.20155	0.000190184	0.013939	1	0.12045	1	6	32138545	A	C	6	32549283	HLA-DRB1	Body	N_Shelf	6	HLA-DRB5	32485114	32498093
Causal	rs3132940	cg12867728	8125447	11.2175	3.73147e-10	8.52237	4.84331e-07	0.0141821	1	0.0520217	1	6	32161396	A	C	6	32549283	HLA-DRB1	Body	N_Shelf	6	HLA-DQB1	32546546	32634594
Causal	rs3117119	cg12867728	8125436	13.3064	4.51387e-14	7.26088	0.000145844	0.0169781	1	0.11563	1	6	32318610	G	A	6	32549283	HLA-DRB1	Body	N_Shelf	6	HLA-DRB5	32485114	32498093
Causal	rs3129934	cg12867728	8125436	13.3064	4.51387e-14	7.26088	0.000145844	0.0171343	1	0.130582	1	6	32336187	A	G	6	32549283	HLA-DRB1	Body	N_Shelf	6	HLA-DRB5	32485114	32498093
Causal	rs3130283	cg12867728	8125447	11.2175	3.73147e-10	8.52237	4.84331e-07	0.0185113	1	0.0520217	1	6	32138545	A	C	6	32549283	HLA-DRB1	Body	N_Shelf	6	HLA-DQB1	32546546	32634594
Causal	rs9268148	cg12867728	8125436	12.1905	5.26713e-12	6.85523	0.000887695	0.0231876	1	0.168993	1	6	32259527	G	A	6	32549283	HLA-DRB1	Body	N_Shelf	6	HLA-DRB5	32485114	32498093
Causal	rs1800684	cg12867728	8125436	11.2175	3.73147e-10	7.20155	0.000190184	0.0251244	1	0.0696837	1	6	32151994	T	A	6	32549283	HLA-DRB1	Body	N_Shelf	6	HLA-DRB5	32485114	32498093
Causal	rs3117119	cg12867728	8125447	13.3064	4.51387e-14	8.65151	2.69017e-07	0.0269833	1	0.171448	1	6	32318610	G	A	6	32549283	HLA-DRB1	Body	N_Shelf	6	HLA-DQB1	32546546	32634594
Causal	rs3132946	cg12867728	8125436	12.308	3.17023e-12	7.92312	7.37305e-06	0.0336569	1	0.168832	1	6	32190028	A	G	6	32549283	HLA-DRB1	Body	N_Shelf	6	HLA-DRB5	32485114	32498093
Causal	rs3129934	cg12867728	8125447	13.3064	4.51387e-14	8.65151	2.69017e-07	0.0350744	1	0.132326	1	6	32336187	A	G	6	32549283	HLA-DRB1	Body	N_Shelf	6	HLA-DQB1	32546546	32634594
Causal	rs9268103	cg12867728	8125447	12.1905	5.26713e-12	8.27185	1.51406e-06	0.0370553	1	0.135148	1	6	32245370	A	G	6	32549283	HLA-DRB1	Body	N_Shelf	6	HLA-DQB1	32546546	32634594
Causal	rs7774283	cg13065507	8123637	8.85325	1.5856e-05	-6.68568	0.00187559	0.000383704	1	0.0831914	1	6	3041200	G	A	6	3023676		Intergenic	Open_Sea	6	NQO2	3019215	3024130
Causal	rs7763262	cg13318793	8125447	7.20212	0.028021	6.16197	0.0183129	0.0262798	1	0.0754024	1	6	32424882	A	G	6	32491826	HLA-DRB5	Body	S_Shore	6	HLA-DQB1	32546546	32634594
Causal	rs2858305	cg13353717	8125447	-9.59724	5.37894e-07	6.7365	0.00149956	0.00876699	1	0.108384	1	6	32670464	C	A	6	32634276	HLA-DQB1	1stExon	S_Shore	6	HLA-DQB1	32546546	32634594
Causal	rs2856725	cg13353717	8125447	-9.90979	1.30532e-07	6.57942	0.00299039	0.0113479	1	0.102377	1	6	32666738	G	A	6	32634276	HLA-DQB1	1stExon	S_Shore	6	HLA-DQB1	32546546	32634594
Causal	rs2856717	cg13353717	8125447	-9.59724	5.37894e-07	6.7365	0.00149956	0.0163231	1	0.0956695	1	6	32670308	A	G	6	32634276	HLA-DQB1	1stExon	S_Shore	6	HLA-DQB1	32546546	32634594
Causal	rs2858324	cg13353717	8125447	-9.90979	1.30532e-07	6.57942	0.00299039	0.0195627	1	0.0848691	1	6	32660375	A	G	6	32634276	HLA-DQB1	1stExon	S_Shore	6	HLA-DQB1	32546546	32634594
Causal	rs2647012	cg13353717	8125447	-9.50972	8.0023e-07	6.54509	0.00347529	0.0198869	1	0.114515	1	6	32664458	A	G	6	32634276	HLA-DQB1	1stExon	S_Shore	6	HLA-DQB1	32546546	32634594
Causal	rs2647003	cg13353717	8125447	-9.90979	1.30532e-07	6.57942	0.00299039	0.0212912	1	0.0890602	1	6	32664880	A	C	6	32634276	HLA-DQB1	1stExon	S_Shore	6	HLA-DQB1	32546546	32634594
Causal	rs9275596	cg13353717	8125447	-10.4779	1.00911e-08	6.61294	0.0025817	0.0236005	1	0.121088	1	6	32681631	G	A	6	32634276	HLA-DQB1	1stExon	S_Shore	6	HLA-DQB1	32546546	32634594
Causal	rs823154	cg14159672	7909144	18.372	1.30459e-22	6.59686	0.0027703	0.0240169	1	0.639622	1	1	205762406	A	G	1	205819179	PM20D1	1stExon	Island	1	LOC284581	205858663	205861612
Causal	rs3130342	cg14645244	8125436	-9.26476	2.43612e-06	6.18318	0.0167164	0.000430279	1	0.169929	1	6	32080146	A	C	6	32552205	HLA-DRB1	Body	Island	6	HLA-DRB5	32485114	32498093
Causal	rs3132940	cg14645244	8125447	-11.6052	6.7562e-11	8.52237	4.84331e-07	0.000437112	1	0.20235	1	6	32161396	A	C	6	32552205	HLA-DRB1	Body	Island	6	HLA-DQB1	32546546	32634594
Causal	rs9268199	cg14645244	8125447	-8.10827	0.00047026	6.46914	0.00484234	0.00058163	1	0.203533	1	6	32278635	G	A	6	32552205	HLA-DRB1	Body	Island	6	HLA-DQB1	32546546	32634594
Causal	rs3129948	cg14645244	8125436	-7.80869	0.00182843	5.96384	0.042725	0.000732413	1	0.0844704	1	6	32354644	C	A	6	32552205	HLA-DRB1	Body	Island	6	HLA-DRB5	32485114	32498093
Causal	rs1044506	cg14645244	8125447	-11.6052	6.7562e-11	8.52237	4.84331e-07	0.000777606	1	0.20235	1	6	32172065	A	C	6	32552205	HLA-DRB1	Body	Island	6	HLA-DQB1	32546546	32634594
Causal	rs3130283	cg14645244	8125447	-11.6052	6.7562e-11	8.52237	4.84331e-07	0.000921402	1	0.20235	1	6	32138545	A	C	6	32552205	HLA-DRB1	Body	Island	6	HLA-DQB1	32546546	32634594
Causal	rs3129954	cg14645244	8125436	-7.80869	0.00182843	5.96384	0.042725	0.00151617	1	0.0844704	1	6	32365580	A	G	6	32552205	HLA-DRB1	Body	Island	6	HLA-DRB5	32485114	32498093
Causal	rs3131283	cg14645244	8125447	-11.6052	6.7562e-11	8.52237	4.84331e-07	0.00219732	1	0.20235	1	6	32119898	A	G	6	32552205	HLA-DRB1	Body	Island	6	HLA-DQB1	32546546	32634594
Causal	rs3117098	cg14645244	8125436	-7.80869	0.00182843	5.96384	0.042725	0.00248837	1	0.0844704	1	6	32358513	G	A	6	32552205	HLA-DRB1	Body	Island	6	HLA-DRB5	32485114	32498093
Causal	rs1800684	cg14645244	8125447	-11.6052	6.7562e-11	8.52237	4.84331e-07	0.00255401	1	0.20235	1	6	32151994	T	A	6	32552205	HLA-DRB1	Body	Island	6	HLA-DQB1	32546546	32634594
Causal	rs3130279	cg14645244	8125436	-10.4042	1.40492e-08	6.27324	0.011336	0.00322922	1	0.195054	1	6	32112626	A	G	6	32552205	HLA-DRB1	Body	Island	6	HLA-DRB5	32485114	32498093
Causal	rs3134943	cg14645244	8125447	-11.6052	6.7562e-11	8.52237	4.84331e-07	0.00350849	1	0.20235	1	6	32147761	A	G	6	32552205	HLA-DRB1	Body	Island	6	HLA-DQB1	32546546	32634594
Causal	rs3132963	cg14645244	8125447	-13.5919	1.36787e-14	8.43582	7.18172e-07	0.00423342	1	0.146478	1	6	32320153	G	A	6	32552205	HLA-DRB1	Body	Island	6	HLA-DQB1	32546546	32634594
Causal	rs3132946	cg14645244	8125447	-12.7087	5.67546e-13	9.28626	1.49558e-08	0.0050184	1	0.0884742	1	6	32190028	A	G	6	32552205	HLA-DRB1	Body	Island	6	HLA-DQB1	32546546	32634594
Causal	rs9268103	cg14645244	8125447	-12.4951	1.41666e-12	8.27185	1.51406e-06	0.00711145	1	0.0830666	1	6	32245370	A	G	6	32552205	HLA-DRB1	Body	Island	6	HLA-DQB1	32546546	32634594
Causal	rs3117119	cg14645244	8125447	-13.7045	8.56579e-15	8.65151	2.69017e-07	0.00732758	1	0.137423	1	6	32318610	G	A	6	32552205	HLA-DRB1	Body	Island	6	HLA-DQB1	32546546	32634594
Causal	rs1800684	cg14645244	8125436	-11.6052	6.7562e-11	7.20155	0.000190184	0.00851358	1	0.0840767	1	6	32151994	T	A	6	32552205	HLA-DRB1	Body	Island	6	HLA-DRB5	32485114	32498093
Causal	rs3134954	cg14645244	8125436	-9.26476	2.43612e-06	6.18318	0.0167164	0.0113406	1	0.169929	1	6	32071893	G	A	6	32552205	HLA-DRB1	Body	Island	6	HLA-DRB5	32485114	32498093
Causal	rs3129934	cg14645244	8125447	-13.7045	8.56579e-15	8.65151	2.69017e-07	0.011617	1	0.137423	1	6	32336187	A	G	6	32552205	HLA-DRB1	Body	Island	6	HLA-DQB1	32546546	32634594
Causal	rs9268148	cg14645244	8125436	-12.4951	1.41666e-12	6.85523	0.000887695	0.0156045	1	0.157304	1	6	32259527	G	A	6	32552205	HLA-DRB1	Body	Island	6	HLA-DRB5	32485114	32498093
Causal	rs3130283	cg14645244	8125436	-11.6052	6.7562e-11	7.20155	0.000190184	0.015975	1	0.0978818	1	6	32138545	A	C	6	32552205	HLA-DRB1	Body	Island	6	HLA-DRB5	32485114	32498093
Causal	rs3132940	cg14645244	8125436	-11.6052	6.7562e-11	7.20155	0.000190184	0.0178254	1	0.153938	1	6	32161396	A	C	6	32552205	HLA-DRB1	Body	Island	6	HLA-DRB5	32485114	32498093
Causal	rs9268148	cg14645244	8125447	-12.4951	1.41666e-12	8.27185	1.51406e-06	0.0190266	1	0.0830666	1	6	32259527	G	A	6	32552205	HLA-DRB1	Body	Island	6	HLA-DQB1	32546546	32634594
Causal	rs3131283	cg14645244	8125436	-11.6052	6.7562e-11	7.20155	0.000190184	0.0192552	1	0.12952	1	6	32119898	A	G	6	32552205	HLA-DRB1	Body	Island	6	HLA-DRB5	32485114	32498093
Causal	rs1044506	cg14645244	8125436	-11.6052	6.7562e-11	7.20155	0.000190184	0.020281	1	0.189998	1	6	32172065	A	C	6	32552205	HLA-DRB1	Body	Island	6	HLA-DRB5	32485114	32498093
Causal	rs9268103	cg14645244	8125436	-12.4951	1.41666e-12	6.85523	0.000887695	0.0255347	1	0.157304	1	6	32245370	A	G	6	32552205	HLA-DRB1	Body	Island	6	HLA-DRB5	32485114	32498093
Causal	rs3117119	cg14645244	8125436	-13.7045	8.56579e-15	7.26088	0.000145844	0.0256081	1	0.143169	1	6	32318610	G	A	6	32552205	HLA-DRB1	Body	Island	6	HLA-DRB5	32485114	32498093
Causal	rs3134943	cg14645244	8125436	-11.6052	6.7562e-11	7.20155	0.000190184	0.0335634	1	0.199078	1	6	32147761	A	G	6	32552205	HLA-DRB1	Body	Island	6	HLA-DRB5	32485114	32498093
Causal	rs3132963	cg14645244	8125436	-13.5919	1.36787e-14	7.12553	0.000267062	0.0393072	1	0.210487	1	6	32320153	G	A	6	32552205	HLA-DRB1	Body	Island	6	HLA-DRB5	32485114	32498093
Causal	rs3129934	cg14645244	8125436	-13.7045	8.56579e-15	7.26088	0.000145844	0.0398117	1	0.125558	1	6	32336187	A	G	6	32552205	HLA-DRB1	Body	Island	6	HLA-DRB5	32485114	32498093
Causal	rs6920338	cg14645244	8125447	-12.7432	4.89771e-13	8.9091	8.32393e-08	0.0413819	1	0.174698	1	6	32288089	G	A	6	32552205	HLA-DRB1	Body	Island	6	HLA-DQB1	32546546	32634594
Causal	rs823154	cg14893161	7909144	18.5076	8.05292e-23	6.59686	0.0027703	0.0210678	1	0.768148	1	1	205762406	A	G	1	205819251	PM20D1;PM20D1	5'UTR;1stExon	S_Shore	1	LOC284581	205858663	205861612
Causal	rs1007888	cg17005068	8074980	9.05939	6.20236e-06	-8.29509	1.36222e-06	0.00859807	1	0.0664199	1	22	24241101	G	A	22	24384525	GSTT1	TSS1500	S_Shore	22	GSTT1	24376141	24384276
Causal	rs2000468	cg17005068	8074980	9.05939	6.20236e-06	-8.29509	1.36222e-06	0.00859807	1	0.0664199	1	22	24241611	C	A	22	24384525	GSTT1	TSS1500	S_Shore	22	GSTT1	24376141	24384276
Causal	rs4822453	cg17005068	8074980	7.8581	0.00146205	-7.26761	0.000141519	0.0480009	1	0.108369	1	22	24254862	C	A	22	24384525	GSTT1	TSS1500	S_Shore	22	GSTT1	24376141	24384276
Causal	rs2395165	cg17369694	8125447	8.55553	6.15169e-05	6.37323	0.00735075	0.000762586	1	0.30589	1	6	32388144	G	A	6	32485396	HLA-DRB5	3'UTR	Open_Sea	6	HLA-DQB1	32546546	32634594
Causal	rs3130342	cg17369694	8125447	9.51098	7.95679e-07	7.39993	7.81792e-05	0.00114267	1	0.16844	1	6	32080146	A	C	6	32485396	HLA-DRB5	3'UTR	Open_Sea	6	HLA-DQB1	32546546	32634594
Causal	rs3130287	cg17369694	8125447	9.51098	7.95679e-07	7.39993	7.81792e-05	0.00151443	1	0.16844	1	6	32050544	G	A	6	32485396	HLA-DRB5	3'UTR	Open_Sea	6	HLA-DQB1	32546546	32634594
Causal	rs3130279	cg17369694	8125447	10.6269	5.17478e-09	7.78751	1.36232e-05	0.00169373	1	0.127727	1	6	32112626	A	G	6	32485396	HLA-DRB5	3'UTR	Open_Sea	6	HLA-DQB1	32546546	32634594
Causal	rs3130342	cg17369694	8125436	9.51098	7.95679e-07	6.18318	0.0167164	0.00423627	1	0.0788881	1	6	32080146	A	C	6	32485396	HLA-DRB5	3'UTR	Open_Sea	6	HLA-DRB5	32485114	32498093
Causal	rs3134954	cg17369694	8125436	9.51098	7.95679e-07	6.18318	0.0167164	0.0056145	1	0.0788881	1	6	32071893	G	A	6	32485396	HLA-DRB5	3'UTR	Open_Sea	6	HLA-DRB5	32485114	32498093
Causal	rs3130279	cg17369694	8125436	10.6269	5.17478e-09	6.27324	0.011336	0.00830263	1	0.0894579	1	6	32112626	A	G	6	32485396	HLA-DRB5	3'UTR	Open_Sea	6	HLA-DRB5	32485114	32498093
Causal	rs1044506	cg17369694	8125447	11.2786	2.84885e-10	8.52237	4.84331e-07	0.0160699	1	0.0692729	1	6	32172065	A	C	6	32485396	HLA-DRB5	3'UTR	Open_Sea	6	HLA-DQB1	32546546	32634594
Causal	rs3131283	cg17369694	8125447	11.2786	2.84885e-10	8.52237	4.84331e-07	0.0160699	1	0.18139	1	6	32119898	A	G	6	32485396	HLA-DRB5	3'UTR	Open_Sea	6	HLA-DQB1	32546546	32634594
Causal	rs3130287	cg17369694	8125436	9.51098	7.95679e-07	6.18318	0.0167164	0.0268145	1	0.0788881	1	6	32050544	G	A	6	32485396	HLA-DRB5	3'UTR	Open_Sea	6	HLA-DRB5	32485114	32498093
Causal	rs2395165	cg17369694	8125436	8.55553	6.15169e-05	6.60066	0.0027246	0.028823	1	0.107906	1	6	32388144	G	A	6	32485396	HLA-DRB5	3'UTR	Open_Sea	6	HLA-DRB5	32485114	32498093
Causal	rs3132940	cg17369694	8125447	11.2786	2.84885e-10	8.52237	4.84331e-07	0.0313674	1	0.180312	1	6	32161396	A	C	6	32485396	HLA-DRB5	3'UTR	Open_Sea	6	HLA-DQB1	32546546	32634594
Causal	rs1800684	cg17369694	8125447	11.2786	2.84885e-10	8.52237	4.84331e-07	0.0330106	1	0.0946234	1	6	32151994	T	A	6	32485396	HLA-DRB5	3'UTR	Open_Sea	6	HLA-DQB1	32546546	32634594
Causal	rs3134943	cg17369694	8125447	11.2786	2.84885e-10	8.52237	4.84331e-07	0.0351758	1	0.0972797	1	6	32147761	A	G	6	32485396	HLA-DRB5	3'UTR	Open_Sea	6	HLA-DQB1	32546546	32634594
Causal	rs3134954	cg17416722	8125436	9.85389	1.68097e-07	6.18318	0.0167164	0.000582268	1	0.227045	1	6	32071893	G	A	6	32554385	HLA-DRB1	Body	S_Shelf	6	HLA-DRB5	32485114	32498093
Causal	rs3129954	cg17416722	8125436	8.33426	0.000168387	5.96384	0.042725	0.000757364	1	0.19061	1	6	32365580	A	G	6	32554385	HLA-DRB1	Body	S_Shelf	6	HLA-DRB5	32485114	32498093
Causal	rs3129948	cg17416722	8125436	8.33426	0.000168387	5.96384	0.042725	0.00101014	1	0.19061	1	6	32354644	C	A	6	32554385	HLA-DRB1	Body	S_Shelf	6	HLA-DRB5	32485114	32498093
Causal	rs3130279	cg17416722	8125447	10.8363	2.03073e-09	7.78751	1.36232e-05	0.00119886	1	0.206446	1	6	32112626	A	G	6	32554385	HLA-DRB1	Body	S_Shelf	6	HLA-DQB1	32546546	32634594
Causal	rs3130342	cg17416722	8125447	9.85389	1.68097e-07	7.39993	7.81792e-05	0.00145665	1	0.264111	1	6	32080146	A	C	6	32554385	HLA-DRB1	Body	S_Shelf	6	HLA-DQB1	32546546	32634594
Causal	rs9268199	cg17416722	8125447	8.4908	8.25983e-05	6.46914	0.00484234	0.0018034	1	0.147962	1	6	32278635	G	A	6	32554385	HLA-DRB1	Body	S_Shelf	6	HLA-DQB1	32546546	32634594
Causal	rs2395165	cg17416722	8125436	9.60364	5.22477e-07	6.60066	0.0027246	0.0034561	1	0.168088	1	6	32388144	G	A	6	32554385	HLA-DRB1	Body	S_Shelf	6	HLA-DRB5	32485114	32498093
Causal	rs3134954	cg17416722	8125447	9.85389	1.68097e-07	7.39993	7.81792e-05	0.00383653	1	0.264111	1	6	32071893	G	A	6	32554385	HLA-DRB1	Body	S_Shelf	6	HLA-DQB1	32546546	32634594
Causal	rs3130342	cg17416722	8125436	9.85389	1.68097e-07	6.18318	0.0167164	0.00498933	1	0.227045	1	6	32080146	A	C	6	32554385	HLA-DRB1	Body	S_Shelf	6	HLA-DRB5	32485114	32498093
Causal	rs3130279	cg17416722	8125436	10.8363	2.03073e-09	6.27324	0.011336	0.00580439	1	0.244715	1	6	32112626	A	G	6	32554385	HLA-DRB1	Body	S_Shelf	6	HLA-DRB5	32485114	32498093
Causal	rs3132963	cg17416722	8125436	15.8719	1.42607e-18	7.12553	0.000267062	0.0101052	1	0.259176	1	6	32320153	G	A	6	32554385	HLA-DRB1	Body	S_Shelf	6	HLA-DRB5	32485114	32498093
Causal	rs1800684	cg17416722	8125436	12.1575	6.07583e-12	7.20155	0.000190184	0.0103307	1	0.14679	1	6	32151994	T	A	6	32554385	HLA-DRB1	Body	S_Shelf	6	HLA-DRB5	32485114	32498093
Causal	rs3131283	cg17416722	8125436	12.1575	6.07583e-12	7.20155	0.000190184	0.0127853	1	0.173142	1	6	32119898	A	G	6	32554385	HLA-DRB1	Body	S_Shelf	6	HLA-DRB5	32485114	32498093
Causal	rs3117119	cg17416722	8125436	15.8053	1.84703e-18	7.26088	0.000145844	0.0140893	1	0.226311	1	6	32318610	G	A	6	32554385	HLA-DRB1	Body	S_Shelf	6	HLA-DRB5	32485114	32498093
Causal	rs3130283	cg17416722	8125447	12.1575	6.07583e-12	8.52237	4.84331e-07	0.014926	1	0.174993	1	6	32138545	A	C	6	32554385	HLA-DRB1	Body	S_Shelf	6	HLA-DQB1	32546546	32634594
Causal	rs3134943	cg17416722	8125436	12.1575	6.07583e-12	7.20155	0.000190184	0.0150189	1	0.121794	1	6	32147761	A	G	6	32554385	HLA-DRB1	Body	S_Shelf	6	HLA-DRB5	32485114	32498093
Causal	rs1800684	cg17416722	8125447	12.1575	6.07583e-12	8.52237	4.84331e-07	0.0158141	1	0.0869922	1	6	32151994	T	A	6	32554385	HLA-DRB1	Body	S_Shelf	6	HLA-DQB1	32546546	32634594
Causal	rs3132940	cg17416722	8125447	12.1575	6.07583e-12	8.52237	4.84331e-07	0.0158407	1	0.135144	1	6	32161396	A	C	6	32554385	HLA-DRB1	Body	S_Shelf	6	HLA-DQB1	32546546	32634594
Causal	rs3130283	cg17416722	8125436	12.1575	6.07583e-12	7.20155	0.000190184	0.0190177	1	0.155753	1	6	32138545	A	C	6	32554385	HLA-DRB1	Body	S_Shelf	6	HLA-DRB5	32485114	32498093
Causal	rs3129934	cg17416722	8125436	15.8053	1.84703e-18	7.26088	0.000145844	0.0199942	1	0.226311	1	6	32336187	A	G	6	32554385	HLA-DRB1	Body	S_Shelf	6	HLA-DRB5	32485114	32498093
Causal	rs9268103	cg17416722	8125436	14.3705	5.54834e-16	6.85523	0.000887695	0.0208407	1	0.348396	1	6	32245370	A	G	6	32554385	HLA-DRB1	Body	S_Shelf	6	HLA-DRB5	32485114	32498093
Causal	rs1044506	cg17416722	8125436	12.1575	6.07583e-12	7.20155	0.000190184	0.0213268	1	0.195654	1	6	32172065	A	C	6	32554385	HLA-DRB1	Body	S_Shelf	6	HLA-DRB5	32485114	32498093
Causal	rs9268148	cg17416722	8125436	14.3705	5.54834e-16	6.85523	0.000887695	0.0255069	1	0.348396	1	6	32259527	G	A	6	32554385	HLA-DRB1	Body	S_Shelf	6	HLA-DRB5	32485114	32498093
Causal	rs3132940	cg17416722	8125436	12.1575	6.07583e-12	7.20155	0.000190184	0.0263167	1	0.231725	1	6	32161396	A	C	6	32554385	HLA-DRB1	Body	S_Shelf	6	HLA-DRB5	32485114	32498093
Causal	rs3134943	cg17416722	8125447	12.1575	6.07583e-12	8.52237	4.84331e-07	0.0370743	1	0.0804812	1	6	32147761	A	G	6	32554385	HLA-DRB1	Body	S_Shelf	6	HLA-DQB1	32546546	32634594
Causal	rs3131283	cg17416722	8125447	12.1575	6.07583e-12	8.52237	4.84331e-07	0.037369	1	0.119103	1	6	32119898	A	G	6	32554385	HLA-DRB1	Body	S_Shelf	6	HLA-DQB1	32546546	32634594
Causal	rs1044506	cg17416722	8125447	12.1575	6.07583e-12	8.52237	4.84331e-07	0.0383056	1	0.0804812	1	6	32172065	A	C	6	32554385	HLA-DRB1	Body	S_Shelf	6	HLA-DQB1	32546546	32634594
Causal	rs6920338	cg17416722	8125436	14.0717	1.88118e-15	7.4286	6.8731e-05	0.0467522	1	0.238319	1	6	32288089	G	A	6	32554385	HLA-DRB1	Body	S_Shelf	6	HLA-DRB5	32485114	32498093
Causal	rs3104369	cg18052547	8125447	10.1343	4.73603e-08	6.45292	0.00519726	0.0295756	1	0.110782	1	6	32602482	A	G	6	32552547	HLA-DRB1	Body	S_Shore	6	HLA-DQB1	32546546	32634594
Causal	rs3130279	cg18052547	8125447	7.43704	0.00977454	7.78751	1.36232e-05	0.045623	1	0.0604723	1	6	32112626	A	G	6	32552547	HLA-DRB1	Body	S_Shore	6	HLA-DQB1	32546546	32634594
Causal	rs33320	cg18230493	8105456	7.82278	0.00171552	-6.49269	0.00436969	0.036522	1	0.094419	1	5	56206529	G	A	5	56204884	C5orf35	TSS1500	N_Shore	5	C5orf35	56205087	56213062
Causal	rs3132963	cg18424635	8125436	-7.84747	0.00153411	7.12553	0.000267062	0.0126548	1	0.0809181	1	6	32320153	G	A	6	32490421	HLA-DRB5	Body	S_Shore	6	HLA-DRB5	32485114	32498093
Causal	rs1044506	cg18424635	8125436	-7.97138	0.00087511	7.20155	0.000190184	0.0217286	1	0.0876782	1	6	32172065	A	C	6	32490421	HLA-DRB5	Body	S_Shore	6	HLA-DRB5	32485114	32498093
Causal	rs3131283	cg18424635	8125436	-7.97138	0.00087511	7.20155	0.000190184	0.0319762	1	0.089389	1	6	32119898	A	G	6	32490421	HLA-DRB5	Body	S_Shore	6	HLA-DRB5	32485114	32498093
Causal	rs3134943	cg18424635	8125436	-7.97138	0.00087511	7.20155	0.000190184	0.0322962	1	0.104566	1	6	32147761	A	G	6	32490421	HLA-DRB5	Body	S_Shore	6	HLA-DRB5	32485114	32498093
Causal	rs3117119	cg18424635	8125436	-7.93442	0.00103472	7.26088	0.000145844	0.0353875	1	0.0657289	1	6	32318610	G	A	6	32490421	HLA-DRB5	Body	S_Shore	6	HLA-DRB5	32485114	32498093
Causal	rs3129934	cg18424635	8125436	-7.93442	0.00103472	7.26088	0.000145844	0.0437594	1	0.102633	1	6	32336187	A	G	6	32490421	HLA-DRB5	Body	S_Shore	6	HLA-DRB5	32485114	32498093
Causal	rs3132940	cg18424635	8125436	-7.97138	0.00087511	7.20155	0.000190184	0.0499664	1	0.0843903	1	6	32161396	A	C	6	32490421	HLA-DRB5	Body	S_Shore	6	HLA-DRB5	32485114	32498093
Causal	rs2000468	cg20007245	8074962	7.28361	0.0194579	8.31201	1.26137e-06	0.0461902	1	0.0627246	1	22	24241611	C	A	22	24372913	LOC391322	TSS1500	Island	22	GSTT2	24299601	24303383
Causal	rs832402	cg20203395	8105456	9.82917	1.88e-07	-5.97383	0.0409469	0.036155	1	0.131397	1	5	56265168	G	A	5	56204925	C5orf35	TSS200	N_Shore	5	C5orf35	56205087	56213062
Causal	rs7589901	cg21550016	8044605	10.384	1.5382e-08	-6.88843	0.000766351	0.000452845	1	0.286037	1	2	113993344	C	A	2	113992930	PAX8;PAX8;PAX8;PAX8;PAX8;LOC440839;LOC654433	Body;Body;Body;Body;Body;Body;TSS1500	N_Shore	2	LOC654433	113993113	114024579
Causal	rs4849179	cg21550016	8044605	9.41835	1.21188e-06	-6.93375	0.000626865	0.00213555	1	0.159024	1	2	113985170	A	G	2	113992930	PAX8;PAX8;PAX8;PAX8;PAX8;LOC440839;LOC654433	Body;Body;Body;Body;Body;Body;TSS1500	N_Shore	2	LOC654433	113993113	114024579
Causal	rs4849179	cg21610815	8044605	9.85736	1.65479e-07	-6.93375	0.000626865	0.000999095	1	0.269503	1	2	113985170	A	G	2	113994035	PAX8;PAX8;LOC654433;PAX8;PAX8;PAX8;LOC440839	Body;Body;Body;Body;Body;Body;Body	Island	2	LOC654433	113993113	114024579
Causal	rs9270856	cg22933800	8125447	10.6228	5.27043e-09	5.99115	0.0380369	0.00211007	1	0.0961566	1	6	32570839	A	G	6	32605704	HLA-DQA1	Body	Open_Sea	6	HLA-DQB1	32546546	32634594
Causal	rs9271100	cg22933800	8125447	10.6228	5.27043e-09	5.99115	0.0380369	0.00280879	1	0.0961566	1	6	32576478	A	G	6	32605704	HLA-DQA1	Body	Open_Sea	6	HLA-DQB1	32546546	32634594
Causal	rs9271170	cg22933800	8125447	10.6228	5.27043e-09	5.99115	0.0380369	0.00778537	1	0.0961566	1	6	32577889	A	G	6	32605704	HLA-DQA1	Body	Open_Sea	6	HLA-DQB1	32546546	32634594
Causal	rs9273349	cg22984282	8125447	-7.86636	0.00140839	7.06855	0.000344287	0.000488164	1	0.0830627	1	6	32625869	A	G	6	32632568	HLA-DQB1	Body	Island	6	HLA-DQB1	32546546	32634594
Causal	rs3135006	cg22984282	8125447	-12.021	1.09874e-11	9.73867	1.91763e-09	0.00860061	1	0.0689326	1	6	32667119	A	G	6	32632568	HLA-DQB1	Body	Island	6	HLA-DQB1	32546546	32634594
Causal	rs9273448	cg22984282	8125447	-12.6637	6.87713e-13	9.06674	4.06083e-08	0.0167285	1	0.102643	1	6	32627747	A	G	6	32632568	HLA-DQB1	Body	Island	6	HLA-DQB1	32546546	32634594
Causal	rs9273349	cg24180805	8125447	7.44615	0.00938232	7.06855	0.000344287	0.0377196	1	0.0579481	1	6	32625869	A	G	6	32556093	HLA-DRB1	Body	S_Shelf	6	HLA-DQB1	32546546	32634594
Causal	rs1063355	cg24180805	8125447	7.44615	0.00938232	7.06855	0.000344287	0.0421957	1	0.0753984	1	6	32627714	A	C	6	32556093	HLA-DRB1	Body	S_Shelf	6	HLA-DQB1	32546546	32634594
Causal	rs7763262	cg24242384	8125447	-7.12509	0.0395261	6.16197	0.0183129	0.0007918	1	0.104888	1	6	32424882	A	G	6	32551954	HLA-DRB1	Body	Island	6	HLA-DQB1	32546546	32634594
Causal	rs1800684	cg24242384	8125447	-10.5418	7.57751e-09	8.52237	4.84331e-07	0.00149434	1	0.0534256	1	6	32151994	T	A	6	32551954	HLA-DRB1	Body	Island	6	HLA-DQB1	32546546	32634594
Causal	rs3130283	cg24242384	8125447	-10.5418	7.57751e-09	8.52237	4.84331e-07	0.00229038	1	0.0534256	1	6	32138545	A	C	6	32551954	HLA-DRB1	Body	Island	6	HLA-DQB1	32546546	32634594
Causal	rs2395165	cg24242384	8125436	-8.05884	0.000588546	6.60066	0.0027246	0.00275262	1	0.0502761	1	6	32388144	G	A	6	32551954	HLA-DRB1	Body	Island	6	HLA-DRB5	32485114	32498093
Causal	rs3130279	cg24242384	8125436	-9.63188	4.59662e-07	6.27324	0.011336	0.0031499	1	0.0775144	1	6	32112626	A	G	6	32551954	HLA-DRB1	Body	Island	6	HLA-DRB5	32485114	32498093
Causal	rs3134943	cg24242384	8125447	-10.5418	7.57751e-09	8.52237	4.84331e-07	0.00444128	1	0.0534256	1	6	32147761	A	G	6	32551954	HLA-DRB1	Body	Island	6	HLA-DQB1	32546546	32634594
Causal	rs1044506	cg24242384	8125447	-10.5418	7.57751e-09	8.52237	4.84331e-07	0.00682525	1	0.0670868	1	6	32172065	A	C	6	32551954	HLA-DRB1	Body	Island	6	HLA-DQB1	32546546	32634594
Causal	rs9268148	cg24242384	8125447	-10.7502	2.98229e-09	8.27185	1.51406e-06	0.00730428	1	0.0627145	1	6	32259527	G	A	6	32551954	HLA-DRB1	Body	Island	6	HLA-DQB1	32546546	32634594
Causal	rs3130342	cg24242384	8125436	-8.84542	1.64318e-05	6.18318	0.0167164	0.00955876	1	0.0764728	1	6	32080146	A	C	6	32551954	HLA-DRB1	Body	Island	6	HLA-DRB5	32485114	32498093
Causal	rs3131283	cg24242384	8125447	-10.5418	7.57751e-09	8.52237	4.84331e-07	0.0109512	1	0.0608583	1	6	32119898	A	G	6	32551954	HLA-DRB1	Body	Island	6	HLA-DQB1	32546546	32634594
Causal	rs3132940	cg24242384	8125447	-10.5418	7.57751e-09	8.52237	4.84331e-07	0.0125225	1	0.0614512	1	6	32161396	A	C	6	32551954	HLA-DRB1	Body	Island	6	HLA-DQB1	32546546	32634594
Causal	rs3134954	cg24242384	8125436	-8.84542	1.64318e-05	6.18318	0.0167164	0.012581	1	0.0764728	1	6	32071893	G	A	6	32551954	HLA-DRB1	Body	Island	6	HLA-DRB5	32485114	32498093
Causal	rs3117119	cg24242384	8125447	-12.2912	3.40871e-12	8.65151	2.69017e-07	0.0147258	1	0.0697781	1	6	32318610	G	A	6	32551954	HLA-DRB1	Body	Island	6	HLA-DQB1	32546546	32634594
Causal	rs3132963	cg24242384	8125447	-12.018	1.11331e-11	8.43582	7.18172e-07	0.0211061	1	0.124138	1	6	32320153	G	A	6	32551954	HLA-DRB1	Body	Island	6	HLA-DQB1	32546546	32634594
Causal	rs3129934	cg24242384	8125447	-12.2912	3.40871e-12	8.65151	2.69017e-07	0.0306152	1	0.0992033	1	6	32336187	A	G	6	32551954	HLA-DRB1	Body	Island	6	HLA-DQB1	32546546	32634594
Causal	rs3134943	cg24242384	8125436	-10.5418	7.57751e-09	7.20155	0.000190184	0.0423738	1	0.117103	1	6	32147761	A	G	6	32551954	HLA-DRB1	Body	Island	6	HLA-DRB5	32485114	32498093
Causal	rs1800684	cg24242384	8125436	-10.5418	7.57751e-09	7.20155	0.000190184	0.0434817	1	0.154116	1	6	32151994	T	A	6	32551954	HLA-DRB1	Body	Island	6	HLA-DRB5	32485114	32498093
Causal	rs2186366	cg24846343	8071809	-9.91332	1.28468e-07	7.6417	2.63239e-05	0.000420915	1	0.128642	1	22	24254113	G	A	22	24311635	DDTL	Body	S_Shore	22	GSTT2	24322324	24326103
Causal	rs2000468	cg24846343	8074962	-11.2283	3.55879e-10	8.31201	1.26137e-06	0.000423916	1	0.129612	1	22	24241611	C	A	22	24311635	DDTL	Body	S_Shore	22	GSTT2	24299601	24303383
Causal	rs5760102	cg24846343	8074980	-9.91332	1.28468e-07	-5.96849	0.0418874	0.0100762	1	0.0550801	1	22	24248761	A	G	22	24311635	DDTL	Body	S_Shore	22	GSTT1	24376141	24384276
Causal	rs2330635	cg24846343	8074980	-9.91332	1.28468e-07	-5.96849	0.0418874	0.010659	1	0.0681169	1	22	24251344	A	G	22	24311635	DDTL	Body	S_Shore	22	GSTT1	24376141	24384276
Causal	rs2739338	cg24846343	8071809	-14.7984	9.84656e-17	10.1555	2.91349e-10	0.0175049	1	0.0935199	1	22	24297130	A	G	22	24311635	DDTL	Body	S_Shore	22	GSTT2	24322324	24326103
Causal	rs1007888	cg24846343	8074980	-11.2283	3.55879e-10	-8.29509	1.36222e-06	0.0283373	1	0.0734887	1	22	24241101	G	A	22	24311635	DDTL	Body	S_Shore	22	GSTT1	24376141	24384276
Causal	rs2739338	cg24846343	8074962	-14.7984	9.84656e-17	10.1555	2.91349e-10	0.029817	1	0.141761	1	22	24297130	A	G	22	24311635	DDTL	Body	S_Shore	22	GSTT2	24299601	24303383
Causal	rs9268199	cg25140213	8125447	8.17204	0.000352008	6.46914	0.00484234	0.000459412	1	0.208329	1	6	32278635	G	A	6	32522683	HLA-DRB6	Body	Open_Sea	6	HLA-DQB1	32546546	32634594
Causal	rs3134954	cg25140213	8125447	9.59673	5.39119e-07	7.39993	7.81792e-05	0.000539521	1	0.298484	1	6	32071893	G	A	6	32522683	HLA-DRB6	Body	Open_Sea	6	HLA-DQB1	32546546	32634594
Causal	rs3129954	cg25140213	8125436	7.33578	0.0154008	5.96384	0.042725	0.000590143	1	0.0637831	1	6	32365580	A	G	6	32522683	HLA-DRB6	Body	Open_Sea	6	HLA-DRB5	32485114	32498093
Causal	rs3134954	cg25140213	8125436	9.59673	5.39119e-07	6.18318	0.0167164	0.000651241	1	0.166596	1	6	32071893	G	A	6	32522683	HLA-DRB6	Body	Open_Sea	6	HLA-DRB5	32485114	32498093
Causal	rs3129955	cg25140213	8125436	7.33578	0.0154008	5.96384	0.042725	0.00066768	1	0.0637831	1	6	32365840	A	G	6	32522683	HLA-DRB6	Body	Open_Sea	6	HLA-DRB5	32485114	32498093
Causal	rs3130287	cg25140213	8125447	9.59673	5.39119e-07	7.39993	7.81792e-05	0.00151904	1	0.298484	1	6	32050544	G	A	6	32522683	HLA-DRB6	Body	Open_Sea	6	HLA-DQB1	32546546	32634594
Causal	rs3130287	cg25140213	8125436	9.59673	5.39119e-07	6.18318	0.0167164	0.00201498	1	0.166596	1	6	32050544	G	A	6	32522683	HLA-DRB6	Body	Open_Sea	6	HLA-DRB5	32485114	32498093
Causal	rs3130342	cg25140213	8125436	9.59673	5.39119e-07	6.18318	0.0167164	0.0032326	1	0.166596	1	6	32080146	A	C	6	32522683	HLA-DRB6	Body	Open_Sea	6	HLA-DRB5	32485114	32498093
Causal	rs3130279	cg25140213	8125436	10.5239	8.21159e-09	6.27324	0.011336	0.00337262	1	0.177772	1	6	32112626	A	G	6	32522683	HLA-DRB6	Body	Open_Sea	6	HLA-DRB5	32485114	32498093
Causal	rs3130279	cg25140213	8125447	10.5239	8.21159e-09	7.78751	1.36232e-05	0.00461151	1	0.2585	1	6	32112626	A	G	6	32522683	HLA-DRB6	Body	Open_Sea	6	HLA-DQB1	32546546	32634594
Causal	rs3131283	cg25140213	8125447	12.0408	1.00815e-11	8.52237	4.84331e-07	0.00702645	1	0.160079	1	6	32119898	A	G	6	32522683	HLA-DRB6	Body	Open_Sea	6	HLA-DQB1	32546546	32634594
Causal	rs2395165	cg25140213	8125436	9.14131	4.27185e-06	6.60066	0.0027246	0.00754977	1	0.0925147	1	6	32388144	G	A	6	32522683	HLA-DRB6	Body	Open_Sea	6	HLA-DRB5	32485114	32498093
Causal	rs1800684	cg25140213	8125447	12.0408	1.00815e-11	8.52237	4.84331e-07	0.00820693	1	0.160079	1	6	32151994	T	A	6	32522683	HLA-DRB6	Body	Open_Sea	6	HLA-DQB1	32546546	32634594
Causal	rs3134943	cg25140213	8125447	12.0408	1.00815e-11	8.52237	4.84331e-07	0.0086759	1	0.160079	1	6	32147761	A	G	6	32522683	HLA-DRB6	Body	Open_Sea	6	HLA-DQB1	32546546	32634594
Causal	rs1044506	cg25140213	8125447	12.0408	1.00815e-11	8.52237	4.84331e-07	0.00907948	1	0.160079	1	6	32172065	A	C	6	32522683	HLA-DRB6	Body	Open_Sea	6	HLA-DQB1	32546546	32634594
Causal	rs3132940	cg25140213	8125447	12.0408	1.00815e-11	8.52237	4.84331e-07	0.0103177	1	0.160079	1	6	32161396	A	C	6	32522683	HLA-DRB6	Body	Open_Sea	6	HLA-DQB1	32546546	32634594
Causal	rs9268103	cg25140213	8125436	13.2352	6.09005e-14	6.85523	0.000887695	0.0127308	1	0.244492	1	6	32245370	A	G	6	32522683	HLA-DRB6	Body	Open_Sea	6	HLA-DRB5	32485114	32498093
Causal	rs3130283	cg25140213	8125447	12.0408	1.00815e-11	8.52237	4.84331e-07	0.0134214	1	0.160079	1	6	32138545	A	C	6	32522683	HLA-DRB6	Body	Open_Sea	6	HLA-DQB1	32546546	32634594
Causal	rs3132946	cg25140213	8125447	13.1887	7.40763e-14	9.28626	1.49558e-08	0.0148087	1	0.134393	1	6	32190028	A	G	6	32522683	HLA-DRB6	Body	Open_Sea	6	HLA-DQB1	32546546	32634594
Causal	rs3130283	cg25140213	8125436	12.0408	1.00815e-11	7.20155	0.000190184	0.0184485	1	0.196721	1	6	32138545	A	C	6	32522683	HLA-DRB6	Body	Open_Sea	6	HLA-DRB5	32485114	32498093
Causal	rs1800684	cg25140213	8125436	12.0408	1.00815e-11	7.20155	0.000190184	0.0199792	1	0.156081	1	6	32151994	T	A	6	32522683	HLA-DRB6	Body	Open_Sea	6	HLA-DRB5	32485114	32498093
Causal	rs3132963	cg25140213	8125447	14.4629	3.81258e-16	8.43582	7.18172e-07	0.0218667	1	0.188496	1	6	32320153	G	A	6	32522683	HLA-DRB6	Body	Open_Sea	6	HLA-DQB1	32546546	32634594
Causal	rs3132940	cg25140213	8125436	12.0408	1.00815e-11	7.20155	0.000190184	0.0270484	1	0.0916473	1	6	32161396	A	C	6	32522683	HLA-DRB6	Body	Open_Sea	6	HLA-DRB5	32485114	32498093
Causal	rs3117119	cg25140213	8125436	14.7792	1.06384e-16	7.26088	0.000145844	0.0307164	1	0.15995	1	6	32318610	G	A	6	32522683	HLA-DRB6	Body	Open_Sea	6	HLA-DRB5	32485114	32498093
Causal	rs3129934	cg25140213	8125447	14.7792	1.06384e-16	8.65151	2.69017e-07	0.0321818	1	0.121814	1	6	32336187	A	G	6	32522683	HLA-DRB6	Body	Open_Sea	6	HLA-DQB1	32546546	32634594
Causal	rs1044506	cg25140213	8125436	12.0408	1.00815e-11	7.20155	0.000190184	0.0324671	1	0.143006	1	6	32172065	A	C	6	32522683	HLA-DRB6	Body	Open_Sea	6	HLA-DRB5	32485114	32498093
Causal	rs3131283	cg25140213	8125436	12.0408	1.00815e-11	7.20155	0.000190184	0.0358785	1	0.12435	1	6	32119898	A	G	6	32522683	HLA-DRB6	Body	Open_Sea	6	HLA-DRB5	32485114	32498093
Causal	rs9268148	cg25140213	8125447	13.2352	6.09005e-14	8.27185	1.51406e-06	0.0409292	1	0.139914	1	6	32259527	G	A	6	32522683	HLA-DRB6	Body	Open_Sea	6	HLA-DQB1	32546546	32634594
Causal	rs3117119	cg25140213	8125447	14.7792	1.06384e-16	8.65151	2.69017e-07	0.0409953	1	0.142946	1	6	32318610	G	A	6	32522683	HLA-DRB6	Body	Open_Sea	6	HLA-DQB1	32546546	32634594
Causal	rs3129934	cg25140213	8125436	14.7792	1.06384e-16	7.26088	0.000145844	0.0412985	1	0.160806	1	6	32336187	A	G	6	32522683	HLA-DRB6	Body	Open_Sea	6	HLA-DRB5	32485114	32498093
Causal	rs9268103	cg25140213	8125447	13.2352	6.09005e-14	8.27185	1.51406e-06	0.0429341	1	0.140867	1	6	32245370	A	G	6	32522683	HLA-DRB6	Body	Open_Sea	6	HLA-DQB1	32546546	32634594
Causal	rs9268148	cg25140213	8125436	13.2352	6.09005e-14	6.85523	0.000887695	0.0477416	1	0.244492	1	6	32259527	G	A	6	32522683	HLA-DRB6	Body	Open_Sea	6	HLA-DRB5	32485114	32498093
Causal	rs9275596	cg25372449	8125447	7.23144	0.024577	6.61294	0.0025817	0.0306063	1	0.0717851	1	6	32681631	G	A	6	32490350	HLA-DRB5	Body	S_Shore	6	HLA-DQB1	32546546	32634594
Causal	rs2739338	cg25703541	8074980	8.21272	0.000292611	-8.0001	5.20109e-06	0.0129095	1	0.051685	1	22	24297130	A	G	22	24373054	LOC391322	TSS200	Island	22	GSTT1	24376141	24384276
Causal	rs2000468	cg25703541	8074962	8.25531	0.000241104	8.31201	1.26137e-06	0.0146701	1	0.0589	1	22	24241611	C	A	22	24373054	LOC391322	TSS200	Island	22	GSTT2	24299601	24303383
Causal	rs1007888	cg25703541	8074962	8.25531	0.000241104	8.31201	1.26137e-06	0.021326	1	0.0717077	1	22	24241101	G	A	22	24373054	LOC391322	TSS200	Island	22	GSTT2	24299601	24303383
Causal	rs6918464	cg26725201	8123637	11.0756	7.00196e-10	-7.80152	1.27867e-05	0.0062127	1	0.100279	1	6	3032804	G	A	6	3023598		Intergenic	Open_Sea	6	NQO2	3019215	3024130
Causal	rs6920099	cg26725201	8123637	10.0398	7.25327e-08	-6.99603	0.000475403	0.0121172	1	0.0679218	1	6	3035613	A	G	6	3023598		Intergenic	Open_Sea	6	NQO2	3019215	3024130
Causal	rs5747018	cg27534599	8074237	-9.10563	5.025e-06	6.49031	0.00441514	0.0306098	1	0.189522	1	22	17677699	G	A	22	17680477	CECR1;CECR1;CECR1	Body;1stExon;5'UTR	Open_Sea	22	CECR1	17660192	17690779
Reactive	rs113413	cg20007245	8074980	7.72324	0.00269069	-9.41795	8.21944e-09	0.774513	1	1.51153e-06	0.00423983	22	24292264	G	A	22	24372913	LOC391322	TSS1500	Island	22	GSTT1	24376141	24384276
Reactive	rs3135006	cg00440797	8125447	7.44245	0.00953971	9.73867	1.91763e-09	0.148572	1	1.11856e-05	0.0313645	6	32667119	A	G	6	32493873	HLA-DRB5	Body	S_Shelf	6	HLA-DQB1	32546546	32634594
Reactive	rs3135006	cg24242384	8125447	-7.21011	0.027037	9.73867	1.91763e-09	0.107788	1	4.73062e-05	0.132552	6	32667119	A	G	6	32551954	HLA-DRB1	Body	Island	6	HLA-DQB1	32546546	32634594
Reactive	rs3135006	cg17416722	8125447	7.10669	0.0429054	9.73867	1.91763e-09	0.126981	1	5.82124e-05	0.163053	6	32667119	A	G	6	32554385	HLA-DRB1	Body	S_Shelf	6	HLA-DQB1	32546546	32634594
Reactive	rs3135352	cg02919082	8125447	7.09655	0.0448902	9.8705	1.05563e-09	0.0798303	1	0.000120542	0.337156	6	32392906	C	A	6	32605694	HLA-DQA1	Body	Open_Sea	6	HLA-DQB1	32546546	32634594
Reactive	rs3135391	cg02919082	8125447	7.09655	0.0448902	9.8705	1.05563e-09	0.0798303	1	0.000173163	0.482953	6	32410987	A	G	6	32605694	HLA-DQA1	Body	Open_Sea	6	HLA-DQB1	32546546	32634594
Reactive	rs3135006	cg00119778	8125447	7.32647	0.0160574	9.73867	1.91763e-09	0.122448	1	0.000256442	0.714448	6	32667119	A	G	6	32466447		Intergenic	Open_Sea	6	HLA-DQB1	32546546	32634594
Reactive	rs3129889	cg02919082	8125447	7.09655	0.0448902	9.8705	1.05563e-09	0.0798303	1	0.000367794	1	6	32413545	G	A	6	32605694	HLA-DQA1	Body	Open_Sea	6	HLA-DQB1	32546546	32634594
Reactive	rs3129868	cg02919082	8125447	7.09655	0.0448902	9.8705	1.05563e-09	0.0798303	1	0.000454296	1	6	32404377	A	C	6	32605694	HLA-DQA1	Body	Open_Sea	6	HLA-DQB1	32546546	32634594
Reactive	rs3135388	cg02919082	8125447	7.09655	0.0448902	9.8705	1.05563e-09	0.0798303	1	0.000542393	1	6	32413051	A	G	6	32605694	HLA-DQA1	Body	Open_Sea	6	HLA-DQB1	32546546	32634594
Reactive	rs3135006	cg25140213	8125447	7.30611	0.0175925	9.73867	1.91763e-09	0.0724512	1	0.000580729	1	6	32667119	A	G	6	32522683	HLA-DRB6	Body	Open_Sea	6	HLA-DQB1	32546546	32634594
Reactive	rs3129860	cg02919082	8125447	7.09655	0.0448902	9.8705	1.05563e-09	0.0798303	1	0.000643423	1	6	32401079	A	G	6	32605694	HLA-DQA1	Body	Open_Sea	6	HLA-DQB1	32546546	32634594
Reactive	rs9270986	cg02919082	8125447	7.09655	0.0448902	9.8705	1.05563e-09	0.0798303	1	0.000681499	1	6	32574060	A	C	6	32605694	HLA-DQA1	Body	Open_Sea	6	HLA-DQB1	32546546	32634594
Reactive	rs9271366	cg02919082	8125447	7.09655	0.0448902	9.8705	1.05563e-09	0.0798303	1	0.00085376	1	6	32586854	G	A	6	32605694	HLA-DQA1	Body	Open_Sea	6	HLA-DQB1	32546546	32634594
Reactive	rs2739338	cg20007245	8074980	7.1316	0.038394	-8.0001	5.20109e-06	0.415512	1	0.000959823	1	22	24297130	A	G	22	24372913	LOC391322	TSS1500	Island	22	GSTT1	24376141	24384276
Reactive	rs9273448	cg04461101	8125447	7.12127	0.0402042	9.06674	4.06083e-08	0.0556731	1	0.00113848	1	6	32627747	A	G	6	32515251		Intergenic	Open_Sea	6	HLA-DQB1	32546546	32634594
Reactive	rs1007888	cg20007245	8074980	7.28361	0.0194579	-8.29509	1.36222e-06	0.13126	1	0.00210485	1	22	24241101	G	A	22	24372913	LOC391322	TSS1500	Island	22	GSTT1	24376141	24384276
Reactive	rs2000468	cg20007245	8074980	7.28361	0.0194579	-8.29509	1.36222e-06	0.13126	1	0.00210485	1	22	24241611	C	A	22	24372913	LOC391322	TSS1500	Island	22	GSTT1	24376141	24384276
Reactive	rs7601374	cg23995753	8056113	7.44403	0.00947208	-8.51409	5.02947e-07	0.0673965	1	0.0100315	1	2	160754050	A	G	2	160760732	LY75	Body	Island	2	LY75	160659872	160761247
Reactive	rs6735923	cg23995753	8056113	7.46265	0.00871152	-8.49976	5.3683e-07	0.0651359	1	0.0174035	1	2	160769588	A	G	2	160760732	LY75	Body	Island	2	LY75	160659872	160761247
Reactive	rs10521434	cg14181724	8155747	-8.99689	8.24378e-06	8.30462	1.30448e-06	0.0500177	1	0.0195265	1	9	72448995	A	G	9	72436057	C9orf135	Body	Open_Sea	9	C9orf135	72435709	72521148
Reactive	rs17553284	cg12504148	7968872	9.06121	6.15106e-06	-9.34762	1.13152e-08	0.0630624	1	0.0242244	1	13	43597706	A	G	13	43597331	DNAJC15	TSS200	N_Shore	13	DNAJC15	43597339	43683306
Reactive	rs2739338	cg25703541	8071809	8.21272	0.000292611	10.1555	2.91349e-10	0.128508	1	0.0288807	1	22	24297130	A	G	22	24373054	LOC391322	TSS200	Island	22	GSTT2	24322324	24326103
Reactive	rs2000468	cg12419862	8071809	8.43229	0.000107799	8.31201	1.26137e-06	0.0676843	1	0.0302892	1	22	24241611	C	A	22	24373484	LOC391322	Body	Island	22	GSTT2	24322324	24326103
Reactive	rs1007888	cg04234412	8074962	7.5379	0.00620882	8.31201	1.26137e-06	0.0630239	1	0.0373409	1	22	24241101	G	A	22	24373322	LOC391322	Body	Island	22	GSTT2	24299601	24303383
Reactive	rs3020061	cg06776644	7943103	7.30786	0.0174548	-6.87208	0.000823902	0.0671421	1	0.037709	1	11	93063200	A	G	11	93218074	C11orf75	5'UTR	Open_Sea	11	CCDC67	93063156	93171636
Reactive	rs2140724	cg06960717	8139840	7.159	0.0339743	-7.19417	0.00019656	0.0696709	1	0.0382418	1	7	64456549	A	G	7	64894780		Intergenic	Open_Sea	7	ERV3-1	64451590	64453404
Reactive	rs2000468	cg04234412	8071809	7.5379	0.00620882	8.31201	1.26137e-06	0.0579861	1	0.0408178	1	22	24241611	C	A	22	24373322	LOC391322	Body	Island	22	GSTT2	24322324	24326103
Reactive	rs3130279	cg18424635	8125447	-7.12581	0.0393985	7.78751	1.36232e-05	0.0683728	1	0.0449151	1	6	32112626	A	G	6	32490421	HLA-DRB5	Body	S_Shore	6	HLA-DQB1	32546546	32634594
Reactive	rs9271100	cg15708909	8125447	-9.27128	2.3649e-06	5.99115	0.0380369	0.0822924	1	0.0484611	1	6	32576478	A	G	6	32487314	HLA-DRB5	Body	N_Shelf	6	HLA-DQB1	32546546	32634594
Reactive	rs7601374	cg06573604	8056113	7.30893	0.0173711	-8.51409	5.02947e-07	0.147875	1	0.0490715	1	2	160754050	A	G	2	160760825	LY75	Body	Island	2	LY75	160659872	160761247
Independent	rs3823358	cg00082981	8179049	-8.40433	0.000122425	6.01765	0.0339746	0.970053	1	0.970053	1	6	29942205	A	G	6	29911339	HLA-A	Body	Island	6	HLA-J	29974373	29977635
Independent	rs6710467	cg00091827	8054945	13.9001	3.812e-15	-6.84488	0.000929298	0.850497	1	0.850497	1	2	127889932	A	G	2	127863656	BIN1;BIN1;BIN1;BIN1;BIN1;BIN1;BIN1;BIN1;BIN1;BIN1	Body;Body;Body;Body;Body;Body;Body;Body;Body;Body	Island	2	BIN1	127805603	127864864
Independent	rs9273448	cg00119778	8125461	7.502	0.00729815	6.8846	0.000779444	0.162191	1	0.161667	1	6	32627747	A	G	6	32466447		Intergenic	Open_Sea	6	HLA-DQB1	32626434	32627216
Independent	rs3135006	cg00119778	8125461	7.32647	0.0160574	7.10786	0.000288952	0.172759	1	0.153106	1	6	32667119	A	G	6	32466447		Intergenic	Open_Sea	6	HLA-DQB1	32626434	32627216
Independent	rs9271055	cg00119778	8125447	19.2067	6.92985e-24	9.18616	2.35812e-08	0.842002	1	0.842002	1	6	32575369	C	A	6	32466447		Intergenic	Open_Sea	6	HLA-DQB1	32546546	32634594
Independent	rs28490179	cg00119778	8125436	15.6977	2.80709e-18	7.37992	8.55304e-05	0.859009	1	0.859009	1	6	32519005	G	A	6	32466447		Intergenic	Open_Sea	6	HLA-DRB5	32485114	32498093
Independent	rs3129860	cg00119778	8125447	20.6091	5.99623e-26	9.8705	1.05563e-09	0.900879	1	0.900879	1	6	32401079	A	G	6	32466447		Intergenic	Open_Sea	6	HLA-DQB1	32546546	32634594
Independent	rs3129868	cg00119778	8125447	20.6091	5.99623e-26	9.8705	1.05563e-09	0.900879	1	0.900879	1	6	32404377	A	C	6	32466447		Intergenic	Open_Sea	6	HLA-DQB1	32546546	32634594
Independent	rs3129889	cg00119778	8125447	20.6091	5.99623e-26	9.8705	1.05563e-09	0.900879	1	0.900879	1	6	32413545	G	A	6	32466447		Intergenic	Open_Sea	6	HLA-DQB1	32546546	32634594
Independent	rs3135352	cg00119778	8125447	20.6091	5.99623e-26	9.8705	1.05563e-09	0.900879	1	0.900879	1	6	32392906	C	A	6	32466447		Intergenic	Open_Sea	6	HLA-DQB1	32546546	32634594
Independent	rs3135388	cg00119778	8125447	20.6091	5.99623e-26	9.8705	1.05563e-09	0.900879	1	0.900879	1	6	32413051	A	G	6	32466447		Intergenic	Open_Sea	6	HLA-DQB1	32546546	32634594
Independent	rs3135391	cg00119778	8125447	20.6091	5.99623e-26	9.8705	1.05563e-09	0.900879	1	0.900879	1	6	32410987	A	G	6	32466447		Intergenic	Open_Sea	6	HLA-DQB1	32546546	32634594
Independent	rs9270986	cg00119778	8125447	20.6091	5.99623e-26	9.8705	1.05563e-09	0.900879	1	0.900879	1	6	32574060	A	C	6	32466447		Intergenic	Open_Sea	6	HLA-DQB1	32546546	32634594
Independent	rs9271366	cg00119778	8125447	20.6091	5.99623e-26	9.8705	1.05563e-09	0.900879	1	0.900879	1	6	32586854	G	A	6	32466447		Intergenic	Open_Sea	6	HLA-DQB1	32546546	32634594
Independent	rs3129860	cg00119778	8125436	20.6091	5.99623e-26	9.12468	3.11947e-08	0.909077	1	0.909077	1	6	32401079	A	G	6	32466447		Intergenic	Open_Sea	6	HLA-DRB5	32485114	32498093
Independent	rs3129868	cg00119778	8125436	20.6091	5.99623e-26	9.12468	3.11947e-08	0.909077	1	0.909077	1	6	32404377	A	C	6	32466447		Intergenic	Open_Sea	6	HLA-DRB5	32485114	32498093
Independent	rs3129889	cg00119778	8125436	20.6091	5.99623e-26	9.12468	3.11947e-08	0.909077	1	0.909077	1	6	32413545	G	A	6	32466447		Intergenic	Open_Sea	6	HLA-DRB5	32485114	32498093
Independent	rs3135352	cg00119778	8125436	20.6091	5.99623e-26	9.12468	3.11947e-08	0.909077	1	0.909077	1	6	32392906	C	A	6	32466447		Intergenic	Open_Sea	6	HLA-DRB5	32485114	32498093
Independent	rs3135388	cg00119778	8125436	20.6091	5.99623e-26	9.12468	3.11947e-08	0.909077	1	0.909077	1	6	32413051	A	G	6	32466447		Intergenic	Open_Sea	6	HLA-DRB5	32485114	32498093
Independent	rs3135391	cg00119778	8125436	20.6091	5.99623e-26	9.12468	3.11947e-08	0.909077	1	0.909077	1	6	32410987	A	G	6	32466447		Intergenic	Open_Sea	6	HLA-DRB5	32485114	32498093
Independent	rs9270986	cg00119778	8125436	20.6091	5.99623e-26	9.12468	3.11947e-08	0.909077	1	0.909077	1	6	32574060	A	C	6	32466447		Intergenic	Open_Sea	6	HLA-DRB5	32485114	32498093
Independent	rs9271366	cg00119778	8125436	20.6091	5.99623e-26	9.12468	3.11947e-08	0.909077	1	0.909077	1	6	32586854	G	A	6	32466447		Intergenic	Open_Sea	6	HLA-DRB5	32485114	32498093
Independent	rs9271055	cg00119778	8125436	19.2067	6.92985e-24	8.70157	2.14178e-07	0.947223	1	0.947223	1	6	32575369	C	A	6	32466447		Intergenic	Open_Sea	6	HLA-DRB5	32485114	32498093
Independent	rs28490179	cg00119778	8125447	15.6977	2.80709e-18	8.28608	1.41921e-06	0.979663	1	0.979663	1	6	32519005	G	A	6	32466447		Intergenic	Open_Sea	6	HLA-DQB1	32546546	32634594
Independent	rs3807031	cg00206463	8179049	7.77048	0.00217333	6.2742	0.0112892	0.752418	1	0.815247	1	6	30033884	A	C	6	30179435	TRIM26	5'UTR	N_Shore	6	HLA-J	29974373	29977635
Independent	rs9348834	cg00206463	8179049	7.34434	0.0148209	6.03489	0.0315646	0.818165	1	0.818165	1	6	29864497	A	G	6	30179435	TRIM26	5'UTR	N_Shore	6	HLA-J	29974373	29977635
Independent	rs9380146	cg00206463	8179049	7.34434	0.0148209	6.03489	0.0315646	0.818165	1	0.818165	1	6	29817244	A	G	6	30179435	TRIM26	5'UTR	N_Shore	6	HLA-J	29974373	29977635
Independent	rs3104369	cg00211215	8125447	-8.693	3.28965e-05	6.45292	0.00519726	0.0896232	1	0.0871833	1	6	32602482	A	G	6	32552246	HLA-DRB1	Body	Island	6	HLA-DQB1	32546546	32634594
Independent	rs28490179	cg00211215	8125447	-7.49656	0.00747887	8.28608	1.41921e-06	0.30091	1	0.30091	1	6	32519005	G	A	6	32552246	HLA-DRB1	Body	Island	6	HLA-DQB1	32546546	32634594
Independent	rs17843604	cg00211215	8125463	7.28333	0.0194825	-6.19672	0.0157701	0.316799	1	0.337563	1	6	32620283	A	G	6	32552246	HLA-DRB1	Body	Island	6	---	32723467	32731468
Independent	rs3129860	cg00211215	8125447	-7.42907	0.0101312	9.8705	1.05563e-09	0.388256	1	0.388256	1	6	32401079	A	G	6	32552246	HLA-DRB1	Body	Island	6	HLA-DQB1	32546546	32634594
Independent	rs3129868	cg00211215	8125447	-7.42907	0.0101312	9.8705	1.05563e-09	0.388256	1	0.388256	1	6	32404377	A	C	6	32552246	HLA-DRB1	Body	Island	6	HLA-DQB1	32546546	32634594
Independent	rs3129889	cg00211215	8125447	-7.42907	0.0101312	9.8705	1.05563e-09	0.388256	1	0.388256	1	6	32413545	G	A	6	32552246	HLA-DRB1	Body	Island	6	HLA-DQB1	32546546	32634594
Independent	rs3135352	cg00211215	8125447	-7.42907	0.0101312	9.8705	1.05563e-09	0.388256	1	0.388256	1	6	32392906	C	A	6	32552246	HLA-DRB1	Body	Island	6	HLA-DQB1	32546546	32634594
Independent	rs3135388	cg00211215	8125447	-7.42907	0.0101312	9.8705	1.05563e-09	0.388256	1	0.388256	1	6	32413051	A	G	6	32552246	HLA-DRB1	Body	Island	6	HLA-DQB1	32546546	32634594
Independent	rs3135391	cg00211215	8125447	-7.42907	0.0101312	9.8705	1.05563e-09	0.388256	1	0.388256	1	6	32410987	A	G	6	32552246	HLA-DRB1	Body	Island	6	HLA-DQB1	32546546	32634594
Independent	rs9270986	cg00211215	8125447	-7.42907	0.0101312	9.8705	1.05563e-09	0.388256	1	0.388256	1	6	32574060	A	C	6	32552246	HLA-DRB1	Body	Island	6	HLA-DQB1	32546546	32634594
Independent	rs9271366	cg00211215	8125447	-7.42907	0.0101312	9.8705	1.05563e-09	0.388256	1	0.388256	1	6	32586854	G	A	6	32552246	HLA-DRB1	Body	Island	6	HLA-DQB1	32546546	32634594
Independent	rs9271055	cg00211215	8125447	-7.27382	0.0203308	9.18616	2.35812e-08	0.388999	1	0.388999	1	6	32575369	C	A	6	32552246	HLA-DRB1	Body	Island	6	HLA-DQB1	32546546	32634594
Independent	rs9271366	cg00211215	8125436	-7.42907	0.0101312	9.12468	3.11947e-08	0.934482	1	0.9966	1	6	32586854	G	A	6	32552246	HLA-DRB1	Body	Island	6	HLA-DRB5	32485114	32498093
Independent	rs9271055	cg00211215	8125436	-7.27382	0.0203308	8.70157	2.14178e-07	0.962162	1	0.962382	1	6	32575369	C	A	6	32552246	HLA-DRB1	Body	Island	6	HLA-DRB5	32485114	32498093
Independent	rs28490179	cg00211215	8125436	-7.49656	0.00747887	7.37992	8.55304e-05	0.969872	1	0.975027	1	6	32519005	G	A	6	32552246	HLA-DRB1	Body	Island	6	HLA-DRB5	32485114	32498093
Independent	rs3135388	cg00211215	8125436	-7.42907	0.0101312	9.12468	3.11947e-08	0.978535	1	0.957539	1	6	32413051	A	G	6	32552246	HLA-DRB1	Body	Island	6	HLA-DRB5	32485114	32498093
Independent	rs3129889	cg00211215	8125436	-7.42907	0.0101312	9.12468	3.11947e-08	0.98384	1	0.973804	1	6	32413545	G	A	6	32552246	HLA-DRB1	Body	Island	6	HLA-DRB5	32485114	32498093
Independent	rs3129860	cg00211215	8125436	-7.42907	0.0101312	9.12468	3.11947e-08	0.984761	1	0.983459	1	6	32401079	A	G	6	32552246	HLA-DRB1	Body	Island	6	HLA-DRB5	32485114	32498093
Independent	rs3129868	cg00211215	8125436	-7.42907	0.0101312	9.12468	3.11947e-08	0.985655	1	0.991802	1	6	32404377	A	C	6	32552246	HLA-DRB1	Body	Island	6	HLA-DRB5	32485114	32498093
Independent	rs3135391	cg00211215	8125436	-7.42907	0.0101312	9.12468	3.11947e-08	0.985745	1	0.967482	1	6	32410987	A	G	6	32552246	HLA-DRB1	Body	Island	6	HLA-DRB5	32485114	32498093
Independent	rs9270986	cg00211215	8125436	-7.42907	0.0101312	9.12468	3.11947e-08	0.994481	1	0.96674	1	6	32574060	A	C	6	32552246	HLA-DRB1	Body	Island	6	HLA-DRB5	32485114	32498093
Independent	rs3135352	cg00211215	8125436	-7.42907	0.0101312	9.12468	3.11947e-08	0.995426	1	0.973542	1	6	32392906	C	A	6	32552246	HLA-DRB1	Body	Island	6	HLA-DRB5	32485114	32498093
Independent	rs1109138	cg00297950	7918379	8.73165	2.75874e-05	-6.95414	0.000572634	0.131666	1	0.150018	1	1	110277949	A	G	1	110282525	GSTM3;GSTM3	Body;Body	Island	1	GSTM3	110276554	110283660
Independent	rs10735234	cg00297950	7918379	9.24389	2.67871e-06	-7.09802	0.000301923	0.165085	1	0.199883	1	1	110281941	G	A	1	110282525	GSTM3;GSTM3	Body;Body	Island	1	GSTM3	110276554	110283660
Independent	rs1887547	cg00297950	7918379	8.41969	0.000114162	-8.06206	3.92649e-06	0.332765	1	0.332765	1	1	110295772	A	G	1	110282525	GSTM3;GSTM3	Body;Body	Island	1	GSTM3	110276554	110283660
Independent	rs4970777	cg00297950	7918379	10.8763	1.69916e-09	-8.06086	3.94809e-06	0.626101	1	0.626101	1	1	110283785	G	A	1	110282525	GSTM3;GSTM3	Body;Body	Island	1	GSTM3	110276554	110283660
Independent	rs1053924	cg00366603	8125447	8.1534	0.000383114	6.16832	0.0178195	0.525815	1	0.525815	1	6	32120715	A	G	6	32186049	NOTCH4	Body	Open_Sea	6	HLA-DQB1	32546546	32634594
Independent	rs3129934	cg00440797	8125436	12.9176	2.33124e-13	7.26088	0.000145844	0.0558841	1	0.128451	1	6	32336187	A	G	6	32493873	HLA-DRB5	Body	S_Shelf	6	HLA-DRB5	32485114	32498093
Independent	rs6920338	cg00440797	8125436	10.4837	9.83131e-09	7.4286	6.8731e-05	0.0640275	1	0.192945	1	6	32288089	G	A	6	32493873	HLA-DRB5	Body	S_Shelf	6	HLA-DRB5	32485114	32498093
Independent	rs3132946	cg00440797	8125436	11.6949	4.55921e-11	7.92312	7.37305e-06	0.0719761	1	0.165672	1	6	32190028	A	G	6	32493873	HLA-DRB5	Body	S_Shelf	6	HLA-DRB5	32485114	32498093
Independent	rs28490179	cg00440797	8125447	13.6896	9.11176e-15	8.28608	1.41921e-06	0.0791344	1	0.0999115	1	6	32519005	G	A	6	32493873	HLA-DRB5	Body	S_Shelf	6	HLA-DQB1	32546546	32634594
Independent	rs9271055	cg00440797	8125447	15.1425	2.494e-17	9.18616	2.35812e-08	0.0820272	1	0.165794	1	6	32575369	C	A	6	32493873	HLA-DRB5	Body	S_Shelf	6	HLA-DQB1	32546546	32634594
Independent	rs3129860	cg00440797	8125447	15.9519	1.04619e-18	9.8705	1.05563e-09	0.0828079	1	0.183311	1	6	32401079	A	G	6	32493873	HLA-DRB5	Body	S_Shelf	6	HLA-DQB1	32546546	32634594
Independent	rs3129868	cg00440797	8125447	15.9519	1.04619e-18	9.8705	1.05563e-09	0.0828079	1	0.252961	1	6	32404377	A	C	6	32493873	HLA-DRB5	Body	S_Shelf	6	HLA-DQB1	32546546	32634594
Independent	rs3135388	cg00440797	8125447	15.9519	1.04619e-18	9.8705	1.05563e-09	0.0828079	1	0.268376	1	6	32413051	A	G	6	32493873	HLA-DRB5	Body	S_Shelf	6	HLA-DQB1	32546546	32634594
Independent	rs3135391	cg00440797	8125447	15.9519	1.04619e-18	9.8705	1.05563e-09	0.0828079	1	0.206284	1	6	32410987	A	G	6	32493873	HLA-DRB5	Body	S_Shelf	6	HLA-DQB1	32546546	32634594
Independent	rs9270986	cg00440797	8125447	15.9519	1.04619e-18	9.8705	1.05563e-09	0.0828079	1	0.191893	1	6	32574060	A	C	6	32493873	HLA-DRB5	Body	S_Shelf	6	HLA-DQB1	32546546	32634594
Independent	rs9271366	cg00440797	8125447	15.9519	1.04619e-18	9.8705	1.05563e-09	0.0828079	1	0.237227	1	6	32586854	G	A	6	32493873	HLA-DRB5	Body	S_Shelf	6	HLA-DQB1	32546546	32634594
Independent	rs3135352	cg00440797	8125447	15.9519	1.04619e-18	9.8705	1.05563e-09	0.0857256	1	0.189131	1	6	32392906	C	A	6	32493873	HLA-DRB5	Body	S_Shelf	6	HLA-DQB1	32546546	32634594
Independent	rs3129889	cg00440797	8125447	15.9519	1.04619e-18	9.8705	1.05563e-09	0.130352	1	0.323981	1	6	32413545	G	A	6	32493873	HLA-DRB5	Body	S_Shelf	6	HLA-DQB1	32546546	32634594
Independent	rs9273448	cg00440797	8125461	7.59823	0.00473067	6.8846	0.000779444	0.401704	1	0.401704	1	6	32627747	A	G	6	32493873	HLA-DRB5	Body	S_Shelf	6	HLA-DQB1	32626434	32627216
Independent	rs3135006	cg00440797	8125461	7.44245	0.00953971	7.10786	0.000288952	0.404439	1	0.404439	1	6	32667119	A	G	6	32493873	HLA-DRB5	Body	S_Shelf	6	HLA-DQB1	32626434	32627216
Independent	rs3135352	cg00440797	8125436	15.9519	1.04619e-18	9.12468	3.11947e-08	0.671528	1	0.683014	1	6	32392906	C	A	6	32493873	HLA-DRB5	Body	S_Shelf	6	HLA-DRB5	32485114	32498093
Independent	rs3135388	cg00440797	8125436	15.9519	1.04619e-18	9.12468	3.11947e-08	0.734186	1	0.74922	1	6	32413051	A	G	6	32493873	HLA-DRB5	Body	S_Shelf	6	HLA-DRB5	32485114	32498093
Independent	rs3129860	cg00440797	8125436	15.9519	1.04619e-18	9.12468	3.11947e-08	0.743834	1	0.672234	1	6	32401079	A	G	6	32493873	HLA-DRB5	Body	S_Shelf	6	HLA-DRB5	32485114	32498093
Independent	rs9270986	cg00440797	8125436	15.9519	1.04619e-18	9.12468	3.11947e-08	0.743995	1	0.677904	1	6	32574060	A	C	6	32493873	HLA-DRB5	Body	S_Shelf	6	HLA-DRB5	32485114	32498093
Independent	rs3129889	cg00440797	8125436	15.9519	1.04619e-18	9.12468	3.11947e-08	0.745651	1	0.709926	1	6	32413545	G	A	6	32493873	HLA-DRB5	Body	S_Shelf	6	HLA-DRB5	32485114	32498093
Independent	rs3135391	cg00440797	8125436	15.9519	1.04619e-18	9.12468	3.11947e-08	0.769466	1	0.690171	1	6	32410987	A	G	6	32493873	HLA-DRB5	Body	S_Shelf	6	HLA-DRB5	32485114	32498093
Independent	rs9271366	cg00440797	8125436	15.9519	1.04619e-18	9.12468	3.11947e-08	0.77086	1	0.65316	1	6	32586854	G	A	6	32493873	HLA-DRB5	Body	S_Shelf	6	HLA-DRB5	32485114	32498093
Independent	rs28490179	cg00440797	8125436	13.6896	9.11176e-15	7.37992	8.55304e-05	0.80788	1	0.629332	1	6	32519005	G	A	6	32493873	HLA-DRB5	Body	S_Shelf	6	HLA-DRB5	32485114	32498093
Independent	rs3129868	cg00440797	8125436	15.9519	1.04619e-18	9.12468	3.11947e-08	0.83351	1	0.648536	1	6	32404377	A	C	6	32493873	HLA-DRB5	Body	S_Shelf	6	HLA-DRB5	32485114	32498093
Independent	rs9271055	cg00440797	8125436	15.1425	2.494e-17	8.70157	2.14178e-07	0.854567	1	0.755698	1	6	32575369	C	A	6	32493873	HLA-DRB5	Body	S_Shelf	6	HLA-DRB5	32485114	32498093
Independent	rs3117119	cg00579921	8125436	-7.57677	0.00521139	7.26088	0.000145844	0.0973263	1	0.165936	1	6	32318610	G	A	6	32489991	HLA-DRB5	Body	Island	6	HLA-DRB5	32485114	32498093
Independent	rs3132963	cg00579921	8125436	-7.6717	0.00339606	7.12553	0.000267062	0.114809	1	0.168249	1	6	32320153	G	A	6	32489991	HLA-DRB5	Body	Island	6	HLA-DRB5	32485114	32498093
Independent	rs9268148	cg00579921	8125436	-7.29571	0.0184319	6.85523	0.000887695	0.131457	1	0.133503	1	6	32259527	G	A	6	32489991	HLA-DRB5	Body	Island	6	HLA-DRB5	32485114	32498093
Independent	rs2395165	cg00579921	8125436	-8.5568	6.11622e-05	6.60066	0.0027246	0.154315	1	0.170628	1	6	32388144	G	A	6	32489991	HLA-DRB5	Body	Island	6	HLA-DRB5	32485114	32498093
Independent	rs3129934	cg00579921	8125436	-7.57677	0.00521139	7.26088	0.000145844	0.161938	1	0.18925	1	6	32336187	A	G	6	32489991	HLA-DRB5	Body	Island	6	HLA-DRB5	32485114	32498093
Independent	rs9268103	cg00579921	8125436	-7.29571	0.0184319	6.85523	0.000887695	0.166815	1	0.185176	1	6	32245370	A	G	6	32489991	HLA-DRB5	Body	Island	6	HLA-DRB5	32485114	32498093
Independent	rs3132963	cg00579921	8125447	-7.6717	0.00339606	8.43582	7.18172e-07	0.170025	1	0.170025	1	6	32320153	G	A	6	32489991	HLA-DRB5	Body	Island	6	HLA-DQB1	32546546	32634594
Independent	rs3117119	cg00579921	8125447	-7.57677	0.00521139	8.65151	2.69017e-07	0.197211	1	0.197211	1	6	32318610	G	A	6	32489991	HLA-DRB5	Body	Island	6	HLA-DQB1	32546546	32634594
Independent	rs3129934	cg00579921	8125447	-7.57677	0.00521139	8.65151	2.69017e-07	0.197211	1	0.197211	1	6	32336187	A	G	6	32489991	HLA-DRB5	Body	Island	6	HLA-DQB1	32546546	32634594
Independent	rs9268103	cg00579921	8125447	-7.29571	0.0184319	8.27185	1.51406e-06	0.211489	1	0.241138	1	6	32245370	A	G	6	32489991	HLA-DRB5	Body	Island	6	HLA-DQB1	32546546	32634594
Independent	rs9268148	cg00579921	8125447	-7.29571	0.0184319	8.27185	1.51406e-06	0.211489	1	0.211489	1	6	32259527	G	A	6	32489991	HLA-DRB5	Body	Island	6	HLA-DQB1	32546546	32634594
Independent	rs3132946	cg00579921	8125436	-7.47397	0.00827896	7.92312	7.37305e-06	0.239909	1	0.239909	1	6	32190028	A	G	6	32489991	HLA-DRB5	Body	Island	6	HLA-DRB5	32485114	32498093
Independent	rs6920338	cg00579921	8125436	-7.41422	0.01083	7.4286	6.8731e-05	0.244144	1	0.38973	1	6	32288089	G	A	6	32489991	HLA-DRB5	Body	Island	6	HLA-DRB5	32485114	32498093
Independent	rs3132946	cg00579921	8125447	-7.47397	0.00827896	9.28626	1.49558e-08	0.316889	1	0.292776	1	6	32190028	A	G	6	32489991	HLA-DRB5	Body	Island	6	HLA-DQB1	32546546	32634594
Independent	rs6920338	cg00579921	8125447	-7.41422	0.01083	8.9091	8.32393e-08	0.394075	1	0.394075	1	6	32288089	G	A	6	32489991	HLA-DRB5	Body	Island	6	HLA-DQB1	32546546	32634594
Independent	rs3129868	cg00579921	8125447	-10.184	3.78438e-08	9.8705	1.05563e-09	0.719655	1	0.813647	1	6	32404377	A	C	6	32489991	HLA-DRB5	Body	Island	6	HLA-DQB1	32546546	32634594
Independent	rs3129860	cg00579921	8125447	-10.184	3.78438e-08	9.8705	1.05563e-09	0.767012	1	0.750938	1	6	32401079	A	G	6	32489991	HLA-DRB5	Body	Island	6	HLA-DQB1	32546546	32634594
Independent	rs3135388	cg00579921	8125447	-10.184	3.78438e-08	9.8705	1.05563e-09	0.768214	1	0.871075	1	6	32413051	A	G	6	32489991	HLA-DRB5	Body	Island	6	HLA-DQB1	32546546	32634594
Independent	rs9270986	cg00579921	8125447	-10.184	3.78438e-08	9.8705	1.05563e-09	0.770962	1	0.765319	1	6	32574060	A	C	6	32489991	HLA-DRB5	Body	Island	6	HLA-DQB1	32546546	32634594
Independent	rs9271366	cg00579921	8125447	-10.184	3.78438e-08	9.8705	1.05563e-09	0.797217	1	0.900398	1	6	32586854	G	A	6	32489991	HLA-DRB5	Body	Island	6	HLA-DQB1	32546546	32634594
Independent	rs3129889	cg00579921	8125436	-10.184	3.78438e-08	9.12468	3.11947e-08	0.832552	1	0.791561	1	6	32413545	G	A	6	32489991	HLA-DRB5	Body	Island	6	HLA-DRB5	32485114	32498093
Independent	rs3135352	cg00579921	8125447	-10.184	3.78438e-08	9.8705	1.05563e-09	0.859951	1	0.782586	1	6	32392906	C	A	6	32489991	HLA-DRB5	Body	Island	6	HLA-DQB1	32546546	32634594
Independent	rs9271055	cg00579921	8125447	-10.0209	7.90078e-08	9.18616	2.35812e-08	0.865555	1	0.789847	1	6	32575369	C	A	6	32489991	HLA-DRB5	Body	Island	6	HLA-DQB1	32546546	32634594
Independent	rs28490179	cg00579921	8125447	-9.59301	5.48298e-07	8.28608	1.41921e-06	0.866596	1	0.828211	1	6	32519005	G	A	6	32489991	HLA-DRB5	Body	Island	6	HLA-DQB1	32546546	32634594
Independent	rs3135352	cg00579921	8125436	-10.184	3.78438e-08	9.12468	3.11947e-08	0.875927	1	0.828962	1	6	32392906	C	A	6	32489991	HLA-DRB5	Body	Island	6	HLA-DRB5	32485114	32498093
Independent	rs3135388	cg00579921	8125436	-10.184	3.78438e-08	9.12468	3.11947e-08	0.881546	1	0.881058	1	6	32413051	A	G	6	32489991	HLA-DRB5	Body	Island	6	HLA-DRB5	32485114	32498093
Independent	rs9271055	cg00579921	8125436	-10.0209	7.90078e-08	8.70157	2.14178e-07	0.886689	1	0.839376	1	6	32575369	C	A	6	32489991	HLA-DRB5	Body	Island	6	HLA-DRB5	32485114	32498093
Independent	rs9270986	cg00579921	8125436	-10.184	3.78438e-08	9.12468	3.11947e-08	0.887826	1	0.799524	1	6	32574060	A	C	6	32489991	HLA-DRB5	Body	Island	6	HLA-DRB5	32485114	32498093
Independent	rs3129868	cg00579921	8125436	-10.184	3.78438e-08	9.12468	3.11947e-08	0.889487	1	0.81805	1	6	32404377	A	C	6	32489991	HLA-DRB5	Body	Island	6	HLA-DRB5	32485114	32498093
Independent	rs3135391	cg00579921	8125447	-10.184	3.78438e-08	9.8705	1.05563e-09	0.89841	1	0.802822	1	6	32410987	A	G	6	32489991	HLA-DRB5	Body	Island	6	HLA-DQB1	32546546	32634594
Independent	rs3129889	cg00579921	8125447	-10.184	3.78438e-08	9.8705	1.05563e-09	0.904998	1	0.840082	1	6	32413545	G	A	6	32489991	HLA-DRB5	Body	Island	6	HLA-DQB1	32546546	32634594
Independent	rs9271366	cg00579921	8125436	-10.184	3.78438e-08	9.12468	3.11947e-08	0.906322	1	0.835709	1	6	32586854	G	A	6	32489991	HLA-DRB5	Body	Island	6	HLA-DRB5	32485114	32498093
Independent	rs28490179	cg00579921	8125436	-9.59301	5.48298e-07	7.37992	8.55304e-05	0.913709	1	0.894005	1	6	32519005	G	A	6	32489991	HLA-DRB5	Body	Island	6	HLA-DRB5	32485114	32498093
Independent	rs3129860	cg00579921	8125436	-10.184	3.78438e-08	9.12468	3.11947e-08	0.915629	1	0.852728	1	6	32401079	A	G	6	32489991	HLA-DRB5	Body	Island	6	HLA-DRB5	32485114	32498093
Independent	rs3135391	cg00579921	8125436	-10.184	3.78438e-08	9.12468	3.11947e-08	0.968485	1	0.835229	1	6	32410987	A	G	6	32489991	HLA-DRB5	Body	Island	6	HLA-DRB5	32485114	32498093
Independent	rs9270856	cg00598125	8125447	7.90614	0.00117617	5.99115	0.0380369	0.976946	1	0.980694	1	6	32570839	A	G	6	32555411	HLA-DRB1	Body	S_Shelf	6	HLA-DQB1	32546546	32634594
Independent	rs9271100	cg00598125	8125447	7.90614	0.00117617	5.99115	0.0380369	0.992747	1	0.978704	1	6	32576478	A	G	6	32555411	HLA-DRB1	Body	S_Shelf	6	HLA-DQB1	32546546	32634594
Independent	rs9271170	cg00598125	8125447	7.90614	0.00117617	5.99115	0.0380369	0.99504	1	0.985295	1	6	32577889	A	G	6	32555411	HLA-DRB1	Body	S_Shelf	6	HLA-DQB1	32546546	32634594
Independent	rs1800684	cg00886432	8125447	8.39034	0.00013047	8.52237	4.84331e-07	0.057013	1	0.086734	1	6	32151994	T	A	6	32515815		Intergenic	Open_Sea	6	HLA-DQB1	32546546	32634594
Independent	rs3134943	cg00886432	8125447	8.39034	0.00013047	8.52237	4.84331e-07	0.0766603	1	0.0772146	1	6	32147761	A	G	6	32515815		Intergenic	Open_Sea	6	HLA-DQB1	32546546	32634594
Independent	rs3132946	cg00886432	8125447	8.91263	1.2099e-05	9.28626	1.49558e-08	0.090791	1	0.152036	1	6	32190028	A	G	6	32515815		Intergenic	Open_Sea	6	HLA-DQB1	32546546	32634594
Independent	rs9268148	cg00886432	8125447	9.10445	5.05208e-06	8.27185	1.51406e-06	0.0969666	1	0.0996156	1	6	32259527	G	A	6	32515815		Intergenic	Open_Sea	6	HLA-DQB1	32546546	32634594
Independent	rs9268103	cg00886432	8125447	9.10445	5.05208e-06	8.27185	1.51406e-06	0.104364	1	0.0969666	1	6	32245370	A	G	6	32515815		Intergenic	Open_Sea	6	HLA-DQB1	32546546	32634594
Independent	rs3130279	cg00886432	8125436	7.53016	0.00642912	6.27324	0.011336	0.107433	1	0.107433	1	6	32112626	A	G	6	32515815		Intergenic	Open_Sea	6	HLA-DRB5	32485114	32498093
Independent	rs3117119	cg00886432	8125447	9.64901	4.25303e-07	8.65151	2.69017e-07	0.108716	1	0.129069	1	6	32318610	G	A	6	32515815		Intergenic	Open_Sea	6	HLA-DQB1	32546546	32634594
Independent	rs3132963	cg00886432	8125447	9.55535	6.505e-07	8.43582	7.18172e-07	0.119131	1	0.101021	1	6	32320153	G	A	6	32515815		Intergenic	Open_Sea	6	HLA-DQB1	32546546	32634594
Independent	rs3129934	cg00886432	8125447	9.64901	4.25303e-07	8.65151	2.69017e-07	0.141461	1	0.147698	1	6	32336187	A	G	6	32515815		Intergenic	Open_Sea	6	HLA-DQB1	32546546	32634594
Independent	rs6920338	cg00886432	8125447	8.93344	1.10053e-05	8.9091	8.32393e-08	0.157409	1	0.158416	1	6	32288089	G	A	6	32515815		Intergenic	Open_Sea	6	HLA-DQB1	32546546	32634594
Independent	rs2395165	cg00886432	8125436	8.15296	0.000383883	6.60066	0.0027246	0.19757	1	0.23498	1	6	32388144	G	A	6	32515815		Intergenic	Open_Sea	6	HLA-DRB5	32485114	32498093
Independent	rs9271055	cg00886432	8125447	10.8606	1.8218e-09	9.18616	2.35812e-08	0.389768	1	0.389768	1	6	32575369	C	A	6	32515815		Intergenic	Open_Sea	6	HLA-DQB1	32546546	32634594
Independent	rs28490179	cg00886432	8125447	9.82929	1.87901e-07	8.28608	1.41921e-06	0.420416	1	0.420416	1	6	32519005	G	A	6	32515815		Intergenic	Open_Sea	6	HLA-DQB1	32546546	32634594
Independent	rs3129860	cg00886432	8125447	11.0195	8.98347e-10	9.8705	1.05563e-09	0.427451	1	0.427451	1	6	32401079	A	G	6	32515815		Intergenic	Open_Sea	6	HLA-DQB1	32546546	32634594
Independent	rs3129868	cg00886432	8125447	11.0195	8.98347e-10	9.8705	1.05563e-09	0.427451	1	0.427451	1	6	32404377	A	C	6	32515815		Intergenic	Open_Sea	6	HLA-DQB1	32546546	32634594
Independent	rs3129889	cg00886432	8125447	11.0195	8.98347e-10	9.8705	1.05563e-09	0.427451	1	0.427451	1	6	32413545	G	A	6	32515815		Intergenic	Open_Sea	6	HLA-DQB1	32546546	32634594
Independent	rs3135352	cg00886432	8125447	11.0195	8.98347e-10	9.8705	1.05563e-09	0.427451	1	0.427451	1	6	32392906	C	A	6	32515815		Intergenic	Open_Sea	6	HLA-DQB1	32546546	32634594
Independent	rs3135388	cg00886432	8125447	11.0195	8.98347e-10	9.8705	1.05563e-09	0.427451	1	0.427451	1	6	32413051	A	G	6	32515815		Intergenic	Open_Sea	6	HLA-DQB1	32546546	32634594
Independent	rs3135391	cg00886432	8125447	11.0195	8.98347e-10	9.8705	1.05563e-09	0.427451	1	0.427451	1	6	32410987	A	G	6	32515815		Intergenic	Open_Sea	6	HLA-DQB1	32546546	32634594
Independent	rs9270986	cg00886432	8125447	11.0195	8.98347e-10	9.8705	1.05563e-09	0.427451	1	0.427451	1	6	32574060	A	C	6	32515815		Intergenic	Open_Sea	6	HLA-DQB1	32546546	32634594
Independent	rs9271366	cg00886432	8125447	11.0195	8.98347e-10	9.8705	1.05563e-09	0.427451	1	0.427451	1	6	32586854	G	A	6	32515815		Intergenic	Open_Sea	6	HLA-DQB1	32546546	32634594
Independent	rs1044506	cg00886432	8125436	8.39034	0.00013047	7.20155	0.000190184	0.472975	1	0.472975	1	6	32172065	A	C	6	32515815		Intergenic	Open_Sea	6	HLA-DRB5	32485114	32498093
Independent	rs1800684	cg00886432	8125436	8.39034	0.00013047	7.20155	0.000190184	0.472975	1	0.484314	1	6	32151994	T	A	6	32515815		Intergenic	Open_Sea	6	HLA-DRB5	32485114	32498093
Independent	rs3130283	cg00886432	8125436	8.39034	0.00013047	7.20155	0.000190184	0.472975	1	0.472975	1	6	32138545	A	C	6	32515815		Intergenic	Open_Sea	6	HLA-DRB5	32485114	32498093
Independent	rs3131283	cg00886432	8125436	8.39034	0.00013047	7.20155	0.000190184	0.472975	1	0.472975	1	6	32119898	A	G	6	32515815		Intergenic	Open_Sea	6	HLA-DRB5	32485114	32498093
Independent	rs3132940	cg00886432	8125436	8.39034	0.00013047	7.20155	0.000190184	0.472975	1	0.472975	1	6	32161396	A	C	6	32515815		Intergenic	Open_Sea	6	HLA-DRB5	32485114	32498093
Independent	rs3134943	cg00886432	8125436	8.39034	0.00013047	7.20155	0.000190184	0.472975	1	0.472975	1	6	32147761	A	G	6	32515815		Intergenic	Open_Sea	6	HLA-DRB5	32485114	32498093
Independent	rs9268103	cg00886432	8125436	9.10445	5.05208e-06	6.85523	0.000887695	0.662203	1	0.662203	1	6	32245370	A	G	6	32515815		Intergenic	Open_Sea	6	HLA-DRB5	32485114	32498093
Independent	rs9268148	cg00886432	8125436	9.10445	5.05208e-06	6.85523	0.000887695	0.662203	1	0.662203	1	6	32259527	G	A	6	32515815		Intergenic	Open_Sea	6	HLA-DRB5	32485114	32498093
Independent	rs3117119	cg00886432	8125436	9.64901	4.25303e-07	7.26088	0.000145844	0.802483	1	0.802483	1	6	32318610	G	A	6	32515815		Intergenic	Open_Sea	6	HLA-DRB5	32485114	32498093
Independent	rs3129934	cg00886432	8125436	9.64901	4.25303e-07	7.26088	0.000145844	0.802483	1	0.802483	1	6	32336187	A	G	6	32515815		Intergenic	Open_Sea	6	HLA-DRB5	32485114	32498093
Independent	rs3132963	cg00886432	8125436	9.55535	6.505e-07	7.12553	0.000267062	0.814858	1	0.814858	1	6	32320153	G	A	6	32515815		Intergenic	Open_Sea	6	HLA-DRB5	32485114	32498093
Independent	rs3129860	cg00886432	8125436	11.0195	8.98347e-10	9.12468	3.11947e-08	0.887015	1	0.867762	1	6	32401079	A	G	6	32515815		Intergenic	Open_Sea	6	HLA-DRB5	32485114	32498093
Independent	rs3129868	cg00886432	8125436	11.0195	8.98347e-10	9.12468	3.11947e-08	0.90154	1	0.936314	1	6	32404377	A	C	6	32515815		Intergenic	Open_Sea	6	HLA-DRB5	32485114	32498093
Independent	rs9270986	cg00886432	8125436	11.0195	8.98347e-10	9.12468	3.11947e-08	0.91281	1	0.897534	1	6	32574060	A	C	6	32515815		Intergenic	Open_Sea	6	HLA-DRB5	32485114	32498093
Independent	rs3135388	cg00886432	8125436	11.0195	8.98347e-10	9.12468	3.11947e-08	0.920635	1	0.935462	1	6	32413051	A	G	6	32515815		Intergenic	Open_Sea	6	HLA-DRB5	32485114	32498093
Independent	rs28490179	cg00886432	8125436	9.82929	1.87901e-07	7.37992	8.55304e-05	0.929677	1	0.865945	1	6	32519005	G	A	6	32515815		Intergenic	Open_Sea	6	HLA-DRB5	32485114	32498093
Independent	rs3129889	cg00886432	8125436	11.0195	8.98347e-10	9.12468	3.11947e-08	0.935194	1	0.881506	1	6	32413545	G	A	6	32515815		Intergenic	Open_Sea	6	HLA-DRB5	32485114	32498093
Independent	rs9271366	cg00886432	8125436	11.0195	8.98347e-10	9.12468	3.11947e-08	0.946894	1	0.886798	1	6	32586854	G	A	6	32515815		Intergenic	Open_Sea	6	HLA-DRB5	32485114	32498093
Independent	rs3135352	cg00886432	8125436	11.0195	8.98347e-10	9.12468	3.11947e-08	0.949243	1	0.870349	1	6	32392906	C	A	6	32515815		Intergenic	Open_Sea	6	HLA-DRB5	32485114	32498093
Independent	rs6920338	cg00886432	8125436	8.93344	1.10053e-05	7.4286	6.8731e-05	0.958728	1	0.958728	1	6	32288089	G	A	6	32515815		Intergenic	Open_Sea	6	HLA-DRB5	32485114	32498093
Independent	rs3132946	cg00886432	8125436	8.91263	1.2099e-05	7.92312	7.37305e-06	0.967775	1	0.967775	1	6	32190028	A	G	6	32515815		Intergenic	Open_Sea	6	HLA-DRB5	32485114	32498093
Independent	rs3135391	cg00886432	8125436	11.0195	8.98347e-10	9.12468	3.11947e-08	0.969331	1	0.907646	1	6	32410987	A	G	6	32515815		Intergenic	Open_Sea	6	HLA-DRB5	32485114	32498093
Independent	rs9271055	cg00886432	8125436	10.8606	1.8218e-09	8.70157	2.14178e-07	0.973043	1	0.874166	1	6	32575369	C	A	6	32515815		Intergenic	Open_Sea	6	HLA-DRB5	32485114	32498093
Independent	rs3135006	cg00995368	8125461	-7.35418	0.0141807	7.10786	0.000288952	0.749363	1	0.749836	1	6	32667119	A	G	6	32627885	HLA-DQB1	3'UTR	Open_Sea	6	HLA-DQB1	32626434	32627216
Independent	rs9273448	cg00995368	8125461	-7.16393	0.0332346	6.8846	0.000779444	0.763377	1	0.763377	1	6	32627747	A	G	6	32627885	HLA-DQB1	3'UTR	Open_Sea	6	HLA-DQB1	32626434	32627216
Independent	rs3135006	cg00995368	8125436	-7.35418	0.0141807	6.21977	0.0142792	0.951824	1	0.970256	1	6	32667119	A	G	6	32627885	HLA-DQB1	3'UTR	Open_Sea	6	HLA-DRB5	32485114	32498093
Independent	rs9273448	cg00995368	8125447	-7.16393	0.0332346	9.06674	4.06083e-08	0.98829	1	0.979131	1	6	32627747	A	G	6	32627885	HLA-DQB1	3'UTR	Open_Sea	6	HLA-DQB1	32546546	32634594
Independent	rs3135006	cg00995368	8125447	-7.35418	0.0141807	9.73867	1.91763e-09	0.999856	1	0.999579	1	6	32667119	A	G	6	32627885	HLA-DQB1	3'UTR	Open_Sea	6	HLA-DQB1	32546546	32634594
Independent	rs3806603	cg01092293	8056113	9.86429	1.60371e-07	-8.49976	5.3683e-07	0.19139	1	0.245928	1	2	160761808	A	G	2	160761427	LY75	TSS200	Island	2	LY75	160659872	160761247
Independent	rs7601374	cg01092293	8056113	9.42913	1.15394e-06	-8.51409	5.02947e-07	0.21794	1	0.137018	1	2	160754050	A	G	2	160761427	LY75	TSS200	Island	2	LY75	160659872	160761247
Independent	rs6735923	cg01092293	8056113	9.86429	1.60371e-07	-8.49976	5.3683e-07	0.247014	1	0.160296	1	2	160769588	A	G	2	160761427	LY75	TSS200	Island	2	LY75	160659872	160761247
Independent	rs6956221	cg01136167	8139840	7.72295	0.00269427	6.68312	0.00189684	0.722286	1	0.781719	1	7	64751148	G	A	7	65037704		Intergenic	Island	7	ERV3-1	64451590	64453404
Independent	rs575433	cg01136167	8139840	7.72295	0.00269427	6.68312	0.00189684	0.741548	1	0.71778	1	7	64703012	A	C	7	65037704		Intergenic	Island	7	ERV3-1	64451590	64453404
Independent	rs11765265	cg01136167	8139840	7.72295	0.00269427	6.68312	0.00189684	0.752698	1	0.623469	1	7	64799139	G	A	7	65037704		Intergenic	Island	7	ERV3-1	64451590	64453404
Independent	rs2900856	cg01136167	8139840	7.72295	0.00269427	6.68312	0.00189684	0.769777	1	0.844895	1	7	64679561	G	A	7	65037704		Intergenic	Island	7	ERV3-1	64451590	64453404
Independent	rs495336	cg01136167	8139840	7.21983	0.0258875	7.65834	2.442e-05	0.835322	1	0.926103	1	7	64698500	G	A	7	65037704		Intergenic	Island	7	ERV3-1	64451590	64453404
Independent	rs6460248	cg01136167	8139840	7.21983	0.0258875	7.65834	2.442e-05	0.84915	1	0.810441	1	7	64891546	A	G	7	65037704		Intergenic	Island	7	ERV3-1	64451590	64453404
Independent	rs3130283	cg01341801	8125436	10.726	3.32187e-09	7.20155	0.000190184	0.066992	1	0.174795	1	6	32138545	A	C	6	32489203	HLA-DRB5	Body	N_Shore	6	HLA-DRB5	32485114	32498093
Independent	rs3131283	cg01341801	8125436	10.726	3.32187e-09	7.20155	0.000190184	0.066992	1	0.24648	1	6	32119898	A	G	6	32489203	HLA-DRB5	Body	N_Shore	6	HLA-DRB5	32485114	32498093
Independent	rs3132940	cg01341801	8125447	10.726	3.32187e-09	8.52237	4.84331e-07	0.0721661	1	0.127301	1	6	32161396	A	C	6	32489203	HLA-DRB5	Body	N_Shore	6	HLA-DQB1	32546546	32634594
Independent	rs3132940	cg01341801	8125436	10.726	3.32187e-09	7.20155	0.000190184	0.0824189	1	0.184846	1	6	32161396	A	C	6	32489203	HLA-DRB5	Body	N_Shore	6	HLA-DRB5	32485114	32498093
Independent	rs3129934	cg01341801	8125436	11.9818	1.3027e-11	7.26088	0.000145844	0.0917872	1	0.191948	1	6	32336187	A	G	6	32489203	HLA-DRB5	Body	N_Shore	6	HLA-DRB5	32485114	32498093
Independent	rs1800684	cg01341801	8125436	10.726	3.32187e-09	7.20155	0.000190184	0.093731	1	0.243116	1	6	32151994	T	A	6	32489203	HLA-DRB5	Body	N_Shore	6	HLA-DRB5	32485114	32498093
Independent	rs3130283	cg01341801	8125447	10.726	3.32187e-09	8.52237	4.84331e-07	0.095685	1	0.10995	1	6	32138545	A	C	6	32489203	HLA-DRB5	Body	N_Shore	6	HLA-DQB1	32546546	32634594
Independent	rs3132963	cg01341801	8125436	11.7267	3.96609e-11	7.12553	0.000267062	0.0958629	1	0.238298	1	6	32320153	G	A	6	32489203	HLA-DRB5	Body	N_Shore	6	HLA-DRB5	32485114	32498093
Independent	rs1044506	cg01341801	8125436	10.726	3.32187e-09	7.20155	0.000190184	0.102574	1	0.189094	1	6	32172065	A	C	6	32489203	HLA-DRB5	Body	N_Shore	6	HLA-DRB5	32485114	32498093
Independent	rs9268103	cg01341801	8125436	11.1103	6.00062e-10	6.85523	0.000887695	0.103877	1	0.286282	1	6	32245370	A	G	6	32489203	HLA-DRB5	Body	N_Shore	6	HLA-DRB5	32485114	32498093
Independent	rs9268148	cg01341801	8125436	11.1103	6.00062e-10	6.85523	0.000887695	0.103877	1	0.229463	1	6	32259527	G	A	6	32489203	HLA-DRB5	Body	N_Shore	6	HLA-DRB5	32485114	32498093
Independent	rs3117119	cg01341801	8125436	11.9818	1.3027e-11	7.26088	0.000145844	0.105961	1	0.245307	1	6	32318610	G	A	6	32489203	HLA-DRB5	Body	N_Shore	6	HLA-DRB5	32485114	32498093
Independent	rs3134943	cg01341801	8125436	10.726	3.32187e-09	7.20155	0.000190184	0.11065	1	0.298778	1	6	32147761	A	G	6	32489203	HLA-DRB5	Body	N_Shore	6	HLA-DRB5	32485114	32498093
Independent	rs3117119	cg01341801	8125447	11.9818	1.3027e-11	8.65151	2.69017e-07	0.135639	1	0.165557	1	6	32318610	G	A	6	32489203	HLA-DRB5	Body	N_Shore	6	HLA-DQB1	32546546	32634594
Independent	rs3129934	cg01341801	8125447	11.9818	1.3027e-11	8.65151	2.69017e-07	0.135639	1	0.237005	1	6	32336187	A	G	6	32489203	HLA-DRB5	Body	N_Shore	6	HLA-DQB1	32546546	32634594
Independent	rs9268148	cg01341801	8125447	11.1103	6.00062e-10	8.27185	1.51406e-06	0.142041	1	0.200482	1	6	32259527	G	A	6	32489203	HLA-DRB5	Body	N_Shore	6	HLA-DQB1	32546546	32634594
Independent	rs3132963	cg01341801	8125447	11.7267	3.96609e-11	8.43582	7.18172e-07	0.153329	1	0.189569	1	6	32320153	G	A	6	32489203	HLA-DRB5	Body	N_Shore	6	HLA-DQB1	32546546	32634594
Independent	rs9268103	cg01341801	8125447	11.1103	6.00062e-10	8.27185	1.51406e-06	0.206668	1	0.24763	1	6	32245370	A	G	6	32489203	HLA-DRB5	Body	N_Shore	6	HLA-DQB1	32546546	32634594
Independent	rs3132946	cg01341801	8125447	11.6633	5.23663e-11	9.28626	1.49558e-08	0.212176	1	0.241619	1	6	32190028	A	G	6	32489203	HLA-DRB5	Body	N_Shore	6	HLA-DQB1	32546546	32634594
Independent	rs6920338	cg01341801	8125436	11.0212	8.91467e-10	7.4286	6.8731e-05	0.308699	1	0.308699	1	6	32288089	G	A	6	32489203	HLA-DRB5	Body	N_Shore	6	HLA-DRB5	32485114	32498093
Independent	rs6920338	cg01341801	8125447	11.0212	8.91467e-10	8.9091	8.32393e-08	0.320643	1	0.320643	1	6	32288089	G	A	6	32489203	HLA-DRB5	Body	N_Shore	6	HLA-DQB1	32546546	32634594
Independent	rs3132946	cg01341801	8125436	11.6633	5.23663e-11	7.92312	7.37305e-06	0.338854	1	0.375096	1	6	32190028	A	G	6	32489203	HLA-DRB5	Body	N_Shore	6	HLA-DRB5	32485114	32498093
Independent	rs3135388	cg01341801	8125447	15.4281	8.06886e-18	9.8705	1.05563e-09	0.739225	1	0.757365	1	6	32413051	A	G	6	32489203	HLA-DRB5	Body	N_Shore	6	HLA-DQB1	32546546	32634594
Independent	rs9270986	cg01341801	8125447	15.4281	8.06886e-18	9.8705	1.05563e-09	0.797636	1	0.738475	1	6	32574060	A	C	6	32489203	HLA-DRB5	Body	N_Shore	6	HLA-DQB1	32546546	32634594
Independent	rs3129889	cg01341801	8125447	15.4281	8.06886e-18	9.8705	1.05563e-09	0.808012	1	0.786004	1	6	32413545	G	A	6	32489203	HLA-DRB5	Body	N_Shore	6	HLA-DQB1	32546546	32634594
Independent	rs9271055	cg01341801	8125447	14.4461	4.0822e-16	9.18616	2.35812e-08	0.81391	1	0.80715	1	6	32575369	C	A	6	32489203	HLA-DRB5	Body	N_Shore	6	HLA-DQB1	32546546	32634594
Independent	rs9271366	cg01341801	8125447	15.4281	8.06886e-18	9.8705	1.05563e-09	0.82405	1	0.88424	1	6	32586854	G	A	6	32489203	HLA-DRB5	Body	N_Shore	6	HLA-DQB1	32546546	32634594
Independent	rs28490179	cg01341801	8125447	13.6896	9.11141e-15	8.28608	1.41921e-06	0.848331	1	0.812227	1	6	32519005	G	A	6	32489203	HLA-DRB5	Body	N_Shore	6	HLA-DQB1	32546546	32634594
Independent	rs3135352	cg01341801	8125447	15.4281	8.06886e-18	9.8705	1.05563e-09	0.8758	1	0.830465	1	6	32392906	C	A	6	32489203	HLA-DRB5	Body	N_Shore	6	HLA-DQB1	32546546	32634594
Independent	rs3135391	cg01341801	8125447	15.4281	8.06886e-18	9.8705	1.05563e-09	0.88251	1	0.879887	1	6	32410987	A	G	6	32489203	HLA-DRB5	Body	N_Shore	6	HLA-DQB1	32546546	32634594
Independent	rs3129868	cg01341801	8125447	15.4281	8.06886e-18	9.8705	1.05563e-09	0.884435	1	0.801817	1	6	32404377	A	C	6	32489203	HLA-DRB5	Body	N_Shore	6	HLA-DQB1	32546546	32634594
Independent	rs3129860	cg01341801	8125447	15.4281	8.06886e-18	9.8705	1.05563e-09	0.923211	1	0.788625	1	6	32401079	A	G	6	32489203	HLA-DRB5	Body	N_Shore	6	HLA-DQB1	32546546	32634594
Independent	rs3129889	cg01341801	8125436	15.4281	8.06886e-18	9.12468	3.11947e-08	0.963467	1	0.843984	1	6	32413545	G	A	6	32489203	HLA-DRB5	Body	N_Shore	6	HLA-DRB5	32485114	32498093
Independent	rs3135388	cg01341801	8125436	15.4281	8.06886e-18	9.12468	3.11947e-08	0.963503	1	0.895699	1	6	32413051	A	G	6	32489203	HLA-DRB5	Body	N_Shore	6	HLA-DRB5	32485114	32498093
Independent	rs9270986	cg01341801	8125436	15.4281	8.06886e-18	9.12468	3.11947e-08	0.966144	1	0.933535	1	6	32574060	A	C	6	32489203	HLA-DRB5	Body	N_Shore	6	HLA-DRB5	32485114	32498093
Independent	rs28490179	cg01341801	8125436	13.6896	9.11141e-15	7.37992	8.55304e-05	0.970429	1	0.873567	1	6	32519005	G	A	6	32489203	HLA-DRB5	Body	N_Shore	6	HLA-DRB5	32485114	32498093
Independent	rs3129860	cg01341801	8125436	15.4281	8.06886e-18	9.12468	3.11947e-08	0.978426	1	0.888271	1	6	32401079	A	G	6	32489203	HLA-DRB5	Body	N_Shore	6	HLA-DRB5	32485114	32498093
Independent	rs3135352	cg01341801	8125436	15.4281	8.06886e-18	9.12468	3.11947e-08	0.979812	1	0.885782	1	6	32392906	C	A	6	32489203	HLA-DRB5	Body	N_Shore	6	HLA-DRB5	32485114	32498093
Independent	rs3135391	cg01341801	8125436	15.4281	8.06886e-18	9.12468	3.11947e-08	0.981721	1	0.885627	1	6	32410987	A	G	6	32489203	HLA-DRB5	Body	N_Shore	6	HLA-DRB5	32485114	32498093
Independent	rs9271055	cg01341801	8125436	14.4461	4.0822e-16	8.70157	2.14178e-07	0.982337	1	0.94419	1	6	32575369	C	A	6	32489203	HLA-DRB5	Body	N_Shore	6	HLA-DRB5	32485114	32498093
Independent	rs3129868	cg01341801	8125436	15.4281	8.06886e-18	9.12468	3.11947e-08	0.985028	1	0.907353	1	6	32404377	A	C	6	32489203	HLA-DRB5	Body	N_Shore	6	HLA-DRB5	32485114	32498093
Independent	rs9271366	cg01341801	8125436	15.4281	8.06886e-18	9.12468	3.11947e-08	0.98872	1	0.892969	1	6	32586854	G	A	6	32489203	HLA-DRB5	Body	N_Shore	6	HLA-DRB5	32485114	32498093
Independent	rs9348834	cg01362455	8179049	-8.23921	0.000259413	6.03489	0.0315646	0.0927648	1	0.125004	1	6	29864497	A	G	6	29855490	HLA-H	Body	Island	6	HLA-J	29974373	29977635
Independent	rs9380146	cg01362455	8179049	-8.23921	0.000259413	6.03489	0.0315646	0.0927648	1	0.157678	1	6	29817244	A	G	6	29855490	HLA-H	Body	Island	6	HLA-J	29974373	29977635
Independent	rs3823358	cg01362455	8179049	-9.55839	6.41589e-07	6.01765	0.0339746	0.191077	1	0.292773	1	6	29942205	A	G	6	29855490	HLA-H	Body	Island	6	HLA-J	29974373	29977635
Independent	rs3807031	cg01362455	8179049	-8.24315	0.000254812	6.2742	0.0112892	0.221001	1	0.274758	1	6	30033884	A	C	6	29855490	HLA-H	Body	Island	6	HLA-J	29974373	29977635
Independent	rs3823358	cg01499815	8179049	-7.43829	0.00971964	6.01765	0.0339746	0.458004	1	0.458004	1	6	29942205	A	G	6	29895074		Intergenic	Island	6	HLA-J	29974373	29977635
Independent	rs9274741	cg01541565	8125447	-7.85337	0.00149366	-6.03125	0.0320586	0.138315	1	0.222132	1	6	32637994	G	A	6	32606385	HLA-DQA1	Body	Open_Sea	6	HLA-DQB1	32546546	32634594
Independent	rs2856695	cg01541565	8125463	-8.16255	0.000367509	-5.93202	0.0489098	0.164679	1	0.259707	1	6	32651894	G	A	6	32606385	HLA-DQA1	Body	Open_Sea	6	---	32723467	32731468
Independent	rs3021058	cg01541565	8125463	-8.16255	0.000367509	-5.93202	0.0489098	0.164679	1	0.206352	1	6	32652359	C	A	6	32606385	HLA-DQA1	Body	Open_Sea	6	---	32723467	32731468
Independent	rs4642516	cg01541565	8125463	-8.16255	0.000367509	-5.93202	0.0489098	0.164679	1	0.304877	1	6	32657543	A	C	6	32606385	HLA-DQA1	Body	Open_Sea	6	---	32723467	32731468
Independent	rs6928482	cg01541565	8125463	-8.16255	0.000367509	-5.93202	0.0489098	0.164679	1	0.223346	1	6	32626249	G	A	6	32606385	HLA-DQA1	Body	Open_Sea	6	---	32723467	32731468
Independent	rs9275141	cg01541565	8125463	-8.16255	0.000367509	-5.93202	0.0489098	0.164679	1	0.313763	1	6	32651117	C	A	6	32606385	HLA-DQA1	Body	Open_Sea	6	---	32723467	32731468
Independent	rs2856695	cg01541565	8125447	-8.16255	0.000367509	-6.0357	0.0314548	0.166541	1	0.180084	1	6	32651894	G	A	6	32606385	HLA-DQA1	Body	Open_Sea	6	HLA-DQB1	32546546	32634594
Independent	rs3021058	cg01541565	8125447	-8.16255	0.000367509	-6.0357	0.0314548	0.166541	1	0.166541	1	6	32652359	C	A	6	32606385	HLA-DQA1	Body	Open_Sea	6	HLA-DQB1	32546546	32634594
Independent	rs4642516	cg01541565	8125447	-8.16255	0.000367509	-6.0357	0.0314548	0.166541	1	0.275916	1	6	32657543	A	C	6	32606385	HLA-DQA1	Body	Open_Sea	6	HLA-DQB1	32546546	32634594
Independent	rs6928482	cg01541565	8125447	-8.16255	0.000367509	-6.0357	0.0314548	0.166541	1	0.166541	1	6	32626249	G	A	6	32606385	HLA-DQA1	Body	Open_Sea	6	HLA-DQB1	32546546	32634594
Independent	rs9275141	cg01541565	8125447	-8.16255	0.000367509	-6.0357	0.0314548	0.166541	1	0.24388	1	6	32651117	C	A	6	32606385	HLA-DQA1	Body	Open_Sea	6	HLA-DQB1	32546546	32634594
Independent	rs9268644	cg01541565	8125447	-7.35601	0.0140653	-5.93876	0.047529	0.241193	1	0.241193	1	6	32408044	C	A	6	32606385	HLA-DQA1	Body	Open_Sea	6	HLA-DQB1	32546546	32634594
Independent	rs1063355	cg01541565	8180029	8.20167	0.000307675	6.05231	0.0293013	0.607888	1	0.607888	1	6	32627714	A	C	6	32606385	HLA-DQA1	Body	Open_Sea	6	---	32723875	32731267
Independent	rs9273349	cg01541565	8180029	8.20167	0.000307675	6.05231	0.0293013	0.607888	1	0.607888	1	6	32625869	A	G	6	32606385	HLA-DQA1	Body	Open_Sea	6	---	32723875	32731267
Independent	rs17843604	cg01541565	8125463	-8.53121	6.87204e-05	-6.19672	0.0157701	0.612313	1	0.612313	1	6	32620283	A	G	6	32606385	HLA-DQA1	Body	Open_Sea	6	---	32723467	32731468
Independent	rs1063355	cg01541565	8125463	8.20167	0.000307675	6.54559	0.00346767	0.724552	1	0.724552	1	6	32627714	A	C	6	32606385	HLA-DQA1	Body	Open_Sea	6	---	32723467	32731468
Independent	rs9273349	cg01541565	8125463	8.20167	0.000307675	6.54559	0.00346767	0.724552	1	0.724552	1	6	32625869	A	G	6	32606385	HLA-DQA1	Body	Open_Sea	6	---	32723467	32731468
Independent	rs9270856	cg01541565	8125447	9.57693	5.89817e-07	5.99115	0.0380369	0.726535	1	0.726535	1	6	32570839	A	G	6	32606385	HLA-DQA1	Body	Open_Sea	6	HLA-DQB1	32546546	32634594
Independent	rs9271100	cg01541565	8125447	9.57693	5.89817e-07	5.99115	0.0380369	0.726535	1	0.726535	1	6	32576478	A	G	6	32606385	HLA-DQA1	Body	Open_Sea	6	HLA-DQB1	32546546	32634594
Independent	rs9271170	cg01541565	8125447	9.57693	5.89817e-07	5.99115	0.0380369	0.726535	1	0.726535	1	6	32577889	A	G	6	32606385	HLA-DQA1	Body	Open_Sea	6	HLA-DQB1	32546546	32634594
Independent	rs1063355	cg01541565	8125447	8.20167	0.000307675	7.06855	0.000344287	0.79344	1	0.79344	1	6	32627714	A	C	6	32606385	HLA-DQA1	Body	Open_Sea	6	HLA-DQB1	32546546	32634594
Independent	rs9273349	cg01541565	8125447	8.20167	0.000307675	7.06855	0.000344287	0.79344	1	0.79344	1	6	32625869	A	G	6	32606385	HLA-DQA1	Body	Open_Sea	6	HLA-DQB1	32546546	32634594
Independent	rs10232827	cg01679206	8140144	7.12053	0.0403374	7.17719	0.000212056	0.611488	1	0.611488	1	7	73155017	A	G	7	73253049	WBSCR27	Body	N_Shelf	7	WBSCR27	73248492	73256865
Independent	rs6460055	cg01679206	8140144	7.62021	0.00428432	7.03438	0.000400849	0.647096	1	0.647096	1	7	73187517	G	A	7	73253049	WBSCR27	Body	N_Shelf	7	WBSCR27	73248492	73256865
Independent	rs11770024	cg01679206	8140144	8.37187	0.000141911	8.1863	2.23362e-06	0.717698	1	0.717698	1	7	73275501	A	G	7	73253049	WBSCR27	Body	N_Shelf	7	WBSCR27	73248492	73256865
Independent	rs8629	cg01679206	8140144	8.78445	2.16912e-05	8.27036	1.52435e-06	0.727795	1	0.75943	1	7	73245519	A	G	7	73253049	WBSCR27	Body	N_Shelf	7	WBSCR27	73248492	73256865
Independent	rs6949053	cg01679206	8140144	8.78445	2.16912e-05	8.27036	1.52435e-06	0.730646	1	0.807383	1	7	73269937	G	A	7	73253049	WBSCR27	Body	N_Shelf	7	WBSCR27	73248492	73256865
Independent	rs9691413	cg01679206	8140144	8.78445	2.16912e-05	8.27036	1.52435e-06	0.749964	1	0.8336	1	7	73247204	G	A	7	73253049	WBSCR27	Body	N_Shelf	7	WBSCR27	73248492	73256865
Independent	rs11767129	cg01679206	8140144	8.37187	0.000141911	8.1863	2.23362e-06	0.76756	1	0.717698	1	7	73275769	G	A	7	73253049	WBSCR27	Body	N_Shelf	7	WBSCR27	73248492	73256865
Independent	rs1127155	cg01679206	8140144	8.78445	2.16912e-05	8.27036	1.52435e-06	0.775621	1	0.799062	1	7	73246461	A	G	7	73253049	WBSCR27	Body	N_Shelf	7	WBSCR27	73248492	73256865
Independent	rs4255023	cg01679206	8140144	8.78445	2.16912e-05	8.27036	1.52435e-06	0.788105	1	0.80965	1	7	73239618	G	A	7	73253049	WBSCR27	Body	N_Shelf	7	WBSCR27	73248492	73256865
Independent	rs13223593	cg01679206	8140144	8.78445	2.16912e-05	8.27036	1.52435e-06	0.790445	1	0.79086	1	7	73253772	A	G	7	73253049	WBSCR27	Body	N_Shelf	7	WBSCR27	73248492	73256865
Independent	rs6968360	cg01679206	8140144	8.78445	2.16912e-05	8.27036	1.52435e-06	0.797994	1	0.829079	1	7	73247732	A	G	7	73253049	WBSCR27	Body	N_Shelf	7	WBSCR27	73248492	73256865
Independent	rs13232536	cg01679206	8140144	8.05753	0.000592052	7.79874	1.29485e-05	0.869754	1	0.869754	1	7	73219508	A	G	7	73253049	WBSCR27	Body	N_Shelf	7	WBSCR27	73248492	73256865
Independent	rs17843604	cg01889448	8125463	-9.07989	5.64976e-06	-6.19672	0.0157701	0.0656451	1	0.241598	1	6	32620283	A	G	6	32635871	HLA-DQB1	TSS1500	S_Shelf	6	---	32723467	32731468
Independent	rs9273349	cg01889448	8125463	13.5473	1.64779e-14	6.54559	0.00346767	0.656586	1	0.623948	1	6	32625869	A	G	6	32635871	HLA-DQB1	TSS1500	S_Shelf	6	---	32723467	32731468
Independent	rs1063355	cg01889448	8125463	13.5473	1.64779e-14	6.54559	0.00346767	0.674621	1	0.701083	1	6	32627714	A	C	6	32635871	HLA-DQB1	TSS1500	S_Shelf	6	---	32723467	32731468
Independent	rs1063355	cg01889448	8180029	13.5473	1.64779e-14	6.05231	0.0293013	0.865693	1	0.789315	1	6	32627714	A	C	6	32635871	HLA-DQB1	TSS1500	S_Shelf	6	---	32723875	32731267
Independent	rs9273349	cg01889448	8180029	13.5473	1.64779e-14	6.05231	0.0293013	0.877954	1	0.747162	1	6	32625869	A	G	6	32635871	HLA-DQB1	TSS1500	S_Shelf	6	---	32723875	32731267
Independent	rs1063355	cg01889448	8125447	13.5473	1.64779e-14	7.06855	0.000344287	0.925079	1	0.925079	1	6	32627714	A	C	6	32635871	HLA-DQB1	TSS1500	S_Shelf	6	HLA-DQB1	32546546	32634594
Independent	rs9273349	cg01889448	8125447	13.5473	1.64779e-14	7.06855	0.000344287	0.925079	1	0.925079	1	6	32625869	A	G	6	32635871	HLA-DQB1	TSS1500	S_Shelf	6	HLA-DQB1	32546546	32634594
Independent	rs3823358	cg01963633	8179049	-7.48202	0.00798461	6.01765	0.0339746	0.790029	1	0.71556	1	6	29942205	A	G	6	30079177	TRIM31	Body	Open_Sea	6	HLA-J	29974373	29977635
Independent	rs1076106	cg01972843	8074237	8.72243	2.87707e-05	-7.80718	1.24631e-05	0.0543618	1	0.0933713	1	22	17682294	C	A	22	17680706	CECR1;CECR1	TSS200;Body	Open_Sea	22	CECR1	17660192	17690779
Independent	rs17807317	cg01972843	8074237	-14.0976	1.69198e-15	7.97352	5.86721e-06	0.193844	1	0.354667	1	22	17680519	C	A	22	17680706	CECR1;CECR1	TSS200;Body	Open_Sea	22	CECR1	17660192	17690779
Independent	rs11236313	cg02673002	7950447	-8.83697	1.70761e-05	9.46829	6.53903e-09	0.120003	1	0.115053	1	11	74777798	G	A	11	74459317	RNF169	TSS1500	N_Shore	11	XRRA1	74551956	74660165
Independent	rs7106757	cg02673002	7950447	-9.1185	4.73928e-06	9.58275	3.88889e-09	0.157194	1	0.17293	1	11	74763783	A	G	11	74459317	RNF169	TSS1500	N_Shore	11	XRRA1	74551956	74660165
Independent	rs4944961	cg02673002	7950447	-9.35553	1.61232e-06	9.32847	1.23444e-08	0.183471	1	0.171724	1	11	74559481	A	G	11	74459317	RNF169	TSS1500	N_Shore	11	XRRA1	74551956	74660165
Independent	rs10899060	cg02673002	7950447	-8.97036	9.30247e-06	9.7194	2.09258e-09	0.206336	1	0.206336	1	11	74746631	A	G	11	74459317	RNF169	TSS1500	N_Shore	11	XRRA1	74551956	74660165
Independent	rs4387374	cg02673002	7950447	-8.97036	9.30247e-06	9.7194	2.09258e-09	0.206336	1	0.206336	1	11	74732410	A	G	11	74459317	RNF169	TSS1500	N_Shore	11	XRRA1	74551956	74660165
Independent	rs3814726	cg02673002	7950447	-9.76998	2.4579e-07	9.78415	1.56057e-09	0.352812	1	0.352812	1	11	74555056	A	G	11	74459317	RNF169	TSS1500	N_Shore	11	XRRA1	74551956	74660165
Independent	rs2298746	cg02673002	7950447	-10.8318	2.07177e-09	10.4977	6.25088e-11	0.79824	1	0.79824	1	11	74553834	A	G	11	74459317	RNF169	TSS1500	N_Shore	11	XRRA1	74551956	74660165
Independent	rs4483614	cg02673002	7950447	-10.8318	2.07177e-09	10.4977	6.25088e-11	0.79824	1	0.79824	1	11	74525852	G	A	11	74459317	RNF169	TSS1500	N_Shore	11	XRRA1	74551956	74660165
Independent	rs1063355	cg02793323	8125447	8.08163	0.000530718	7.06855	0.000344287	0.300506	1	0.300506	1	6	32627714	A	C	6	32606884	HLA-DQA1	Body	Open_Sea	6	HLA-DQB1	32546546	32634594
Independent	rs9273349	cg02793323	8125447	8.08163	0.000530718	7.06855	0.000344287	0.300506	1	0.300506	1	6	32625869	A	G	6	32606884	HLA-DQA1	Body	Open_Sea	6	HLA-DQB1	32546546	32634594
Independent	rs1063355	cg02793323	8180029	8.08163	0.000530718	6.05231	0.0293013	0.312474	1	0.312474	1	6	32627714	A	C	6	32606884	HLA-DQA1	Body	Open_Sea	6	---	32723875	32731267
Independent	rs9273349	cg02793323	8180029	8.08163	0.000530718	6.05231	0.0293013	0.312474	1	0.312474	1	6	32625869	A	G	6	32606884	HLA-DQA1	Body	Open_Sea	6	---	32723875	32731267
Independent	rs9270856	cg02793323	8125447	13.343	3.87212e-14	5.99115	0.0380369	0.447668	1	0.447668	1	6	32570839	A	G	6	32606884	HLA-DQA1	Body	Open_Sea	6	HLA-DQB1	32546546	32634594
Independent	rs9271100	cg02793323	8125447	13.343	3.87212e-14	5.99115	0.0380369	0.447668	1	0.447668	1	6	32576478	A	G	6	32606884	HLA-DQA1	Body	Open_Sea	6	HLA-DQB1	32546546	32634594
Independent	rs9271170	cg02793323	8125447	13.343	3.87212e-14	5.99115	0.0380369	0.447668	1	0.459998	1	6	32577889	A	G	6	32606884	HLA-DQA1	Body	Open_Sea	6	HLA-DQB1	32546546	32634594
Independent	rs1063355	cg02793323	8125463	8.08163	0.000530718	6.54559	0.00346767	0.666368	1	0.666368	1	6	32627714	A	C	6	32606884	HLA-DQA1	Body	Open_Sea	6	---	32723467	32731468
Independent	rs9273349	cg02793323	8125463	8.08163	0.000530718	6.54559	0.00346767	0.666368	1	0.666368	1	6	32625869	A	G	6	32606884	HLA-DQA1	Body	Open_Sea	6	---	32723467	32731468
Independent	rs7751505	cg02884661	8179238	-11.0196	8.97791e-10	-6.08946	0.0249951	0.983042	1	0.983042	1	6	31360255	C	A	6	31382931	MICA	3'UTR	Open_Sea	6	MICA	31371356	31383090
Independent	rs10947207	cg02884661	8179238	-11.1177	5.80901e-10	-6.04088	0.0307675	0.993445	1	0.993445	1	6	31361485	G	A	6	31382931	MICA	3'UTR	Open_Sea	6	MICA	31371356	31383090
Independent	rs13437082	cg02884661	8179238	-11.1177	5.80901e-10	-6.04088	0.0307675	0.993445	1	0.993445	1	6	31354560	A	G	6	31382931	MICA	3'UTR	Open_Sea	6	MICA	31371356	31383090
Independent	rs4711268	cg02884661	8179238	-11.1177	5.80901e-10	-6.04088	0.0307675	0.993445	1	0.993445	1	6	31354504	A	G	6	31382931	MICA	3'UTR	Open_Sea	6	MICA	31371356	31383090
Independent	rs4711269	cg02884661	8179238	-11.1177	5.80901e-10	-6.04088	0.0307675	0.993445	1	0.993445	1	6	31354819	A	G	6	31382931	MICA	3'UTR	Open_Sea	6	MICA	31371356	31383090
Independent	rs7751725	cg02884661	8179238	-11.1177	5.80901e-10	-6.04088	0.0307675	0.993445	1	0.993445	1	6	31360433	G	A	6	31382931	MICA	3'UTR	Open_Sea	6	MICA	31371356	31383090
Independent	rs3803357	cg02899949	7987526	-7.4585	0.00887552	-6.56039	0.00325028	0.17365	1	0.0973189	1	15	40751555	C	A	15	40886023	CASC5;CASC5	TSS1500;TSS1500	N_Shore	15	C15orf57	40823540	40857252
Independent	rs9806410	cg02899949	7987526	14.1146	1.57796e-15	6.05697	0.028723	0.17718	1	0.378626	1	15	40851755	G	A	15	40886023	CASC5;CASC5	TSS1500;TSS1500	N_Shore	15	C15orf57	40823540	40857252
Independent	rs8025458	cg02899949	7987526	14.1146	1.57796e-15	6.05697	0.028723	0.188104	1	0.425262	1	15	40842299	A	G	15	40886023	CASC5;CASC5	TSS1500;TSS1500	N_Shore	15	C15orf57	40823540	40857252
Independent	rs12908114	cg02899949	7987526	14.1146	1.57796e-15	6.05697	0.028723	0.199273	1	0.397916	1	15	40859277	A	G	15	40886023	CASC5;CASC5	TSS1500;TSS1500	N_Shore	15	C15orf57	40823540	40857252
Independent	rs7177265	cg02899949	7987526	-7.69816	0.00301354	-7.85387	1.00892e-05	0.307215	1	0.307215	1	15	41008342	G	A	15	40886023	CASC5;CASC5	TSS1500;TSS1500	N_Shore	15	C15orf57	40823540	40857252
Independent	rs11070275	cg02899949	7987526	14.2077	1.07798e-15	6.07461	0.0266354	0.315413	1	0.386321	1	15	40791115	G	A	15	40886023	CASC5;CASC5	TSS1500;TSS1500	N_Shore	15	C15orf57	40823540	40857252
Independent	rs1869302	cg02899949	7987526	14.4071	4.78164e-16	6.30245	0.00999063	0.446954	1	0.446954	1	15	40804518	A	G	15	40886023	CASC5;CASC5	TSS1500;TSS1500	N_Shore	15	C15orf57	40823540	40857252
Independent	rs10518697	cg02899949	7987526	-7.94947	0.000966491	-8.9472	6.99783e-08	0.566984	1	0.566984	1	15	40910668	A	G	15	40886023	CASC5;CASC5	TSS1500;TSS1500	N_Shore	15	C15orf57	40823540	40857252
Independent	rs11630273	cg02899949	7987526	-7.85129	0.00150782	-9.13987	2.91103e-08	0.626441	1	0.626441	1	15	40878978	A	G	15	40886023	CASC5;CASC5	TSS1500;TSS1500	N_Shore	15	C15orf57	40823540	40857252
Independent	rs7165509	cg02899949	7987526	-7.85129	0.00150782	-9.13987	2.91103e-08	0.626441	1	0.626441	1	15	40945900	G	A	15	40886023	CASC5;CASC5	TSS1500;TSS1500	N_Shore	15	C15orf57	40823540	40857252
Independent	rs11855334	cg02899949	7987526	16.4463	1.57145e-19	7.03357	0.000402311	0.657465	1	0.657465	1	15	40914772	A	G	15	40886023	CASC5;CASC5	TSS1500;TSS1500	N_Shore	15	C15orf57	40823540	40857252
Independent	rs35047458	cg02899949	7987526	16.4463	1.57145e-19	7.03357	0.000402311	0.657465	1	0.691193	1	15	40959624	A	G	15	40886023	CASC5;CASC5	TSS1500;TSS1500	N_Shore	15	C15orf57	40823540	40857252
Independent	rs7494968	cg02899949	7987526	14.8345	8.51932e-17	6.50002	0.00423205	0.681542	1	0.681542	1	15	40811858	A	G	15	40886023	CASC5;CASC5	TSS1500;TSS1500	N_Shore	15	C15orf57	40823540	40857252
Independent	rs16970851	cg02899949	7987526	16.4463	1.57145e-19	7.03357	0.000402311	0.694035	1	0.678817	1	15	40885107	G	A	15	40886023	CASC5;CASC5	TSS1500;TSS1500	N_Shore	15	C15orf57	40823540	40857252
Independent	rs11858113	cg02899949	7987526	16.4463	1.57145e-19	7.03357	0.000402311	0.694899	1	0.74968	1	15	40914177	G	A	15	40886023	CASC5;CASC5	TSS1500;TSS1500	N_Shore	15	C15orf57	40823540	40857252
Independent	rs1044474	cg02899949	7987526	-8.1688	0.000357232	-8.9759	6.14074e-08	0.695702	1	0.695702	1	15	40845952	G	A	15	40886023	CASC5;CASC5	TSS1500;TSS1500	N_Shore	15	C15orf57	40823540	40857252
Independent	rs2412544	cg02899949	7987526	16.4463	1.57145e-19	7.03357	0.000402311	0.710118	1	0.657465	1	15	40949526	A	G	15	40886023	CASC5;CASC5	TSS1500;TSS1500	N_Shore	15	C15orf57	40823540	40857252
Independent	rs8026605	cg02899949	7987526	16.4393	1.61365e-19	7.21389	0.000179973	0.746116	1	0.636359	1	15	40875584	G	A	15	40886023	CASC5;CASC5	TSS1500;TSS1500	N_Shore	15	C15orf57	40823540	40857252
Independent	rs8041534	cg02899949	7987526	16.4463	1.57145e-19	7.03357	0.000402311	0.787187	1	0.657465	1	15	40915045	C	A	15	40886023	CASC5;CASC5	TSS1500;TSS1500	N_Shore	15	C15orf57	40823540	40857252
Independent	rs3751653	cg02899949	7987526	16.468	1.44684e-19	6.83046	0.000990459	0.810646	1	0.810646	1	15	40886621	G	A	15	40886023	CASC5;CASC5	TSS1500;TSS1500	N_Shore	15	C15orf57	40823540	40857252
Independent	rs6582	cg02899949	7987526	16.4393	1.61365e-19	7.21389	0.000179973	0.824007	1	0.639718	1	15	40845597	A	G	15	40886023	CASC5;CASC5	TSS1500;TSS1500	N_Shore	15	C15orf57	40823540	40857252
Independent	rs3129868	cg02919082	8125436	7.09655	0.0448902	9.12468	3.11947e-08	0.185299	1	0.185299	1	6	32404377	A	C	6	32605694	HLA-DQA1	Body	Open_Sea	6	HLA-DRB5	32485114	32498093
Independent	rs3135352	cg02919082	8125436	7.09655	0.0448902	9.12468	3.11947e-08	0.185299	1	0.185299	1	6	32392906	C	A	6	32605694	HLA-DQA1	Body	Open_Sea	6	HLA-DRB5	32485114	32498093
Independent	rs3135388	cg02919082	8125436	7.09655	0.0448902	9.12468	3.11947e-08	0.187073	1	0.213562	1	6	32413051	A	G	6	32605694	HLA-DQA1	Body	Open_Sea	6	HLA-DRB5	32485114	32498093
Independent	rs1063355	cg02919082	8180029	10.7401	3.11934e-09	6.05231	0.0293013	0.191425	1	0.198804	1	6	32627714	A	C	6	32605694	HLA-DQA1	Body	Open_Sea	6	---	32723875	32731267
Independent	rs9273349	cg02919082	8180029	10.7401	3.11934e-09	6.05231	0.0293013	0.191425	1	0.242378	1	6	32625869	A	G	6	32605694	HLA-DQA1	Body	Open_Sea	6	---	32723875	32731267
Independent	rs3129889	cg02919082	8125436	7.09655	0.0448902	9.12468	3.11947e-08	0.205003	1	0.185299	1	6	32413545	G	A	6	32605694	HLA-DQA1	Body	Open_Sea	6	HLA-DRB5	32485114	32498093
Independent	rs3129860	cg02919082	8125436	7.09655	0.0448902	9.12468	3.11947e-08	0.208945	1	0.191823	1	6	32401079	A	G	6	32605694	HLA-DQA1	Body	Open_Sea	6	HLA-DRB5	32485114	32498093
Independent	rs9270986	cg02919082	8125436	7.09655	0.0448902	9.12468	3.11947e-08	0.221049	1	0.185299	1	6	32574060	A	C	6	32605694	HLA-DQA1	Body	Open_Sea	6	HLA-DRB5	32485114	32498093
Independent	rs9271366	cg02919082	8125436	7.09655	0.0448902	9.12468	3.11947e-08	0.248223	1	0.245612	1	6	32586854	G	A	6	32605694	HLA-DQA1	Body	Open_Sea	6	HLA-DRB5	32485114	32498093
Independent	rs3135391	cg02919082	8125436	7.09655	0.0448902	9.12468	3.11947e-08	0.288759	1	0.236294	1	6	32410987	A	G	6	32605694	HLA-DQA1	Body	Open_Sea	6	HLA-DRB5	32485114	32498093
Independent	rs1063355	cg02919082	8125463	10.7401	3.11934e-09	6.54559	0.00346767	0.294131	1	0.444398	1	6	32627714	A	C	6	32605694	HLA-DQA1	Body	Open_Sea	6	---	32723467	32731468
Independent	rs9273349	cg02919082	8125463	10.7401	3.11934e-09	6.54559	0.00346767	0.294131	1	0.368595	1	6	32625869	A	G	6	32605694	HLA-DQA1	Body	Open_Sea	6	---	32723467	32731468
Independent	rs9348834	cg03187614	8179049	-10.8159	2.22374e-09	6.03489	0.0315646	0.635947	1	0.712344	1	6	29864497	A	G	6	30127322	TRIM10;TRIM10	Body;Body	Open_Sea	6	HLA-J	29974373	29977635
Independent	rs9380146	cg03187614	8179049	-10.8159	2.22374e-09	6.03489	0.0315646	0.685726	1	0.624363	1	6	29817244	A	G	6	30127322	TRIM10;TRIM10	Body;Body	Open_Sea	6	HLA-J	29974373	29977635
Independent	rs3823358	cg03187614	8179049	-10.2403	2.93666e-08	6.01765	0.0339746	0.821873	1	0.821873	1	6	29942205	A	G	6	30127322	TRIM10;TRIM10	Body;Body	Open_Sea	6	HLA-J	29974373	29977635
Independent	rs3807031	cg03187614	8179049	-12.3452	2.70028e-12	6.2742	0.0112892	0.903522	1	0.928737	1	6	30033884	A	C	6	30127322	TRIM10;TRIM10	Body;Body	Open_Sea	6	HLA-J	29974373	29977635
Independent	rs2858305	cg03202060	8125447	-8.59649	5.10514e-05	6.7365	0.00149956	0.0546757	1	0.149947	1	6	32670464	C	A	6	32633015	HLA-DQB1	Body	Island	6	HLA-DQB1	32546546	32634594
Independent	rs2647003	cg03202060	8125447	-8.47101	9.0383e-05	6.57942	0.00299039	0.0547181	1	0.113354	1	6	32664880	A	C	6	32633015	HLA-DQB1	Body	Island	6	HLA-DQB1	32546546	32634594
Independent	rs2856717	cg03202060	8125447	-8.59649	5.10514e-05	6.7365	0.00149956	0.0686972	1	0.150118	1	6	32670308	A	G	6	32633015	HLA-DQB1	Body	Island	6	HLA-DQB1	32546546	32634594
Independent	rs9275596	cg03202060	8125447	-9.37828	1.45396e-06	6.61294	0.0025817	0.0724045	1	0.203311	1	6	32681631	G	A	6	32633015	HLA-DQB1	Body	Island	6	HLA-DQB1	32546546	32634594
Independent	rs2856725	cg03202060	8125447	-8.47101	9.0383e-05	6.57942	0.00299039	0.0743159	1	0.0796939	1	6	32666738	G	A	6	32633015	HLA-DQB1	Body	Island	6	HLA-DQB1	32546546	32634594
Independent	rs4947344	cg03202060	8125447	-8.62847	4.41342e-05	6.04684	0.0299935	0.0958093	1	0.182225	1	6	32677846	A	G	6	32633015	HLA-DQB1	Body	Island	6	HLA-DQB1	32546546	32634594
Independent	rs3135006	cg03202060	8125461	-13.3558	3.66959e-14	7.10786	0.000288952	0.724647	1	0.711916	1	6	32667119	A	G	6	32633015	HLA-DQB1	Body	Island	6	HLA-DQB1	32626434	32627216
Independent	rs9273448	cg03202060	8125461	-14.4159	4.6145e-16	6.8846	0.000779444	0.78026	1	0.698602	1	6	32627747	A	G	6	32633015	HLA-DQB1	Body	Island	6	HLA-DQB1	32626434	32627216
Independent	rs3135006	cg03202060	8125447	-13.3558	3.66959e-14	9.73867	1.91763e-09	0.932798	1	0.939898	1	6	32667119	A	G	6	32633015	HLA-DQB1	Body	Island	6	HLA-DQB1	32546546	32634594
Independent	rs3135006	cg03202060	8125436	-13.3558	3.66959e-14	6.21977	0.0142792	0.960663	1	0.911274	1	6	32667119	A	G	6	32633015	HLA-DQB1	Body	Island	6	HLA-DRB5	32485114	32498093
Independent	rs9273448	cg03202060	8125447	-14.4159	4.6145e-16	9.06674	4.06083e-08	0.998311	1	0.963643	1	6	32627747	A	G	6	32633015	HLA-DQB1	Body	Island	6	HLA-DQB1	32546546	32634594
Independent	rs11767129	cg03322334	8140144	-7.33973	0.0151308	8.1863	2.23362e-06	0.178443	1	0.178443	1	7	73275769	G	A	7	73257083	WBSCR27	TSS1500	S_Shore	7	WBSCR27	73248492	73256865
Independent	rs13232536	cg03322334	8140144	-7.41472	0.010806	7.79874	1.29485e-05	0.17942	1	0.10529	1	7	73219508	A	G	7	73257083	WBSCR27	TSS1500	S_Shore	7	WBSCR27	73248492	73256865
Independent	rs11770024	cg03322334	8140144	-7.33973	0.0151308	8.1863	2.23362e-06	0.19999	1	0.219222	1	7	73275501	A	G	7	73257083	WBSCR27	TSS1500	S_Shore	7	WBSCR27	73248492	73256865
Independent	rs1127155	cg03322334	8140144	-8.26149	0.000234428	8.27036	1.52435e-06	0.505554	1	0.505554	1	7	73246461	A	G	7	73257083	WBSCR27	TSS1500	S_Shore	7	WBSCR27	73248492	73256865
Independent	rs13223593	cg03322334	8140144	-8.26149	0.000234428	8.27036	1.52435e-06	0.505554	1	0.505554	1	7	73253772	A	G	7	73257083	WBSCR27	TSS1500	S_Shore	7	WBSCR27	73248492	73256865
Independent	rs4255023	cg03322334	8140144	-8.26149	0.000234428	8.27036	1.52435e-06	0.505554	1	0.505554	1	7	73239618	G	A	7	73257083	WBSCR27	TSS1500	S_Shore	7	WBSCR27	73248492	73256865
Independent	rs6949053	cg03322334	8140144	-8.26149	0.000234428	8.27036	1.52435e-06	0.505554	1	0.505554	1	7	73269937	G	A	7	73257083	WBSCR27	TSS1500	S_Shore	7	WBSCR27	73248492	73256865
Independent	rs6968360	cg03322334	8140144	-8.26149	0.000234428	8.27036	1.52435e-06	0.505554	1	0.505554	1	7	73247732	A	G	7	73257083	WBSCR27	TSS1500	S_Shore	7	WBSCR27	73248492	73256865
Independent	rs8629	cg03322334	8140144	-8.26149	0.000234428	8.27036	1.52435e-06	0.505554	1	0.505554	1	7	73245519	A	G	7	73257083	WBSCR27	TSS1500	S_Shore	7	WBSCR27	73248492	73256865
Independent	rs9691413	cg03322334	8140144	-8.26149	0.000234428	8.27036	1.52435e-06	0.505554	1	0.505554	1	7	73247204	G	A	7	73257083	WBSCR27	TSS1500	S_Shore	7	WBSCR27	73248492	73256865
Independent	rs9348834	cg03570263	8179049	-12.0308	1.05305e-11	6.03489	0.0315646	0.458686	1	0.458686	1	6	29864497	A	G	6	30040291	RNF39;RNF39	Body;Body	S_Shore	6	HLA-J	29974373	29977635
Independent	rs9380146	cg03570263	8179049	-12.0308	1.05305e-11	6.03489	0.0315646	0.458686	1	0.458686	1	6	29817244	A	G	6	30040291	RNF39;RNF39	Body;Body	S_Shore	6	HLA-J	29974373	29977635
Independent	rs3823358	cg03570263	8179049	-25.0645	6.58711e-32	6.01765	0.0339746	0.695966	1	0.695966	1	6	29942205	A	G	6	30040291	RNF39;RNF39	Body;Body	S_Shore	6	HLA-J	29974373	29977635
Independent	rs3807031	cg03570263	8179049	-14.1039	1.64838e-15	6.2742	0.0112892	0.87026	1	0.87026	1	6	30033884	A	C	6	30040291	RNF39;RNF39	Body;Body	S_Shore	6	HLA-J	29974373	29977635
Independent	rs9271170	cg03607220	8125447	19.0961	1.01757e-23	5.99115	0.0380369	0.766249	1	0.793967	1	6	32577889	A	G	6	32526263	HLA-DRB6	Body	Open_Sea	6	HLA-DQB1	32546546	32634594
Independent	rs9271100	cg03607220	8125447	19.0961	1.01757e-23	5.99115	0.0380369	0.771661	1	0.753509	1	6	32576478	A	G	6	32526263	HLA-DRB6	Body	Open_Sea	6	HLA-DQB1	32546546	32634594
Independent	rs9270856	cg03607220	8125447	19.0961	1.01757e-23	5.99115	0.0380369	0.790406	1	0.707142	1	6	32570839	A	G	6	32526263	HLA-DRB6	Body	Open_Sea	6	HLA-DQB1	32546546	32634594
Independent	rs832403	cg03609598	8105456	7.31671	0.0167762	-7.74177	1.6753e-05	0.738803	1	0.888067	1	5	56265992	A	C	5	56110824	MAP3K1	TSS200	Island	5	C5orf35	56205087	56213062
Independent	rs185220	cg03609598	8105456	7.23333	0.0243704	-7.67314	2.28412e-05	0.815028	1	0.831846	1	5	56205357	A	G	5	56110824	MAP3K1	TSS200	Island	5	C5orf35	56205087	56213062
Independent	rs2418470	cg03900028	8139840	10.9477	1.236e-09	9.10502	3.41147e-08	0.0549272	1	0.0710328	1	7	64830594	G	A	7	64451426	ZNF117	TSS200	Open_Sea	7	ERV3-1	64451590	64453404
Independent	rs1812771	cg03900028	8139840	12.3362	2.80678e-12	8.96342	6.49973e-08	0.0860312	1	0.214642	1	7	64925829	A	G	7	64451426	ZNF117	TSS200	Open_Sea	7	ERV3-1	64451590	64453404
Independent	rs495336	cg03900028	8139840	18.4314	1.05551e-22	7.65834	2.442e-05	0.0902696	1	0.274957	1	7	64698500	G	A	7	64451426	ZNF117	TSS200	Open_Sea	7	ERV3-1	64451590	64453404
Independent	rs6460248	cg03900028	8139840	18.4314	1.05551e-22	7.65834	2.442e-05	0.0902696	1	0.292161	1	7	64891546	A	G	7	64451426	ZNF117	TSS200	Open_Sea	7	ERV3-1	64451590	64453404
Independent	rs12333375	cg03900028	8139840	12.3362	2.80678e-12	8.96342	6.49973e-08	0.122207	1	0.105544	1	7	64926823	G	A	7	64451426	ZNF117	TSS200	Open_Sea	7	ERV3-1	64451590	64453404
Independent	rs3807069	cg03900028	8139840	15.0961	2.99849e-17	9.88785	9.75907e-10	0.678274	1	0.678274	1	7	64439701	A	G	7	64451426	ZNF117	TSS200	Open_Sea	7	ERV3-1	64451590	64453404
Independent	rs7800787	cg03900028	8139840	15.0961	2.99849e-17	9.88785	9.75907e-10	0.678274	1	0.678274	1	7	64416284	A	G	7	64451426	ZNF117	TSS200	Open_Sea	7	ERV3-1	64451590	64453404
Independent	rs7780100	cg03900028	8139840	28.3301	8.8524e-36	8.44767	6.80455e-07	0.728605	1	0.573389	1	7	64442904	G	A	7	64451426	ZNF117	TSS200	Open_Sea	7	ERV3-1	64451590	64453404
Independent	rs4718180	cg03900028	8139840	28.3301	8.8524e-36	8.44767	6.80455e-07	0.752352	1	0.573389	1	7	64462326	A	C	7	64451426	ZNF117	TSS200	Open_Sea	7	ERV3-1	64451590	64453404
Independent	rs2000468	cg04234412	8074962	7.5379	0.00620882	8.31201	1.26137e-06	0.0566244	1	0.0738495	1	22	24241611	C	A	22	24373322	LOC391322	Body	Island	22	GSTT2	24299601	24303383
Independent	rs113413	cg04234412	8074962	7.87461	0.00135676	10.6639	2.96968e-11	0.445308	1	0.445308	1	22	24292264	G	A	22	24373322	LOC391322	Body	Island	22	GSTT2	24299601	24303383
Independent	rs113413	cg04234412	8071809	7.87461	0.00135676	10.6639	2.96968e-11	0.45933	1	0.445308	1	22	24292264	G	A	22	24373322	LOC391322	Body	Island	22	GSTT2	24322324	24326103
Independent	rs3823358	cg04458159	8179049	-9.87656	1.51708e-07	6.01765	0.0339746	0.27584	1	0.27584	1	6	29942205	A	G	6	29856538	HLA-H	Body	Island	6	HLA-J	29974373	29977635
Independent	rs3807031	cg04458159	8179049	-7.68714	0.00316727	6.2742	0.0112892	0.605246	1	0.605246	1	6	30033884	A	C	6	29856538	HLA-H	Body	Island	6	HLA-J	29974373	29977635
Independent	rs9268148	cg04461101	8125447	13.4076	2.95342e-14	8.27185	1.51406e-06	0.0552482	1	0.176149	1	6	32259527	G	A	6	32515251		Intergenic	Open_Sea	6	HLA-DQB1	32546546	32634594
Independent	rs3117119	cg04461101	8125447	14.6399	1.86343e-16	8.65151	2.69017e-07	0.058641	1	0.120273	1	6	32318610	G	A	6	32515251		Intergenic	Open_Sea	6	HLA-DQB1	32546546	32634594
Independent	rs3132946	cg04461101	8125447	13.0144	1.54658e-13	9.28626	1.49558e-08	0.0692571	1	0.144759	1	6	32190028	A	G	6	32515251		Intergenic	Open_Sea	6	HLA-DQB1	32546546	32634594
Independent	rs9268103	cg04461101	8125447	13.4076	2.95342e-14	8.27185	1.51406e-06	0.0766434	1	0.114443	1	6	32245370	A	G	6	32515251		Intergenic	Open_Sea	6	HLA-DQB1	32546546	32634594
Independent	rs6920338	cg04461101	8125447	12.9822	1.77284e-13	8.9091	8.32393e-08	0.0943117	1	0.222691	1	6	32288089	G	A	6	32515251		Intergenic	Open_Sea	6	HLA-DQB1	32546546	32634594
Independent	rs3129934	cg04461101	8125447	14.6399	1.86343e-16	8.65151	2.69017e-07	0.101229	1	0.1033	1	6	32336187	A	G	6	32515251		Intergenic	Open_Sea	6	HLA-DQB1	32546546	32634594
Independent	rs9273448	cg04461101	8125461	7.12127	0.0402042	6.8846	0.000779444	0.229984	1	0.221596	1	6	32627747	A	G	6	32515251		Intergenic	Open_Sea	6	HLA-DQB1	32626434	32627216
Independent	rs9271055	cg04461101	8125447	19.1883	7.38824e-24	9.18616	2.35812e-08	0.676581	1	0.676581	1	6	32575369	C	A	6	32515251		Intergenic	Open_Sea	6	HLA-DQB1	32546546	32634594
Independent	rs9270986	cg04461101	8125447	20.3457	1.4388e-25	9.8705	1.05563e-09	0.680648	1	0.6106	1	6	32574060	A	C	6	32515251		Intergenic	Open_Sea	6	HLA-DQB1	32546546	32634594
Independent	rs3129889	cg04461101	8125447	20.3457	1.4388e-25	9.8705	1.05563e-09	0.686641	1	0.670757	1	6	32413545	G	A	6	32515251		Intergenic	Open_Sea	6	HLA-DQB1	32546546	32634594
Independent	rs3129860	cg04461101	8125447	20.3457	1.4388e-25	9.8705	1.05563e-09	0.696014	1	0.704807	1	6	32401079	A	G	6	32515251		Intergenic	Open_Sea	6	HLA-DQB1	32546546	32634594
Independent	rs28490179	cg04461101	8125447	15.8632	1.47512e-18	8.28608	1.41921e-06	0.699459	1	0.615435	1	6	32519005	G	A	6	32515251		Intergenic	Open_Sea	6	HLA-DQB1	32546546	32634594
Independent	rs3135352	cg04461101	8125447	20.3457	1.4388e-25	9.8705	1.05563e-09	0.714836	1	0.687899	1	6	32392906	C	A	6	32515251		Intergenic	Open_Sea	6	HLA-DQB1	32546546	32634594
Independent	rs9271366	cg04461101	8125447	20.3457	1.4388e-25	9.8705	1.05563e-09	0.730378	1	0.63916	1	6	32586854	G	A	6	32515251		Intergenic	Open_Sea	6	HLA-DQB1	32546546	32634594
Independent	rs3129868	cg04461101	8125447	20.3457	1.4388e-25	9.8705	1.05563e-09	0.735847	1	0.626389	1	6	32404377	A	C	6	32515251		Intergenic	Open_Sea	6	HLA-DQB1	32546546	32634594
Independent	rs3135388	cg04461101	8125447	20.3457	1.4388e-25	9.8705	1.05563e-09	0.771531	1	0.656635	1	6	32413051	A	G	6	32515251		Intergenic	Open_Sea	6	HLA-DQB1	32546546	32634594
Independent	rs3135391	cg04461101	8125447	20.3457	1.4388e-25	9.8705	1.05563e-09	0.774067	1	0.6106	1	6	32410987	A	G	6	32515251		Intergenic	Open_Sea	6	HLA-DQB1	32546546	32634594
Independent	rs9271055	cg04461101	8125436	19.1883	7.38824e-24	8.70157	2.14178e-07	0.900894	1	0.900894	1	6	32575369	C	A	6	32515251		Intergenic	Open_Sea	6	HLA-DRB5	32485114	32498093
Independent	rs28490179	cg04461101	8125436	15.8632	1.47512e-18	7.37992	8.55304e-05	0.90997	1	0.90997	1	6	32519005	G	A	6	32515251		Intergenic	Open_Sea	6	HLA-DRB5	32485114	32498093
Independent	rs3129860	cg04461101	8125436	20.3457	1.4388e-25	9.12468	3.11947e-08	0.949072	1	0.949072	1	6	32401079	A	G	6	32515251		Intergenic	Open_Sea	6	HLA-DRB5	32485114	32498093
Independent	rs3129868	cg04461101	8125436	20.3457	1.4388e-25	9.12468	3.11947e-08	0.949072	1	0.949072	1	6	32404377	A	C	6	32515251		Intergenic	Open_Sea	6	HLA-DRB5	32485114	32498093
Independent	rs3129889	cg04461101	8125436	20.3457	1.4388e-25	9.12468	3.11947e-08	0.949072	1	0.949072	1	6	32413545	G	A	6	32515251		Intergenic	Open_Sea	6	HLA-DRB5	32485114	32498093
Independent	rs3135352	cg04461101	8125436	20.3457	1.4388e-25	9.12468	3.11947e-08	0.949072	1	0.949072	1	6	32392906	C	A	6	32515251		Intergenic	Open_Sea	6	HLA-DRB5	32485114	32498093
Independent	rs3135388	cg04461101	8125436	20.3457	1.4388e-25	9.12468	3.11947e-08	0.949072	1	0.949072	1	6	32413051	A	G	6	32515251		Intergenic	Open_Sea	6	HLA-DRB5	32485114	32498093
Independent	rs3135391	cg04461101	8125436	20.3457	1.4388e-25	9.12468	3.11947e-08	0.949072	1	0.949072	1	6	32410987	A	G	6	32515251		Intergenic	Open_Sea	6	HLA-DRB5	32485114	32498093
Independent	rs9270986	cg04461101	8125436	20.3457	1.4388e-25	9.12468	3.11947e-08	0.949072	1	0.949072	1	6	32574060	A	C	6	32515251		Intergenic	Open_Sea	6	HLA-DRB5	32485114	32498093
Independent	rs9271366	cg04461101	8125436	20.3457	1.4388e-25	9.12468	3.11947e-08	0.949072	1	0.949072	1	6	32586854	G	A	6	32515251		Intergenic	Open_Sea	6	HLA-DRB5	32485114	32498093
Independent	rs4359651	cg04511125	8043393	16.5491	1.06334e-19	-8.81525	1.27628e-07	0.238091	1	0.312676	1	2	88464840	C	A	2	88470314	THNSL2	5'UTR	Island	2	THNSL2	88469917	88486145
Independent	rs10865489	cg04511125	8043393	16.5491	1.06334e-19	-8.81525	1.27628e-07	0.266809	1	0.357746	1	2	88446892	C	A	2	88470314	THNSL2	5'UTR	Island	2	THNSL2	88469917	88486145
Independent	rs3823358	cg04520169	8179049	-8.30732	0.000190333	6.01765	0.0339746	0.269691	1	0.279274	1	6	29942205	A	G	6	29894195	HCG4P6	TSS1500	Island	6	HLA-J	29974373	29977635
Independent	rs3823358	cg04627110	8179049	-9.97429	9.75177e-08	6.01765	0.0339746	0.0967983	1	0.140231	1	6	29942205	A	G	6	29635507	MOG;MOG;MOG;MOG;MOG;MOG;MOG;MOG;MOG;MOG;MOG	3'UTR;Body;3'UTR;Body;Body;Body;Body;Body;Body;Body;Body	Open_Sea	6	HLA-J	29974373	29977635
Independent	rs9348834	cg04627110	8179049	-14.2811	7.98775e-16	6.03489	0.0315646	0.434638	1	0.451247	1	6	29864497	A	G	6	29635507	MOG;MOG;MOG;MOG;MOG;MOG;MOG;MOG;MOG;MOG;MOG	3'UTR;Body;3'UTR;Body;Body;Body;Body;Body;Body;Body;Body	Open_Sea	6	HLA-J	29974373	29977635
Independent	rs9380146	cg04627110	8179049	-14.2811	7.98775e-16	6.03489	0.0315646	0.434638	1	0.434638	1	6	29817244	A	G	6	29635507	MOG;MOG;MOG;MOG;MOG;MOG;MOG;MOG;MOG;MOG;MOG	3'UTR;Body;3'UTR;Body;Body;Body;Body;Body;Body;Body;Body	Open_Sea	6	HLA-J	29974373	29977635
Independent	rs3807031	cg04627110	8179049	-13.8423	4.841e-15	6.2742	0.0112892	0.822165	1	0.822165	1	6	30033884	A	C	6	29635507	MOG;MOG;MOG;MOG;MOG;MOG;MOG;MOG;MOG;MOG;MOG	3'UTR;Body;3'UTR;Body;Body;Body;Body;Body;Body;Body;Body	Open_Sea	6	HLA-J	29974373	29977635
Independent	rs3807069	cg04775059	8139840	7.29806	0.0182383	9.88785	9.75907e-10	0.719134	1	0.806237	1	7	64439701	A	G	7	64541387		Intergenic	Island	7	ERV3-1	64451590	64453404
Independent	rs7800787	cg04775059	8139840	7.29806	0.0182383	9.88785	9.75907e-10	0.828243	1	0.803349	1	7	64416284	A	G	7	64541387		Intergenic	Island	7	ERV3-1	64451590	64453404
Independent	rs9348834	cg04804643	8179049	8.4236	0.000112147	6.03489	0.0315646	0.264943	1	0.310316	1	6	29864497	A	G	6	29932864		Intergenic	Open_Sea	6	HLA-J	29974373	29977635
Independent	rs9380146	cg04804643	8179049	8.4236	0.000112147	6.03489	0.0315646	0.264943	1	0.264943	1	6	29817244	A	G	6	29932864		Intergenic	Open_Sea	6	HLA-J	29974373	29977635
Independent	rs3807031	cg04804643	8179049	9.06137	6.14674e-06	6.2742	0.0112892	0.818507	1	0.818507	1	6	30033884	A	C	6	29932864		Intergenic	Open_Sea	6	HLA-J	29974373	29977635
Independent	rs3823358	cg04804643	8179049	9.54816	6.72082e-07	6.01765	0.0339746	0.990503	1	0.990503	1	6	29942205	A	G	6	29932864		Intergenic	Open_Sea	6	HLA-J	29974373	29977635
Independent	rs718673	cg04985582	8067877	-15.4718	6.79526e-18	6.8596	0.000870676	0.636066	1	0.636066	1	21	15648392	G	A	21	15645988	ABCC13;ABCC13	TSS200;TSS200	Open_Sea	21	ABCC13	15646120	15710338
Independent	rs2110153	cg04985582	8067877	-19.341	4.35567e-24	6.89817	0.000733979	0.873915	1	0.873915	1	21	15644351	A	G	21	15645988	ABCC13;ABCC13	TSS200;TSS200	Open_Sea	21	ABCC13	15646120	15710338
Independent	rs2822520	cg04985582	8067877	-19.341	4.35567e-24	6.89817	0.000733979	0.873915	1	0.873915	1	21	15646060	G	A	21	15645988	ABCC13;ABCC13	TSS200;TSS200	Open_Sea	21	ABCC13	15646120	15710338
Independent	rs718670	cg04985582	8067877	-19.341	4.35567e-24	6.89817	0.000733979	0.873915	1	0.873915	1	21	15648154	A	G	21	15645988	ABCC13;ABCC13	TSS200;TSS200	Open_Sea	21	ABCC13	15646120	15710338
Independent	rs718670	cg05202042	8067877	-8.46753	9.18275e-05	6.89817	0.000733979	0.917846	1	0.958744	1	21	15648154	A	G	21	15646187	ABCC13;ABCC13	Body;Body	Open_Sea	21	ABCC13	15646120	15710338
Independent	rs2110153	cg05202042	8067877	-8.46753	9.18275e-05	6.89817	0.000733979	0.9234	1	0.919593	1	21	15644351	A	G	21	15646187	ABCC13;ABCC13	Body;Body	Open_Sea	21	ABCC13	15646120	15710338
Independent	rs2822520	cg05202042	8067877	-8.46753	9.18275e-05	6.89817	0.000733979	0.925634	1	0.940992	1	21	15646060	G	A	21	15646187	ABCC13;ABCC13	Body;Body	Open_Sea	21	ABCC13	15646120	15710338
Independent	rs718673	cg05202042	8067877	-7.50421	0.00722576	6.8596	0.000870676	0.942465	1	0.84115	1	21	15648392	G	A	21	15646187	ABCC13;ABCC13	Body;Body	Open_Sea	21	ABCC13	15646120	15710338
Independent	rs11601413	cg05740244	7938788	-22.5174	1.31984e-28	10.147	3.02679e-10	0.912567	1	0.812739	1	11	18421683	A	C	11	18434015	LDHC;LDHC	5'UTR;5'UTR	Open_Sea	11	LDHC	18433853	18472793
Independent	rs4757662	cg05740244	7938788	-22.3754	2.05374e-28	10.0327	5.07055e-10	0.914473	1	0.823628	1	11	18439738	A	G	11	18434015	LDHC;LDHC	5'UTR;5'UTR	Open_Sea	11	LDHC	18433853	18472793
Independent	rs3117119	cg05844871	8125436	7.59315	0.00484033	7.26088	0.000145844	0.0554538	1	0.0520449	1	6	32318610	G	A	6	32526342	HLA-DRB6	Body	Open_Sea	6	HLA-DRB5	32485114	32498093
Independent	rs2395165	cg05844871	8125436	10.6407	4.86584e-09	6.60066	0.0027246	0.0870628	1	0.181296	1	6	32388144	G	A	6	32526342	HLA-DRB6	Body	Open_Sea	6	HLA-DRB5	32485114	32498093
Independent	rs3132946	cg05844871	8125436	8.14481	0.000398362	7.92312	7.37305e-06	0.117496	1	0.112173	1	6	32190028	A	G	6	32526342	HLA-DRB6	Body	Open_Sea	6	HLA-DRB5	32485114	32498093
Independent	rs6920338	cg05844871	8125436	7.36253	0.0136595	7.4286	6.8731e-05	0.179738	1	0.133414	1	6	32288089	G	A	6	32526342	HLA-DRB6	Body	Open_Sea	6	HLA-DRB5	32485114	32498093
Independent	rs2395165	cg05844871	8125447	10.6407	4.86584e-09	6.37323	0.00735075	0.390192	1	0.428423	1	6	32388144	G	A	6	32526342	HLA-DRB6	Body	Open_Sea	6	HLA-DQB1	32546546	32634594
Independent	rs3132963	cg05844871	8125447	7.72615	0.00265563	8.43582	7.18172e-07	0.456765	1	0.456765	1	6	32320153	G	A	6	32526342	HLA-DRB6	Body	Open_Sea	6	HLA-DQB1	32546546	32634594
Independent	rs3117119	cg05844871	8125447	7.59315	0.00484033	8.65151	2.69017e-07	0.544482	1	0.544482	1	6	32318610	G	A	6	32526342	HLA-DRB6	Body	Open_Sea	6	HLA-DQB1	32546546	32634594
Independent	rs3129934	cg05844871	8125447	7.59315	0.00484033	8.65151	2.69017e-07	0.544482	1	0.544482	1	6	32336187	A	G	6	32526342	HLA-DRB6	Body	Open_Sea	6	HLA-DQB1	32546546	32634594
Independent	rs9268103	cg05844871	8125447	7.21746	0.0261629	8.27185	1.51406e-06	0.573404	1	0.573404	1	6	32245370	A	G	6	32526342	HLA-DRB6	Body	Open_Sea	6	HLA-DQB1	32546546	32634594
Independent	rs9268148	cg05844871	8125447	7.21746	0.0261629	8.27185	1.51406e-06	0.573404	1	0.573404	1	6	32259527	G	A	6	32526342	HLA-DRB6	Body	Open_Sea	6	HLA-DQB1	32546546	32634594
Independent	rs1044506	cg05844871	8125447	7.6584	0.00360618	8.52237	4.84331e-07	0.585285	1	0.585285	1	6	32172065	A	C	6	32526342	HLA-DRB6	Body	Open_Sea	6	HLA-DQB1	32546546	32634594
Independent	rs1800684	cg05844871	8125447	7.6584	0.00360618	8.52237	4.84331e-07	0.585285	1	0.585285	1	6	32151994	T	A	6	32526342	HLA-DRB6	Body	Open_Sea	6	HLA-DQB1	32546546	32634594
Independent	rs3130283	cg05844871	8125447	7.6584	0.00360618	8.52237	4.84331e-07	0.585285	1	0.585285	1	6	32138545	A	C	6	32526342	HLA-DRB6	Body	Open_Sea	6	HLA-DQB1	32546546	32634594
Independent	rs3131283	cg05844871	8125447	7.6584	0.00360618	8.52237	4.84331e-07	0.585285	1	0.585285	1	6	32119898	A	G	6	32526342	HLA-DRB6	Body	Open_Sea	6	HLA-DQB1	32546546	32634594
Independent	rs3132940	cg05844871	8125447	7.6584	0.00360618	8.52237	4.84331e-07	0.585285	1	0.585285	1	6	32161396	A	C	6	32526342	HLA-DRB6	Body	Open_Sea	6	HLA-DQB1	32546546	32634594
Independent	rs3134943	cg05844871	8125447	7.6584	0.00360618	8.52237	4.84331e-07	0.585285	1	0.585285	1	6	32147761	A	G	6	32526342	HLA-DRB6	Body	Open_Sea	6	HLA-DQB1	32546546	32634594
Independent	rs28490179	cg05844871	8125436	9.43541	1.12151e-06	7.37992	8.55304e-05	0.635466	1	0.635466	1	6	32519005	G	A	6	32526342	HLA-DRB6	Body	Open_Sea	6	HLA-DRB5	32485114	32498093
Independent	rs9271055	cg05844871	8125436	9.94872	1.09464e-07	8.70157	2.14178e-07	0.755365	1	0.755365	1	6	32575369	C	A	6	32526342	HLA-DRB6	Body	Open_Sea	6	HLA-DRB5	32485114	32498093
Independent	rs3129860	cg05844871	8125436	10.0378	7.31956e-08	9.12468	3.11947e-08	0.790429	1	0.790429	1	6	32401079	A	G	6	32526342	HLA-DRB6	Body	Open_Sea	6	HLA-DRB5	32485114	32498093
Independent	rs3129868	cg05844871	8125436	10.0378	7.31956e-08	9.12468	3.11947e-08	0.790429	1	0.790429	1	6	32404377	A	C	6	32526342	HLA-DRB6	Body	Open_Sea	6	HLA-DRB5	32485114	32498093
Independent	rs3129889	cg05844871	8125436	10.0378	7.31956e-08	9.12468	3.11947e-08	0.790429	1	0.790429	1	6	32413545	G	A	6	32526342	HLA-DRB6	Body	Open_Sea	6	HLA-DRB5	32485114	32498093
Independent	rs3135352	cg05844871	8125436	10.0378	7.31956e-08	9.12468	3.11947e-08	0.790429	1	0.790429	1	6	32392906	C	A	6	32526342	HLA-DRB6	Body	Open_Sea	6	HLA-DRB5	32485114	32498093
Independent	rs3135388	cg05844871	8125436	10.0378	7.31956e-08	9.12468	3.11947e-08	0.790429	1	0.790429	1	6	32413051	A	G	6	32526342	HLA-DRB6	Body	Open_Sea	6	HLA-DRB5	32485114	32498093
Independent	rs3135391	cg05844871	8125436	10.0378	7.31956e-08	9.12468	3.11947e-08	0.790429	1	0.790429	1	6	32410987	A	G	6	32526342	HLA-DRB6	Body	Open_Sea	6	HLA-DRB5	32485114	32498093
Independent	rs9270986	cg05844871	8125436	10.0378	7.31956e-08	9.12468	3.11947e-08	0.790429	1	0.790429	1	6	32574060	A	C	6	32526342	HLA-DRB6	Body	Open_Sea	6	HLA-DRB5	32485114	32498093
Independent	rs9271366	cg05844871	8125436	10.0378	7.31956e-08	9.12468	3.11947e-08	0.790429	1	0.790429	1	6	32586854	G	A	6	32526342	HLA-DRB6	Body	Open_Sea	6	HLA-DRB5	32485114	32498093
Independent	rs9270986	cg05844871	8125447	10.0378	7.31956e-08	9.8705	1.05563e-09	0.825908	1	0.85212	1	6	32574060	A	C	6	32526342	HLA-DRB6	Body	Open_Sea	6	HLA-DQB1	32546546	32634594
Independent	rs6920338	cg05844871	8125447	7.36253	0.0136595	8.9091	8.32393e-08	0.85484	1	0.85484	1	6	32288089	G	A	6	32526342	HLA-DRB6	Body	Open_Sea	6	HLA-DQB1	32546546	32634594
Independent	rs3129868	cg05844871	8125447	10.0378	7.31956e-08	9.8705	1.05563e-09	0.869299	1	0.906918	1	6	32404377	A	C	6	32526342	HLA-DRB6	Body	Open_Sea	6	HLA-DQB1	32546546	32634594
Independent	rs3135352	cg05844871	8125447	10.0378	7.31956e-08	9.8705	1.05563e-09	0.872866	1	0.842051	1	6	32392906	C	A	6	32526342	HLA-DRB6	Body	Open_Sea	6	HLA-DQB1	32546546	32634594
Independent	rs28490179	cg05844871	8125447	9.43541	1.12151e-06	8.28608	1.41921e-06	0.879694	1	0.882318	1	6	32519005	G	A	6	32526342	HLA-DRB6	Body	Open_Sea	6	HLA-DQB1	32546546	32634594
Independent	rs3129889	cg05844871	8125447	10.0378	7.31956e-08	9.8705	1.05563e-09	0.894117	1	0.949366	1	6	32413545	G	A	6	32526342	HLA-DRB6	Body	Open_Sea	6	HLA-DQB1	32546546	32634594
Independent	rs3129860	cg05844871	8125447	10.0378	7.31956e-08	9.8705	1.05563e-09	0.902292	1	0.936199	1	6	32401079	A	G	6	32526342	HLA-DRB6	Body	Open_Sea	6	HLA-DQB1	32546546	32634594
Independent	rs3132946	cg05844871	8125447	8.14481	0.000398362	9.28626	1.49558e-08	0.90907	1	0.90907	1	6	32190028	A	G	6	32526342	HLA-DRB6	Body	Open_Sea	6	HLA-DQB1	32546546	32634594
Independent	rs3135388	cg05844871	8125447	10.0378	7.31956e-08	9.8705	1.05563e-09	0.912357	1	0.896421	1	6	32413051	A	G	6	32526342	HLA-DRB6	Body	Open_Sea	6	HLA-DQB1	32546546	32634594
Independent	rs9271055	cg05844871	8125447	9.94872	1.09464e-07	9.18616	2.35812e-08	0.920535	1	0.923329	1	6	32575369	C	A	6	32526342	HLA-DRB6	Body	Open_Sea	6	HLA-DQB1	32546546	32634594
Independent	rs9271366	cg05844871	8125447	10.0378	7.31956e-08	9.8705	1.05563e-09	0.922902	1	0.88631	1	6	32586854	G	A	6	32526342	HLA-DRB6	Body	Open_Sea	6	HLA-DQB1	32546546	32634594
Independent	rs3135391	cg05844871	8125447	10.0378	7.31956e-08	9.8705	1.05563e-09	0.928056	1	0.899117	1	6	32410987	A	G	6	32526342	HLA-DRB6	Body	Open_Sea	6	HLA-DQB1	32546546	32634594
Independent	rs4947344	cg05938207	8125447	-7.71041	0.00285129	6.04684	0.0299935	0.212422	1	0.205728	1	6	32677846	A	G	6	32489750	HLA-DRB5	Body	Island	6	HLA-DQB1	32546546	32634594
Independent	rs3104369	cg05938207	8125447	-7.74691	0.00241779	6.45292	0.00519726	0.278713	1	0.304677	1	6	32602482	A	G	6	32489750	HLA-DRB5	Body	Island	6	HLA-DQB1	32546546	32634594
Independent	rs3129860	cg05938207	8125447	-7.34793	0.0145842	9.8705	1.05563e-09	0.681302	1	0.771676	1	6	32401079	A	G	6	32489750	HLA-DRB5	Body	Island	6	HLA-DQB1	32546546	32634594
Independent	rs3129868	cg05938207	8125447	-7.34793	0.0145842	9.8705	1.05563e-09	0.681302	1	0.681302	1	6	32404377	A	C	6	32489750	HLA-DRB5	Body	Island	6	HLA-DQB1	32546546	32634594
Independent	rs3135352	cg05938207	8125447	-7.34793	0.0145842	9.8705	1.05563e-09	0.681302	1	0.714147	1	6	32392906	C	A	6	32489750	HLA-DRB5	Body	Island	6	HLA-DQB1	32546546	32634594
Independent	rs3135391	cg05938207	8125447	-7.34793	0.0145842	9.8705	1.05563e-09	0.681302	1	0.78877	1	6	32410987	A	G	6	32489750	HLA-DRB5	Body	Island	6	HLA-DQB1	32546546	32634594
Independent	rs9270986	cg05938207	8125447	-7.34793	0.0145842	9.8705	1.05563e-09	0.681302	1	0.681302	1	6	32574060	A	C	6	32489750	HLA-DRB5	Body	Island	6	HLA-DQB1	32546546	32634594
Independent	rs9271055	cg05938207	8125447	-7.21852	0.0260395	9.18616	2.35812e-08	0.687497	1	0.731692	1	6	32575369	C	A	6	32489750	HLA-DRB5	Body	Island	6	HLA-DQB1	32546546	32634594
Independent	rs9271366	cg05938207	8125447	-7.34793	0.0145842	9.8705	1.05563e-09	0.699825	1	0.681302	1	6	32586854	G	A	6	32489750	HLA-DRB5	Body	Island	6	HLA-DQB1	32546546	32634594
Independent	rs3129889	cg05938207	8125447	-7.34793	0.0145842	9.8705	1.05563e-09	0.739607	1	0.681302	1	6	32413545	G	A	6	32489750	HLA-DRB5	Body	Island	6	HLA-DQB1	32546546	32634594
Independent	rs3135388	cg05938207	8125447	-7.34793	0.0145842	9.8705	1.05563e-09	0.753762	1	0.739173	1	6	32413051	A	G	6	32489750	HLA-DRB5	Body	Island	6	HLA-DQB1	32546546	32634594
Independent	rs28490179	cg05938207	8125447	-7.8795	0.00132702	8.28608	1.41921e-06	0.841552	1	0.841552	1	6	32519005	G	A	6	32489750	HLA-DRB5	Body	Island	6	HLA-DQB1	32546546	32634594
Independent	rs9271366	cg05938207	8125436	-7.34793	0.0145842	9.12468	3.11947e-08	0.97572	1	0.997604	1	6	32586854	G	A	6	32489750	HLA-DRB5	Body	Island	6	HLA-DRB5	32485114	32498093
Independent	rs3129868	cg05938207	8125436	-7.34793	0.0145842	9.12468	3.11947e-08	0.98305	1	0.99461	1	6	32404377	A	C	6	32489750	HLA-DRB5	Body	Island	6	HLA-DRB5	32485114	32498093
Independent	rs9271055	cg05938207	8125436	-7.21852	0.0260395	8.70157	2.14178e-07	0.986702	1	0.989196	1	6	32575369	C	A	6	32489750	HLA-DRB5	Body	Island	6	HLA-DRB5	32485114	32498093
Independent	rs3129860	cg05938207	8125436	-7.34793	0.0145842	9.12468	3.11947e-08	0.987149	1	0.991075	1	6	32401079	A	G	6	32489750	HLA-DRB5	Body	Island	6	HLA-DRB5	32485114	32498093
Independent	rs3135391	cg05938207	8125436	-7.34793	0.0145842	9.12468	3.11947e-08	0.98715	1	0.9808	1	6	32410987	A	G	6	32489750	HLA-DRB5	Body	Island	6	HLA-DRB5	32485114	32498093
Independent	rs3129889	cg05938207	8125436	-7.34793	0.0145842	9.12468	3.11947e-08	0.99205	1	0.979453	1	6	32413545	G	A	6	32489750	HLA-DRB5	Body	Island	6	HLA-DRB5	32485114	32498093
Independent	rs9270986	cg05938207	8125436	-7.34793	0.0145842	9.12468	3.11947e-08	0.995298	1	0.995535	1	6	32574060	A	C	6	32489750	HLA-DRB5	Body	Island	6	HLA-DRB5	32485114	32498093
Independent	rs3135388	cg05938207	8125436	-7.34793	0.0145842	9.12468	3.11947e-08	0.99756	1	0.992874	1	6	32413051	A	G	6	32489750	HLA-DRB5	Body	Island	6	HLA-DRB5	32485114	32498093
Independent	rs28490179	cg05938207	8125436	-7.8795	0.00132702	7.37992	8.55304e-05	0.998836	1	0.986718	1	6	32519005	G	A	6	32489750	HLA-DRB5	Body	Island	6	HLA-DRB5	32485114	32498093
Independent	rs3135352	cg05938207	8125436	-7.34793	0.0145842	9.12468	3.11947e-08	0.99885	1	0.978091	1	6	32392906	C	A	6	32489750	HLA-DRB5	Body	Island	6	HLA-DRB5	32485114	32498093
Independent	rs7616839	cg06186245	8081288	9.12175	4.66957e-06	6.74028	0.00147483	0.968405	1	0.964144	1	3	100211294	G	A	3	100245062	TMEM45A	5'UTR	Open_Sea	3	TMEM45A	100211463	100296285
Independent	rs3823358	cg06354398	8179049	-9.97272	9.82103e-08	6.01765	0.0339746	0.493454	1	0.493454	1	6	29942205	A	G	6	29856477	HLA-H	Body	Island	6	HLA-J	29974373	29977635
Independent	rs9348834	cg06354398	8179049	-8.15319	0.000383482	6.03489	0.0315646	0.719372	1	0.719372	1	6	29864497	A	G	6	29856477	HLA-H	Body	Island	6	HLA-J	29974373	29977635
Independent	rs9380146	cg06354398	8179049	-8.15319	0.000383482	6.03489	0.0315646	0.719372	1	0.719372	1	6	29817244	A	G	6	29856477	HLA-H	Body	Island	6	HLA-J	29974373	29977635
Independent	rs3807031	cg06354398	8179049	-8.2803	0.000215219	6.2742	0.0112892	0.96259	1	0.96259	1	6	30033884	A	C	6	29856477	HLA-H	Body	Island	6	HLA-J	29974373	29977635
Independent	rs1063355	cg06499030	8125447	-7.26229	0.0214072	7.06855	0.000344287	0.797857	1	0.818269	1	6	32627714	A	C	6	32732685	HLA-DQB2	TSS1500	S_Shelf	6	HLA-DQB1	32546546	32634594
Independent	rs9273349	cg06499030	8125447	-7.26229	0.0214072	7.06855	0.000344287	0.836453	1	0.792371	1	6	32625869	A	G	6	32732685	HLA-DQB2	TSS1500	S_Shelf	6	HLA-DQB1	32546546	32634594
Independent	rs1063355	cg06499030	8125463	-7.26229	0.0214072	6.54559	0.00346767	0.864404	1	0.864404	1	6	32627714	A	C	6	32732685	HLA-DQB2	TSS1500	S_Shelf	6	---	32723467	32731468
Independent	rs9273349	cg06499030	8125463	-7.26229	0.0214072	6.54559	0.00346767	0.864404	1	0.864404	1	6	32625869	A	G	6	32732685	HLA-DQB2	TSS1500	S_Shelf	6	---	32723467	32731468
Independent	rs1063355	cg06499030	8180029	-7.26229	0.0214072	6.05231	0.0293013	0.946294	1	0.946294	1	6	32627714	A	C	6	32732685	HLA-DQB2	TSS1500	S_Shelf	6	---	32723875	32731267
Independent	rs9273349	cg06499030	8180029	-7.26229	0.0214072	6.05231	0.0293013	0.946294	1	0.946294	1	6	32625869	A	G	6	32732685	HLA-DQB2	TSS1500	S_Shelf	6	---	32723875	32731267
Independent	rs3806603	cg06573604	8056113	7.31696	0.0167573	-8.49976	5.3683e-07	0.102333	1	0.0882109	1	2	160761808	A	G	2	160760825	LY75	Body	Island	2	LY75	160659872	160761247
Independent	rs6735923	cg06573604	8056113	7.31696	0.0167573	-8.49976	5.3683e-07	0.176884	1	0.116788	1	2	160769588	A	G	2	160760825	LY75	Body	Island	2	LY75	160659872	160761247
Independent	rs7943372	cg06776644	7943103	11.61	6.61627e-11	-6.38996	0.00683527	0.155612	1	0.200622	1	11	93013387	A	C	11	93218074	C11orf75	5'UTR	Open_Sea	11	CCDC67	93063156	93171636
Independent	rs823154	cg06815965	7909144	15.604	4.0468e-18	6.59686	0.0027703	0.152552	1	0.309638	1	1	205762406	A	G	1	205818668	PM20D1	Body	N_Shore	1	LOC284581	205858663	205861612
Independent	rs708727	cg06815965	7909144	16.6454	7.3851e-20	7.85169	1.01894e-05	0.761985	1	0.761985	1	1	205767885	A	G	1	205818668	PM20D1	Body	N_Shore	1	LOC284581	205858663	205861612
Independent	rs9273349	cg06954720	8125447	7.67157	0.00339793	7.06855	0.000344287	0.101366	1	0.167239	1	6	32625869	A	G	6	32525813	HLA-DRB6	Body	Open_Sea	6	HLA-DQB1	32546546	32634594
Independent	rs1063355	cg06954720	8125447	7.67157	0.00339793	7.06855	0.000344287	0.123733	1	0.122041	1	6	32627714	A	C	6	32525813	HLA-DRB6	Body	Open_Sea	6	HLA-DQB1	32546546	32634594
Independent	rs1063355	cg06954720	8180029	7.67157	0.00339793	6.05231	0.0293013	0.379667	1	0.379667	1	6	32627714	A	C	6	32525813	HLA-DRB6	Body	Open_Sea	6	---	32723875	32731267
Independent	rs9273349	cg06954720	8180029	7.67157	0.00339793	6.05231	0.0293013	0.379667	1	0.379667	1	6	32625869	A	G	6	32525813	HLA-DRB6	Body	Open_Sea	6	---	32723875	32731267
Independent	rs1063355	cg06954720	8125463	7.67157	0.00339793	6.54559	0.00346767	0.727232	1	0.727232	1	6	32627714	A	C	6	32525813	HLA-DRB6	Body	Open_Sea	6	---	32723467	32731468
Independent	rs9273349	cg06954720	8125463	7.67157	0.00339793	6.54559	0.00346767	0.727232	1	0.727232	1	6	32625869	A	G	6	32525813	HLA-DRB6	Body	Open_Sea	6	---	32723467	32731468
Independent	rs9270856	cg06954720	8125447	22.5197	1.31025e-28	5.99115	0.0380369	0.990562	1	0.838038	1	6	32570839	A	G	6	32525813	HLA-DRB6	Body	Open_Sea	6	HLA-DQB1	32546546	32634594
Independent	rs9271100	cg06954720	8125447	22.5197	1.31025e-28	5.99115	0.0380369	0.993313	1	0.904803	1	6	32576478	A	G	6	32525813	HLA-DRB6	Body	Open_Sea	6	HLA-DQB1	32546546	32634594
Independent	rs9271170	cg06954720	8125447	22.5197	1.31025e-28	5.99115	0.0380369	0.995908	1	0.866926	1	6	32577889	A	G	6	32525813	HLA-DRB6	Body	Open_Sea	6	HLA-DQB1	32546546	32634594
Independent	rs2900856	cg06960717	8139840	-8.24439	0.000253384	6.68312	0.00189684	0.0918359	1	0.0909659	1	7	64679561	G	A	7	64894780		Intergenic	Open_Sea	7	ERV3-1	64451590	64453404
Independent	rs11765030	cg06960717	8139840	-9.65096	4.2155e-07	7.23613	0.000162933	0.0952302	1	0.217047	1	7	64768219	G	A	7	64894780		Intergenic	Open_Sea	7	ERV3-1	64451590	64453404
Independent	rs7780100	cg06960717	8139840	-8.18961	0.000325006	8.44767	6.80455e-07	0.114667	1	0.0680043	1	7	64442904	G	A	7	64894780		Intergenic	Open_Sea	7	ERV3-1	64451590	64453404
Independent	rs495336	cg06960717	8139840	-9.46353	9.87001e-07	7.65834	2.442e-05	0.127068	1	0.138129	1	7	64698500	G	A	7	64894780		Intergenic	Open_Sea	7	ERV3-1	64451590	64453404
Independent	rs6460248	cg06960717	8139840	-9.46353	9.87001e-07	7.65834	2.442e-05	0.131258	1	0.197608	1	7	64891546	A	G	7	64894780		Intergenic	Open_Sea	7	ERV3-1	64451590	64453404
Independent	rs11771033	cg06960717	8139840	-9.53364	7.17883e-07	7.47929	5.47217e-05	0.142878	1	0.332307	1	7	64900821	A	G	7	64894780		Intergenic	Open_Sea	7	ERV3-1	64451590	64453404
Independent	rs7796960	cg06960717	8139840	-10.0035	8.54684e-08	7.27015	0.000139919	0.145603	1	0.273502	1	7	64767457	G	A	7	64894780		Intergenic	Open_Sea	7	ERV3-1	64451590	64453404
Independent	rs4718180	cg06960717	8139840	-8.18961	0.000325006	8.44767	6.80455e-07	0.147607	1	0.0756153	1	7	64462326	A	C	7	64894780		Intergenic	Open_Sea	7	ERV3-1	64451590	64453404
Independent	rs4718244	cg06960717	8139840	-9.53364	7.17883e-07	7.47929	5.47217e-05	0.147616	1	0.293259	1	7	64916237	G	A	7	64894780		Intergenic	Open_Sea	7	ERV3-1	64451590	64453404
Independent	rs6963801	cg06960717	8139840	-9.65096	4.2155e-07	7.23613	0.000162933	0.151923	1	0.26977	1	7	64782426	A	G	7	64894780		Intergenic	Open_Sea	7	ERV3-1	64451590	64453404
Independent	rs13229781	cg06960717	8139840	-10.302	2.2241e-08	8.3603	1.01263e-06	0.208632	1	0.277009	1	7	64720305	A	G	7	64894780		Intergenic	Open_Sea	7	ERV3-1	64451590	64453404
Independent	rs657560	cg06960717	8139840	-11.1461	5.12182e-10	8.39575	8.61805e-07	0.232447	1	0.430111	1	7	64700434	G	A	7	64894780		Intergenic	Open_Sea	7	ERV3-1	64451590	64453404
Independent	rs34739196	cg06960717	8139840	-11.1461	5.12182e-10	8.39575	8.61805e-07	0.235685	1	0.382918	1	7	64696330	A	G	7	64894780		Intergenic	Open_Sea	7	ERV3-1	64451590	64453404
Independent	rs17710097	cg06960717	8139840	-11.1461	5.12182e-10	8.39575	8.61805e-07	0.244456	1	0.437375	1	7	64727862	A	G	7	64894780		Intergenic	Open_Sea	7	ERV3-1	64451590	64453404
Independent	rs3807069	cg06960717	8139840	-9.77889	2.36065e-07	9.88785	9.75907e-10	0.264002	1	0.260021	1	7	64439701	A	G	7	64894780		Intergenic	Open_Sea	7	ERV3-1	64451590	64453404
Independent	rs7800787	cg06960717	8139840	-9.77889	2.36065e-07	9.88785	9.75907e-10	0.269588	1	0.373595	1	7	64416284	A	G	7	64894780		Intergenic	Open_Sea	7	ERV3-1	64451590	64453404
Independent	rs2418470	cg06960717	8139840	-10.2116	3.34181e-08	9.10502	3.41147e-08	0.277175	1	0.289755	1	7	64830594	G	A	7	64894780		Intergenic	Open_Sea	7	ERV3-1	64451590	64453404
Independent	rs6460232	cg06960717	8139840	-11.536	9.1573e-11	8.27939	1.46302e-06	0.354796	1	0.289603	1	7	64745413	A	G	7	64894780		Intergenic	Open_Sea	7	ERV3-1	64451590	64453404
Independent	rs12536316	cg06960717	8139840	-11.8142	2.70522e-11	8.62394	3.05003e-07	0.420924	1	0.420924	1	7	64786318	G	A	7	64894780		Intergenic	Open_Sea	7	ERV3-1	64451590	64453404
Independent	rs12333375	cg06960717	8139840	-11.7005	4.44939e-11	8.96342	6.49973e-08	0.436207	1	0.47625	1	7	64926823	G	A	7	64894780		Intergenic	Open_Sea	7	ERV3-1	64451590	64453404
Independent	rs1812771	cg06960717	8139840	-11.7005	4.44939e-11	8.96342	6.49973e-08	0.436207	1	0.436207	1	7	64925829	A	G	7	64894780		Intergenic	Open_Sea	7	ERV3-1	64451590	64453404
Independent	rs1063355	cg07007382	8125447	8.42627	0.000110796	7.06855	0.000344287	0.11273	1	0.15835	1	6	32627714	A	C	6	32578070		Intergenic	Open_Sea	6	HLA-DQB1	32546546	32634594
Independent	rs9273349	cg07007382	8125447	8.42627	0.000110796	7.06855	0.000344287	0.144945	1	0.11273	1	6	32625869	A	G	6	32578070		Intergenic	Open_Sea	6	HLA-DQB1	32546546	32634594
Independent	rs3129860	cg07007382	8125447	7.53835	0.00619623	9.8705	1.05563e-09	0.281649	1	0.281649	1	6	32401079	A	G	6	32578070		Intergenic	Open_Sea	6	HLA-DQB1	32546546	32634594
Independent	rs3129868	cg07007382	8125447	7.53835	0.00619623	9.8705	1.05563e-09	0.281649	1	0.281649	1	6	32404377	A	C	6	32578070		Intergenic	Open_Sea	6	HLA-DQB1	32546546	32634594
Independent	rs3129889	cg07007382	8125447	7.53835	0.00619623	9.8705	1.05563e-09	0.281649	1	0.281649	1	6	32413545	G	A	6	32578070		Intergenic	Open_Sea	6	HLA-DQB1	32546546	32634594
Independent	rs3135352	cg07007382	8125447	7.53835	0.00619623	9.8705	1.05563e-09	0.281649	1	0.281649	1	6	32392906	C	A	6	32578070		Intergenic	Open_Sea	6	HLA-DQB1	32546546	32634594
Independent	rs3135391	cg07007382	8125447	7.53835	0.00619623	9.8705	1.05563e-09	0.281649	1	0.281649	1	6	32410987	A	G	6	32578070		Intergenic	Open_Sea	6	HLA-DQB1	32546546	32634594
Independent	rs9270986	cg07007382	8125447	7.53835	0.00619623	9.8705	1.05563e-09	0.281649	1	0.281649	1	6	32574060	A	C	6	32578070		Intergenic	Open_Sea	6	HLA-DQB1	32546546	32634594
Independent	rs9271366	cg07007382	8125447	7.53835	0.00619623	9.8705	1.05563e-09	0.281649	1	0.290944	1	6	32586854	G	A	6	32578070		Intergenic	Open_Sea	6	HLA-DQB1	32546546	32634594
Independent	rs9271055	cg07007382	8125447	7.49499	0.00753198	9.18616	2.35812e-08	0.301117	1	0.281974	1	6	32575369	C	A	6	32578070		Intergenic	Open_Sea	6	HLA-DQB1	32546546	32634594
Independent	rs3135388	cg07007382	8125447	7.53835	0.00619623	9.8705	1.05563e-09	0.322176	1	0.281649	1	6	32413051	A	G	6	32578070		Intergenic	Open_Sea	6	HLA-DQB1	32546546	32634594
Independent	rs9270856	cg07007382	8125447	11.8177	2.66417e-11	5.99115	0.0380369	0.451052	1	0.451052	1	6	32570839	A	G	6	32578070		Intergenic	Open_Sea	6	HLA-DQB1	32546546	32634594
Independent	rs9271100	cg07007382	8125447	11.8177	2.66417e-11	5.99115	0.0380369	0.451052	1	0.451052	1	6	32576478	A	G	6	32578070		Intergenic	Open_Sea	6	HLA-DQB1	32546546	32634594
Independent	rs9271170	cg07007382	8125447	11.8177	2.66417e-11	5.99115	0.0380369	0.451052	1	0.451052	1	6	32577889	A	G	6	32578070		Intergenic	Open_Sea	6	HLA-DQB1	32546546	32634594
Independent	rs3129860	cg07007382	8125436	7.53835	0.00619623	9.12468	3.11947e-08	0.77208	1	0.77208	1	6	32401079	A	G	6	32578070		Intergenic	Open_Sea	6	HLA-DRB5	32485114	32498093
Independent	rs3129868	cg07007382	8125436	7.53835	0.00619623	9.12468	3.11947e-08	0.77208	1	0.77208	1	6	32404377	A	C	6	32578070		Intergenic	Open_Sea	6	HLA-DRB5	32485114	32498093
Independent	rs3129889	cg07007382	8125436	7.53835	0.00619623	9.12468	3.11947e-08	0.77208	1	0.77208	1	6	32413545	G	A	6	32578070		Intergenic	Open_Sea	6	HLA-DRB5	32485114	32498093
Independent	rs3135352	cg07007382	8125436	7.53835	0.00619623	9.12468	3.11947e-08	0.77208	1	0.77208	1	6	32392906	C	A	6	32578070		Intergenic	Open_Sea	6	HLA-DRB5	32485114	32498093
Independent	rs3135388	cg07007382	8125436	7.53835	0.00619623	9.12468	3.11947e-08	0.77208	1	0.77208	1	6	32413051	A	G	6	32578070		Intergenic	Open_Sea	6	HLA-DRB5	32485114	32498093
Independent	rs3135391	cg07007382	8125436	7.53835	0.00619623	9.12468	3.11947e-08	0.77208	1	0.77208	1	6	32410987	A	G	6	32578070		Intergenic	Open_Sea	6	HLA-DRB5	32485114	32498093
Independent	rs9270986	cg07007382	8125436	7.53835	0.00619623	9.12468	3.11947e-08	0.77208	1	0.77208	1	6	32574060	A	C	6	32578070		Intergenic	Open_Sea	6	HLA-DRB5	32485114	32498093
Independent	rs9271366	cg07007382	8125436	7.53835	0.00619623	9.12468	3.11947e-08	0.77208	1	0.77208	1	6	32586854	G	A	6	32578070		Intergenic	Open_Sea	6	HLA-DRB5	32485114	32498093
Independent	rs9271055	cg07007382	8125436	7.49499	0.00753198	8.70157	2.14178e-07	0.772996	1	0.772996	1	6	32575369	C	A	6	32578070		Intergenic	Open_Sea	6	HLA-DRB5	32485114	32498093
Independent	rs1063355	cg07007382	8180029	8.42627	0.000110796	6.05231	0.0293013	0.913122	1	0.913153	1	6	32627714	A	C	6	32578070		Intergenic	Open_Sea	6	---	32723875	32731267
Independent	rs9273349	cg07007382	8180029	8.42627	0.000110796	6.05231	0.0293013	0.949608	1	0.918581	1	6	32625869	A	G	6	32578070		Intergenic	Open_Sea	6	---	32723875	32731267
Independent	rs1063355	cg07007382	8125463	8.42627	0.000110796	6.54559	0.00346767	0.988716	1	0.987186	1	6	32627714	A	C	6	32578070		Intergenic	Open_Sea	6	---	32723467	32731468
Independent	rs9273349	cg07007382	8125463	8.42627	0.000110796	6.54559	0.00346767	0.994386	1	0.997396	1	6	32625869	A	G	6	32578070		Intergenic	Open_Sea	6	---	32723467	32731468
Independent	rs11601413	cg07093428	7938788	-11.2979	2.61554e-10	10.147	3.02679e-10	0.899939	1	0.931224	1	11	18421683	A	C	11	18433500	LDHC;LDHC	TSS1500;TSS1500	Open_Sea	11	LDHC	18433853	18472793
Independent	rs4757662	cg07093428	7938788	-11.4496	1.33916e-10	10.0327	5.07055e-10	0.914835	1	0.856658	1	11	18439738	A	G	11	18433500	LDHC;LDHC	TSS1500;TSS1500	Open_Sea	11	LDHC	18433853	18472793
Independent	rs12653888	cg07102913	8108713	-8.0584	0.000589713	6.04435	0.0303143	0.155199	1	0.17369	1	5	140528906	A	C	5	140593443	PCDHB13	TSS200	N_Shore	5	PCDHB8	140557430	140560021
Independent	rs4151693	cg07102913	8108713	-7.9039	0.00118817	6.1224	0.0217046	0.216826	1	0.23268	1	5	140529711	A	G	5	140593443	PCDHB13	TSS200	N_Shore	5	PCDHB8	140557430	140560021
Independent	rs3776096	cg07102913	8108713	-7.9039	0.00118817	6.1224	0.0217046	0.220728	1	0.240489	1	5	140530529	A	G	5	140593443	PCDHB13	TSS200	N_Shore	5	PCDHB8	140557430	140560021
Independent	rs2740584	cg07102913	8108713	-7.6453	0.00382574	6.69491	0.00180099	0.258045	1	0.258045	1	5	140561768	A	G	5	140593443	PCDHB13	TSS200	N_Shore	5	PCDHB8	140557430	140560021
Independent	rs638054	cg07102913	8108713	-8.25205	0.000244706	6.27749	0.0111297	0.337705	1	0.415256	1	5	140581510	A	C	5	140593443	PCDHB13	TSS200	N_Shore	5	PCDHB8	140557430	140560021
Independent	rs246718	cg07102913	8108713	-8.13866	0.000409636	6.52262	0.00383406	0.379605	1	0.379605	1	5	140522425	A	G	5	140593443	PCDHB13	TSS200	N_Shore	5	PCDHB8	140557430	140560021
Independent	rs12654953	cg07102913	8108713	-8.33571	0.000167281	6.09737	0.0241629	0.397018	1	0.42894	1	5	140570973	A	G	5	140593443	PCDHB13	TSS200	N_Shore	5	PCDHB8	140557430	140560021
Independent	rs4912742	cg07102913	8108713	-8.33571	0.000167281	6.09737	0.0241629	0.397018	1	0.397018	1	5	140571526	G	A	5	140593443	PCDHB13	TSS200	N_Shore	5	PCDHB8	140557430	140560021
Independent	rs823154	cg07157834	7909144	17.2003	9.25059e-21	6.59686	0.0027703	0.475658	1	0.475658	1	1	205762406	A	G	1	205819609	PM20D1	TSS1500	S_Shore	1	LOC284581	205858663	205861612
Independent	rs708727	cg07157834	7909144	19.5023	2.49978e-24	7.85169	1.01894e-05	0.960503	1	0.875083	1	1	205767885	A	G	1	205819609	PM20D1	TSS1500	S_Shore	1	LOC284581	205858663	205861612
Independent	rs708727	cg07167872	7909144	21.1385	1.0568e-26	7.85169	1.01894e-05	0.97727	1	0.97727	1	1	205767885	A	G	1	205819463	PM20D1	TSS200	S_Shore	1	LOC284581	205858663	205861612
Independent	rs11601413	cg07415359	7938788	-20.1128	3.14026e-25	10.147	3.02679e-10	0.950327	1	0.850916	1	11	18421683	A	C	11	18434354	LDHC;LDHC	Body;Body	Open_Sea	11	LDHC	18433853	18472793
Independent	rs4757662	cg07415359	7938788	-20.0147	4.37039e-25	10.0327	5.07055e-10	0.996724	1	0.862662	1	11	18439738	A	G	11	18434354	LDHC;LDHC	Body;Body	Open_Sea	11	LDHC	18433853	18472793
Independent	rs9348834	cg07480090	8179049	7.48667	0.00781926	6.03489	0.0315646	0.887577	1	0.913067	1	6	29864497	A	G	6	29818230		Intergenic	Island	6	HLA-J	29974373	29977635
Independent	rs9380146	cg07480090	8179049	7.48667	0.00781926	6.03489	0.0315646	0.900872	1	0.882638	1	6	29817244	A	G	6	29818230		Intergenic	Island	6	HLA-J	29974373	29977635
Independent	rs3823358	cg07480090	8179049	7.78447	0.00204013	6.01765	0.0339746	0.977436	1	0.968109	1	6	29942205	A	G	6	29818230		Intergenic	Island	6	HLA-J	29974373	29977635
Independent	rs6710467	cg07661177	8054945	12.319	3.02244e-12	-6.84488	0.000929298	0.274102	1	0.355733	1	2	127889932	A	G	2	127864026	BIN1;BIN1;BIN1;BIN1;BIN1;BIN1;BIN1;BIN1;BIN1;BIN1	Body;Body;Body;Body;Body;Body;Body;Body;Body;Body	Island	2	BIN1	127805603	127864864
Independent	rs3020054	cg07744502	7943103	7.95962	0.000923032	-6.65061	0.00218829	0.902591	1	0.902591	1	11	93055556	G	A	11	93271083	C11orf75	5'UTR	Open_Sea	11	CCDC67	93063156	93171636
Independent	rs7943372	cg07744502	7943103	12.1738	5.66093e-12	-6.38996	0.00683527	0.998338	1	0.978516	1	11	93013387	A	C	11	93271083	C11orf75	5'UTR	Open_Sea	11	CCDC67	93063156	93171636
Independent	rs9348834	cg07792871	8179049	-7.64881	0.00376569	6.03489	0.0315646	0.258847	1	0.287221	1	6	29864497	A	G	6	29942706	HCG9	TSS200	N_Shore	6	HLA-J	29974373	29977635
Independent	rs9380146	cg07792871	8179049	-7.64881	0.00376569	6.03489	0.0315646	0.258847	1	0.329402	1	6	29817244	A	G	6	29942706	HCG9	TSS200	N_Shore	6	HLA-J	29974373	29977635
Independent	rs3823358	cg07792871	8179049	-11.2033	3.97367e-10	6.01765	0.0339746	0.308398	1	0.308398	1	6	29942205	A	G	6	29942706	HCG9	TSS200	N_Shore	6	HLA-J	29974373	29977635
Independent	rs3807031	cg07792871	8179049	-8.79343	2.08219e-05	6.2742	0.0112892	0.57171	1	0.57171	1	6	30033884	A	C	6	29942706	HCG9	TSS200	N_Shore	6	HLA-J	29974373	29977635
Independent	rs862241	cg07807695	8112961	8.0844	0.000524085	-7.78856	1.35583e-05	0.826049	1	0.873621	1	5	81588011	G	A	5	81608485	ATP6AP1L	Body	Open_Sea	5	RPS23	81569139	81574235
Independent	rs6880209	cg07807695	8112961	8.0844	0.000524085	-7.78856	1.35583e-05	0.871302	1	0.892264	1	5	81574182	A	G	5	81608485	ATP6AP1L	Body	Open_Sea	5	RPS23	81569139	81574235
Independent	rs226202	cg07807695	8112961	8.0844	0.000524085	-7.78856	1.35583e-05	0.913642	1	0.860579	1	5	81571669	G	A	5	81608485	ATP6AP1L	Body	Open_Sea	5	RPS23	81569139	81574235
Independent	rs10865489	cg07952391	8043393	8.81993	1.84541e-05	-8.81525	1.27628e-07	0.697449	1	0.697449	1	2	88446892	C	A	2	88470173	THNSL2	5'UTR	Island	2	THNSL2	88469917	88486145
Independent	rs4359651	cg07952391	8043393	8.81993	1.84541e-05	-8.81525	1.27628e-07	0.697449	1	0.697449	1	2	88464840	C	A	2	88470173	THNSL2	5'UTR	Island	2	THNSL2	88469917	88486145
Independent	rs3132946	cg07984380	8125436	9.72502	3.01327e-07	7.92312	7.37305e-06	0.0751031	1	0.162018	1	6	32190028	A	G	6	32547019	HLA-DRB1	Body	Open_Sea	6	HLA-DRB5	32485114	32498093
Independent	rs9271055	cg07984380	8125447	12.6896	6.15647e-13	9.18616	2.35812e-08	0.134843	1	0.15972	1	6	32575369	C	A	6	32547019	HLA-DRB1	Body	Open_Sea	6	HLA-DQB1	32546546	32634594
Independent	rs3129860	cg07984380	8125447	13.1253	9.67814e-14	9.8705	1.05563e-09	0.146346	1	0.159306	1	6	32401079	A	G	6	32547019	HLA-DRB1	Body	Open_Sea	6	HLA-DQB1	32546546	32634594
Independent	rs3135352	cg07984380	8125447	13.1253	9.67814e-14	9.8705	1.05563e-09	0.146346	1	0.146346	1	6	32392906	C	A	6	32547019	HLA-DRB1	Body	Open_Sea	6	HLA-DQB1	32546546	32634594
Independent	rs3135388	cg07984380	8125447	13.1253	9.67814e-14	9.8705	1.05563e-09	0.146346	1	0.166364	1	6	32413051	A	G	6	32547019	HLA-DRB1	Body	Open_Sea	6	HLA-DQB1	32546546	32634594
Independent	rs3135391	cg07984380	8125447	13.1253	9.67814e-14	9.8705	1.05563e-09	0.146346	1	0.2141	1	6	32410987	A	G	6	32547019	HLA-DRB1	Body	Open_Sea	6	HLA-DQB1	32546546	32634594
Independent	rs9270986	cg07984380	8125447	13.1253	9.67814e-14	9.8705	1.05563e-09	0.146346	1	0.146346	1	6	32574060	A	C	6	32547019	HLA-DRB1	Body	Open_Sea	6	HLA-DQB1	32546546	32634594
Independent	rs28490179	cg07984380	8125447	11.4092	1.60003e-10	8.28608	1.41921e-06	0.153964	1	0.341543	1	6	32519005	G	A	6	32547019	HLA-DRB1	Body	Open_Sea	6	HLA-DQB1	32546546	32634594
Independent	rs9271366	cg07984380	8125447	13.1253	9.67814e-14	9.8705	1.05563e-09	0.172477	1	0.174839	1	6	32586854	G	A	6	32547019	HLA-DRB1	Body	Open_Sea	6	HLA-DQB1	32546546	32634594
Independent	rs3129889	cg07984380	8125447	13.1253	9.67814e-14	9.8705	1.05563e-09	0.175731	1	0.285378	1	6	32413545	G	A	6	32547019	HLA-DRB1	Body	Open_Sea	6	HLA-DQB1	32546546	32634594
Independent	rs3129868	cg07984380	8125447	13.1253	9.67814e-14	9.8705	1.05563e-09	0.214381	1	0.235749	1	6	32404377	A	C	6	32547019	HLA-DRB1	Body	Open_Sea	6	HLA-DQB1	32546546	32634594
Independent	rs28490179	cg07984380	8125436	11.4092	1.60003e-10	7.37992	8.55304e-05	0.942593	1	0.942593	1	6	32519005	G	A	6	32547019	HLA-DRB1	Body	Open_Sea	6	HLA-DRB5	32485114	32498093
Independent	rs9271055	cg07984380	8125436	12.6896	6.15647e-13	8.70157	2.14178e-07	0.954099	1	0.954099	1	6	32575369	C	A	6	32547019	HLA-DRB1	Body	Open_Sea	6	HLA-DRB5	32485114	32498093
Independent	rs3129860	cg07984380	8125436	13.1253	9.67814e-14	9.12468	3.11947e-08	0.975167	1	0.975167	1	6	32401079	A	G	6	32547019	HLA-DRB1	Body	Open_Sea	6	HLA-DRB5	32485114	32498093
Independent	rs3129868	cg07984380	8125436	13.1253	9.67814e-14	9.12468	3.11947e-08	0.975167	1	0.975167	1	6	32404377	A	C	6	32547019	HLA-DRB1	Body	Open_Sea	6	HLA-DRB5	32485114	32498093
Independent	rs3129889	cg07984380	8125436	13.1253	9.67814e-14	9.12468	3.11947e-08	0.975167	1	0.975167	1	6	32413545	G	A	6	32547019	HLA-DRB1	Body	Open_Sea	6	HLA-DRB5	32485114	32498093
Independent	rs3135352	cg07984380	8125436	13.1253	9.67814e-14	9.12468	3.11947e-08	0.975167	1	0.975167	1	6	32392906	C	A	6	32547019	HLA-DRB1	Body	Open_Sea	6	HLA-DRB5	32485114	32498093
Independent	rs3135388	cg07984380	8125436	13.1253	9.67814e-14	9.12468	3.11947e-08	0.975167	1	0.975167	1	6	32413051	A	G	6	32547019	HLA-DRB1	Body	Open_Sea	6	HLA-DRB5	32485114	32498093
Independent	rs3135391	cg07984380	8125436	13.1253	9.67814e-14	9.12468	3.11947e-08	0.975167	1	0.975167	1	6	32410987	A	G	6	32547019	HLA-DRB1	Body	Open_Sea	6	HLA-DRB5	32485114	32498093
Independent	rs9270986	cg07984380	8125436	13.1253	9.67814e-14	9.12468	3.11947e-08	0.975167	1	0.975167	1	6	32574060	A	C	6	32547019	HLA-DRB1	Body	Open_Sea	6	HLA-DRB5	32485114	32498093
Independent	rs9271366	cg07984380	8125436	13.1253	9.67814e-14	9.12468	3.11947e-08	0.975167	1	0.975167	1	6	32586854	G	A	6	32547019	HLA-DRB1	Body	Open_Sea	6	HLA-DRB5	32485114	32498093
Independent	rs9380146	cg08076115	8179049	-7.34037	0.0150872	6.03489	0.0315646	0.916656	1	0.838928	1	6	29817244	A	G	6	30116341	TRIM40	3'UTR	Open_Sea	6	HLA-J	29974373	29977635
Independent	rs9348834	cg08076115	8179049	-7.34037	0.0150872	6.03489	0.0315646	0.946567	1	0.779117	1	6	29864497	A	G	6	30116341	TRIM40	3'UTR	Open_Sea	6	HLA-J	29974373	29977635
Independent	rs3807031	cg08076115	8179049	-7.66281	0.003535	6.2742	0.0112892	0.967556	1	0.954374	1	6	30033884	A	C	6	30116341	TRIM40	3'UTR	Open_Sea	6	HLA-J	29974373	29977635
Independent	rs6710467	cg08168897	8054945	8.12812	0.000429722	-6.84488	0.000929298	0.888569	1	0.888569	1	2	127889932	A	G	2	127865431	BIN1;BIN1;BIN1;BIN1;BIN1;BIN1;BIN1;BIN1;BIN1;BIN1	TSS1500;TSS1500;TSS1500;TSS1500;TSS1500;TSS1500;TSS1500;TSS1500;TSS1500;TSS1500	S_Shore	2	BIN1	127805603	127864864
Independent	rs1322819	cg08373528	8126436	-12.5828	9.72379e-13	6.07006	0.0271589	0.0753942	1	0.196848	1	6	42478124	A	G	6	42672105	PRPH2	Body	Open_Sea	6	PRPH2	42664340	42690312
Independent	rs835	cg08373528	8126436	-18.1474	2.91437e-22	6.48617	0.00449566	0.334954	1	0.334954	1	6	42665888	A	G	6	42672105	PRPH2	Body	Open_Sea	6	PRPH2	42664340	42690312
Independent	rs6900726	cg08373528	8126436	-17.1001	1.34248e-20	6.36817	0.00751407	0.381191	1	0.381191	1	6	42531650	G	A	6	42672105	PRPH2	Body	Open_Sea	6	PRPH2	42664340	42690312
Independent	rs9369373	cg08373528	8126436	-17.1001	1.34248e-20	6.36817	0.00751407	0.381191	1	0.381191	1	6	42575723	C	A	6	42672105	PRPH2	Body	Open_Sea	6	PRPH2	42664340	42690312
Independent	rs11601413	cg08418111	7938788	-10.9444	1.25442e-09	10.147	3.02679e-10	0.931698	1	0.921496	1	11	18421683	A	C	11	18433745	LDHC;LDHC	TSS200;TSS200	Open_Sea	11	LDHC	18433853	18472793
Independent	rs4757662	cg08418111	7938788	-10.8305	2.08363e-09	10.0327	5.07055e-10	0.97099	1	0.922442	1	11	18439738	A	G	11	18433745	LDHC;LDHC	TSS200;TSS200	Open_Sea	11	LDHC	18433853	18472793
Independent	rs3021058	cg08845336	8125463	7.98068	0.000838995	-5.93202	0.0489098	0.0548846	1	0.165567	1	6	32652359	C	A	6	32551891	HLA-DRB1	Body	Island	6	---	32723467	32731468
Independent	rs4642516	cg08845336	8125463	7.98068	0.000838995	-5.93202	0.0489098	0.0548846	1	0.221588	1	6	32657543	A	C	6	32551891	HLA-DRB1	Body	Island	6	---	32723467	32731468
Independent	rs2856695	cg08845336	8125463	7.98068	0.000838995	-5.93202	0.0489098	0.0560414	1	0.0960895	1	6	32651894	G	A	6	32551891	HLA-DRB1	Body	Island	6	---	32723467	32731468
Independent	rs9275141	cg08845336	8125463	7.98068	0.000838995	-5.93202	0.0489098	0.0575178	1	0.13032	1	6	32651117	C	A	6	32551891	HLA-DRB1	Body	Island	6	---	32723467	32731468
Independent	rs9274741	cg08845336	8125447	7.53091	0.00640738	-6.03125	0.0320586	0.105	1	0.154678	1	6	32637994	G	A	6	32551891	HLA-DRB1	Body	Island	6	HLA-DQB1	32546546	32634594
Independent	rs6928482	cg08845336	8125463	7.98068	0.000838995	-5.93202	0.0489098	0.105101	1	0.0882692	1	6	32626249	G	A	6	32551891	HLA-DRB1	Body	Island	6	---	32723467	32731468
Independent	rs3021058	cg08845336	8125447	7.98068	0.000838995	-6.0357	0.0314548	0.119972	1	0.249957	1	6	32652359	C	A	6	32551891	HLA-DRB1	Body	Island	6	HLA-DQB1	32546546	32634594
Independent	rs4642516	cg08845336	8125447	7.98068	0.000838995	-6.0357	0.0314548	0.119972	1	0.162129	1	6	32657543	A	C	6	32551891	HLA-DRB1	Body	Island	6	HLA-DQB1	32546546	32634594
Independent	rs6928482	cg08845336	8125447	7.98068	0.000838995	-6.0357	0.0314548	0.119972	1	0.189675	1	6	32626249	G	A	6	32551891	HLA-DRB1	Body	Island	6	HLA-DQB1	32546546	32634594
Independent	rs2856695	cg08845336	8125447	7.98068	0.000838995	-6.0357	0.0314548	0.150869	1	0.119972	1	6	32651894	G	A	6	32551891	HLA-DRB1	Body	Island	6	HLA-DQB1	32546546	32634594
Independent	rs9275141	cg08845336	8125447	7.98068	0.000838995	-6.0357	0.0314548	0.205033	1	0.119972	1	6	32651117	C	A	6	32551891	HLA-DRB1	Body	Island	6	HLA-DQB1	32546546	32634594
Independent	rs17843604	cg08845336	8125463	8.13423	0.00041797	-6.19672	0.0157701	0.208434	1	0.277075	1	6	32620283	A	G	6	32551891	HLA-DRB1	Body	Island	6	---	32723467	32731468
Independent	rs9268644	cg08845336	8125447	7.42161	0.0104763	-5.93876	0.047529	0.224722	1	0.159117	1	6	32408044	C	A	6	32551891	HLA-DRB1	Body	Island	6	HLA-DQB1	32546546	32634594
Independent	rs11602545	cg08912652	7952768	-24.9572	8.96407e-32	-5.93003	0.0493228	0.478016	1	0.478016	1	11	130766225	G	A	11	130779479	SNX19	Body	Open_Sea	11	SNX19	130745775	130786362
Independent	rs11603014	cg08912652	7952768	-24.9572	8.96407e-32	-5.93003	0.0493228	0.478016	1	0.478016	1	11	130730825	A	G	11	130779479	SNX19	Body	Open_Sea	11	SNX19	130745775	130786362
Independent	rs2276097	cg08912652	7952768	-24.9572	8.96407e-32	-5.93003	0.0493228	0.478016	1	0.478016	1	11	130777813	A	G	11	130779479	SNX19	Body	Open_Sea	11	SNX19	130745775	130786362
Independent	rs3751035	cg08912652	7952768	-24.9572	8.96407e-32	-5.93003	0.0493228	0.478016	1	0.478016	1	11	130785205	A	G	11	130779479	SNX19	Body	Open_Sea	11	SNX19	130745775	130786362
Independent	rs3117119	cg08964730	8125436	7.11038	0.0422054	7.26088	0.000145844	0.211837	1	0.211837	1	6	32318610	G	A	6	32634009	HLA-DQB1	Body	S_Shore	6	HLA-DRB5	32485114	32498093
Independent	rs3129934	cg08964730	8125436	7.11038	0.0422054	7.26088	0.000145844	0.247338	1	0.211837	1	6	32336187	A	G	6	32634009	HLA-DQB1	Body	S_Shore	6	HLA-DRB5	32485114	32498093
Independent	rs9273349	cg08964730	8125463	7.18461	0.0303013	6.54559	0.00346767	0.636188	1	0.671456	1	6	32625869	A	G	6	32634009	HLA-DQB1	Body	S_Shore	6	---	32723467	32731468
Independent	rs3135006	cg08964730	8125436	18.2509	2.01105e-22	6.21977	0.0142792	0.711546	1	0.711546	1	6	32667119	A	G	6	32634009	HLA-DQB1	Body	S_Shore	6	HLA-DRB5	32485114	32498093
Independent	rs1063355	cg08964730	8125463	7.18461	0.0303013	6.54559	0.00346767	0.734261	1	0.763118	1	6	32627714	A	C	6	32634009	HLA-DQB1	Body	S_Shore	6	---	32723467	32731468
Independent	rs3129860	cg08964730	8125436	7.62945	0.00410939	9.12468	3.11947e-08	0.748685	1	0.748685	1	6	32401079	A	G	6	32634009	HLA-DQB1	Body	S_Shore	6	HLA-DRB5	32485114	32498093
Independent	rs3129868	cg08964730	8125436	7.62945	0.00410939	9.12468	3.11947e-08	0.748685	1	0.748685	1	6	32404377	A	C	6	32634009	HLA-DQB1	Body	S_Shore	6	HLA-DRB5	32485114	32498093
Independent	rs3129889	cg08964730	8125436	7.62945	0.00410939	9.12468	3.11947e-08	0.748685	1	0.748685	1	6	32413545	G	A	6	32634009	HLA-DQB1	Body	S_Shore	6	HLA-DRB5	32485114	32498093
Independent	rs3135352	cg08964730	8125436	7.62945	0.00410939	9.12468	3.11947e-08	0.748685	1	0.748685	1	6	32392906	C	A	6	32634009	HLA-DQB1	Body	S_Shore	6	HLA-DRB5	32485114	32498093
Independent	rs3135388	cg08964730	8125436	7.62945	0.00410939	9.12468	3.11947e-08	0.748685	1	0.748685	1	6	32413051	A	G	6	32634009	HLA-DQB1	Body	S_Shore	6	HLA-DRB5	32485114	32498093
Independent	rs3135391	cg08964730	8125436	7.62945	0.00410939	9.12468	3.11947e-08	0.748685	1	0.748685	1	6	32410987	A	G	6	32634009	HLA-DQB1	Body	S_Shore	6	HLA-DRB5	32485114	32498093
Independent	rs9270986	cg08964730	8125436	7.62945	0.00410939	9.12468	3.11947e-08	0.748685	1	0.748685	1	6	32574060	A	C	6	32634009	HLA-DQB1	Body	S_Shore	6	HLA-DRB5	32485114	32498093
Independent	rs9271366	cg08964730	8125436	7.62945	0.00410939	9.12468	3.11947e-08	0.748685	1	0.748685	1	6	32586854	G	A	6	32634009	HLA-DQB1	Body	S_Shore	6	HLA-DRB5	32485114	32498093
Independent	rs9271055	cg08964730	8125436	7.44406	0.00947105	8.70157	2.14178e-07	0.751228	1	0.751228	1	6	32575369	C	A	6	32634009	HLA-DQB1	Body	S_Shore	6	HLA-DRB5	32485114	32498093
Independent	rs3135006	cg08964730	8125461	18.2509	2.01105e-22	7.10786	0.000288952	0.845975	1	0.845975	1	6	32667119	A	G	6	32634009	HLA-DQB1	Body	S_Shore	6	HLA-DQB1	32626434	32627216
Independent	rs9273448	cg08964730	8125447	18.7935	2.93237e-23	9.06674	4.06083e-08	0.889764	1	0.889764	1	6	32627747	A	G	6	32634009	HLA-DQB1	Body	S_Shore	6	HLA-DQB1	32546546	32634594
Independent	rs9273448	cg08964730	8125461	18.7935	2.93237e-23	6.8846	0.000779444	0.915861	1	0.915861	1	6	32627747	A	G	6	32634009	HLA-DQB1	Body	S_Shore	6	HLA-DQB1	32626434	32627216
Independent	rs1063355	cg08964730	8180029	7.18461	0.0303013	6.05231	0.0293013	0.945693	1	0.945693	1	6	32627714	A	C	6	32634009	HLA-DQB1	Body	S_Shore	6	---	32723875	32731267
Independent	rs9273349	cg08964730	8180029	7.18461	0.0303013	6.05231	0.0293013	0.945693	1	0.945693	1	6	32625869	A	G	6	32634009	HLA-DQB1	Body	S_Shore	6	---	32723875	32731267
Independent	rs3135006	cg08964730	8125447	18.2509	2.01105e-22	9.73867	1.91763e-09	0.983529	1	0.983529	1	6	32667119	A	G	6	32634009	HLA-DQB1	Body	S_Shore	6	HLA-DQB1	32546546	32634594
Independent	rs113413	cg09033563	8071809	7.29232	0.0187139	10.6639	2.96968e-11	0.398578	1	0.398578	1	22	24292264	G	A	22	24373618	LOC391322	Body	Island	22	GSTT2	24322324	24326103
Independent	rs113413	cg09033563	8074962	7.29232	0.0187139	10.6639	2.96968e-11	0.442923	1	0.398578	1	22	24292264	G	A	22	24373618	LOC391322	Body	Island	22	GSTT2	24299601	24303383
Independent	rs12653888	cg09052108	8108713	-12.6765	6.51273e-13	6.04435	0.0303143	0.140033	1	0.304418	1	5	140528906	A	C	5	140557253	PCDHB8	TSS200	N_Shore	5	PCDHB8	140557430	140560021
Independent	rs3776096	cg09052108	8108713	-12.5391	1.17276e-12	6.1224	0.0217046	0.165362	1	0.267523	1	5	140530529	A	G	5	140557253	PCDHB8	TSS200	N_Shore	5	PCDHB8	140557430	140560021
Independent	rs638054	cg09052108	8108713	-11.3399	2.17296e-10	6.27749	0.0111297	0.167417	1	0.371429	1	5	140581510	A	C	5	140557253	PCDHB8	TSS200	N_Shore	5	PCDHB8	140557430	140560021
Independent	rs4151693	cg09052108	8108713	-12.5391	1.17276e-12	6.1224	0.0217046	0.174142	1	0.357878	1	5	140529711	A	G	5	140557253	PCDHB8	TSS200	N_Shore	5	PCDHB8	140557430	140560021
Independent	rs12654953	cg09052108	8108713	-9.88759	1.44323e-07	6.09737	0.0241629	0.195957	1	0.25923	1	5	140570973	A	G	5	140557253	PCDHB8	TSS200	N_Shore	5	PCDHB8	140557430	140560021
Independent	rs4912742	cg09052108	8108713	-9.88759	1.44323e-07	6.09737	0.0241629	0.198772	1	0.314494	1	5	140571526	G	A	5	140557253	PCDHB8	TSS200	N_Shore	5	PCDHB8	140557430	140560021
Independent	rs246718	cg09052108	8108713	-11.1728	4.55027e-10	6.52262	0.00383406	0.336027	1	0.422972	1	5	140522425	A	G	5	140557253	PCDHB8	TSS200	N_Shore	5	PCDHB8	140557430	140560021
Independent	rs2740584	cg09052108	8108713	-13.2681	5.30246e-14	6.69491	0.00180099	0.497724	1	0.497724	1	5	140561768	A	G	5	140557253	PCDHB8	TSS200	N_Shore	5	PCDHB8	140557430	140560021
Independent	rs1047635	cg09161043	7901460	-7.17305	0.0319077	10.9485	8.33685e-12	0.12867	1	0.147565	1	1	53074532	C	A	1	53068834	GPX7	Body	S_Shore	1	GPX7	53068044	53074723
Independent	rs835342	cg09161043	7901460	-8.85485	1.57407e-05	11.3001	1.75357e-12	0.787577	1	0.787577	1	1	53064034	G	A	1	53068834	GPX7	Body	S_Shore	1	GPX7	53068044	53074723
Independent	rs11617079	cg09677945	7968872	16.6837	6.39227e-20	-9.34762	1.13152e-08	0.892215	1	0.892215	1	13	43597865	G	A	13	43597657	DNAJC15;DNAJC15	5'UTR;1stExon	Island	13	DNAJC15	43597339	43683306
Independent	rs17553284	cg09677945	7968872	16.6837	6.39227e-20	-9.34762	1.13152e-08	0.892215	1	0.892215	1	13	43597706	A	G	13	43597657	DNAJC15;DNAJC15	5'UTR;1stExon	Island	13	DNAJC15	43597339	43683306
Independent	rs4849179	cg09704166	8044605	-7.48836	0.00776001	-6.93375	0.000626865	0.109388	1	0.0675649	1	2	113985170	A	G	2	114031854	PAX8;PAX8;PAX8;PAX8;PAX8;LOC440839	Body;Body;Body;Body;Body;Body	N_Shore	2	LOC654433	113993113	114024579
Independent	rs7589901	cg09704166	8044605	-8.40721	0.000120833	-6.88843	0.000766351	0.186277	1	0.15517	1	2	113993344	C	A	2	114031854	PAX8;PAX8;PAX8;PAX8;PAX8;LOC440839	Body;Body;Body;Body;Body;Body	N_Shore	2	LOC654433	113993113	114024579
Independent	rs9348834	cg09841150	8179049	-7.54779	0.00593815	6.03489	0.0315646	0.734594	1	0.734594	1	6	29864497	A	G	6	30106949	TRIM40	Body	Open_Sea	6	HLA-J	29974373	29977635
Independent	rs9380146	cg09841150	8179049	-7.54779	0.00593815	6.03489	0.0315646	0.734594	1	0.734594	1	6	29817244	A	G	6	30106949	TRIM40	Body	Open_Sea	6	HLA-J	29974373	29977635
Independent	rs3807031	cg09841150	8179049	-8.61033	4.79345e-05	6.2742	0.0112892	0.924906	1	0.893168	1	6	30033884	A	C	6	30106949	TRIM40	Body	Open_Sea	6	HLA-J	29974373	29977635
Independent	rs4690522	cg09976051	8103834	11.4134	1.57067e-10	-6.50227	0.00419053	0.526914	1	0.526914	1	4	178361051	A	C	4	178362394	AGA	Body	N_Shore	4	AGA	178351924	178363591
Independent	rs1063355	cg10180404	8125447	8.13028	0.000425532	7.06855	0.000344287	0.338317	1	0.338317	1	6	32627714	A	C	6	32632334	HLA-DQB1	Body	Island	6	HLA-DQB1	32546546	32634594
Independent	rs9273349	cg10180404	8125447	8.13028	0.000425532	7.06855	0.000344287	0.338317	1	0.338317	1	6	32625869	A	G	6	32632334	HLA-DQB1	Body	Island	6	HLA-DQB1	32546546	32634594
Independent	rs1063355	cg10180404	8180029	8.13028	0.000425532	6.05231	0.0293013	0.949063	1	0.915234	1	6	32627714	A	C	6	32632334	HLA-DQB1	Body	Island	6	---	32723875	32731267
Independent	rs9273349	cg10180404	8180029	8.13028	0.000425532	6.05231	0.0293013	0.964933	1	0.965548	1	6	32625869	A	G	6	32632334	HLA-DQB1	Body	Island	6	---	32723875	32731267
Independent	rs1063355	cg10180404	8125463	8.13028	0.000425532	6.54559	0.00346767	0.986713	1	0.984973	1	6	32627714	A	C	6	32632334	HLA-DQB1	Body	Island	6	---	32723467	32731468
Independent	rs9273349	cg10180404	8125463	8.13028	0.000425532	6.54559	0.00346767	0.988356	1	0.997635	1	6	32625869	A	G	6	32632334	HLA-DQB1	Body	Island	6	---	32723467	32731468
Independent	rs7763262	cg10218546	8125447	7.21414	0.0265543	6.16197	0.0183129	0.844983	1	0.957061	1	6	32424882	A	G	6	32729823	HLA-DQB2	Body	Island	6	HLA-DQB1	32546546	32634594
Independent	rs6937545	cg10218546	8125447	7.21414	0.0265543	6.16197	0.0183129	0.849336	1	0.922405	1	6	32418031	A	C	6	32729823	HLA-DQB2	Body	Island	6	HLA-DQB1	32546546	32634594
Independent	rs9270856	cg10452588	8125447	19.2298	6.39857e-24	5.99115	0.0380369	0.997823	1	0.958051	1	6	32570839	A	G	6	32546743	HLA-DRB1	3'UTR	Open_Sea	6	HLA-DQB1	32546546	32634594
Independent	rs9271100	cg10452588	8125447	19.2298	6.39857e-24	5.99115	0.0380369	0.99788	1	0.96151	1	6	32576478	A	G	6	32546743	HLA-DRB1	3'UTR	Open_Sea	6	HLA-DQB1	32546546	32634594
Independent	rs9271170	cg10452588	8125447	19.2298	6.39857e-24	5.99115	0.0380369	0.999309	1	0.964731	1	6	32577889	A	G	6	32546743	HLA-DRB1	3'UTR	Open_Sea	6	HLA-DQB1	32546546	32634594
Independent	rs3132940	cg10466124	8125447	12.094	8.00192e-12	8.52237	4.84331e-07	0.0511732	1	0.137174	1	6	32161396	A	C	6	32498285	HLA-DRB5	TSS1500	Open_Sea	6	HLA-DQB1	32546546	32634594
Independent	rs3131283	cg10466124	8125447	12.094	8.00192e-12	8.52237	4.84331e-07	0.0547568	1	0.172447	1	6	32119898	A	G	6	32498285	HLA-DRB5	TSS1500	Open_Sea	6	HLA-DQB1	32546546	32634594
Independent	rs9268103	cg10466124	8125447	11.6206	6.31452e-11	8.27185	1.51406e-06	0.0637252	1	0.176219	1	6	32245370	A	G	6	32498285	HLA-DRB5	TSS1500	Open_Sea	6	HLA-DQB1	32546546	32634594
Independent	rs9268148	cg10466124	8125447	11.6206	6.31452e-11	8.27185	1.51406e-06	0.0708548	1	0.111145	1	6	32259527	G	A	6	32498285	HLA-DRB5	TSS1500	Open_Sea	6	HLA-DQB1	32546546	32634594
Independent	rs3132946	cg10466124	8125436	12.8741	2.80538e-13	7.92312	7.37305e-06	0.0824201	1	0.268349	1	6	32190028	A	G	6	32498285	HLA-DRB5	TSS1500	Open_Sea	6	HLA-DRB5	32485114	32498093
Independent	rs3129934	cg10466124	8125447	13.3382	3.95046e-14	8.65151	2.69017e-07	0.0842335	1	0.154325	1	6	32336187	A	G	6	32498285	HLA-DRB5	TSS1500	Open_Sea	6	HLA-DQB1	32546546	32634594
Independent	rs3117119	cg10466124	8125447	13.3382	3.95046e-14	8.65151	2.69017e-07	0.0882486	1	0.184703	1	6	32318610	G	A	6	32498285	HLA-DRB5	TSS1500	Open_Sea	6	HLA-DQB1	32546546	32634594
Independent	rs3132946	cg10466124	8125447	12.8741	2.80538e-13	9.28626	1.49558e-08	0.105518	1	0.148305	1	6	32190028	A	G	6	32498285	HLA-DRB5	TSS1500	Open_Sea	6	HLA-DQB1	32546546	32634594
Independent	rs6920338	cg10466124	8125447	11.5585	8.29373e-11	8.9091	8.32393e-08	0.139341	1	0.188598	1	6	32288089	G	A	6	32498285	HLA-DRB5	TSS1500	Open_Sea	6	HLA-DQB1	32546546	32634594
Independent	rs3132963	cg10466124	8125447	13.027	1.46649e-13	8.43582	7.18172e-07	0.146117	1	0.188132	1	6	32320153	G	A	6	32498285	HLA-DRB5	TSS1500	Open_Sea	6	HLA-DQB1	32546546	32634594
Independent	rs9273448	cg10466124	8125461	7.14938	0.0354642	6.8846	0.000779444	0.455011	1	0.455011	1	6	32627747	A	G	6	32498285	HLA-DRB5	TSS1500	Open_Sea	6	HLA-DQB1	32626434	32627216
Independent	rs9271055	cg10466124	8125447	18.3719	1.30483e-22	9.18616	2.35812e-08	0.660816	1	0.694956	1	6	32575369	C	A	6	32498285	HLA-DRB5	TSS1500	Open_Sea	6	HLA-DQB1	32546546	32634594
Independent	rs28490179	cg10466124	8125447	17.7388	1.27795e-21	8.28608	1.41921e-06	0.720141	1	0.605213	1	6	32519005	G	A	6	32498285	HLA-DRB5	TSS1500	Open_Sea	6	HLA-DQB1	32546546	32634594
Independent	rs3129860	cg10466124	8125447	19.4799	2.69949e-24	9.8705	1.05563e-09	0.776999	1	0.781297	1	6	32401079	A	G	6	32498285	HLA-DRB5	TSS1500	Open_Sea	6	HLA-DQB1	32546546	32634594
Independent	rs3129889	cg10466124	8125447	19.4799	2.69949e-24	9.8705	1.05563e-09	0.779728	1	0.693956	1	6	32413545	G	A	6	32498285	HLA-DRB5	TSS1500	Open_Sea	6	HLA-DQB1	32546546	32634594
Independent	rs3135352	cg10466124	8125447	19.4799	2.69949e-24	9.8705	1.05563e-09	0.789144	1	0.725301	1	6	32392906	C	A	6	32498285	HLA-DRB5	TSS1500	Open_Sea	6	HLA-DQB1	32546546	32634594
Independent	rs3135388	cg10466124	8125447	19.4799	2.69949e-24	9.8705	1.05563e-09	0.789517	1	0.709743	1	6	32413051	A	G	6	32498285	HLA-DRB5	TSS1500	Open_Sea	6	HLA-DQB1	32546546	32634594
Independent	rs3135391	cg10466124	8125447	19.4799	2.69949e-24	9.8705	1.05563e-09	0.792996	1	0.641161	1	6	32410987	A	G	6	32498285	HLA-DRB5	TSS1500	Open_Sea	6	HLA-DQB1	32546546	32634594
Independent	rs9270986	cg10466124	8125447	19.4799	2.69949e-24	9.8705	1.05563e-09	0.795107	1	0.73129	1	6	32574060	A	C	6	32498285	HLA-DRB5	TSS1500	Open_Sea	6	HLA-DQB1	32546546	32634594
Independent	rs3129868	cg10466124	8125447	19.4799	2.69949e-24	9.8705	1.05563e-09	0.819404	1	0.7334	1	6	32404377	A	C	6	32498285	HLA-DRB5	TSS1500	Open_Sea	6	HLA-DQB1	32546546	32634594
Independent	rs3135352	cg10466124	8125436	19.4799	2.69949e-24	9.12468	3.11947e-08	0.851909	1	0.82823	1	6	32392906	C	A	6	32498285	HLA-DRB5	TSS1500	Open_Sea	6	HLA-DRB5	32485114	32498093
Independent	rs28490179	cg10466124	8125436	17.7388	1.27795e-21	7.37992	8.55304e-05	0.85602	1	0.622173	1	6	32519005	G	A	6	32498285	HLA-DRB5	TSS1500	Open_Sea	6	HLA-DRB5	32485114	32498093
Independent	rs9271366	cg10466124	8125447	19.4799	2.69949e-24	9.8705	1.05563e-09	0.864111	1	0.598595	1	6	32586854	G	A	6	32498285	HLA-DRB5	TSS1500	Open_Sea	6	HLA-DQB1	32546546	32634594
Independent	rs9270986	cg10466124	8125436	19.4799	2.69949e-24	9.12468	3.11947e-08	0.865305	1	0.792817	1	6	32574060	A	C	6	32498285	HLA-DRB5	TSS1500	Open_Sea	6	HLA-DRB5	32485114	32498093
Independent	rs3135388	cg10466124	8125436	19.4799	2.69949e-24	9.12468	3.11947e-08	0.870694	1	0.848889	1	6	32413051	A	G	6	32498285	HLA-DRB5	TSS1500	Open_Sea	6	HLA-DRB5	32485114	32498093
Independent	rs3129860	cg10466124	8125436	19.4799	2.69949e-24	9.12468	3.11947e-08	0.900635	1	0.724772	1	6	32401079	A	G	6	32498285	HLA-DRB5	TSS1500	Open_Sea	6	HLA-DRB5	32485114	32498093
Independent	rs3129868	cg10466124	8125436	19.4799	2.69949e-24	9.12468	3.11947e-08	0.903678	1	0.743981	1	6	32404377	A	C	6	32498285	HLA-DRB5	TSS1500	Open_Sea	6	HLA-DRB5	32485114	32498093
Independent	rs9271055	cg10466124	8125436	18.3719	1.30483e-22	8.70157	2.14178e-07	0.907699	1	0.835254	1	6	32575369	C	A	6	32498285	HLA-DRB5	TSS1500	Open_Sea	6	HLA-DRB5	32485114	32498093
Independent	rs9271366	cg10466124	8125436	19.4799	2.69949e-24	9.12468	3.11947e-08	0.908773	1	0.724601	1	6	32586854	G	A	6	32498285	HLA-DRB5	TSS1500	Open_Sea	6	HLA-DRB5	32485114	32498093
Independent	rs3135391	cg10466124	8125436	19.4799	2.69949e-24	9.12468	3.11947e-08	0.912576	1	0.755556	1	6	32410987	A	G	6	32498285	HLA-DRB5	TSS1500	Open_Sea	6	HLA-DRB5	32485114	32498093
Independent	rs3129889	cg10466124	8125436	19.4799	2.69949e-24	9.12468	3.11947e-08	0.941389	1	0.766561	1	6	32413545	G	A	6	32498285	HLA-DRB5	TSS1500	Open_Sea	6	HLA-DRB5	32485114	32498093
Independent	rs10735234	cg10807101	7918379	18.6315	5.19134e-23	-7.09802	0.000301923	0.0506044	1	0.468327	1	1	110281941	G	A	1	110282274	GSTM3;GSTM3	Body;Body	N_Shore	1	GSTM3	110276554	110283660
Independent	rs1887547	cg10807101	7918379	15.2394	1.69848e-17	-8.06206	3.92649e-06	0.180519	1	0.258608	1	1	110295772	A	G	1	110282274	GSTM3;GSTM3	Body;Body	N_Shore	1	GSTM3	110276554	110283660
Independent	rs4970777	cg10807101	7918379	27.1887	1.80962e-34	-8.06086	3.94809e-06	0.427674	1	0.476137	1	1	110283785	G	A	1	110282274	GSTM3;GSTM3	Body;Body	N_Shore	1	GSTM3	110276554	110283660
Independent	rs113413	cg10819733	8074962	8.68164	3.46428e-05	10.6639	2.96968e-11	0.112344	1	0.0511589	1	22	24292264	G	A	22	24237672		Intergenic	S_Shore	22	GSTT2	24299601	24303383
Independent	rs2000468	cg10819733	8074980	9.00313	8.01282e-06	-8.29509	1.36222e-06	0.116397	1	0.132471	1	22	24241611	C	A	22	24237672		Intergenic	S_Shore	22	GSTT1	24376141	24384276
Independent	rs113413	cg10819733	8074980	8.68164	3.46428e-05	-9.41795	8.21944e-09	0.143925	1	0.104868	1	22	24292264	G	A	22	24237672		Intergenic	S_Shore	22	GSTT1	24376141	24384276
Independent	rs113413	cg10819733	8071809	8.68164	3.46428e-05	10.6639	2.96968e-11	0.158933	1	0.0627357	1	22	24292264	G	A	22	24237672		Intergenic	S_Shore	22	GSTT2	24322324	24326103
Independent	rs1007888	cg10819733	8074980	9.00313	8.01282e-06	-8.29509	1.36222e-06	0.179756	1	0.116397	1	22	24241101	G	A	22	24237672		Intergenic	S_Shore	22	GSTT1	24376141	24384276
Independent	rs2739338	cg10819733	8071809	11.0543	7.69519e-10	10.1555	2.91349e-10	0.354625	1	0.354625	1	22	24297130	A	G	22	24237672		Intergenic	S_Shore	22	GSTT2	24322324	24326103
Independent	rs2739338	cg10819733	8074962	11.0543	7.69519e-10	10.1555	2.91349e-10	0.354625	1	0.354625	1	22	24297130	A	G	22	24237672		Intergenic	S_Shore	22	GSTT2	24299601	24303383
Independent	rs2739338	cg10819733	8074980	11.0543	7.69519e-10	-8.0001	5.20109e-06	0.433271	1	0.433271	1	22	24297130	A	G	22	24237672		Intergenic	S_Shore	22	GSTT1	24376141	24384276
Independent	rs113413	cg11141652	8074962	-7.94647	0.000979726	10.6639	2.96968e-11	0.718223	1	0.718223	1	22	24292264	G	A	22	24348549	GSTTP1	TSS1500	Open_Sea	22	GSTT2	24299601	24303383
Independent	rs113413	cg11141652	8071809	-7.94647	0.000979726	10.6639	2.96968e-11	0.718223	1	0.718223	1	22	24292264	G	A	22	24348549	GSTTP1	TSS1500	Open_Sea	22	GSTT2	24322324	24326103
Independent	rs10947207	cg11268327	8179238	-10.1678	4.07203e-08	-6.04088	0.0307675	0.879487	1	0.879487	1	6	31361485	G	A	6	31380198	MICA	Body	Open_Sea	6	MICA	31371356	31383090
Independent	rs13437082	cg11268327	8179238	-10.1678	4.07203e-08	-6.04088	0.0307675	0.879487	1	0.879487	1	6	31354560	A	G	6	31380198	MICA	Body	Open_Sea	6	MICA	31371356	31383090
Independent	rs4711268	cg11268327	8179238	-10.1678	4.07203e-08	-6.04088	0.0307675	0.879487	1	0.879487	1	6	31354504	A	G	6	31380198	MICA	Body	Open_Sea	6	MICA	31371356	31383090
Independent	rs4711269	cg11268327	8179238	-10.1678	4.07203e-08	-6.04088	0.0307675	0.879487	1	0.879487	1	6	31354819	A	G	6	31380198	MICA	Body	Open_Sea	6	MICA	31371356	31383090
Independent	rs7751725	cg11268327	8179238	-10.1678	4.07203e-08	-6.04088	0.0307675	0.879487	1	0.879487	1	6	31360433	G	A	6	31380198	MICA	Body	Open_Sea	6	MICA	31371356	31383090
Independent	rs7751505	cg11268327	8179238	-10.4447	1.17118e-08	-6.08946	0.0249951	0.978402	1	0.978402	1	6	31360255	C	A	6	31380198	MICA	Body	Open_Sea	6	MICA	31371356	31383090
Independent	rs1409150	cg11309454	7917503	-11.7134	4.20519e-11	-6.22771	0.0137987	0.992981	1	0.9573	1	1	89473175	G	A	1	89459529	CCBL2;CCBL2;RBMXL1;RBMXL1	TSS1500;TSS1500;TSS1500;TSS1500	S_Shore	1	GBP3	89472360	89488549
Independent	rs2395165	cg11404906	8125436	-8.00738	0.000743325	6.60066	0.0027246	0.0870844	1	0.166737	1	6	32388144	G	A	6	32551749	HLA-DRB1	Body	N_Shore	6	HLA-DRB5	32485114	32498093
Independent	rs1800684	cg11404906	8125436	-8.596	5.11653e-05	7.20155	0.000190184	0.119037	1	0.120463	1	6	32151994	T	A	6	32551749	HLA-DRB1	Body	N_Shore	6	HLA-DRB5	32485114	32498093
Independent	rs3131283	cg11404906	8125436	-8.596	5.11653e-05	7.20155	0.000190184	0.119037	1	0.201736	1	6	32119898	A	G	6	32551749	HLA-DRB1	Body	N_Shore	6	HLA-DRB5	32485114	32498093
Independent	rs3132940	cg11404906	8125436	-8.596	5.11653e-05	7.20155	0.000190184	0.119037	1	0.234714	1	6	32161396	A	C	6	32551749	HLA-DRB1	Body	N_Shore	6	HLA-DRB5	32485114	32498093
Independent	rs3134943	cg11404906	8125436	-8.596	5.11653e-05	7.20155	0.000190184	0.119037	1	0.205638	1	6	32147761	A	G	6	32551749	HLA-DRB1	Body	N_Shore	6	HLA-DRB5	32485114	32498093
Independent	rs3130283	cg11404906	8125436	-8.596	5.11653e-05	7.20155	0.000190184	0.161021	1	0.227574	1	6	32138545	A	C	6	32551749	HLA-DRB1	Body	N_Shore	6	HLA-DRB5	32485114	32498093
Independent	rs9268103	cg11404906	8125436	-8.9481	1.02944e-05	6.85523	0.000887695	0.161279	1	0.294906	1	6	32245370	A	G	6	32551749	HLA-DRB1	Body	N_Shore	6	HLA-DRB5	32485114	32498093
Independent	rs9268148	cg11404906	8125436	-8.9481	1.02944e-05	6.85523	0.000887695	0.161279	1	0.196454	1	6	32259527	G	A	6	32551749	HLA-DRB1	Body	N_Shore	6	HLA-DRB5	32485114	32498093
Independent	rs28490179	cg11404906	8125447	-11.3411	2.16149e-10	8.28608	1.41921e-06	0.164698	1	0.227157	1	6	32519005	G	A	6	32551749	HLA-DRB1	Body	N_Shore	6	HLA-DQB1	32546546	32634594
Independent	rs9271055	cg11404906	8125447	-11.5835	7.43026e-11	9.18616	2.35812e-08	0.189436	1	0.189436	1	6	32575369	C	A	6	32551749	HLA-DRB1	Body	N_Shore	6	HLA-DQB1	32546546	32634594
Independent	rs3132963	cg11404906	8125436	-9.40187	1.30614e-06	7.12553	0.000267062	0.200053	1	0.223543	1	6	32320153	G	A	6	32551749	HLA-DRB1	Body	N_Shore	6	HLA-DRB5	32485114	32498093
Independent	rs3117119	cg11404906	8125436	-9.63603	4.51094e-07	7.26088	0.000145844	0.209853	1	0.273189	1	6	32318610	G	A	6	32551749	HLA-DRB1	Body	N_Shore	6	HLA-DRB5	32485114	32498093
Independent	rs3129934	cg11404906	8125436	-9.63603	4.51094e-07	7.26088	0.000145844	0.211182	1	0.282331	1	6	32336187	A	G	6	32551749	HLA-DRB1	Body	N_Shore	6	HLA-DRB5	32485114	32498093
Independent	rs3129860	cg11404906	8125447	-11.8347	2.47409e-11	9.8705	1.05563e-09	0.212275	1	0.212275	1	6	32401079	A	G	6	32551749	HLA-DRB1	Body	N_Shore	6	HLA-DQB1	32546546	32634594
Independent	rs3129868	cg11404906	8125447	-11.8347	2.47409e-11	9.8705	1.05563e-09	0.212275	1	0.257749	1	6	32404377	A	C	6	32551749	HLA-DRB1	Body	N_Shore	6	HLA-DQB1	32546546	32634594
Independent	rs3129889	cg11404906	8125447	-11.8347	2.47409e-11	9.8705	1.05563e-09	0.212275	1	0.212275	1	6	32413545	G	A	6	32551749	HLA-DRB1	Body	N_Shore	6	HLA-DQB1	32546546	32634594
Independent	rs3135352	cg11404906	8125447	-11.8347	2.47409e-11	9.8705	1.05563e-09	0.212275	1	0.298267	1	6	32392906	C	A	6	32551749	HLA-DRB1	Body	N_Shore	6	HLA-DQB1	32546546	32634594
Independent	rs3135388	cg11404906	8125447	-11.8347	2.47409e-11	9.8705	1.05563e-09	0.212275	1	0.212275	1	6	32413051	A	G	6	32551749	HLA-DRB1	Body	N_Shore	6	HLA-DQB1	32546546	32634594
Independent	rs3135391	cg11404906	8125447	-11.8347	2.47409e-11	9.8705	1.05563e-09	0.212275	1	0.212275	1	6	32410987	A	G	6	32551749	HLA-DRB1	Body	N_Shore	6	HLA-DQB1	32546546	32634594
Independent	rs9270986	cg11404906	8125447	-11.8347	2.47409e-11	9.8705	1.05563e-09	0.212275	1	0.212275	1	6	32574060	A	C	6	32551749	HLA-DRB1	Body	N_Shore	6	HLA-DQB1	32546546	32634594
Independent	rs9271366	cg11404906	8125447	-11.8347	2.47409e-11	9.8705	1.05563e-09	0.212275	1	0.277192	1	6	32586854	G	A	6	32551749	HLA-DRB1	Body	N_Shore	6	HLA-DQB1	32546546	32634594
Independent	rs1044506	cg11404906	8125436	-8.596	5.11653e-05	7.20155	0.000190184	0.216261	1	0.20118	1	6	32172065	A	C	6	32551749	HLA-DRB1	Body	N_Shore	6	HLA-DRB5	32485114	32498093
Independent	rs3132946	cg11404906	8125436	-9.04381	6.65809e-06	7.92312	7.37305e-06	0.321564	1	0.321564	1	6	32190028	A	G	6	32551749	HLA-DRB1	Body	N_Shore	6	HLA-DRB5	32485114	32498093
Independent	rs6920338	cg11404906	8125436	-9.23269	2.81873e-06	7.4286	6.8731e-05	0.412158	1	0.412158	1	6	32288089	G	A	6	32551749	HLA-DRB1	Body	N_Shore	6	HLA-DRB5	32485114	32498093
Independent	rs3129860	cg11404906	8125436	-11.8347	2.47409e-11	9.12468	3.11947e-08	0.83021	1	0.922993	1	6	32401079	A	G	6	32551749	HLA-DRB1	Body	N_Shore	6	HLA-DRB5	32485114	32498093
Independent	rs28490179	cg11404906	8125436	-11.3411	2.16149e-10	7.37992	8.55304e-05	0.868024	1	0.869021	1	6	32519005	G	A	6	32551749	HLA-DRB1	Body	N_Shore	6	HLA-DRB5	32485114	32498093
Independent	rs3129868	cg11404906	8125436	-11.8347	2.47409e-11	9.12468	3.11947e-08	0.89289	1	0.848725	1	6	32404377	A	C	6	32551749	HLA-DRB1	Body	N_Shore	6	HLA-DRB5	32485114	32498093
Independent	rs3135388	cg11404906	8125436	-11.8347	2.47409e-11	9.12468	3.11947e-08	0.899898	1	0.850806	1	6	32413051	A	G	6	32551749	HLA-DRB1	Body	N_Shore	6	HLA-DRB5	32485114	32498093
Independent	rs3129889	cg11404906	8125436	-11.8347	2.47409e-11	9.12468	3.11947e-08	0.914532	1	0.854767	1	6	32413545	G	A	6	32551749	HLA-DRB1	Body	N_Shore	6	HLA-DRB5	32485114	32498093
Independent	rs3135352	cg11404906	8125436	-11.8347	2.47409e-11	9.12468	3.11947e-08	0.930941	1	0.836717	1	6	32392906	C	A	6	32551749	HLA-DRB1	Body	N_Shore	6	HLA-DRB5	32485114	32498093
Independent	rs9271366	cg11404906	8125436	-11.8347	2.47409e-11	9.12468	3.11947e-08	0.936238	1	0.915101	1	6	32586854	G	A	6	32551749	HLA-DRB1	Body	N_Shore	6	HLA-DRB5	32485114	32498093
Independent	rs9270986	cg11404906	8125436	-11.8347	2.47409e-11	9.12468	3.11947e-08	0.946386	1	0.852021	1	6	32574060	A	C	6	32551749	HLA-DRB1	Body	N_Shore	6	HLA-DRB5	32485114	32498093
Independent	rs3135391	cg11404906	8125436	-11.8347	2.47409e-11	9.12468	3.11947e-08	0.96186	1	0.907384	1	6	32410987	A	G	6	32551749	HLA-DRB1	Body	N_Shore	6	HLA-DRB5	32485114	32498093
Independent	rs9271055	cg11404906	8125436	-11.5835	7.43026e-11	8.70157	2.14178e-07	0.971462	1	0.930211	1	6	32575369	C	A	6	32551749	HLA-DRB1	Body	N_Shore	6	HLA-DRB5	32485114	32498093
Independent	rs3807031	cg11406274	8179049	-8.21174	0.000293916	6.2742	0.0112892	0.810423	1	0.726241	1	6	30033884	A	C	6	29856564	HLA-H	Body	Island	6	HLA-J	29974373	29977635
Independent	rs9348834	cg11406274	8179049	-7.69365	0.00307551	6.03489	0.0315646	0.883282	1	0.883282	1	6	29864497	A	G	6	29856564	HLA-H	Body	Island	6	HLA-J	29974373	29977635
Independent	rs9380146	cg11406274	8179049	-7.69365	0.00307551	6.03489	0.0315646	0.883282	1	0.883282	1	6	29817244	A	G	6	29856564	HLA-H	Body	Island	6	HLA-J	29974373	29977635
Independent	rs3823358	cg11406274	8179049	-11.015	9.16467e-10	6.01765	0.0339746	0.911328	1	0.911328	1	6	29942205	A	G	6	29856564	HLA-H	Body	Island	6	HLA-J	29974373	29977635
Independent	rs718673	cg11429658	8067877	-8.19691	0.000314403	6.8596	0.000870676	0.6372	1	0.6372	1	21	15648392	G	A	21	15646635	ABCC13;ABCC13	Body;Body	Open_Sea	21	ABCC13	15646120	15710338
Independent	rs2110153	cg11429658	8067877	-9.6651	3.95369e-07	6.89817	0.000733979	0.945936	1	0.945936	1	21	15644351	A	G	21	15646635	ABCC13;ABCC13	Body;Body	Open_Sea	21	ABCC13	15646120	15710338
Independent	rs2822520	cg11429658	8067877	-9.6651	3.95369e-07	6.89817	0.000733979	0.945936	1	0.945936	1	21	15646060	G	A	21	15646635	ABCC13;ABCC13	Body;Body	Open_Sea	21	ABCC13	15646120	15710338
Independent	rs718670	cg11429658	8067877	-9.6651	3.95369e-07	6.89817	0.000733979	0.945936	1	0.945936	1	21	15648154	A	G	21	15646635	ABCC13;ABCC13	Body;Body	Open_Sea	21	ABCC13	15646120	15710338
Independent	rs3823358	cg11463280	8179049	8.91835	1.1788e-05	6.01765	0.0339746	0.838301	1	0.838301	1	6	29942205	A	G	6	29943268	HCG9	Body	N_Shore	6	HLA-J	29974373	29977635
Independent	rs2288073	cg11716267	8040541	8.23123	0.000268995	6.37633	0.00725248	0.751279	1	0.689417	1	2	24413298	G	A	2	24367828	LOC375190	Body	Open_Sea	2	C2orf84	24397972	24414567
Independent	rs9273448	cg11752699	8125461	7.93482	0.00103287	6.8846	0.000779444	0.155979	1	0.235518	1	6	32627747	A	G	6	32526669	HLA-DRB6	Body	Open_Sea	6	HLA-DQB1	32626434	32627216
Independent	rs3135006	cg11752699	8125461	7.83357	0.00163378	7.10786	0.000288952	0.166314	1	0.166314	1	6	32667119	A	G	6	32526669	HLA-DRB6	Body	Open_Sea	6	HLA-DQB1	32626434	32627216
Independent	rs9271055	cg11752699	8125447	17.2819	6.83853e-21	9.18616	2.35812e-08	0.594428	1	0.594428	1	6	32575369	C	A	6	32526669	HLA-DRB6	Body	Open_Sea	6	HLA-DQB1	32546546	32634594
Independent	rs3129860	cg11752699	8125447	18.4267	1.07356e-22	9.8705	1.05563e-09	0.620537	1	0.620537	1	6	32401079	A	G	6	32526669	HLA-DRB6	Body	Open_Sea	6	HLA-DQB1	32546546	32634594
Independent	rs3129868	cg11752699	8125447	18.4267	1.07356e-22	9.8705	1.05563e-09	0.620537	1	0.620537	1	6	32404377	A	C	6	32526669	HLA-DRB6	Body	Open_Sea	6	HLA-DQB1	32546546	32634594
Independent	rs3129889	cg11752699	8125447	18.4267	1.07356e-22	9.8705	1.05563e-09	0.620537	1	0.620537	1	6	32413545	G	A	6	32526669	HLA-DRB6	Body	Open_Sea	6	HLA-DQB1	32546546	32634594
Independent	rs3135352	cg11752699	8125447	18.4267	1.07356e-22	9.8705	1.05563e-09	0.620537	1	0.620537	1	6	32392906	C	A	6	32526669	HLA-DRB6	Body	Open_Sea	6	HLA-DQB1	32546546	32634594
Independent	rs3135388	cg11752699	8125447	18.4267	1.07356e-22	9.8705	1.05563e-09	0.620537	1	0.620537	1	6	32413051	A	G	6	32526669	HLA-DRB6	Body	Open_Sea	6	HLA-DQB1	32546546	32634594
Independent	rs3135391	cg11752699	8125447	18.4267	1.07356e-22	9.8705	1.05563e-09	0.620537	1	0.620537	1	6	32410987	A	G	6	32526669	HLA-DRB6	Body	Open_Sea	6	HLA-DQB1	32546546	32634594
Independent	rs9270986	cg11752699	8125447	18.4267	1.07356e-22	9.8705	1.05563e-09	0.620537	1	0.620537	1	6	32574060	A	C	6	32526669	HLA-DRB6	Body	Open_Sea	6	HLA-DQB1	32546546	32634594
Independent	rs9271366	cg11752699	8125447	18.4267	1.07356e-22	9.8705	1.05563e-09	0.620537	1	0.620537	1	6	32586854	G	A	6	32526669	HLA-DRB6	Body	Open_Sea	6	HLA-DQB1	32546546	32634594
Independent	rs28490179	cg11752699	8125447	15.0298	3.90415e-17	8.28608	1.41921e-06	0.641712	1	0.641712	1	6	32519005	G	A	6	32526669	HLA-DRB6	Body	Open_Sea	6	HLA-DQB1	32546546	32634594
Independent	rs3129889	cg11752699	8125436	18.4267	1.07356e-22	9.12468	3.11947e-08	0.663968	1	0.663968	1	6	32413545	G	A	6	32526669	HLA-DRB6	Body	Open_Sea	6	HLA-DRB5	32485114	32498093
Independent	rs3135352	cg11752699	8125436	18.4267	1.07356e-22	9.12468	3.11947e-08	0.663968	1	0.679484	1	6	32392906	C	A	6	32526669	HLA-DRB6	Body	Open_Sea	6	HLA-DRB5	32485114	32498093
Independent	rs3135388	cg11752699	8125436	18.4267	1.07356e-22	9.12468	3.11947e-08	0.663968	1	0.698032	1	6	32413051	A	G	6	32526669	HLA-DRB6	Body	Open_Sea	6	HLA-DRB5	32485114	32498093
Independent	rs9270986	cg11752699	8125436	18.4267	1.07356e-22	9.12468	3.11947e-08	0.663968	1	0.663968	1	6	32574060	A	C	6	32526669	HLA-DRB6	Body	Open_Sea	6	HLA-DRB5	32485114	32498093
Independent	rs28490179	cg11752699	8125436	15.0298	3.90415e-17	7.37992	8.55304e-05	0.676825	1	0.69731	1	6	32519005	G	A	6	32526669	HLA-DRB6	Body	Open_Sea	6	HLA-DRB5	32485114	32498093
Independent	rs3129868	cg11752699	8125436	18.4267	1.07356e-22	9.12468	3.11947e-08	0.68492	1	0.663968	1	6	32404377	A	C	6	32526669	HLA-DRB6	Body	Open_Sea	6	HLA-DRB5	32485114	32498093
Independent	rs3129860	cg11752699	8125436	18.4267	1.07356e-22	9.12468	3.11947e-08	0.699813	1	0.663968	1	6	32401079	A	G	6	32526669	HLA-DRB6	Body	Open_Sea	6	HLA-DRB5	32485114	32498093
Independent	rs3135391	cg11752699	8125436	18.4267	1.07356e-22	9.12468	3.11947e-08	0.708029	1	0.663968	1	6	32410987	A	G	6	32526669	HLA-DRB6	Body	Open_Sea	6	HLA-DRB5	32485114	32498093
Independent	rs9271366	cg11752699	8125436	18.4267	1.07356e-22	9.12468	3.11947e-08	0.729652	1	0.663968	1	6	32586854	G	A	6	32526669	HLA-DRB6	Body	Open_Sea	6	HLA-DRB5	32485114	32498093
Independent	rs9271055	cg11752699	8125436	17.2819	6.83853e-21	8.70157	2.14178e-07	0.761766	1	0.682375	1	6	32575369	C	A	6	32526669	HLA-DRB6	Body	Open_Sea	6	HLA-DRB5	32485114	32498093
Independent	rs3020061	cg11800117	7943103	7.27388	0.0203251	-6.87208	0.000823902	0.714591	1	0.714591	1	11	93063200	A	G	11	93270375	C11orf75	5'UTR	Open_Sea	11	CCDC67	93063156	93171636
Independent	rs3020054	cg11800117	7943103	8.94782	1.03079e-05	-6.65061	0.00218829	0.907156	1	0.907156	1	11	93055556	G	A	11	93270375	C11orf75	5'UTR	Open_Sea	11	CCDC67	93063156	93171636
Independent	rs7943372	cg11800117	7943103	13.3044	4.55307e-14	-6.38996	0.00683527	0.952025	1	0.879803	1	11	93013387	A	C	11	93270375	C11orf75	5'UTR	Open_Sea	11	CCDC67	93063156	93171636
Independent	rs11601413	cg11821245	7938788	-16.1014	5.87861e-19	10.147	3.02679e-10	0.947424	1	0.942362	1	11	18421683	A	C	11	18433683	LDHC;LDHC	TSS200;TSS200	Open_Sea	11	LDHC	18433853	18472793
Independent	rs4757662	cg11821245	7938788	-15.9636	9.99915e-19	10.0327	5.07055e-10	0.958208	1	0.896366	1	11	18439738	A	G	11	18433683	LDHC;LDHC	TSS200;TSS200	Open_Sea	11	LDHC	18433853	18472793
Independent	rs708727	cg11965913	7909144	22.6623	8.42011e-29	7.85169	1.01894e-05	0.743918	1	0.743918	1	1	205767885	A	G	1	205819406	PM20D1	TSS200	S_Shore	1	LOC284581	205858663	205861612
Independent	rs2647003	cg11986643	8125447	-7.19462	0.0289758	6.57942	0.00299039	0.918356	1	0.975294	1	6	32664880	A	C	6	32634316	HLA-DQB1	1stExon	S_Shore	6	HLA-DQB1	32546546	32634594
Independent	rs2858324	cg11986643	8125447	-7.19462	0.0289758	6.57942	0.00299039	0.956007	1	0.929406	1	6	32660375	A	G	6	32634316	HLA-DQB1	1stExon	S_Shore	6	HLA-DQB1	32546546	32634594
Independent	rs9275596	cg11986643	8125447	-7.69015	0.0031246	6.61294	0.0025817	0.978325	1	0.993272	1	6	32681631	G	A	6	32634316	HLA-DQB1	1stExon	S_Shore	6	HLA-DQB1	32546546	32634594
Independent	rs2856725	cg11986643	8125447	-7.19462	0.0289758	6.57942	0.00299039	0.988642	1	0.928242	1	6	32666738	G	A	6	32634316	HLA-DQB1	1stExon	S_Shore	6	HLA-DQB1	32546546	32634594
Independent	rs7616839	cg12137665	8081288	8.24415	0.00025366	6.74028	0.00147483	0.681789	1	0.681789	1	3	100211294	G	A	3	100213794	TMEM45A	5'UTR	S_Shelf	3	TMEM45A	100211463	100296285
Independent	rs6460248	cg12143784	8139840	7.97968	0.000842798	7.65834	2.442e-05	0.152048	1	0.152048	1	7	64891546	A	G	7	64541923		Intergenic	S_Shore	7	ERV3-1	64451590	64453404
Independent	rs495336	cg12143784	8139840	7.97968	0.000842798	7.65834	2.442e-05	0.222244	1	0.159605	1	7	64698500	G	A	7	64541923		Intergenic	S_Shore	7	ERV3-1	64451590	64453404
Independent	rs11765030	cg12143784	8139840	8.1888	0.000326206	7.23613	0.000162933	0.249616	1	0.249616	1	7	64768219	G	A	7	64541923		Intergenic	S_Shore	7	ERV3-1	64451590	64453404
Independent	rs6963801	cg12143784	8139840	8.1888	0.000326206	7.23613	0.000162933	0.249616	1	0.249616	1	7	64782426	A	G	7	64541923		Intergenic	S_Shore	7	ERV3-1	64451590	64453404
Independent	rs11771033	cg12143784	8139840	8.1456	0.000396934	7.47929	5.47217e-05	0.275981	1	0.275981	1	7	64900821	A	G	7	64541923		Intergenic	S_Shore	7	ERV3-1	64451590	64453404
Independent	rs4718244	cg12143784	8139840	8.1456	0.000396934	7.47929	5.47217e-05	0.279238	1	0.275981	1	7	64916237	G	A	7	64541923		Intergenic	S_Shore	7	ERV3-1	64451590	64453404
Independent	rs4718180	cg12143784	8139840	8.19074	0.000323343	8.44767	6.80455e-07	0.303992	1	0.303992	1	7	64462326	A	C	7	64541923		Intergenic	S_Shore	7	ERV3-1	64451590	64453404
Independent	rs7780100	cg12143784	8139840	8.19074	0.000323343	8.44767	6.80455e-07	0.303992	1	0.303992	1	7	64442904	G	A	7	64541923		Intergenic	S_Shore	7	ERV3-1	64451590	64453404
Independent	rs7796960	cg12143784	8139840	8.43671	0.000105652	7.27015	0.000139919	0.361596	1	0.361596	1	7	64767457	G	A	7	64541923		Intergenic	S_Shore	7	ERV3-1	64451590	64453404
Independent	rs13229781	cg12143784	8139840	8.5076	7.65169e-05	8.3603	1.01263e-06	0.511358	1	0.511358	1	7	64720305	A	G	7	64541923		Intergenic	S_Shore	7	ERV3-1	64451590	64453404
Independent	rs17710097	cg12143784	8139840	9.10853	4.95927e-06	8.39575	8.61805e-07	0.668334	1	0.668334	1	7	64727862	A	G	7	64541923		Intergenic	S_Shore	7	ERV3-1	64451590	64453404
Independent	rs34739196	cg12143784	8139840	9.10853	4.95927e-06	8.39575	8.61805e-07	0.668334	1	0.668334	1	7	64696330	A	G	7	64541923		Intergenic	S_Shore	7	ERV3-1	64451590	64453404
Independent	rs657560	cg12143784	8139840	9.10853	4.95927e-06	8.39575	8.61805e-07	0.668334	1	0.668334	1	7	64700434	G	A	7	64541923		Intergenic	S_Shore	7	ERV3-1	64451590	64453404
Independent	rs3807069	cg12143784	8139840	10.2459	2.86306e-08	9.88785	9.75907e-10	0.671384	1	0.671384	1	7	64439701	A	G	7	64541923		Intergenic	S_Shore	7	ERV3-1	64451590	64453404
Independent	rs7800787	cg12143784	8139840	10.2459	2.86306e-08	9.88785	9.75907e-10	0.68183	1	0.818145	1	7	64416284	A	G	7	64541923		Intergenic	S_Shore	7	ERV3-1	64451590	64453404
Independent	rs2418470	cg12143784	8139840	9.57543	5.93832e-07	9.10502	3.41147e-08	0.70189	1	0.70189	1	7	64830594	G	A	7	64541923		Intergenic	S_Shore	7	ERV3-1	64451590	64453404
Independent	rs6460232	cg12143784	8139840	9.8587	1.64481e-07	8.27939	1.46302e-06	0.767711	1	0.767711	1	7	64745413	A	G	7	64541923		Intergenic	S_Shore	7	ERV3-1	64451590	64453404
Independent	rs12536316	cg12143784	8139840	10.0723	6.26479e-08	8.62394	3.05003e-07	0.802313	1	0.802313	1	7	64786318	G	A	7	64541923		Intergenic	S_Shore	7	ERV3-1	64451590	64453404
Independent	rs12333375	cg12143784	8139840	10.0485	6.97418e-08	8.96342	6.49973e-08	0.879805	1	0.879805	1	7	64926823	G	A	7	64541923		Intergenic	S_Shore	7	ERV3-1	64451590	64453404
Independent	rs1812771	cg12143784	8139840	10.0485	6.97418e-08	8.96342	6.49973e-08	0.879805	1	0.879805	1	7	64925829	A	G	7	64541923		Intergenic	S_Shore	7	ERV3-1	64451590	64453404
Independent	rs6460055	cg12169661	8140144	7.23931	0.0237263	7.03438	0.000400849	0.860915	1	0.811745	1	7	73187517	G	A	7	73183394	CLDN3;CLDN3	3'UTR;1stExon	Island	7	WBSCR27	73248492	73256865
Independent	rs10232827	cg12169661	8140144	8.35166	0.000155575	7.17719	0.000212056	0.947759	1	0.947479	1	7	73155017	A	G	7	73183394	CLDN3;CLDN3	3'UTR;1stExon	Island	7	WBSCR27	73248492	73256865
Independent	rs6928482	cg12296550	8125447	-7.35882	0.0138886	-6.0357	0.0314548	0.7979	1	0.822814	1	6	32626249	G	A	6	32728862	HLA-DQB2	Body	N_Shore	6	HLA-DQB1	32546546	32634594
Independent	rs9275141	cg12296550	8125447	-7.35882	0.0138886	-6.0357	0.0314548	0.844328	1	0.865832	1	6	32651117	C	A	6	32728862	HLA-DQB2	Body	N_Shore	6	HLA-DQB1	32546546	32634594
Independent	rs2856695	cg12296550	8125447	-7.35882	0.0138886	-6.0357	0.0314548	0.848686	1	0.840758	1	6	32651894	G	A	6	32728862	HLA-DQB2	Body	N_Shore	6	HLA-DQB1	32546546	32634594
Independent	rs9274741	cg12296550	8125447	-7.91806	0.00111433	-6.03125	0.0320586	0.864921	1	0.917871	1	6	32637994	G	A	6	32728862	HLA-DQB2	Body	N_Shore	6	HLA-DQB1	32546546	32634594
Independent	rs4642516	cg12296550	8125447	-7.35882	0.0138886	-6.0357	0.0314548	0.925092	1	0.879188	1	6	32657543	A	C	6	32728862	HLA-DQB2	Body	N_Shore	6	HLA-DQB1	32546546	32634594
Independent	rs3021058	cg12296550	8125447	-7.35882	0.0138886	-6.0357	0.0314548	0.935018	1	0.848791	1	6	32652359	C	A	6	32728862	HLA-DQB2	Body	N_Shore	6	HLA-DQB1	32546546	32634594
Independent	rs6928482	cg12296550	8125463	-7.35882	0.0138886	-5.93202	0.0489098	0.969707	1	0.965422	1	6	32626249	G	A	6	32728862	HLA-DQB2	Body	N_Shore	6	---	32723467	32731468
Independent	rs3021058	cg12296550	8125463	-7.35882	0.0138886	-5.93202	0.0489098	0.982066	1	0.966959	1	6	32652359	C	A	6	32728862	HLA-DQB2	Body	N_Shore	6	---	32723467	32731468
Independent	rs4642516	cg12296550	8125463	-7.35882	0.0138886	-5.93202	0.0489098	0.982381	1	0.986067	1	6	32657543	A	C	6	32728862	HLA-DQB2	Body	N_Shore	6	---	32723467	32731468
Independent	rs2856695	cg12296550	8125463	-7.35882	0.0138886	-5.93202	0.0489098	0.989238	1	0.980402	1	6	32651894	G	A	6	32728862	HLA-DQB2	Body	N_Shore	6	---	32723467	32731468
Independent	rs9275141	cg12296550	8125463	-7.35882	0.0138886	-5.93202	0.0489098	0.989445	1	0.96398	1	6	32651117	C	A	6	32728862	HLA-DQB2	Body	N_Shore	6	---	32723467	32731468
Independent	rs2257505	cg12311346	8105456	9.49754	8.45747e-07	-7.30767	0.000118266	0.0835949	1	0.145111	1	5	56207123	A	T	5	56204834	C5orf35	TSS1500	N_Shore	5	C5orf35	56205087	56213062
Independent	rs832403	cg12311346	8105456	18.1807	2.58587e-22	-7.74177	1.6753e-05	0.819852	1	0.736788	1	5	56265992	A	C	5	56204834	C5orf35	TSS1500	N_Shore	5	C5orf35	56205087	56213062
Independent	rs185220	cg12311346	8105456	18.4127	1.12847e-22	-7.67314	2.28412e-05	0.851064	1	0.758163	1	5	56205357	A	G	5	56204834	C5orf35	TSS1500	N_Shore	5	C5orf35	56205087	56213062
Independent	rs1007888	cg12419862	8071809	8.43229	0.000107799	8.31201	1.26137e-06	0.0626321	1	0.0552442	1	22	24241101	G	A	22	24373484	LOC391322	Body	Island	22	GSTT2	24322324	24326103
Independent	rs2739338	cg12419862	8071809	8.13861	0.000409727	10.1555	2.91349e-10	0.182075	1	0.148633	1	22	24297130	A	G	22	24373484	LOC391322	Body	Island	22	GSTT2	24322324	24326103
Independent	rs2739338	cg12419862	8074962	8.13861	0.000409727	10.1555	2.91349e-10	0.182375	1	0.148633	1	22	24297130	A	G	22	24373484	LOC391322	Body	Island	22	GSTT2	24299601	24303383
Independent	rs113413	cg12419862	8074962	8.86616	1.49509e-05	10.6639	2.96968e-11	0.469881	1	0.469881	1	22	24292264	G	A	22	24373484	LOC391322	Body	Island	22	GSTT2	24299601	24303383
Independent	rs113413	cg12419862	8071809	8.86616	1.49509e-05	10.6639	2.96968e-11	0.469881	1	0.469881	1	22	24292264	G	A	22	24373484	LOC391322	Body	Island	22	GSTT2	24322324	24326103
Independent	rs3807031	cg12423902	8179049	-7.58459	0.00503085	6.2742	0.0112892	0.999393	1	0.999689	1	6	30033884	A	C	6	30159309	TRIM26	Body	Open_Sea	6	HLA-J	29974373	29977635
Independent	rs11760843	cg12551908	8133215	-7.78217	0.00206146	-6.01058	0.0350146	0.692841	1	0.692841	1	7	66796109	A	G	7	66785137	STAG3L4	3'UTR	Open_Sea	7	STAG3L4	66767659	66785388
Independent	rs11772331	cg12551908	8133215	-7.78217	0.00206146	-6.01058	0.0350146	0.692841	1	0.692841	1	7	66793316	A	G	7	66785137	STAG3L4	3'UTR	Open_Sea	7	STAG3L4	66767659	66785388
Independent	rs3823358	cg12589143	8179049	-8.80613	1.9651e-05	6.01765	0.0339746	0.103375	1	0.133383	1	6	29942205	A	G	6	29894341	HCG4P6	TSS1500	Island	6	HLA-J	29974373	29977635
Independent	rs11767129	cg12620035	8140144	-7.25535	0.0220832	8.1863	2.23362e-06	0.945317	1	0.945317	1	7	73275769	G	A	7	73247613		Intergenic	S_Shore	7	WBSCR27	73248492	73256865
Independent	rs11770024	cg12620035	8140144	-7.25535	0.0220832	8.1863	2.23362e-06	0.945317	1	0.945317	1	7	73275501	A	G	7	73247613		Intergenic	S_Shore	7	WBSCR27	73248492	73256865
Independent	rs3807031	cg12758147	8179049	8.07285	0.000552271	6.2742	0.0112892	0.785372	1	0.785372	1	6	30033884	A	C	6	30103696	TRIM40	TSS1500	Open_Sea	6	HLA-J	29974373	29977635
Independent	rs9348834	cg12758147	8179049	7.26262	0.0213759	6.03489	0.0315646	0.825943	1	0.825943	1	6	29864497	A	G	6	30103696	TRIM40	TSS1500	Open_Sea	6	HLA-J	29974373	29977635
Independent	rs9380146	cg12758147	8179049	7.26262	0.0213759	6.03489	0.0315646	0.825943	1	0.825943	1	6	29817244	A	G	6	30103696	TRIM40	TSS1500	Open_Sea	6	HLA-J	29974373	29977635
Independent	rs3132946	cg12867728	8125447	12.308	3.17023e-12	9.28626	1.49558e-08	0.0533573	1	0.184774	1	6	32190028	A	G	6	32549283	HLA-DRB1	Body	N_Shelf	6	HLA-DQB1	32546546	32634594
Independent	rs6920338	cg12867728	8125436	12.0256	1.07696e-11	7.4286	6.8731e-05	0.0599549	1	0.129847	1	6	32288089	G	A	6	32549283	HLA-DRB1	Body	N_Shelf	6	HLA-DRB5	32485114	32498093
Independent	rs3132963	cg12867728	8125447	12.9568	1.97443e-13	8.43582	7.18172e-07	0.060156	1	0.179576	1	6	32320153	G	A	6	32549283	HLA-DRB1	Body	N_Shelf	6	HLA-DQB1	32546546	32634594
Independent	rs9268148	cg12867728	8125447	12.1905	5.26713e-12	8.27185	1.51406e-06	0.123885	1	0.168019	1	6	32259527	G	A	6	32549283	HLA-DRB1	Body	N_Shelf	6	HLA-DQB1	32546546	32634594
Independent	rs6920338	cg12867728	8125447	12.0256	1.07696e-11	8.9091	8.32393e-08	0.15503	1	0.214578	1	6	32288089	G	A	6	32549283	HLA-DRB1	Body	N_Shelf	6	HLA-DQB1	32546546	32634594
Independent	rs3135388	cg12867728	8125447	18.5472	6.99671e-23	9.8705	1.05563e-09	0.733412	1	0.602101	1	6	32413051	A	G	6	32549283	HLA-DRB1	Body	N_Shelf	6	HLA-DQB1	32546546	32634594
Independent	rs3135391	cg12867728	8125447	18.5472	6.99671e-23	9.8705	1.05563e-09	0.752293	1	0.687967	1	6	32410987	A	G	6	32549283	HLA-DRB1	Body	N_Shelf	6	HLA-DQB1	32546546	32634594
Independent	rs3129889	cg12867728	8125447	18.5472	6.99671e-23	9.8705	1.05563e-09	0.756182	1	0.616263	1	6	32413545	G	A	6	32549283	HLA-DRB1	Body	N_Shelf	6	HLA-DQB1	32546546	32634594
Independent	rs3135352	cg12867728	8125447	18.5472	6.99671e-23	9.8705	1.05563e-09	0.775061	1	0.657073	1	6	32392906	C	A	6	32549283	HLA-DRB1	Body	N_Shelf	6	HLA-DQB1	32546546	32634594
Independent	rs3129868	cg12867728	8125447	18.5472	6.99671e-23	9.8705	1.05563e-09	0.807409	1	0.645753	1	6	32404377	A	C	6	32549283	HLA-DRB1	Body	N_Shelf	6	HLA-DQB1	32546546	32634594
Independent	rs9271055	cg12867728	8125447	17.2895	6.64833e-21	9.18616	2.35812e-08	0.809675	1	0.654307	1	6	32575369	C	A	6	32549283	HLA-DRB1	Body	N_Shelf	6	HLA-DQB1	32546546	32634594
Independent	rs3129860	cg12867728	8125447	18.5472	6.99671e-23	9.8705	1.05563e-09	0.81205	1	0.676814	1	6	32401079	A	G	6	32549283	HLA-DRB1	Body	N_Shelf	6	HLA-DQB1	32546546	32634594
Independent	rs3135391	cg12867728	8125436	18.5472	6.99671e-23	9.12468	3.11947e-08	0.812067	1	0.792825	1	6	32410987	A	G	6	32549283	HLA-DRB1	Body	N_Shelf	6	HLA-DRB5	32485114	32498093
Independent	rs3129860	cg12867728	8125436	18.5472	6.99671e-23	9.12468	3.11947e-08	0.820705	1	0.795347	1	6	32401079	A	G	6	32549283	HLA-DRB1	Body	N_Shelf	6	HLA-DRB5	32485114	32498093
Independent	rs3129868	cg12867728	8125436	18.5472	6.99671e-23	9.12468	3.11947e-08	0.821493	1	0.762123	1	6	32404377	A	C	6	32549283	HLA-DRB1	Body	N_Shelf	6	HLA-DRB5	32485114	32498093
Independent	rs9271055	cg12867728	8125436	17.2895	6.64833e-21	8.70157	2.14178e-07	0.844344	1	0.769569	1	6	32575369	C	A	6	32549283	HLA-DRB1	Body	N_Shelf	6	HLA-DRB5	32485114	32498093
Independent	rs9270986	cg12867728	8125447	18.5472	6.99671e-23	9.8705	1.05563e-09	0.848617	1	0.693168	1	6	32574060	A	C	6	32549283	HLA-DRB1	Body	N_Shelf	6	HLA-DQB1	32546546	32634594
Independent	rs28490179	cg12867728	8125436	15.4214	8.28323e-18	7.37992	8.55304e-05	0.854811	1	0.730589	1	6	32519005	G	A	6	32549283	HLA-DRB1	Body	N_Shelf	6	HLA-DRB5	32485114	32498093
Independent	rs28490179	cg12867728	8125447	15.4214	8.28323e-18	8.28608	1.41921e-06	0.864121	1	0.700841	1	6	32519005	G	A	6	32549283	HLA-DRB1	Body	N_Shelf	6	HLA-DQB1	32546546	32634594
Independent	rs9271366	cg12867728	8125436	18.5472	6.99671e-23	9.12468	3.11947e-08	0.87178	1	0.725411	1	6	32586854	G	A	6	32549283	HLA-DRB1	Body	N_Shelf	6	HLA-DRB5	32485114	32498093
Independent	rs3135352	cg12867728	8125436	18.5472	6.99671e-23	9.12468	3.11947e-08	0.872262	1	0.702041	1	6	32392906	C	A	6	32549283	HLA-DRB1	Body	N_Shelf	6	HLA-DRB5	32485114	32498093
Independent	rs9271366	cg12867728	8125447	18.5472	6.99671e-23	9.8705	1.05563e-09	0.892404	1	0.692365	1	6	32586854	G	A	6	32549283	HLA-DRB1	Body	N_Shelf	6	HLA-DQB1	32546546	32634594
Independent	rs3135388	cg12867728	8125436	18.5472	6.99671e-23	9.12468	3.11947e-08	0.893843	1	0.709769	1	6	32413051	A	G	6	32549283	HLA-DRB1	Body	N_Shelf	6	HLA-DRB5	32485114	32498093
Independent	rs9270986	cg12867728	8125436	18.5472	6.99671e-23	9.12468	3.11947e-08	0.897146	1	0.648044	1	6	32574060	A	C	6	32549283	HLA-DRB1	Body	N_Shelf	6	HLA-DRB5	32485114	32498093
Independent	rs3129889	cg12867728	8125436	18.5472	6.99671e-23	9.12468	3.11947e-08	0.916999	1	0.663496	1	6	32413545	G	A	6	32549283	HLA-DRB1	Body	N_Shelf	6	HLA-DRB5	32485114	32498093
Independent	rs3020054	cg12895631	7943103	8.01516	0.000717544	-6.65061	0.00218829	0.835575	1	0.835575	1	11	93055556	G	A	11	93254589	C11orf75	5'UTR	Open_Sea	11	CCDC67	93063156	93171636
Independent	rs7943372	cg12895631	7943103	10.2691	2.57962e-08	-6.38996	0.00683527	0.836499	1	0.901166	1	11	93013387	A	C	11	93254589	C11orf75	5'UTR	Open_Sea	11	CCDC67	93063156	93171636
Independent	rs9348834	cg13044052	8179049	7.74294	0.00246148	6.03489	0.0315646	0.709206	1	0.709206	1	6	29864497	A	G	6	30103699	TRIM40	TSS1500	Open_Sea	6	HLA-J	29974373	29977635
Independent	rs9380146	cg13044052	8179049	7.74294	0.00246148	6.03489	0.0315646	0.709206	1	0.74409	1	6	29817244	A	G	6	30103699	TRIM40	TSS1500	Open_Sea	6	HLA-J	29974373	29977635
Independent	rs3807031	cg13044052	8179049	8.48101	8.63643e-05	6.2742	0.0112892	0.809564	1	0.815943	1	6	30033884	A	C	6	30103699	TRIM40	TSS1500	Open_Sea	6	HLA-J	29974373	29977635
Independent	rs3823358	cg13044052	8179049	7.69684	0.00303153	6.01765	0.0339746	0.848954	1	0.848954	1	6	29942205	A	G	6	30103699	TRIM40	TSS1500	Open_Sea	6	HLA-J	29974373	29977635
Independent	rs8025458	cg13045913	7987526	8.03663	0.000650953	6.05697	0.028723	0.888838	1	0.90064	1	15	40842299	A	G	15	41100308	DNAJC17;ZFYVE19	TSS1500;Body	S_Shore	15	C15orf57	40823540	40857252
Independent	rs12908114	cg13045913	7987526	8.03663	0.000650953	6.05697	0.028723	0.902502	1	0.969126	1	15	40859277	A	G	15	41100308	DNAJC17;ZFYVE19	TSS1500;Body	S_Shore	15	C15orf57	40823540	40857252
Independent	rs9806410	cg13045913	7987526	8.03663	0.000650953	6.05697	0.028723	0.942291	1	0.905297	1	15	40851755	G	A	15	41100308	DNAJC17;ZFYVE19	TSS1500;Body	S_Shore	15	C15orf57	40823540	40857252
Independent	rs9270856	cg13076785	8125447	-10.6769	4.13825e-09	5.99115	0.0380369	0.992141	1	0.992141	1	6	32570839	A	G	6	32520916	HLA-DRB6	Body	Open_Sea	6	HLA-DQB1	32546546	32634594
Independent	rs9271100	cg13076785	8125447	-10.6769	4.13825e-09	5.99115	0.0380369	0.992141	1	0.992141	1	6	32576478	A	G	6	32520916	HLA-DRB6	Body	Open_Sea	6	HLA-DQB1	32546546	32634594
Independent	rs9271170	cg13076785	8125447	-10.6769	4.13825e-09	5.99115	0.0380369	0.992141	1	0.992141	1	6	32577889	A	G	6	32520916	HLA-DRB6	Body	Open_Sea	6	HLA-DQB1	32546546	32634594
Independent	rs17807317	cg13248581	8074237	-7.48747	0.00779102	7.97352	5.86721e-06	0.379252	1	0.379252	1	22	17680519	C	A	22	17680545	CECR1;CECR1	TSS200;Body	Open_Sea	22	CECR1	17660192	17690779
Independent	rs9273448	cg13249850	8125447	9.96509	1.01658e-07	9.06674	4.06083e-08	0.600274	1	0.600274	1	6	32627747	A	G	6	32634508	HLA-DQB1	TSS200	S_Shore	6	HLA-DQB1	32546546	32634594
Independent	rs3135006	cg13249850	8125447	10.4798	1.00074e-08	9.73867	1.91763e-09	0.686045	1	0.709331	1	6	32667119	A	G	6	32634508	HLA-DQB1	TSS200	S_Shore	6	HLA-DQB1	32546546	32634594
Independent	rs3135006	cg13249850	8125461	10.4798	1.00074e-08	7.10786	0.000288952	0.704303	1	0.758599	1	6	32667119	A	G	6	32634508	HLA-DQB1	TSS200	S_Shore	6	HLA-DQB1	32626434	32627216
Independent	rs9273448	cg13249850	8125461	9.96509	1.01658e-07	6.8846	0.000779444	0.941825	1	0.941825	1	6	32627747	A	G	6	32634508	HLA-DQB1	TSS200	S_Shore	6	HLA-DQB1	32626434	32627216
Independent	rs3135006	cg13249850	8125436	10.4798	1.00074e-08	6.21977	0.0142792	0.9863	1	0.9863	1	6	32667119	A	G	6	32634508	HLA-DQB1	TSS200	S_Shore	6	HLA-DRB5	32485114	32498093
Independent	rs9271055	cg13318793	8125447	7.1603	0.0337771	9.18616	2.35812e-08	0.301205	1	0.3033	1	6	32575369	C	A	6	32491826	HLA-DRB5	Body	S_Shore	6	HLA-DQB1	32546546	32634594
Independent	rs3129860	cg13318793	8125447	7.21621	0.0263098	9.8705	1.05563e-09	0.315593	1	0.315593	1	6	32401079	A	G	6	32491826	HLA-DRB5	Body	S_Shore	6	HLA-DQB1	32546546	32634594
Independent	rs3129868	cg13318793	8125447	7.21621	0.0263098	9.8705	1.05563e-09	0.315593	1	0.315593	1	6	32404377	A	C	6	32491826	HLA-DRB5	Body	S_Shore	6	HLA-DQB1	32546546	32634594
Independent	rs3129889	cg13318793	8125447	7.21621	0.0263098	9.8705	1.05563e-09	0.315593	1	0.315593	1	6	32413545	G	A	6	32491826	HLA-DRB5	Body	S_Shore	6	HLA-DQB1	32546546	32634594
Independent	rs3135352	cg13318793	8125447	7.21621	0.0263098	9.8705	1.05563e-09	0.315593	1	0.315593	1	6	32392906	C	A	6	32491826	HLA-DRB5	Body	S_Shore	6	HLA-DQB1	32546546	32634594
Independent	rs3135388	cg13318793	8125447	7.21621	0.0263098	9.8705	1.05563e-09	0.315593	1	0.315593	1	6	32413051	A	G	6	32491826	HLA-DRB5	Body	S_Shore	6	HLA-DQB1	32546546	32634594
Independent	rs3135391	cg13318793	8125447	7.21621	0.0263098	9.8705	1.05563e-09	0.315593	1	0.315593	1	6	32410987	A	G	6	32491826	HLA-DRB5	Body	S_Shore	6	HLA-DQB1	32546546	32634594
Independent	rs9270986	cg13318793	8125447	7.21621	0.0263098	9.8705	1.05563e-09	0.315593	1	0.315593	1	6	32574060	A	C	6	32491826	HLA-DRB5	Body	S_Shore	6	HLA-DQB1	32546546	32634594
Independent	rs9271366	cg13318793	8125447	7.21621	0.0263098	9.8705	1.05563e-09	0.315593	1	0.315593	1	6	32586854	G	A	6	32491826	HLA-DRB5	Body	S_Shore	6	HLA-DQB1	32546546	32634594
Independent	rs3129889	cg13318793	8125436	7.21621	0.0263098	9.12468	3.11947e-08	0.701712	1	0.701712	1	6	32413545	G	A	6	32491826	HLA-DRB5	Body	S_Shore	6	HLA-DRB5	32485114	32498093
Independent	rs3135352	cg13318793	8125436	7.21621	0.0263098	9.12468	3.11947e-08	0.701712	1	0.701712	1	6	32392906	C	A	6	32491826	HLA-DRB5	Body	S_Shore	6	HLA-DRB5	32485114	32498093
Independent	rs3135388	cg13318793	8125436	7.21621	0.0263098	9.12468	3.11947e-08	0.701712	1	0.701712	1	6	32413051	A	G	6	32491826	HLA-DRB5	Body	S_Shore	6	HLA-DRB5	32485114	32498093
Independent	rs3135391	cg13318793	8125436	7.21621	0.0263098	9.12468	3.11947e-08	0.701712	1	0.701712	1	6	32410987	A	G	6	32491826	HLA-DRB5	Body	S_Shore	6	HLA-DRB5	32485114	32498093
Independent	rs9270986	cg13318793	8125436	7.21621	0.0263098	9.12468	3.11947e-08	0.701712	1	0.701712	1	6	32574060	A	C	6	32491826	HLA-DRB5	Body	S_Shore	6	HLA-DRB5	32485114	32498093
Independent	rs9271366	cg13318793	8125436	7.21621	0.0263098	9.12468	3.11947e-08	0.701712	1	0.701712	1	6	32586854	G	A	6	32491826	HLA-DRB5	Body	S_Shore	6	HLA-DRB5	32485114	32498093
Independent	rs9271055	cg13318793	8125436	7.1603	0.0337771	8.70157	2.14178e-07	0.71702	1	0.71702	1	6	32575369	C	A	6	32491826	HLA-DRB5	Body	S_Shore	6	HLA-DRB5	32485114	32498093
Independent	rs3129860	cg13318793	8125436	7.21621	0.0263098	9.12468	3.11947e-08	0.754977	1	0.70619	1	6	32401079	A	G	6	32491826	HLA-DRB5	Body	S_Shore	6	HLA-DRB5	32485114	32498093
Independent	rs3129868	cg13318793	8125436	7.21621	0.0263098	9.12468	3.11947e-08	0.756238	1	0.733672	1	6	32404377	A	C	6	32491826	HLA-DRB5	Body	S_Shore	6	HLA-DRB5	32485114	32498093
Independent	rs9273448	cg13353717	8125461	-13.0897	1.12468e-13	6.8846	0.000779444	0.150016	1	0.29582	1	6	32627747	A	G	6	32634276	HLA-DQB1	1stExon	S_Shore	6	HLA-DQB1	32626434	32627216
Independent	rs3135006	cg13353717	8125461	-12.9304	2.20869e-13	7.10786	0.000288952	0.181068	1	0.259108	1	6	32667119	A	G	6	32634276	HLA-DQB1	1stExon	S_Shore	6	HLA-DQB1	32626434	32627216
Independent	rs3135006	cg13353717	8125436	-12.9304	2.20869e-13	6.21977	0.0142792	0.52658	1	0.52658	1	6	32667119	A	G	6	32634276	HLA-DQB1	1stExon	S_Shore	6	HLA-DRB5	32485114	32498093
Independent	rs9273448	cg13353717	8125447	-13.0897	1.12468e-13	9.06674	4.06083e-08	0.819268	1	0.813899	1	6	32627747	A	G	6	32634276	HLA-DQB1	1stExon	S_Shore	6	HLA-DQB1	32546546	32634594
Independent	rs3135006	cg13353717	8125447	-12.9304	2.20869e-13	9.73867	1.91763e-09	0.905875	1	0.876418	1	6	32667119	A	G	6	32634276	HLA-DQB1	1stExon	S_Shore	6	HLA-DQB1	32546546	32634594
Independent	rs17843604	cg13423887	8125463	8.96984	9.32416e-06	-6.19672	0.0157701	0.0921424	1	0.162665	1	6	32620283	A	G	6	32632694	HLA-DQB1	Body	Island	6	---	32723467	32731468
Independent	rs4947344	cg13423887	8125447	-8.60757	4.85401e-05	6.04684	0.0299935	0.481063	1	0.481063	1	6	32677846	A	G	6	32632694	HLA-DQB1	Body	Island	6	HLA-DQB1	32546546	32634594
Independent	rs17843604	cg13778567	8125463	7.57434	0.00526869	-6.19672	0.0157701	0.731227	1	0.695626	1	6	32620283	A	G	6	32609783	HLA-DQA1	Body	Open_Sea	6	---	32723467	32731468
Independent	rs1063355	cg13778567	8180029	-8.88645	1.36314e-05	6.05231	0.0293013	0.761131	1	0.748892	1	6	32627714	A	C	6	32609783	HLA-DQA1	Body	Open_Sea	6	---	32723875	32731267
Independent	rs9273349	cg13778567	8125463	-8.88645	1.36314e-05	6.54559	0.00346767	0.797584	1	0.810992	1	6	32625869	A	G	6	32609783	HLA-DQA1	Body	Open_Sea	6	---	32723467	32731468
Independent	rs9273349	cg13778567	8180029	-8.88645	1.36314e-05	6.05231	0.0293013	0.839841	1	0.770076	1	6	32625869	A	G	6	32609783	HLA-DQA1	Body	Open_Sea	6	---	32723875	32731267
Independent	rs1063355	cg13778567	8125463	-8.88645	1.36314e-05	6.54559	0.00346767	0.842895	1	0.755256	1	6	32627714	A	C	6	32609783	HLA-DQA1	Body	Open_Sea	6	---	32723467	32731468
Independent	rs1063355	cg13778567	8125447	-8.88645	1.36314e-05	7.06855	0.000344287	0.949774	1	0.984673	1	6	32627714	A	C	6	32609783	HLA-DQA1	Body	Open_Sea	6	HLA-DQB1	32546546	32634594
Independent	rs9273349	cg13778567	8125447	-8.88645	1.36314e-05	7.06855	0.000344287	0.961137	1	0.987029	1	6	32625869	A	G	6	32609783	HLA-DQA1	Body	Open_Sea	6	HLA-DQB1	32546546	32634594
Independent	rs6460055	cg13873100	8140144	-7.32747	0.0159861	7.03438	0.000400849	0.0994569	1	0.0874135	1	7	73187517	G	A	7	73257066	WBSCR27	TSS1500	S_Shore	7	WBSCR27	73248492	73256865
Independent	rs11767129	cg13873100	8140144	-7.50629	0.00715832	8.1863	2.23362e-06	0.101722	1	0.107444	1	7	73275769	G	A	7	73257066	WBSCR27	TSS1500	S_Shore	7	WBSCR27	73248492	73256865
Independent	rs13232536	cg13873100	8140144	-7.70058	0.00298082	7.79874	1.29485e-05	0.112008	1	0.0823041	1	7	73219508	A	G	7	73257066	WBSCR27	TSS1500	S_Shore	7	WBSCR27	73248492	73256865
Independent	rs11770024	cg13873100	8140144	-7.50629	0.00715832	8.1863	2.23362e-06	0.141252	1	0.101722	1	7	73275501	A	G	7	73257066	WBSCR27	TSS1500	S_Shore	7	WBSCR27	73248492	73256865
Independent	rs1127155	cg13873100	8140144	-8.36821	0.000144293	8.27036	1.52435e-06	0.347341	1	0.347341	1	7	73246461	A	G	7	73257066	WBSCR27	TSS1500	S_Shore	7	WBSCR27	73248492	73256865
Independent	rs13223593	cg13873100	8140144	-8.36821	0.000144293	8.27036	1.52435e-06	0.347341	1	0.347341	1	7	73253772	A	G	7	73257066	WBSCR27	TSS1500	S_Shore	7	WBSCR27	73248492	73256865
Independent	rs4255023	cg13873100	8140144	-8.36821	0.000144293	8.27036	1.52435e-06	0.347341	1	0.357917	1	7	73239618	G	A	7	73257066	WBSCR27	TSS1500	S_Shore	7	WBSCR27	73248492	73256865
Independent	rs6949053	cg13873100	8140144	-8.36821	0.000144293	8.27036	1.52435e-06	0.347341	1	0.347341	1	7	73269937	G	A	7	73257066	WBSCR27	TSS1500	S_Shore	7	WBSCR27	73248492	73256865
Independent	rs6968360	cg13873100	8140144	-8.36821	0.000144293	8.27036	1.52435e-06	0.347341	1	0.347341	1	7	73247732	A	G	7	73257066	WBSCR27	TSS1500	S_Shore	7	WBSCR27	73248492	73256865
Independent	rs8629	cg13873100	8140144	-8.36821	0.000144293	8.27036	1.52435e-06	0.347341	1	0.359316	1	7	73245519	A	G	7	73257066	WBSCR27	TSS1500	S_Shore	7	WBSCR27	73248492	73256865
Independent	rs9691413	cg13873100	8140144	-8.36821	0.000144293	8.27036	1.52435e-06	0.347341	1	0.347341	1	7	73247204	G	A	7	73257066	WBSCR27	TSS1500	S_Shore	7	WBSCR27	73248492	73256865
Independent	rs2856695	cg13972202	8125463	7.2649	0.0211593	-5.93202	0.0489098	0.0833155	1	0.253177	1	6	32651894	G	A	6	32489801	HLA-DRB5	Body	Island	6	---	32723467	32731468
Independent	rs4642516	cg13972202	8125463	7.2649	0.0211593	-5.93202	0.0489098	0.0833155	1	0.122232	1	6	32657543	A	C	6	32489801	HLA-DRB5	Body	Island	6	---	32723467	32731468
Independent	rs3021058	cg13972202	8125463	7.2649	0.0211593	-5.93202	0.0489098	0.117967	1	0.167264	1	6	32652359	C	A	6	32489801	HLA-DRB5	Body	Island	6	---	32723467	32731468
Independent	rs6928482	cg13972202	8125463	7.2649	0.0211593	-5.93202	0.0489098	0.125759	1	0.190654	1	6	32626249	G	A	6	32489801	HLA-DRB5	Body	Island	6	---	32723467	32731468
Independent	rs9275141	cg13972202	8125463	7.2649	0.0211593	-5.93202	0.0489098	0.136664	1	0.246529	1	6	32651117	C	A	6	32489801	HLA-DRB5	Body	Island	6	---	32723467	32731468
Independent	rs17843604	cg13972202	8125463	7.50267	0.00727595	-6.19672	0.0157701	0.235443	1	0.252516	1	6	32620283	A	G	6	32489801	HLA-DRB5	Body	Island	6	---	32723467	32731468
Independent	rs2856695	cg13972202	8125447	7.2649	0.0211593	-6.0357	0.0314548	0.87873	1	0.87873	1	6	32651894	G	A	6	32489801	HLA-DRB5	Body	Island	6	HLA-DQB1	32546546	32634594
Independent	rs3021058	cg13972202	8125447	7.2649	0.0211593	-6.0357	0.0314548	0.87873	1	0.87873	1	6	32652359	C	A	6	32489801	HLA-DRB5	Body	Island	6	HLA-DQB1	32546546	32634594
Independent	rs4642516	cg13972202	8125447	7.2649	0.0211593	-6.0357	0.0314548	0.87873	1	0.87873	1	6	32657543	A	C	6	32489801	HLA-DRB5	Body	Island	6	HLA-DQB1	32546546	32634594
Independent	rs6928482	cg13972202	8125447	7.2649	0.0211593	-6.0357	0.0314548	0.87873	1	0.87873	1	6	32626249	G	A	6	32489801	HLA-DRB5	Body	Island	6	HLA-DQB1	32546546	32634594
Independent	rs9275141	cg13972202	8125447	7.2649	0.0211593	-6.0357	0.0314548	0.87873	1	0.87873	1	6	32651117	C	A	6	32489801	HLA-DRB5	Body	Island	6	HLA-DQB1	32546546	32634594
Independent	rs708727	cg14159672	7909144	22.5456	1.20889e-28	7.85169	1.01894e-05	0.850397	1	0.850397	1	1	205767885	A	G	1	205819179	PM20D1	1stExon	Island	1	LOC284581	205858663	205861612
Independent	rs7866489	cg14181724	8155747	-8.99689	8.24378e-06	8.30462	1.30448e-06	0.058192	1	0.086014	1	9	72447090	C	A	9	72436057	C9orf135	Body	Open_Sea	9	C9orf135	72435709	72521148
Independent	rs17517599	cg14181724	8155747	-8.56275	5.95282e-05	8.11649	3.067e-06	0.0602253	1	0.0586343	1	9	72410323	A	G	9	72436057	C9orf135	Body	Open_Sea	9	C9orf135	72435709	72521148
Independent	rs3823358	cg14245347	8179049	-8.70815	3.0703e-05	6.01765	0.0339746	0.458476	1	0.458476	1	6	29942205	A	G	6	29856426	HLA-H	Body	Island	6	HLA-J	29974373	29977635
Independent	rs3807031	cg14245347	8179049	-7.08786	0.0466635	6.2742	0.0112892	0.827076	1	0.827076	1	6	30033884	A	C	6	29856426	HLA-H	Body	Island	6	HLA-J	29974373	29977635
Independent	rs9268644	cg14255617	8125447	-7.53711	0.00623102	-5.93876	0.047529	0.81641	1	0.81641	1	6	32408044	C	A	6	32729118	HLA-DQB2	Body	N_Shore	6	HLA-DQB1	32546546	32634594
Independent	rs11601413	cg14259717	7938788	-12.7578	4.60273e-13	10.147	3.02679e-10	0.943598	1	0.915111	1	11	18421683	A	C	11	18433732	LDHC;LDHC	TSS200;TSS200	Open_Sea	11	LDHC	18433853	18472793
Independent	rs4757662	cg14259717	7938788	-12.5592	1.07606e-12	10.0327	5.07055e-10	0.960172	1	0.935459	1	11	18439738	A	G	11	18433732	LDHC;LDHC	TSS200;TSS200	Open_Sea	11	LDHC	18433853	18472793
Independent	rs4757662	cg14332815	7938788	-17.0643	1.53378e-20	10.0327	5.07055e-10	0.870066	1	0.850834	1	11	18439738	A	G	11	18433564	LDHC;LDHC	TSS1500;TSS1500	Open_Sea	11	LDHC	18433853	18472793
Independent	rs11601413	cg14332815	7938788	-17.3124	6.10793e-21	10.147	3.02679e-10	0.874592	1	0.793713	1	11	18421683	A	C	11	18433564	LDHC;LDHC	TSS1500;TSS1500	Open_Sea	11	LDHC	18433853	18472793
Independent	rs4359651	cg14558114	8043393	10.0981	5.57556e-08	-8.81525	1.27628e-07	0.101169	1	0.111601	1	2	88464840	C	A	2	88469736	THNSL2	TSS200	Island	2	THNSL2	88469917	88486145
Independent	rs10865489	cg14558114	8043393	10.0981	5.57556e-08	-8.81525	1.27628e-07	0.151452	1	0.0943949	1	2	88446892	C	A	2	88469736	THNSL2	TSS200	Island	2	THNSL2	88469917	88486145
Independent	rs3132946	cg14645244	8125436	-12.7087	5.67546e-13	7.92312	7.37305e-06	0.0787318	1	0.2713	1	6	32190028	A	G	6	32552205	HLA-DRB1	Body	Island	6	HLA-DRB5	32485114	32498093
Independent	rs6920338	cg14645244	8125436	-12.7432	4.89771e-13	7.4286	6.8731e-05	0.093219	1	0.191594	1	6	32288089	G	A	6	32552205	HLA-DRB1	Body	Island	6	HLA-DRB5	32485114	32498093
Independent	rs3135006	cg14645244	8125461	-7.95581	0.000939138	7.10786	0.000288952	0.287982	1	0.287982	1	6	32667119	A	G	6	32552205	HLA-DRB1	Body	Island	6	HLA-DQB1	32626434	32627216
Independent	rs9273448	cg14645244	8125461	-8.14673	0.000394897	6.8846	0.000779444	0.296573	1	0.296573	1	6	32627747	A	G	6	32552205	HLA-DRB1	Body	Island	6	HLA-DQB1	32626434	32627216
Independent	rs28490179	cg14645244	8125447	-15.9064	1.24758e-18	8.28608	1.41921e-06	0.447756	1	0.447756	1	6	32519005	G	A	6	32552205	HLA-DRB1	Body	Island	6	HLA-DQB1	32546546	32634594
Independent	rs9271055	cg14645244	8125447	-17.5512	2.53653e-21	9.18616	2.35812e-08	0.460144	1	0.460144	1	6	32575369	C	A	6	32552205	HLA-DRB1	Body	Island	6	HLA-DQB1	32546546	32634594
Independent	rs3129860	cg14645244	8125447	-18.9698	1.58094e-23	9.8705	1.05563e-09	0.461855	1	0.461855	1	6	32401079	A	G	6	32552205	HLA-DRB1	Body	Island	6	HLA-DQB1	32546546	32634594
Independent	rs3129868	cg14645244	8125447	-18.9698	1.58094e-23	9.8705	1.05563e-09	0.461855	1	0.480842	1	6	32404377	A	C	6	32552205	HLA-DRB1	Body	Island	6	HLA-DQB1	32546546	32634594
Independent	rs3129889	cg14645244	8125447	-18.9698	1.58094e-23	9.8705	1.05563e-09	0.461855	1	0.461855	1	6	32413545	G	A	6	32552205	HLA-DRB1	Body	Island	6	HLA-DQB1	32546546	32634594
Independent	rs3135352	cg14645244	8125447	-18.9698	1.58094e-23	9.8705	1.05563e-09	0.461855	1	0.476907	1	6	32392906	C	A	6	32552205	HLA-DRB1	Body	Island	6	HLA-DQB1	32546546	32634594
Independent	rs3135388	cg14645244	8125447	-18.9698	1.58094e-23	9.8705	1.05563e-09	0.461855	1	0.488751	1	6	32413051	A	G	6	32552205	HLA-DRB1	Body	Island	6	HLA-DQB1	32546546	32634594
Independent	rs3135391	cg14645244	8125447	-18.9698	1.58094e-23	9.8705	1.05563e-09	0.461855	1	0.461855	1	6	32410987	A	G	6	32552205	HLA-DRB1	Body	Island	6	HLA-DQB1	32546546	32634594
Independent	rs9270986	cg14645244	8125447	-18.9698	1.58094e-23	9.8705	1.05563e-09	0.461855	1	0.461855	1	6	32574060	A	C	6	32552205	HLA-DRB1	Body	Island	6	HLA-DQB1	32546546	32634594
Independent	rs9271366	cg14645244	8125447	-18.9698	1.58094e-23	9.8705	1.05563e-09	0.461855	1	0.461855	1	6	32586854	G	A	6	32552205	HLA-DRB1	Body	Island	6	HLA-DQB1	32546546	32634594
Independent	rs9271366	cg14645244	8125436	-18.9698	1.58094e-23	9.12468	3.11947e-08	0.847731	1	0.829828	1	6	32586854	G	A	6	32552205	HLA-DRB1	Body	Island	6	HLA-DRB5	32485114	32498093
Independent	rs3135388	cg14645244	8125436	-18.9698	1.58094e-23	9.12468	3.11947e-08	0.893023	1	0.805677	1	6	32413051	A	G	6	32552205	HLA-DRB1	Body	Island	6	HLA-DRB5	32485114	32498093
Independent	rs3135352	cg14645244	8125436	-18.9698	1.58094e-23	9.12468	3.11947e-08	0.894097	1	0.790016	1	6	32392906	C	A	6	32552205	HLA-DRB1	Body	Island	6	HLA-DRB5	32485114	32498093
Independent	rs3129860	cg14645244	8125436	-18.9698	1.58094e-23	9.12468	3.11947e-08	0.903044	1	0.853926	1	6	32401079	A	G	6	32552205	HLA-DRB1	Body	Island	6	HLA-DRB5	32485114	32498093
Independent	rs28490179	cg14645244	8125436	-15.9064	1.24758e-18	7.37992	8.55304e-05	0.916021	1	0.670822	1	6	32519005	G	A	6	32552205	HLA-DRB1	Body	Island	6	HLA-DRB5	32485114	32498093
Independent	rs9271055	cg14645244	8125436	-17.5512	2.53653e-21	8.70157	2.14178e-07	0.923545	1	0.80066	1	6	32575369	C	A	6	32552205	HLA-DRB1	Body	Island	6	HLA-DRB5	32485114	32498093
Independent	rs3135391	cg14645244	8125436	-18.9698	1.58094e-23	9.12468	3.11947e-08	0.934444	1	0.808169	1	6	32410987	A	G	6	32552205	HLA-DRB1	Body	Island	6	HLA-DRB5	32485114	32498093
Independent	rs3129889	cg14645244	8125436	-18.9698	1.58094e-23	9.12468	3.11947e-08	0.93783	1	0.782633	1	6	32413545	G	A	6	32552205	HLA-DRB1	Body	Island	6	HLA-DRB5	32485114	32498093
Independent	rs9270986	cg14645244	8125436	-18.9698	1.58094e-23	9.12468	3.11947e-08	0.958943	1	0.802486	1	6	32574060	A	C	6	32552205	HLA-DRB1	Body	Island	6	HLA-DRB5	32485114	32498093
Independent	rs3129868	cg14645244	8125436	-18.9698	1.58094e-23	9.12468	3.11947e-08	0.966509	1	0.840397	1	6	32404377	A	C	6	32552205	HLA-DRB1	Body	Island	6	HLA-DRB5	32485114	32498093
Independent	rs1409150	cg14669130	7917503	-9.93582	1.16039e-07	-6.22771	0.0137987	0.834316	1	0.816847	1	1	89473175	G	A	1	89459504	CCBL2;CCBL2;RBMXL1;RBMXL1	TSS1500;TSS1500;TSS1500;TSS1500	S_Shore	1	GBP3	89472360	89488549
Independent	rs11617079	cg14729962	7968872	17.0786	1.45421e-20	-9.34762	1.13152e-08	0.696206	1	0.696206	1	13	43597865	G	A	13	43597565	DNAJC15;DNAJC15	5'UTR;1stExon	Island	13	DNAJC15	43597339	43683306
Independent	rs17553284	cg14729962	7968872	17.0786	1.45421e-20	-9.34762	1.13152e-08	0.696206	1	0.696206	1	13	43597706	A	G	13	43597565	DNAJC15;DNAJC15	5'UTR;1stExon	Island	13	DNAJC15	43597339	43683306
Independent	rs3828323	cg14819504	8056113	8.27719	0.000218277	-7.32248	0.000110672	0.161761	1	0.134115	1	2	160808075	G	A	2	160761413	LY75	TSS200	Island	2	LY75	160659872	160761247
Independent	rs3806603	cg14819504	8056113	9.53644	7.08806e-07	-8.49976	5.3683e-07	0.608166	1	0.608166	1	2	160761808	A	G	2	160761413	LY75	TSS200	Island	2	LY75	160659872	160761247
Independent	rs6735923	cg14819504	8056113	9.53644	7.08806e-07	-8.49976	5.3683e-07	0.608166	1	0.608166	1	2	160769588	A	G	2	160761413	LY75	TSS200	Island	2	LY75	160659872	160761247
Independent	rs7601374	cg14819504	8056113	9.38501	1.41012e-06	-8.51409	5.02947e-07	0.610336	1	0.610336	1	2	160754050	A	G	2	160761413	LY75	TSS200	Island	2	LY75	160659872	160761247
Independent	rs708727	cg14893161	7909144	22.3147	2.48275e-28	7.85169	1.01894e-05	0.875123	1	0.875123	1	1	205767885	A	G	1	205819251	PM20D1;PM20D1	5'UTR;1stExon	S_Shore	1	LOC284581	205858663	205861612
Independent	rs3823358	cg15070894	8179049	-8.65986	3.82545e-05	6.01765	0.0339746	0.966873	1	0.966873	1	6	29942205	A	G	6	29894162	HCG4P6	TSS1500	Island	6	HLA-J	29974373	29977635
Independent	rs113413	cg15242686	8074962	-7.61957	0.00429666	10.6639	2.96968e-11	0.977143	1	0.977143	1	22	24292264	G	A	22	24348715	GSTTP1	TSS1500	Open_Sea	22	GSTT2	24299601	24303383
Independent	rs113413	cg15242686	8071809	-7.61957	0.00429666	10.6639	2.96968e-11	0.977143	1	0.977143	1	22	24292264	G	A	22	24348715	GSTTP1	TSS1500	Open_Sea	22	GSTT2	24322324	24326103
Independent	rs11236236	cg15389191	7950447	-7.3483	0.0145602	8.41136	8.02727e-07	0.0915884	1	0.0662338	1	11	74442931	A	G	11	74654369	XRRA1	5'UTR	Open_Sea	11	XRRA1	74551956	74660165
Independent	rs4944961	cg15389191	7950447	-8.86532	1.50084e-05	9.32847	1.23444e-08	0.300751	1	0.32063	1	11	74559481	A	G	11	74654369	XRRA1	5'UTR	Open_Sea	11	XRRA1	74551956	74660165
Independent	rs11236313	cg15389191	7950447	-8.86442	1.50694e-05	9.46829	6.53903e-09	0.306184	1	0.306184	1	11	74777798	G	A	11	74654369	XRRA1	5'UTR	Open_Sea	11	XRRA1	74551956	74660165
Independent	rs7106757	cg15389191	7950447	-8.83894	1.69241e-05	9.58275	3.88889e-09	0.31495	1	0.31495	1	11	74763783	A	G	11	74654369	XRRA1	5'UTR	Open_Sea	11	XRRA1	74551956	74660165
Independent	rs3814726	cg15389191	7950447	-9.55447	6.53109e-07	9.78415	1.56057e-09	0.373769	1	0.373769	1	11	74555056	A	G	11	74654369	XRRA1	5'UTR	Open_Sea	11	XRRA1	74551956	74660165
Independent	rs10899060	cg15389191	7950447	-9.29939	2.08115e-06	9.7194	2.09258e-09	0.498728	1	0.498728	1	11	74746631	A	G	11	74654369	XRRA1	5'UTR	Open_Sea	11	XRRA1	74551956	74660165
Independent	rs4387374	cg15389191	7950447	-9.29939	2.08115e-06	9.7194	2.09258e-09	0.498728	1	0.498728	1	11	74732410	A	G	11	74654369	XRRA1	5'UTR	Open_Sea	11	XRRA1	74551956	74660165
Independent	rs2298746	cg15389191	7950447	-10.468	1.05519e-08	10.4977	6.25088e-11	0.914019	1	0.914019	1	11	74553834	A	G	11	74654369	XRRA1	5'UTR	Open_Sea	11	XRRA1	74551956	74660165
Independent	rs4483614	cg15389191	7950447	-10.468	1.05519e-08	10.4977	6.25088e-11	0.914019	1	0.914019	1	11	74525852	G	A	11	74654369	XRRA1	5'UTR	Open_Sea	11	XRRA1	74551956	74660165
Independent	rs7943372	cg15412815	7943103	8.35956	0.000150085	-6.38996	0.00683527	0.949038	1	0.985783	1	11	93013387	A	C	11	93271088	C11orf75	5'UTR	Open_Sea	11	CCDC67	93063156	93171636
Independent	rs13229781	cg15427793	8139840	7.22493	0.0253036	8.3603	1.01263e-06	0.05732	1	0.0710542	1	7	64720305	A	G	7	64450926	ZNF117;ZNF117	1stExon;5'UTR	Open_Sea	7	ERV3-1	64451590	64453404
Independent	rs34739196	cg15427793	8139840	7.51089	0.0070117	8.39575	8.61805e-07	0.0590373	1	0.132702	1	7	64696330	A	G	7	64450926	ZNF117;ZNF117	1stExon;5'UTR	Open_Sea	7	ERV3-1	64451590	64453404
Independent	rs657560	cg15427793	8139840	7.51089	0.0070117	8.39575	8.61805e-07	0.0627088	1	0.0601107	1	7	64700434	G	A	7	64450926	ZNF117;ZNF117	1stExon;5'UTR	Open_Sea	7	ERV3-1	64451590	64453404
Independent	rs2140724	cg15427793	8139840	-8.46289	9.37851e-05	-7.19417	0.00019656	0.0655204	1	0.104611	1	7	64456549	A	G	7	64450926	ZNF117;ZNF117	1stExon;5'UTR	Open_Sea	7	ERV3-1	64451590	64453404
Independent	rs2091228	cg15427793	8139840	-8.29988	0.000196885	-7.21337	0.000180393	0.0737759	1	0.0676788	1	7	64409809	A	G	7	64450926	ZNF117;ZNF117	1stExon;5'UTR	Open_Sea	7	ERV3-1	64451590	64453404
Independent	rs17710097	cg15427793	8139840	7.51089	0.0070117	8.39575	8.61805e-07	0.08295	1	0.0587005	1	7	64727862	A	G	7	64450926	ZNF117;ZNF117	1stExon;5'UTR	Open_Sea	7	ERV3-1	64451590	64453404
Independent	rs2418470	cg15427793	8139840	7.505	0.0072	9.10502	3.41147e-08	0.125974	1	0.140246	1	7	64830594	G	A	7	64450926	ZNF117;ZNF117	1stExon;5'UTR	Open_Sea	7	ERV3-1	64451590	64453404
Independent	rs6460232	cg15427793	8139840	7.93533	0.00103045	8.27939	1.46302e-06	0.12867	1	0.0726958	1	7	64745413	A	G	7	64450926	ZNF117;ZNF117	1stExon;5'UTR	Open_Sea	7	ERV3-1	64451590	64453404
Independent	rs12536316	cg15427793	8139840	8.4324	0.000107748	8.62394	3.05003e-07	0.164203	1	0.202596	1	7	64786318	G	A	7	64450926	ZNF117;ZNF117	1stExon;5'UTR	Open_Sea	7	ERV3-1	64451590	64453404
Independent	rs12333375	cg15427793	8139840	8.16518	0.000363156	8.96342	6.49973e-08	0.193773	1	0.193773	1	7	64926823	G	A	7	64450926	ZNF117;ZNF117	1stExon;5'UTR	Open_Sea	7	ERV3-1	64451590	64453404
Independent	rs1812771	cg15427793	8139840	8.16518	0.000363156	8.96342	6.49973e-08	0.193773	1	0.193773	1	7	64925829	A	G	7	64450926	ZNF117;ZNF117	1stExon;5'UTR	Open_Sea	7	ERV3-1	64451590	64453404
Independent	rs495336	cg15427793	8139840	10.1811	3.83403e-08	7.65834	2.442e-05	0.346005	1	0.346005	1	7	64698500	G	A	7	64450926	ZNF117;ZNF117	1stExon;5'UTR	Open_Sea	7	ERV3-1	64451590	64453404
Independent	rs6460248	cg15427793	8139840	10.1811	3.83403e-08	7.65834	2.442e-05	0.346005	1	0.346005	1	7	64891546	A	G	7	64450926	ZNF117;ZNF117	1stExon;5'UTR	Open_Sea	7	ERV3-1	64451590	64453404
Independent	rs4718180	cg15427793	8139840	12.7075	5.70392e-13	8.44767	6.80455e-07	0.720693	1	0.671932	1	7	64462326	A	C	7	64450926	ZNF117;ZNF117	1stExon;5'UTR	Open_Sea	7	ERV3-1	64451590	64453404
Independent	rs7780100	cg15427793	8139840	12.7075	5.70392e-13	8.44767	6.80455e-07	0.886922	1	0.718059	1	7	64442904	G	A	7	64450926	ZNF117;ZNF117	1stExon;5'UTR	Open_Sea	7	ERV3-1	64451590	64453404
Independent	rs3807069	cg15427793	8139840	9.79922	2.153e-07	9.88785	9.75907e-10	0.961321	1	0.961321	1	7	64439701	A	G	7	64450926	ZNF117;ZNF117	1stExon;5'UTR	Open_Sea	7	ERV3-1	64451590	64453404
Independent	rs7800787	cg15427793	8139840	9.79922	2.153e-07	9.88785	9.75907e-10	0.961321	1	0.961321	1	7	64416284	A	G	7	64450926	ZNF117;ZNF117	1stExon;5'UTR	Open_Sea	7	ERV3-1	64451590	64453404
Independent	rs13232536	cg15441831	8140144	-7.36018	0.0138043	7.79874	1.29485e-05	0.54371	1	0.54371	1	7	73219508	A	G	7	73245178	CLDN4	TSS200	N_Shore	7	WBSCR27	73248492	73256865
Independent	rs9691413	cg15441831	8140144	-8.86076	1.53233e-05	8.27036	1.52435e-06	0.619179	1	0.694984	1	7	73247204	G	A	7	73245178	CLDN4	TSS200	N_Shore	7	WBSCR27	73248492	73256865
Independent	rs6949053	cg15441831	8140144	-8.86076	1.53233e-05	8.27036	1.52435e-06	0.637862	1	0.641517	1	7	73269937	G	A	7	73245178	CLDN4	TSS200	N_Shore	7	WBSCR27	73248492	73256865
Independent	rs4255023	cg15441831	8140144	-8.86076	1.53233e-05	8.27036	1.52435e-06	0.640935	1	0.625446	1	7	73239618	G	A	7	73245178	CLDN4	TSS200	N_Shore	7	WBSCR27	73248492	73256865
Independent	rs13223593	cg15441831	8140144	-8.86076	1.53233e-05	8.27036	1.52435e-06	0.645338	1	0.765813	1	7	73253772	A	G	7	73245178	CLDN4	TSS200	N_Shore	7	WBSCR27	73248492	73256865
Independent	rs8629	cg15441831	8140144	-8.86076	1.53233e-05	8.27036	1.52435e-06	0.654867	1	0.763613	1	7	73245519	A	G	7	73245178	CLDN4	TSS200	N_Shore	7	WBSCR27	73248492	73256865
Independent	rs6968360	cg15441831	8140144	-8.86076	1.53233e-05	8.27036	1.52435e-06	0.704545	1	0.732663	1	7	73247732	A	G	7	73245178	CLDN4	TSS200	N_Shore	7	WBSCR27	73248492	73256865
Independent	rs1127155	cg15441831	8140144	-8.86076	1.53233e-05	8.27036	1.52435e-06	0.738566	1	0.758988	1	7	73246461	A	G	7	73245178	CLDN4	TSS200	N_Shore	7	WBSCR27	73248492	73256865
Independent	rs11767129	cg15441831	8140144	-8.34521	0.000160204	8.1863	2.23362e-06	0.83277	1	0.83277	1	7	73275769	G	A	7	73245178	CLDN4	TSS200	N_Shore	7	WBSCR27	73248492	73256865
Independent	rs11770024	cg15441831	8140144	-8.34521	0.000160204	8.1863	2.23362e-06	0.83277	1	0.83277	1	7	73275501	A	G	7	73245178	CLDN4	TSS200	N_Shore	7	WBSCR27	73248492	73256865
Independent	rs1371607	cg15561493	8138258	-10.0881	5.83339e-08	-6.74366	0.00145302	0.117135	1	0.117135	1	7	12463056	A	G	7	12411370	VWDE	Body	Open_Sea	7	VWDE	12370511	12410020
Independent	rs10249671	cg15561493	8138258	-11.2686	2.97705e-10	-7.18583	0.000204018	0.140349	1	0.185546	1	7	12547917	A	G	7	12411370	VWDE	Body	Open_Sea	7	VWDE	12370511	12410020
Independent	rs920428	cg15561493	8138258	-9.90243	1.34955e-07	-6.64817	0.00221186	0.162841	1	0.154743	1	7	12473521	C	A	7	12411370	VWDE	Body	Open_Sea	7	VWDE	12370511	12410020
Independent	rs10249671	cg15561493	8138277	-11.2686	2.97705e-10	-6.04771	0.0298818	0.174325	1	0.218316	1	7	12547917	A	G	7	12411370	VWDE	Body	Open_Sea	7	VWDE	12417190	12443531
Independent	rs1440024	cg15561493	8138258	-19.0081	1.38296e-23	-7.04169	0.000388016	0.617413	1	0.617413	1	7	12416367	A	G	7	12411370	VWDE	Body	Open_Sea	7	VWDE	12370511	12410020
Independent	rs17165942	cg15561493	8138258	-19.0081	1.38296e-23	-7.04169	0.000388016	0.617413	1	0.617413	1	7	12415923	G	A	7	12411370	VWDE	Body	Open_Sea	7	VWDE	12370511	12410020
Independent	rs3823358	cg15671450	8179049	-7.91373	0.00113641	6.01765	0.0339746	0.895775	1	0.895775	1	6	29942205	A	G	6	29895116		Intergenic	Island	6	HLA-J	29974373	29977635
Independent	rs9348834	cg15671450	8179049	-7.08016	0.0482913	6.03489	0.0315646	0.898911	1	0.898911	1	6	29864497	A	G	6	29895116		Intergenic	Island	6	HLA-J	29974373	29977635
Independent	rs9380146	cg15671450	8179049	-7.08016	0.0482913	6.03489	0.0315646	0.898911	1	0.898911	1	6	29817244	A	G	6	29895116		Intergenic	Island	6	HLA-J	29974373	29977635
Independent	rs9270856	cg15708909	8125447	-9.27128	2.3649e-06	5.99115	0.0380369	0.0601415	1	0.14889	1	6	32570839	A	G	6	32487314	HLA-DRB5	Body	N_Shelf	6	HLA-DQB1	32546546	32634594
Independent	rs9268103	cg15708909	8125436	-7.44798	0.00930566	6.85523	0.000887695	0.0820274	1	0.116692	1	6	32245370	A	G	6	32487314	HLA-DRB5	Body	N_Shelf	6	HLA-DRB5	32485114	32498093
Independent	rs3132963	cg15708909	8125436	-8.12999	0.000426086	7.12553	0.000267062	0.0931102	1	0.0931102	1	6	32320153	G	A	6	32487314	HLA-DRB5	Body	N_Shelf	6	HLA-DRB5	32485114	32498093
Independent	rs2395165	cg15708909	8125436	-7.93039	0.00105381	6.60066	0.0027246	0.0931143	1	0.137969	1	6	32388144	G	A	6	32487314	HLA-DRB5	Body	N_Shelf	6	HLA-DRB5	32485114	32498093
Independent	rs1044506	cg15708909	8125436	-7.45488	0.0090213	7.20155	0.000190184	0.101839	1	0.157344	1	6	32172065	A	C	6	32487314	HLA-DRB5	Body	N_Shelf	6	HLA-DRB5	32485114	32498093
Independent	rs3130283	cg15708909	8125436	-7.45488	0.0090213	7.20155	0.000190184	0.101839	1	0.162201	1	6	32138545	A	C	6	32487314	HLA-DRB5	Body	N_Shelf	6	HLA-DRB5	32485114	32498093
Independent	rs3132940	cg15708909	8125436	-7.45488	0.0090213	7.20155	0.000190184	0.101839	1	0.240888	1	6	32161396	A	C	6	32487314	HLA-DRB5	Body	N_Shelf	6	HLA-DRB5	32485114	32498093
Independent	rs3134943	cg15708909	8125436	-7.45488	0.0090213	7.20155	0.000190184	0.101839	1	0.160873	1	6	32147761	A	G	6	32487314	HLA-DRB5	Body	N_Shelf	6	HLA-DRB5	32485114	32498093
Independent	rs9268148	cg15708909	8125436	-7.44798	0.00930566	6.85523	0.000887695	0.101916	1	0.140309	1	6	32259527	G	A	6	32487314	HLA-DRB5	Body	N_Shelf	6	HLA-DRB5	32485114	32498093
Independent	rs9271170	cg15708909	8125447	-9.27128	2.3649e-06	5.99115	0.0380369	0.102136	1	0.189316	1	6	32577889	A	G	6	32487314	HLA-DRB5	Body	N_Shelf	6	HLA-DQB1	32546546	32634594
Independent	rs3129934	cg15708909	8125436	-7.99729	0.000778097	7.26088	0.000145844	0.109498	1	0.133501	1	6	32336187	A	G	6	32487314	HLA-DRB5	Body	N_Shelf	6	HLA-DRB5	32485114	32498093
Independent	rs1800684	cg15708909	8125436	-7.45488	0.0090213	7.20155	0.000190184	0.115408	1	0.130037	1	6	32151994	T	A	6	32487314	HLA-DRB5	Body	N_Shelf	6	HLA-DRB5	32485114	32498093
Independent	rs2395165	cg15708909	8125447	-7.93039	0.00105381	6.37323	0.00735075	0.117151	1	0.142901	1	6	32388144	G	A	6	32487314	HLA-DRB5	Body	N_Shelf	6	HLA-DQB1	32546546	32634594
Independent	rs3131283	cg15708909	8125436	-7.45488	0.0090213	7.20155	0.000190184	0.134154	1	0.199662	1	6	32119898	A	G	6	32487314	HLA-DRB5	Body	N_Shelf	6	HLA-DRB5	32485114	32498093
Independent	rs3117119	cg15708909	8125436	-7.99729	0.000778097	7.26088	0.000145844	0.148429	1	0.190355	1	6	32318610	G	A	6	32487314	HLA-DRB5	Body	N_Shelf	6	HLA-DRB5	32485114	32498093
Independent	rs6920338	cg15708909	8125436	-7.47443	0.00826181	7.4286	6.8731e-05	0.17911	1	0.17911	1	6	32288089	G	A	6	32487314	HLA-DRB5	Body	N_Shelf	6	HLA-DRB5	32485114	32498093
Independent	rs3132946	cg15708909	8125436	-7.67464	0.00335125	7.92312	7.37305e-06	0.25061	1	0.307811	1	6	32190028	A	G	6	32487314	HLA-DRB5	Body	N_Shelf	6	HLA-DRB5	32485114	32498093
Independent	rs1044506	cg15708909	8125447	-7.45488	0.0090213	8.52237	4.84331e-07	0.455965	1	0.455965	1	6	32172065	A	C	6	32487314	HLA-DRB5	Body	N_Shelf	6	HLA-DQB1	32546546	32634594
Independent	rs1800684	cg15708909	8125447	-7.45488	0.0090213	8.52237	4.84331e-07	0.455965	1	0.455965	1	6	32151994	T	A	6	32487314	HLA-DRB5	Body	N_Shelf	6	HLA-DQB1	32546546	32634594
Independent	rs3130283	cg15708909	8125447	-7.45488	0.0090213	8.52237	4.84331e-07	0.455965	1	0.455965	1	6	32138545	A	C	6	32487314	HLA-DRB5	Body	N_Shelf	6	HLA-DQB1	32546546	32634594
Independent	rs3131283	cg15708909	8125447	-7.45488	0.0090213	8.52237	4.84331e-07	0.455965	1	0.455965	1	6	32119898	A	G	6	32487314	HLA-DRB5	Body	N_Shelf	6	HLA-DQB1	32546546	32634594
Independent	rs3132940	cg15708909	8125447	-7.45488	0.0090213	8.52237	4.84331e-07	0.455965	1	0.455965	1	6	32161396	A	C	6	32487314	HLA-DRB5	Body	N_Shelf	6	HLA-DQB1	32546546	32634594
Independent	rs3134943	cg15708909	8125447	-7.45488	0.0090213	8.52237	4.84331e-07	0.455965	1	0.455965	1	6	32147761	A	G	6	32487314	HLA-DRB5	Body	N_Shelf	6	HLA-DQB1	32546546	32634594
Independent	rs3132963	cg15708909	8125447	-8.12999	0.000426086	8.43582	7.18172e-07	0.467362	1	0.467362	1	6	32320153	G	A	6	32487314	HLA-DRB5	Body	N_Shelf	6	HLA-DQB1	32546546	32634594
Independent	rs9268103	cg15708909	8125447	-7.44798	0.00930566	8.27185	1.51406e-06	0.541461	1	0.541461	1	6	32245370	A	G	6	32487314	HLA-DRB5	Body	N_Shelf	6	HLA-DQB1	32546546	32634594
Independent	rs9268148	cg15708909	8125447	-7.44798	0.00930566	8.27185	1.51406e-06	0.541461	1	0.541461	1	6	32259527	G	A	6	32487314	HLA-DRB5	Body	N_Shelf	6	HLA-DQB1	32546546	32634594
Independent	rs3117119	cg15708909	8125447	-7.99729	0.000778097	8.65151	2.69017e-07	0.544188	1	0.544188	1	6	32318610	G	A	6	32487314	HLA-DRB5	Body	N_Shelf	6	HLA-DQB1	32546546	32634594
Independent	rs3129934	cg15708909	8125447	-7.99729	0.000778097	8.65151	2.69017e-07	0.544188	1	0.544188	1	6	32336187	A	G	6	32487314	HLA-DRB5	Body	N_Shelf	6	HLA-DQB1	32546546	32634594
Independent	rs3129860	cg15708909	8125436	-9.76893	2.46958e-07	9.12468	3.11947e-08	0.704106	1	0.724826	1	6	32401079	A	G	6	32487314	HLA-DRB5	Body	N_Shelf	6	HLA-DRB5	32485114	32498093
Independent	rs3129889	cg15708909	8125436	-9.76893	2.46958e-07	9.12468	3.11947e-08	0.704106	1	0.704106	1	6	32413545	G	A	6	32487314	HLA-DRB5	Body	N_Shelf	6	HLA-DRB5	32485114	32498093
Independent	rs3135352	cg15708909	8125436	-9.76893	2.46958e-07	9.12468	3.11947e-08	0.704106	1	0.712774	1	6	32392906	C	A	6	32487314	HLA-DRB5	Body	N_Shelf	6	HLA-DRB5	32485114	32498093
Independent	rs9270986	cg15708909	8125436	-9.76893	2.46958e-07	9.12468	3.11947e-08	0.706563	1	0.704106	1	6	32574060	A	C	6	32487314	HLA-DRB5	Body	N_Shelf	6	HLA-DRB5	32485114	32498093
Independent	rs9271366	cg15708909	8125436	-9.76893	2.46958e-07	9.12468	3.11947e-08	0.717324	1	0.704106	1	6	32586854	G	A	6	32487314	HLA-DRB5	Body	N_Shelf	6	HLA-DRB5	32485114	32498093
Independent	rs3135388	cg15708909	8125436	-9.76893	2.46958e-07	9.12468	3.11947e-08	0.723149	1	0.723172	1	6	32413051	A	G	6	32487314	HLA-DRB5	Body	N_Shelf	6	HLA-DRB5	32485114	32498093
Independent	rs3129868	cg15708909	8125436	-9.76893	2.46958e-07	9.12468	3.11947e-08	0.723364	1	0.704106	1	6	32404377	A	C	6	32487314	HLA-DRB5	Body	N_Shelf	6	HLA-DRB5	32485114	32498093
Independent	rs3135391	cg15708909	8125436	-9.76893	2.46958e-07	9.12468	3.11947e-08	0.737549	1	0.704106	1	6	32410987	A	G	6	32487314	HLA-DRB5	Body	N_Shelf	6	HLA-DRB5	32485114	32498093
Independent	rs9271055	cg15708909	8125436	-9.79979	2.14748e-07	8.70157	2.14178e-07	0.751734	1	0.751734	1	6	32575369	C	A	6	32487314	HLA-DRB5	Body	N_Shelf	6	HLA-DRB5	32485114	32498093
Independent	rs28490179	cg15708909	8125447	-9.18233	3.54451e-06	8.28608	1.41921e-06	0.752272	1	0.899064	1	6	32519005	G	A	6	32487314	HLA-DRB5	Body	N_Shelf	6	HLA-DQB1	32546546	32634594
Independent	rs3129860	cg15708909	8125447	-9.76893	2.46958e-07	9.8705	1.05563e-09	0.75909	1	0.812326	1	6	32401079	A	G	6	32487314	HLA-DRB5	Body	N_Shelf	6	HLA-DQB1	32546546	32634594
Independent	rs3135388	cg15708909	8125447	-9.76893	2.46958e-07	9.8705	1.05563e-09	0.760836	1	0.790525	1	6	32413051	A	G	6	32487314	HLA-DRB5	Body	N_Shelf	6	HLA-DQB1	32546546	32634594
Independent	rs3135391	cg15708909	8125447	-9.76893	2.46958e-07	9.8705	1.05563e-09	0.777374	1	0.818294	1	6	32410987	A	G	6	32487314	HLA-DRB5	Body	N_Shelf	6	HLA-DQB1	32546546	32634594
Independent	rs9270986	cg15708909	8125447	-9.76893	2.46958e-07	9.8705	1.05563e-09	0.796491	1	0.790706	1	6	32574060	A	C	6	32487314	HLA-DRB5	Body	N_Shelf	6	HLA-DQB1	32546546	32634594
Independent	rs3132946	cg15708909	8125447	-7.67464	0.00335125	9.28626	1.49558e-08	0.804728	1	0.804728	1	6	32190028	A	G	6	32487314	HLA-DRB5	Body	N_Shelf	6	HLA-DQB1	32546546	32634594
Independent	rs6920338	cg15708909	8125447	-7.47443	0.00826181	8.9091	8.32393e-08	0.805303	1	0.805303	1	6	32288089	G	A	6	32487314	HLA-DRB5	Body	N_Shelf	6	HLA-DQB1	32546546	32634594
Independent	rs9271055	cg15708909	8125447	-9.79979	2.14748e-07	9.18616	2.35812e-08	0.822109	1	0.668578	1	6	32575369	C	A	6	32487314	HLA-DRB5	Body	N_Shelf	6	HLA-DQB1	32546546	32634594
Independent	rs3129868	cg15708909	8125447	-9.76893	2.46958e-07	9.8705	1.05563e-09	0.827045	1	0.89529	1	6	32404377	A	C	6	32487314	HLA-DRB5	Body	N_Shelf	6	HLA-DQB1	32546546	32634594
Independent	rs3129889	cg15708909	8125447	-9.76893	2.46958e-07	9.8705	1.05563e-09	0.828627	1	0.824771	1	6	32413545	G	A	6	32487314	HLA-DRB5	Body	N_Shelf	6	HLA-DQB1	32546546	32634594
Independent	rs9271366	cg15708909	8125447	-9.76893	2.46958e-07	9.8705	1.05563e-09	0.841188	1	0.902948	1	6	32586854	G	A	6	32487314	HLA-DRB5	Body	N_Shelf	6	HLA-DQB1	32546546	32634594
Independent	rs3135352	cg15708909	8125447	-9.76893	2.46958e-07	9.8705	1.05563e-09	0.849196	1	0.900826	1	6	32392906	C	A	6	32487314	HLA-DRB5	Body	N_Shelf	6	HLA-DQB1	32546546	32634594
Independent	rs28490179	cg15708909	8125436	-9.18233	3.54451e-06	7.37992	8.55304e-05	0.883584	1	0.883584	1	6	32519005	G	A	6	32487314	HLA-DRB5	Body	N_Shelf	6	HLA-DRB5	32485114	32498093
Independent	rs3020054	cg15737290	7943103	-7.0909	0.0460357	-6.65061	0.00218829	0.754482	1	0.754482	1	11	93055556	G	A	11	93063684	CCDC67	TSS200	Island	11	CCDC67	93063156	93171636
Independent	rs3823358	cg15951466	8179049	-7.70585	0.00291064	6.01765	0.0339746	0.952056	1	0.947856	1	6	29942205	A	G	6	30079192	TRIM31	Body	Open_Sea	6	HLA-J	29974373	29977635
Independent	rs9348834	cg15973594	8179049	-8.67426	3.58272e-05	6.03489	0.0315646	0.383718	1	0.422276	1	6	29864497	A	G	6	29942083	HCG9	TSS1500	N_Shelf	6	HLA-J	29974373	29977635
Independent	rs9380146	cg15973594	8179049	-8.67426	3.58272e-05	6.03489	0.0315646	0.383718	1	0.398717	1	6	29817244	A	G	6	29942083	HCG9	TSS1500	N_Shelf	6	HLA-J	29974373	29977635
Independent	rs3823358	cg15973594	8179049	-12.8118	3.6564e-13	6.01765	0.0339746	0.655749	1	0.65602	1	6	29942205	A	G	6	29942083	HCG9	TSS1500	N_Shelf	6	HLA-J	29974373	29977635
Independent	rs3807031	cg15973594	8179049	-9.52435	7.48809e-07	6.2742	0.0112892	0.92773	1	0.92773	1	6	30033884	A	C	6	29942083	HCG9	TSS1500	N_Shelf	6	HLA-J	29974373	29977635
Independent	rs11617079	cg15988970	7968872	14.4904	3.40977e-16	-9.34762	1.13152e-08	0.82953	1	0.82953	1	13	43597865	G	A	13	43597736	DNAJC15;DNAJC15	5'UTR;1stExon	Island	13	DNAJC15	43597339	43683306
Independent	rs17553284	cg15988970	7968872	14.4904	3.40977e-16	-9.34762	1.13152e-08	0.82953	1	0.82953	1	13	43597706	A	G	13	43597736	DNAJC15;DNAJC15	5'UTR;1stExon	Island	13	DNAJC15	43597339	43683306
Independent	rs638054	cg16134323	8108713	7.53401	0.00631854	6.27749	0.0111297	0.992638	1	0.968602	1	5	140581510	A	C	5	140562034	PCDHB16;PCDHB16	5'UTR;1stExon	N_Shore	5	PCDHB8	140557430	140560021
Independent	rs2740584	cg16134323	8108713	7.2173	0.0261819	6.69491	0.00180099	0.997981	1	0.981482	1	5	140561768	A	G	5	140562034	PCDHB16;PCDHB16	5'UTR;1stExon	N_Shore	5	PCDHB8	140557430	140560021
Independent	rs2413692	cg16141740	8076455	-10.16	4.21758e-08	-6.26772	0.0116099	0.414867	1	0.415387	1	22	42896474	G	A	22	42896985	SERHL	Body	Island	22	RRP7A	42905989	42915808
Independent	rs5758761	cg16141740	8076455	-10.16	4.21758e-08	-6.26772	0.0116099	0.414867	1	0.414867	1	22	42895634	A	G	22	42896985	SERHL	Body	Island	22	RRP7A	42905989	42915808
Independent	rs3823358	cg16655343	8179049	-8.24785	0.00024942	6.01765	0.0339746	0.443765	1	0.443765	1	6	29942205	A	G	6	29701563	LOC285830;LOC285830	Body;Body	Open_Sea	6	HLA-J	29974373	29977635
Independent	rs7616839	cg16770400	8081288	8.28447	0.000211178	6.74028	0.00147483	0.792468	1	0.792468	1	3	100211294	G	A	3	100276538	TMEM45A	Body	Open_Sea	3	TMEM45A	100211463	100296285
Independent	rs9268644	cg16794061	8125447	-7.6799	0.00327251	-5.93876	0.047529	0.984553	1	0.981136	1	6	32408044	C	A	6	32407430	HLA-DRA	TSS1500	Open_Sea	6	HLA-DQB1	32546546	32634594
Independent	rs847901	cg17002719	8138258	-9.05231	6.40558e-06	-6.00077	0.0365093	0.656443	1	0.656443	1	7	12463109	A	G	7	12444013	VWDE	TSS200	S_Shore	7	VWDE	12370511	12410020
Independent	rs17165942	cg17002719	8138258	-11.3046	2.53945e-10	-7.04169	0.000388016	0.691958	1	0.737024	1	7	12415923	G	A	7	12444013	VWDE	TSS200	S_Shore	7	VWDE	12370511	12410020
Independent	rs10249671	cg17002719	8138258	-12.0159	1.12356e-11	-7.18583	0.000204018	0.779744	1	0.626298	1	7	12547917	A	G	7	12444013	VWDE	TSS200	S_Shore	7	VWDE	12370511	12410020
Independent	rs1440024	cg17002719	8138258	-11.3046	2.53945e-10	-7.04169	0.000388016	0.811526	1	0.726306	1	7	12416367	A	G	7	12444013	VWDE	TSS200	S_Shore	7	VWDE	12370511	12410020
Independent	rs920428	cg17002719	8138258	-11.8872	1.9676e-11	-6.64817	0.00221186	0.816853	1	0.879623	1	7	12473521	C	A	7	12444013	VWDE	TSS200	S_Shore	7	VWDE	12370511	12410020
Independent	rs10249671	cg17002719	8138277	-12.0159	1.12356e-11	-6.04771	0.0298818	0.901746	1	0.763637	1	7	12547917	A	G	7	12444013	VWDE	TSS200	S_Shore	7	VWDE	12417190	12443531
Independent	rs1371607	cg17002719	8138258	-12.0665	9.01821e-12	-6.74366	0.00145302	0.915459	1	0.92043	1	7	12463056	A	G	7	12444013	VWDE	TSS200	S_Shore	7	VWDE	12370511	12410020
Independent	rs2739338	cg17005068	8071809	8.46296	9.3758e-05	10.1555	2.91349e-10	0.0794892	1	0.146244	1	22	24297130	A	G	22	24384525	GSTT1	TSS1500	S_Shore	22	GSTT2	24322324	24326103
Independent	rs2739338	cg17005068	8074962	8.46296	9.3758e-05	10.1555	2.91349e-10	0.0865698	1	0.0715608	1	22	24297130	A	G	22	24384525	GSTT1	TSS1500	S_Shore	22	GSTT2	24299601	24303383
Independent	rs113413	cg17005068	8074962	9.60718	5.14165e-07	10.6639	2.96968e-11	0.192604	1	0.192604	1	22	24292264	G	A	22	24384525	GSTT1	TSS1500	S_Shore	22	GSTT2	24299601	24303383
Independent	rs113413	cg17005068	8071809	9.60718	5.14165e-07	10.6639	2.96968e-11	0.198204	1	0.192604	1	22	24292264	G	A	22	24384525	GSTT1	TSS1500	S_Shore	22	GSTT2	24322324	24326103
Independent	rs823154	cg17178900	7909144	16.7278	5.41207e-20	6.59686	0.0027703	0.129476	1	0.272604	1	1	205762406	A	G	1	205818956	PM20D1	Body	Island	1	LOC284581	205858663	205861612
Independent	rs708727	cg17178900	7909144	19.3118	4.81797e-24	7.85169	1.01894e-05	0.873348	1	0.793562	1	1	205767885	A	G	1	205818956	PM20D1	Body	Island	1	LOC284581	205858663	205861612
Independent	rs7455225	cg17240725	8140144	7.58327	0.00506086	6.21523	0.0145615	0.149139	1	0.134522	1	7	73241386	G	A	7	73149356	WBSCR26	TSS200	N_Shelf	7	WBSCR27	73248492	73256865
Independent	rs6460055	cg17240725	8140144	7.84726	0.00153559	7.03438	0.000400849	0.278973	1	0.278973	1	7	73187517	G	A	7	73149356	WBSCR26	TSS200	N_Shelf	7	WBSCR27	73248492	73256865
Independent	rs13232536	cg17240725	8140144	7.4244	0.0103458	7.79874	1.29485e-05	0.324288	1	0.324288	1	7	73219508	A	G	7	73149356	WBSCR26	TSS200	N_Shelf	7	WBSCR27	73248492	73256865
Independent	rs10232827	cg17240725	8140144	8.96217	9.65572e-06	7.17719	0.000212056	0.47558	1	0.47558	1	7	73155017	A	G	7	73149356	WBSCR26	TSS200	N_Shelf	7	WBSCR27	73248492	73256865
Independent	rs5747018	cg17333767	8074237	-7.59587	0.00478136	6.49031	0.00441514	0.220658	1	0.375444	1	22	17677699	G	A	22	17680561	CECR1;CECR1	TSS200;Body	Open_Sea	22	CECR1	17660192	17690779
Independent	rs17807317	cg17333767	8074237	-9.17151	3.72335e-06	7.97352	5.86721e-06	0.610111	1	0.610111	1	22	17680519	C	A	22	17680561	CECR1;CECR1	TSS200;Body	Open_Sea	22	CECR1	17660192	17690779
Independent	rs9268644	cg17360552	8125447	9.12204	4.66341e-06	-5.93876	0.047529	0.51254	1	0.51254	1	6	32408044	C	A	6	32725332	HLA-DQB2	Body	Open_Sea	6	HLA-DQB1	32546546	32634594
Independent	rs1063355	cg17360552	8125463	-9.72309	3.03975e-07	6.54559	0.00346767	0.700994	1	0.700994	1	6	32627714	A	C	6	32725332	HLA-DQB2	Body	Open_Sea	6	---	32723467	32731468
Independent	rs9273349	cg17360552	8125463	-9.72309	3.03975e-07	6.54559	0.00346767	0.700994	1	0.726189	1	6	32625869	A	G	6	32725332	HLA-DQB2	Body	Open_Sea	6	---	32723467	32731468
Independent	rs2856695	cg17360552	8125463	13.2598	5.49073e-14	-5.93202	0.0489098	0.764841	1	0.764841	1	6	32651894	G	A	6	32725332	HLA-DQB2	Body	Open_Sea	6	---	32723467	32731468
Independent	rs3021058	cg17360552	8125463	13.2598	5.49073e-14	-5.93202	0.0489098	0.764841	1	0.764841	1	6	32652359	C	A	6	32725332	HLA-DQB2	Body	Open_Sea	6	---	32723467	32731468
Independent	rs4642516	cg17360552	8125463	13.2598	5.49073e-14	-5.93202	0.0489098	0.764841	1	0.764841	1	6	32657543	A	C	6	32725332	HLA-DQB2	Body	Open_Sea	6	---	32723467	32731468
Independent	rs6928482	cg17360552	8125463	13.2598	5.49073e-14	-5.93202	0.0489098	0.764841	1	0.764841	1	6	32626249	G	A	6	32725332	HLA-DQB2	Body	Open_Sea	6	---	32723467	32731468
Independent	rs9275141	cg17360552	8125463	13.2598	5.49073e-14	-5.93202	0.0489098	0.764841	1	0.764841	1	6	32651117	C	A	6	32725332	HLA-DQB2	Body	Open_Sea	6	---	32723467	32731468
Independent	rs1063355	cg17360552	8180029	-9.72309	3.03975e-07	6.05231	0.0293013	0.769259	1	0.769259	1	6	32627714	A	C	6	32725332	HLA-DQB2	Body	Open_Sea	6	---	32723875	32731267
Independent	rs9273349	cg17360552	8180029	-9.72309	3.03975e-07	6.05231	0.0293013	0.769259	1	0.769259	1	6	32625869	A	G	6	32725332	HLA-DQB2	Body	Open_Sea	6	---	32723875	32731267
Independent	rs1063355	cg17360552	8125447	-9.72309	3.03975e-07	7.06855	0.000344287	0.840292	1	0.754039	1	6	32627714	A	C	6	32725332	HLA-DQB2	Body	Open_Sea	6	HLA-DQB1	32546546	32634594
Independent	rs2856695	cg17360552	8125447	13.2598	5.49073e-14	-6.0357	0.0314548	0.856444	1	0.856444	1	6	32651894	G	A	6	32725332	HLA-DQB2	Body	Open_Sea	6	HLA-DQB1	32546546	32634594
Independent	rs3021058	cg17360552	8125447	13.2598	5.49073e-14	-6.0357	0.0314548	0.856444	1	0.856444	1	6	32652359	C	A	6	32725332	HLA-DQB2	Body	Open_Sea	6	HLA-DQB1	32546546	32634594
Independent	rs4642516	cg17360552	8125447	13.2598	5.49073e-14	-6.0357	0.0314548	0.856444	1	0.856444	1	6	32657543	A	C	6	32725332	HLA-DQB2	Body	Open_Sea	6	HLA-DQB1	32546546	32634594
Independent	rs6928482	cg17360552	8125447	13.2598	5.49073e-14	-6.0357	0.0314548	0.856444	1	0.856444	1	6	32626249	G	A	6	32725332	HLA-DQB2	Body	Open_Sea	6	HLA-DQB1	32546546	32634594
Independent	rs9275141	cg17360552	8125447	13.2598	5.49073e-14	-6.0357	0.0314548	0.856444	1	0.856444	1	6	32651117	C	A	6	32725332	HLA-DQB2	Body	Open_Sea	6	HLA-DQB1	32546546	32634594
Independent	rs9273349	cg17360552	8125447	-9.72309	3.03975e-07	7.06855	0.000344287	0.882886	1	0.780611	1	6	32625869	A	G	6	32725332	HLA-DQB2	Body	Open_Sea	6	HLA-DQB1	32546546	32634594
Independent	rs9274741	cg17360552	8125447	12.3885	2.24073e-12	-6.03125	0.0320586	0.926429	1	0.926429	1	6	32637994	G	A	6	32725332	HLA-DQB2	Body	Open_Sea	6	HLA-DQB1	32546546	32634594
Independent	rs9268148	cg17369694	8125447	11.112	5.95562e-10	8.27185	1.51406e-06	0.0543567	1	0.107492	1	6	32259527	G	A	6	32485396	HLA-DRB5	3'UTR	Open_Sea	6	HLA-DQB1	32546546	32634594
Independent	rs3117119	cg17369694	8125447	13.094	1.10477e-13	8.65151	2.69017e-07	0.0686484	1	0.211748	1	6	32318610	G	A	6	32485396	HLA-DRB5	3'UTR	Open_Sea	6	HLA-DQB1	32546546	32634594
Independent	rs3129934	cg17369694	8125447	13.094	1.10477e-13	8.65151	2.69017e-07	0.0686484	1	0.140359	1	6	32336187	A	G	6	32485396	HLA-DRB5	3'UTR	Open_Sea	6	HLA-DQB1	32546546	32634594
Independent	rs3132946	cg17369694	8125447	11.7307	3.89845e-11	9.28626	1.49558e-08	0.0743859	1	0.129395	1	6	32190028	A	G	6	32485396	HLA-DRB5	3'UTR	Open_Sea	6	HLA-DQB1	32546546	32634594
Independent	rs3132963	cg17369694	8125447	12.7751	4.27567e-13	8.43582	7.18172e-07	0.0805927	1	0.111447	1	6	32320153	G	A	6	32485396	HLA-DRB5	3'UTR	Open_Sea	6	HLA-DQB1	32546546	32634594
Independent	rs1800684	cg17369694	8125436	11.2786	2.84885e-10	7.20155	0.000190184	0.0901445	1	0.267184	1	6	32151994	T	A	6	32485396	HLA-DRB5	3'UTR	Open_Sea	6	HLA-DRB5	32485114	32498093
Independent	rs3130283	cg17369694	8125436	11.2786	2.84885e-10	7.20155	0.000190184	0.0901445	1	0.222991	1	6	32138545	A	C	6	32485396	HLA-DRB5	3'UTR	Open_Sea	6	HLA-DRB5	32485114	32498093
Independent	rs3131283	cg17369694	8125436	11.2786	2.84885e-10	7.20155	0.000190184	0.0901445	1	0.0950818	1	6	32119898	A	G	6	32485396	HLA-DRB5	3'UTR	Open_Sea	6	HLA-DRB5	32485114	32498093
Independent	rs3132940	cg17369694	8125436	11.2786	2.84885e-10	7.20155	0.000190184	0.0901445	1	0.294394	1	6	32161396	A	C	6	32485396	HLA-DRB5	3'UTR	Open_Sea	6	HLA-DRB5	32485114	32498093
Independent	rs3134943	cg17369694	8125436	11.2786	2.84885e-10	7.20155	0.000190184	0.0902133	1	0.303242	1	6	32147761	A	G	6	32485396	HLA-DRB5	3'UTR	Open_Sea	6	HLA-DRB5	32485114	32498093
Independent	rs9268103	cg17369694	8125447	11.112	5.95562e-10	8.27185	1.51406e-06	0.0911494	1	0.0791666	1	6	32245370	A	G	6	32485396	HLA-DRB5	3'UTR	Open_Sea	6	HLA-DQB1	32546546	32634594
Independent	rs9268103	cg17369694	8125436	11.112	5.95562e-10	6.85523	0.000887695	0.108712	1	0.222715	1	6	32245370	A	G	6	32485396	HLA-DRB5	3'UTR	Open_Sea	6	HLA-DRB5	32485114	32498093
Independent	rs1044506	cg17369694	8125436	11.2786	2.84885e-10	7.20155	0.000190184	0.110827	1	0.194441	1	6	32172065	A	C	6	32485396	HLA-DRB5	3'UTR	Open_Sea	6	HLA-DRB5	32485114	32498093
Independent	rs9268148	cg17369694	8125436	11.112	5.95562e-10	6.85523	0.000887695	0.111376	1	0.25075	1	6	32259527	G	A	6	32485396	HLA-DRB5	3'UTR	Open_Sea	6	HLA-DRB5	32485114	32498093
Independent	rs6920338	cg17369694	8125447	10.7514	2.96594e-09	8.9091	8.32393e-08	0.129568	1	0.191434	1	6	32288089	G	A	6	32485396	HLA-DRB5	3'UTR	Open_Sea	6	HLA-DQB1	32546546	32634594
Independent	rs3117119	cg17369694	8125436	13.094	1.10477e-13	7.26088	0.000145844	0.164789	1	0.312177	1	6	32318610	G	A	6	32485396	HLA-DRB5	3'UTR	Open_Sea	6	HLA-DRB5	32485114	32498093
Independent	rs3129934	cg17369694	8125436	13.094	1.10477e-13	7.26088	0.000145844	0.164789	1	0.273497	1	6	32336187	A	G	6	32485396	HLA-DRB5	3'UTR	Open_Sea	6	HLA-DRB5	32485114	32498093
Independent	rs3132963	cg17369694	8125436	12.7751	4.27567e-13	7.12553	0.000267062	0.190399	1	0.24851	1	6	32320153	G	A	6	32485396	HLA-DRB5	3'UTR	Open_Sea	6	HLA-DRB5	32485114	32498093
Independent	rs6920338	cg17369694	8125436	10.7514	2.96594e-09	7.4286	6.8731e-05	0.249419	1	0.277429	1	6	32288089	G	A	6	32485396	HLA-DRB5	3'UTR	Open_Sea	6	HLA-DRB5	32485114	32498093
Independent	rs3132946	cg17369694	8125436	11.7307	3.89845e-11	7.92312	7.37305e-06	0.320297	1	0.320297	1	6	32190028	A	G	6	32485396	HLA-DRB5	3'UTR	Open_Sea	6	HLA-DRB5	32485114	32498093
Independent	rs3135006	cg17369694	8125461	7.27398	0.0203161	7.10786	0.000288952	0.756536	1	0.756536	1	6	32667119	A	G	6	32485396	HLA-DRB5	3'UTR	Open_Sea	6	HLA-DQB1	32626434	32627216
Independent	rs9273448	cg17369694	8125461	7.45576	0.00898567	6.8846	0.000779444	0.768003	1	0.768003	1	6	32627747	A	G	6	32485396	HLA-DRB5	3'UTR	Open_Sea	6	HLA-DQB1	32626434	32627216
Independent	rs3129860	cg17369694	8125447	17.8855	7.50047e-22	9.8705	1.05563e-09	0.793942	1	0.793942	1	6	32401079	A	G	6	32485396	HLA-DRB5	3'UTR	Open_Sea	6	HLA-DQB1	32546546	32634594
Independent	rs3129868	cg17369694	8125447	17.8855	7.50047e-22	9.8705	1.05563e-09	0.793942	1	0.793942	1	6	32404377	A	C	6	32485396	HLA-DRB5	3'UTR	Open_Sea	6	HLA-DQB1	32546546	32634594
Independent	rs3129889	cg17369694	8125447	17.8855	7.50047e-22	9.8705	1.05563e-09	0.793942	1	0.793942	1	6	32413545	G	A	6	32485396	HLA-DRB5	3'UTR	Open_Sea	6	HLA-DQB1	32546546	32634594
Independent	rs3135352	cg17369694	8125447	17.8855	7.50047e-22	9.8705	1.05563e-09	0.793942	1	0.793942	1	6	32392906	C	A	6	32485396	HLA-DRB5	3'UTR	Open_Sea	6	HLA-DQB1	32546546	32634594
Independent	rs3135388	cg17369694	8125447	17.8855	7.50047e-22	9.8705	1.05563e-09	0.793942	1	0.793942	1	6	32413051	A	G	6	32485396	HLA-DRB5	3'UTR	Open_Sea	6	HLA-DQB1	32546546	32634594
Independent	rs3135391	cg17369694	8125447	17.8855	7.50047e-22	9.8705	1.05563e-09	0.793942	1	0.793942	1	6	32410987	A	G	6	32485396	HLA-DRB5	3'UTR	Open_Sea	6	HLA-DQB1	32546546	32634594
Independent	rs9270986	cg17369694	8125447	17.8855	7.50047e-22	9.8705	1.05563e-09	0.793942	1	0.793942	1	6	32574060	A	C	6	32485396	HLA-DRB5	3'UTR	Open_Sea	6	HLA-DQB1	32546546	32634594
Independent	rs9271366	cg17369694	8125447	17.8855	7.50047e-22	9.8705	1.05563e-09	0.793942	1	0.793942	1	6	32586854	G	A	6	32485396	HLA-DRB5	3'UTR	Open_Sea	6	HLA-DQB1	32546546	32634594
Independent	rs9271055	cg17369694	8125447	17.3632	5.06482e-21	9.18616	2.35812e-08	0.869288	1	0.869288	1	6	32575369	C	A	6	32485396	HLA-DRB5	3'UTR	Open_Sea	6	HLA-DQB1	32546546	32634594
Independent	rs9271055	cg17369694	8125436	17.3632	5.06482e-21	8.70157	2.14178e-07	0.944297	1	0.939376	1	6	32575369	C	A	6	32485396	HLA-DRB5	3'UTR	Open_Sea	6	HLA-DRB5	32485114	32498093
Independent	rs3129860	cg17369694	8125436	17.8855	7.50047e-22	9.12468	3.11947e-08	0.96014	1	0.916394	1	6	32401079	A	G	6	32485396	HLA-DRB5	3'UTR	Open_Sea	6	HLA-DRB5	32485114	32498093
Independent	rs9270986	cg17369694	8125436	17.8855	7.50047e-22	9.12468	3.11947e-08	0.970183	1	0.903475	1	6	32574060	A	C	6	32485396	HLA-DRB5	3'UTR	Open_Sea	6	HLA-DRB5	32485114	32498093
Independent	rs28490179	cg17369694	8125436	17.1568	1.08717e-20	7.37992	8.55304e-05	0.979402	1	0.85323	1	6	32519005	G	A	6	32485396	HLA-DRB5	3'UTR	Open_Sea	6	HLA-DRB5	32485114	32498093
Independent	rs3129868	cg17369694	8125436	17.8855	7.50047e-22	9.12468	3.11947e-08	0.980767	1	0.934968	1	6	32404377	A	C	6	32485396	HLA-DRB5	3'UTR	Open_Sea	6	HLA-DRB5	32485114	32498093
Independent	rs3135388	cg17369694	8125436	17.8855	7.50047e-22	9.12468	3.11947e-08	0.982632	1	0.920152	1	6	32413051	A	G	6	32485396	HLA-DRB5	3'UTR	Open_Sea	6	HLA-DRB5	32485114	32498093
Independent	rs3129889	cg17369694	8125436	17.8855	7.50047e-22	9.12468	3.11947e-08	0.98336	1	0.909167	1	6	32413545	G	A	6	32485396	HLA-DRB5	3'UTR	Open_Sea	6	HLA-DRB5	32485114	32498093
Independent	rs9271366	cg17369694	8125436	17.8855	7.50047e-22	9.12468	3.11947e-08	0.987502	1	0.866072	1	6	32586854	G	A	6	32485396	HLA-DRB5	3'UTR	Open_Sea	6	HLA-DRB5	32485114	32498093
Independent	rs3135352	cg17369694	8125436	17.8855	7.50047e-22	9.12468	3.11947e-08	0.987541	1	0.97545	1	6	32392906	C	A	6	32485396	HLA-DRB5	3'UTR	Open_Sea	6	HLA-DRB5	32485114	32498093
Independent	rs3135391	cg17369694	8125436	17.8855	7.50047e-22	9.12468	3.11947e-08	0.997552	1	0.943761	1	6	32410987	A	G	6	32485396	HLA-DRB5	3'UTR	Open_Sea	6	HLA-DRB5	32485114	32498093
Independent	rs28490179	cg17369694	8125447	17.1568	1.08717e-20	8.28608	1.41921e-06	0.999639	1	0.999639	1	6	32519005	G	A	6	32485396	HLA-DRB5	3'UTR	Open_Sea	6	HLA-DQB1	32546546	32634594
Independent	rs3117119	cg17416722	8125447	15.8053	1.84703e-18	8.65151	2.69017e-07	0.0690447	1	0.258821	1	6	32318610	G	A	6	32554385	HLA-DRB1	Body	S_Shelf	6	HLA-DQB1	32546546	32634594
Independent	rs3132946	cg17416722	8125436	13.2807	5.02873e-14	7.92312	7.37305e-06	0.0697123	1	0.21838	1	6	32190028	A	G	6	32554385	HLA-DRB1	Body	S_Shelf	6	HLA-DRB5	32485114	32498093
Independent	rs9268148	cg17416722	8125447	14.3705	5.54834e-16	8.27185	1.51406e-06	0.0795023	1	0.157936	1	6	32259527	G	A	6	32554385	HLA-DRB1	Body	S_Shelf	6	HLA-DQB1	32546546	32634594
Independent	rs3132946	cg17416722	8125447	13.2807	5.02873e-14	9.28626	1.49558e-08	0.0967054	1	0.154337	1	6	32190028	A	G	6	32554385	HLA-DRB1	Body	S_Shelf	6	HLA-DQB1	32546546	32634594
Independent	rs9268103	cg17416722	8125447	14.3705	5.54834e-16	8.27185	1.51406e-06	0.0979234	1	0.115332	1	6	32245370	A	G	6	32554385	HLA-DRB1	Body	S_Shelf	6	HLA-DQB1	32546546	32634594
Independent	rs3132963	cg17416722	8125447	15.8719	1.42607e-18	8.43582	7.18172e-07	0.0986696	1	0.164437	1	6	32320153	G	A	6	32554385	HLA-DRB1	Body	S_Shelf	6	HLA-DQB1	32546546	32634594
Independent	rs3129934	cg17416722	8125447	15.8053	1.84703e-18	8.65151	2.69017e-07	0.105999	1	0.136444	1	6	32336187	A	G	6	32554385	HLA-DRB1	Body	S_Shelf	6	HLA-DQB1	32546546	32634594
Independent	rs6920338	cg17416722	8125447	14.0717	1.88118e-15	8.9091	8.32393e-08	0.197915	1	0.331484	1	6	32288089	G	A	6	32554385	HLA-DRB1	Body	S_Shelf	6	HLA-DQB1	32546546	32634594
Independent	rs9273448	cg17416722	8125461	7.24845	0.0227754	6.8846	0.000779444	0.360108	1	0.360108	1	6	32627747	A	G	6	32554385	HLA-DRB1	Body	S_Shelf	6	HLA-DQB1	32626434	32627216
Independent	rs3135006	cg17416722	8125461	7.10669	0.0429054	7.10786	0.000288952	0.369863	1	0.369863	1	6	32667119	A	G	6	32554385	HLA-DRB1	Body	S_Shelf	6	HLA-DQB1	32626434	32627216
Independent	rs9271055	cg17416722	8125447	22.3316	2.355e-28	9.18616	2.35812e-08	0.706698	1	0.655659	1	6	32575369	C	A	6	32554385	HLA-DRB1	Body	S_Shelf	6	HLA-DQB1	32546546	32634594
Independent	rs3135388	cg17416722	8125447	22.9366	3.61892e-29	9.8705	1.05563e-09	0.736261	1	0.8345	1	6	32413051	A	G	6	32554385	HLA-DRB1	Body	S_Shelf	6	HLA-DQB1	32546546	32634594
Independent	rs28490179	cg17416722	8125436	17.199	9.29692e-21	7.37992	8.55304e-05	0.737974	1	0.756938	1	6	32519005	G	A	6	32554385	HLA-DRB1	Body	S_Shelf	6	HLA-DRB5	32485114	32498093
Independent	rs3129860	cg17416722	8125447	22.9366	3.61892e-29	9.8705	1.05563e-09	0.758098	1	0.735102	1	6	32401079	A	G	6	32554385	HLA-DRB1	Body	S_Shelf	6	HLA-DQB1	32546546	32634594
Independent	rs28490179	cg17416722	8125447	17.199	9.29692e-21	8.28608	1.41921e-06	0.762092	1	0.649464	1	6	32519005	G	A	6	32554385	HLA-DRB1	Body	S_Shelf	6	HLA-DQB1	32546546	32634594
Independent	rs9270986	cg17416722	8125447	22.9366	3.61892e-29	9.8705	1.05563e-09	0.770137	1	0.783264	1	6	32574060	A	C	6	32554385	HLA-DRB1	Body	S_Shelf	6	HLA-DQB1	32546546	32634594
Independent	rs3135352	cg17416722	8125447	22.9366	3.61892e-29	9.8705	1.05563e-09	0.794748	1	0.648583	1	6	32392906	C	A	6	32554385	HLA-DRB1	Body	S_Shelf	6	HLA-DQB1	32546546	32634594
Independent	rs3129868	cg17416722	8125447	22.9366	3.61892e-29	9.8705	1.05563e-09	0.818178	1	0.691493	1	6	32404377	A	C	6	32554385	HLA-DRB1	Body	S_Shelf	6	HLA-DQB1	32546546	32634594
Independent	rs3135391	cg17416722	8125447	22.9366	3.61892e-29	9.8705	1.05563e-09	0.844982	1	0.718504	1	6	32410987	A	G	6	32554385	HLA-DRB1	Body	S_Shelf	6	HLA-DQB1	32546546	32634594
Independent	rs9271366	cg17416722	8125447	22.9366	3.61892e-29	9.8705	1.05563e-09	0.848523	1	0.635528	1	6	32586854	G	A	6	32554385	HLA-DRB1	Body	S_Shelf	6	HLA-DQB1	32546546	32634594
Independent	rs3129889	cg17416722	8125447	22.9366	3.61892e-29	9.8705	1.05563e-09	0.863487	1	0.657657	1	6	32413545	G	A	6	32554385	HLA-DRB1	Body	S_Shelf	6	HLA-DQB1	32546546	32634594
Independent	rs3129868	cg17416722	8125436	22.9366	3.61892e-29	9.12468	3.11947e-08	0.873216	1	0.827278	1	6	32404377	A	C	6	32554385	HLA-DRB1	Body	S_Shelf	6	HLA-DRB5	32485114	32498093
Independent	rs9270986	cg17416722	8125436	22.9366	3.61892e-29	9.12468	3.11947e-08	0.876585	1	0.792631	1	6	32574060	A	C	6	32554385	HLA-DRB1	Body	S_Shelf	6	HLA-DRB5	32485114	32498093
Independent	rs3129889	cg17416722	8125436	22.9366	3.61892e-29	9.12468	3.11947e-08	0.877738	1	0.796575	1	6	32413545	G	A	6	32554385	HLA-DRB1	Body	S_Shelf	6	HLA-DRB5	32485114	32498093
Independent	rs3135388	cg17416722	8125436	22.9366	3.61892e-29	9.12468	3.11947e-08	0.898482	1	0.755297	1	6	32413051	A	G	6	32554385	HLA-DRB1	Body	S_Shelf	6	HLA-DRB5	32485114	32498093
Independent	rs3135352	cg17416722	8125436	22.9366	3.61892e-29	9.12468	3.11947e-08	0.911524	1	0.787971	1	6	32392906	C	A	6	32554385	HLA-DRB1	Body	S_Shelf	6	HLA-DRB5	32485114	32498093
Independent	rs3129860	cg17416722	8125436	22.9366	3.61892e-29	9.12468	3.11947e-08	0.92701	1	0.700032	1	6	32401079	A	G	6	32554385	HLA-DRB1	Body	S_Shelf	6	HLA-DRB5	32485114	32498093
Independent	rs9271366	cg17416722	8125436	22.9366	3.61892e-29	9.12468	3.11947e-08	0.927073	1	0.855628	1	6	32586854	G	A	6	32554385	HLA-DRB1	Body	S_Shelf	6	HLA-DRB5	32485114	32498093
Independent	rs3135391	cg17416722	8125436	22.9366	3.61892e-29	9.12468	3.11947e-08	0.927898	1	0.820533	1	6	32410987	A	G	6	32554385	HLA-DRB1	Body	S_Shelf	6	HLA-DRB5	32485114	32498093
Independent	rs9271055	cg17416722	8125436	22.3316	2.355e-28	8.70157	2.14178e-07	0.949013	1	0.836924	1	6	32575369	C	A	6	32554385	HLA-DRB1	Body	S_Shelf	6	HLA-DRB5	32485114	32498093
Independent	rs12654953	cg17652792	8108713	11.7054	4.3547e-11	6.09737	0.0241629	0.626013	1	0.626013	1	5	140570973	A	G	5	140562007	PCDHB16;PCDHB16	5'UTR;1stExon	N_Shore	5	PCDHB8	140557430	140560021
Independent	rs4912742	cg17652792	8108713	11.7054	4.3547e-11	6.09737	0.0241629	0.626013	1	0.626013	1	5	140571526	G	A	5	140562007	PCDHB16;PCDHB16	5'UTR;1stExon	N_Shore	5	PCDHB8	140557430	140560021
Independent	rs246718	cg17652792	8108713	11.2459	3.29171e-10	6.52262	0.00383406	0.775692	1	0.775692	1	5	140522425	A	G	5	140562007	PCDHB16;PCDHB16	5'UTR;1stExon	N_Shore	5	PCDHB8	140557430	140560021
Independent	rs3776096	cg17652792	8108713	11.8583	2.23166e-11	6.1224	0.0217046	0.792063	1	0.792063	1	5	140530529	A	G	5	140562007	PCDHB16;PCDHB16	5'UTR;1stExon	N_Shore	5	PCDHB8	140557430	140560021
Independent	rs4151693	cg17652792	8108713	11.8583	2.23166e-11	6.1224	0.0217046	0.792063	1	0.792063	1	5	140529711	A	G	5	140562007	PCDHB16;PCDHB16	5'UTR;1stExon	N_Shore	5	PCDHB8	140557430	140560021
Independent	rs12653888	cg17652792	8108713	11.7319	3.87655e-11	6.04435	0.0303143	0.792745	1	0.792745	1	5	140528906	A	C	5	140562007	PCDHB16;PCDHB16	5'UTR;1stExon	N_Shore	5	PCDHB8	140557430	140560021
Independent	rs2740584	cg17652792	8108713	13.3221	4.22718e-14	6.69491	0.00180099	0.827234	1	0.742121	1	5	140561768	A	G	5	140562007	PCDHB16;PCDHB16	5'UTR;1stExon	N_Shore	5	PCDHB8	140557430	140560021
Independent	rs638054	cg17652792	8108713	12.617	8.39944e-13	6.27749	0.0111297	0.919977	1	0.919977	1	5	140581510	A	C	5	140562007	PCDHB16;PCDHB16	5'UTR;1stExon	N_Shore	5	PCDHB8	140557430	140560021
Independent	rs3130279	cg18052547	8125436	7.43704	0.00977454	6.27324	0.011336	0.0553477	1	0.0555503	1	6	32112626	A	G	6	32552547	HLA-DRB1	Body	S_Shore	6	HLA-DRB5	32485114	32498093
Independent	rs3131283	cg18052547	8125447	8.09935	0.000489687	8.52237	4.84331e-07	0.088089	1	0.101706	1	6	32119898	A	G	6	32552547	HLA-DRB1	Body	S_Shore	6	HLA-DQB1	32546546	32634594
Independent	rs3132940	cg18052547	8125447	8.09935	0.000489687	8.52237	4.84331e-07	0.0939771	1	0.133027	1	6	32161396	A	C	6	32552547	HLA-DRB1	Body	S_Shore	6	HLA-DQB1	32546546	32634594
Independent	rs3130283	cg18052547	8125447	8.09935	0.000489687	8.52237	4.84331e-07	0.142182	1	0.088089	1	6	32138545	A	C	6	32552547	HLA-DRB1	Body	S_Shore	6	HLA-DQB1	32546546	32634594
Independent	rs3117119	cg18052547	8125447	8.2288	0.000271987	8.65151	2.69017e-07	0.154982	1	0.154982	1	6	32318610	G	A	6	32552547	HLA-DRB1	Body	S_Shore	6	HLA-DQB1	32546546	32634594
Independent	rs3134943	cg18052547	8125447	8.09935	0.000489687	8.52237	4.84331e-07	0.160078	1	0.088089	1	6	32147761	A	G	6	32552547	HLA-DRB1	Body	S_Shore	6	HLA-DQB1	32546546	32634594
Independent	rs1044506	cg18052547	8125447	8.09935	0.000489687	8.52237	4.84331e-07	0.169416	1	0.154795	1	6	32172065	A	C	6	32552547	HLA-DRB1	Body	S_Shore	6	HLA-DQB1	32546546	32634594
Independent	rs3132963	cg18052547	8125447	8.14847	0.000391788	8.43582	7.18172e-07	0.177806	1	0.185154	1	6	32320153	G	A	6	32552547	HLA-DRB1	Body	S_Shore	6	HLA-DQB1	32546546	32634594
Independent	rs9268103	cg18052547	8125447	7.6298	0.00410292	8.27185	1.51406e-06	0.205797	1	0.178825	1	6	32245370	A	G	6	32552547	HLA-DRB1	Body	S_Shore	6	HLA-DQB1	32546546	32634594
Independent	rs1800684	cg18052547	8125447	8.09935	0.000489687	8.52237	4.84331e-07	0.208017	1	0.118774	1	6	32151994	T	A	6	32552547	HLA-DRB1	Body	S_Shore	6	HLA-DQB1	32546546	32634594
Independent	rs9268148	cg18052547	8125447	7.6298	0.00410292	8.27185	1.51406e-06	0.216456	1	0.158433	1	6	32259527	G	A	6	32552547	HLA-DRB1	Body	S_Shore	6	HLA-DQB1	32546546	32634594
Independent	rs3129934	cg18052547	8125447	8.2288	0.000271987	8.65151	2.69017e-07	0.221525	1	0.279267	1	6	32336187	A	G	6	32552547	HLA-DRB1	Body	S_Shore	6	HLA-DQB1	32546546	32634594
Independent	rs1800684	cg18052547	8125436	8.09935	0.000489687	7.20155	0.000190184	0.232806	1	0.248048	1	6	32151994	T	A	6	32552547	HLA-DRB1	Body	S_Shore	6	HLA-DRB5	32485114	32498093
Independent	rs3130283	cg18052547	8125436	8.09935	0.000489687	7.20155	0.000190184	0.232806	1	0.232806	1	6	32138545	A	C	6	32552547	HLA-DRB1	Body	S_Shore	6	HLA-DRB5	32485114	32498093
Independent	rs3132940	cg18052547	8125436	8.09935	0.000489687	7.20155	0.000190184	0.232806	1	0.25802	1	6	32161396	A	C	6	32552547	HLA-DRB1	Body	S_Shore	6	HLA-DRB5	32485114	32498093
Independent	rs3134943	cg18052547	8125436	8.09935	0.000489687	7.20155	0.000190184	0.232806	1	0.232806	1	6	32147761	A	G	6	32552547	HLA-DRB1	Body	S_Shore	6	HLA-DRB5	32485114	32498093
Independent	rs3129934	cg18052547	8125436	8.2288	0.000271987	7.26088	0.000145844	0.242475	1	0.289885	1	6	32336187	A	G	6	32552547	HLA-DRB1	Body	S_Shore	6	HLA-DRB5	32485114	32498093
Independent	rs3132963	cg18052547	8125436	8.14847	0.000391788	7.12553	0.000267062	0.243345	1	0.243345	1	6	32320153	G	A	6	32552547	HLA-DRB1	Body	S_Shore	6	HLA-DRB5	32485114	32498093
Independent	rs3132946	cg18052547	8125447	8.51223	7.49202e-05	9.28626	1.49558e-08	0.244877	1	0.247304	1	6	32190028	A	G	6	32552547	HLA-DRB1	Body	S_Shore	6	HLA-DQB1	32546546	32634594
Independent	rs9268103	cg18052547	8125436	7.6298	0.00410292	6.85523	0.000887695	0.248098	1	0.248098	1	6	32245370	A	G	6	32552547	HLA-DRB1	Body	S_Shore	6	HLA-DRB5	32485114	32498093
Independent	rs9268148	cg18052547	8125436	7.6298	0.00410292	6.85523	0.000887695	0.265904	1	0.248098	1	6	32259527	G	A	6	32552547	HLA-DRB1	Body	S_Shore	6	HLA-DRB5	32485114	32498093
Independent	rs3117119	cg18052547	8125436	8.2288	0.000271987	7.26088	0.000145844	0.30594	1	0.261791	1	6	32318610	G	A	6	32552547	HLA-DRB1	Body	S_Shore	6	HLA-DRB5	32485114	32498093
Independent	rs1044506	cg18052547	8125436	8.09935	0.000489687	7.20155	0.000190184	0.30673	1	0.283048	1	6	32172065	A	C	6	32552547	HLA-DRB1	Body	S_Shore	6	HLA-DRB5	32485114	32498093
Independent	rs3131283	cg18052547	8125436	8.09935	0.000489687	7.20155	0.000190184	0.322367	1	0.25549	1	6	32119898	A	G	6	32552547	HLA-DRB1	Body	S_Shore	6	HLA-DRB5	32485114	32498093
Independent	rs6920338	cg18052547	8125447	7.81306	0.00179261	8.9091	8.32393e-08	0.34142	1	0.276073	1	6	32288089	G	A	6	32552547	HLA-DRB1	Body	S_Shore	6	HLA-DQB1	32546546	32634594
Independent	rs6920338	cg18052547	8125436	7.81306	0.00179261	7.4286	6.8731e-05	0.457883	1	0.457883	1	6	32288089	G	A	6	32552547	HLA-DRB1	Body	S_Shore	6	HLA-DRB5	32485114	32498093
Independent	rs3132946	cg18052547	8125436	8.51223	7.49202e-05	7.92312	7.37305e-06	0.546928	1	0.546928	1	6	32190028	A	G	6	32552547	HLA-DRB1	Body	S_Shore	6	HLA-DRB5	32485114	32498093
Independent	rs9271055	cg18052547	8125447	9.95218	1.07765e-07	9.18616	2.35812e-08	0.754084	1	0.754084	1	6	32575369	C	A	6	32552547	HLA-DRB1	Body	S_Shore	6	HLA-DQB1	32546546	32634594
Independent	rs3129860	cg18052547	8125447	10.4285	1.25955e-08	9.8705	1.05563e-09	0.776766	1	0.776766	1	6	32401079	A	G	6	32552547	HLA-DRB1	Body	S_Shore	6	HLA-DQB1	32546546	32634594
Independent	rs3129868	cg18052547	8125447	10.4285	1.25955e-08	9.8705	1.05563e-09	0.776766	1	0.776766	1	6	32404377	A	C	6	32552547	HLA-DRB1	Body	S_Shore	6	HLA-DQB1	32546546	32634594
Independent	rs3129889	cg18052547	8125447	10.4285	1.25955e-08	9.8705	1.05563e-09	0.776766	1	0.776766	1	6	32413545	G	A	6	32552547	HLA-DRB1	Body	S_Shore	6	HLA-DQB1	32546546	32634594
Independent	rs3135352	cg18052547	8125447	10.4285	1.25955e-08	9.8705	1.05563e-09	0.776766	1	0.776766	1	6	32392906	C	A	6	32552547	HLA-DRB1	Body	S_Shore	6	HLA-DQB1	32546546	32634594
Independent	rs3135388	cg18052547	8125447	10.4285	1.25955e-08	9.8705	1.05563e-09	0.776766	1	0.776766	1	6	32413051	A	G	6	32552547	HLA-DRB1	Body	S_Shore	6	HLA-DQB1	32546546	32634594
Independent	rs3135391	cg18052547	8125447	10.4285	1.25955e-08	9.8705	1.05563e-09	0.776766	1	0.776766	1	6	32410987	A	G	6	32552547	HLA-DRB1	Body	S_Shore	6	HLA-DQB1	32546546	32634594
Independent	rs9270986	cg18052547	8125447	10.4285	1.25955e-08	9.8705	1.05563e-09	0.776766	1	0.776766	1	6	32574060	A	C	6	32552547	HLA-DRB1	Body	S_Shore	6	HLA-DQB1	32546546	32634594
Independent	rs9271366	cg18052547	8125447	10.4285	1.25955e-08	9.8705	1.05563e-09	0.776766	1	0.776766	1	6	32586854	G	A	6	32552547	HLA-DRB1	Body	S_Shore	6	HLA-DQB1	32546546	32634594
Independent	rs9271055	cg18052547	8125436	9.95218	1.07765e-07	8.70157	2.14178e-07	0.81581	1	0.895171	1	6	32575369	C	A	6	32552547	HLA-DRB1	Body	S_Shore	6	HLA-DRB5	32485114	32498093
Independent	rs3135388	cg18052547	8125436	10.4285	1.25955e-08	9.12468	3.11947e-08	0.860972	1	0.843733	1	6	32413051	A	G	6	32552547	HLA-DRB1	Body	S_Shore	6	HLA-DRB5	32485114	32498093
Independent	rs3135391	cg18052547	8125436	10.4285	1.25955e-08	9.12468	3.11947e-08	0.876249	1	0.889794	1	6	32410987	A	G	6	32552547	HLA-DRB1	Body	S_Shore	6	HLA-DRB5	32485114	32498093
Independent	rs9271366	cg18052547	8125436	10.4285	1.25955e-08	9.12468	3.11947e-08	0.878355	1	0.909138	1	6	32586854	G	A	6	32552547	HLA-DRB1	Body	S_Shore	6	HLA-DRB5	32485114	32498093
Independent	rs28490179	cg18052547	8125436	10.8886	1.60815e-09	7.37992	8.55304e-05	0.888663	1	0.77989	1	6	32519005	G	A	6	32552547	HLA-DRB1	Body	S_Shore	6	HLA-DRB5	32485114	32498093
Independent	rs9270986	cg18052547	8125436	10.4285	1.25955e-08	9.12468	3.11947e-08	0.896331	1	0.941876	1	6	32574060	A	C	6	32552547	HLA-DRB1	Body	S_Shore	6	HLA-DRB5	32485114	32498093
Independent	rs3129868	cg18052547	8125436	10.4285	1.25955e-08	9.12468	3.11947e-08	0.901354	1	0.83226	1	6	32404377	A	C	6	32552547	HLA-DRB1	Body	S_Shore	6	HLA-DRB5	32485114	32498093
Independent	rs3129860	cg18052547	8125436	10.4285	1.25955e-08	9.12468	3.11947e-08	0.902661	1	0.900735	1	6	32401079	A	G	6	32552547	HLA-DRB1	Body	S_Shore	6	HLA-DRB5	32485114	32498093
Independent	rs3129889	cg18052547	8125436	10.4285	1.25955e-08	9.12468	3.11947e-08	0.909727	1	0.824267	1	6	32413545	G	A	6	32552547	HLA-DRB1	Body	S_Shore	6	HLA-DRB5	32485114	32498093
Independent	rs3135352	cg18052547	8125436	10.4285	1.25955e-08	9.12468	3.11947e-08	0.946492	1	0.826336	1	6	32392906	C	A	6	32552547	HLA-DRB1	Body	S_Shore	6	HLA-DRB5	32485114	32498093
Independent	rs28490179	cg18052547	8125447	10.8886	1.60815e-09	8.28608	1.41921e-06	0.994122	1	0.994122	1	6	32519005	G	A	6	32552547	HLA-DRB1	Body	S_Shore	6	HLA-DQB1	32546546	32634594
Independent	rs835342	cg18087326	7901460	-7.72136	0.00271364	11.3001	1.75357e-12	0.249484	1	0.249484	1	1	53064034	G	A	1	53067637	GPX7	TSS1500	N_Shore	1	GPX7	53068044	53074723
Independent	rs832402	cg18230493	8105456	9.81649	1.99113e-07	-5.97383	0.0409469	0.0677552	1	0.14361	1	5	56265168	G	A	5	56204884	C5orf35	TSS1500	N_Shore	5	C5orf35	56205087	56213062
Independent	rs2257505	cg18230493	8105456	9.05405	6.35504e-06	-7.30767	0.000118266	0.254036	1	0.171416	1	5	56207123	A	T	5	56204884	C5orf35	TSS1500	N_Shore	5	C5orf35	56205087	56213062
Independent	rs185220	cg18230493	8105456	15.5987	4.13258e-18	-7.67314	2.28412e-05	0.800948	1	0.731793	1	5	56205357	A	G	5	56204884	C5orf35	TSS1500	N_Shore	5	C5orf35	56205087	56213062
Independent	rs832403	cg18230493	8105456	15.624	3.74352e-18	-7.74177	1.6753e-05	0.873995	1	0.785291	1	5	56265992	A	C	5	56204884	C5orf35	TSS1500	N_Shore	5	C5orf35	56205087	56213062
Independent	rs4359651	cg18302933	8043393	11.0575	7.58616e-10	-8.81525	1.27628e-07	0.771231	1	0.754531	1	2	88464840	C	A	2	88491318		Intergenic	Open_Sea	2	THNSL2	88469917	88486145
Independent	rs10865489	cg18302933	8043393	11.0575	7.58616e-10	-8.81525	1.27628e-07	0.790242	1	0.753324	1	2	88446892	C	A	2	88491318		Intergenic	Open_Sea	2	THNSL2	88469917	88486145
Independent	rs3130283	cg18424635	8125436	-7.97138	0.00087511	7.20155	0.000190184	0.0513001	1	0.0728405	1	6	32138545	A	C	6	32490421	HLA-DRB5	Body	S_Shore	6	HLA-DRB5	32485114	32498093
Independent	rs1800684	cg18424635	8125436	-7.97138	0.00087511	7.20155	0.000190184	0.0556748	1	0.0772108	1	6	32151994	T	A	6	32490421	HLA-DRB5	Body	S_Shore	6	HLA-DRB5	32485114	32498093
Independent	rs9268103	cg18424635	8125436	-7.61857	0.0043161	6.85523	0.000887695	0.0571733	1	0.0787317	1	6	32245370	A	G	6	32490421	HLA-DRB5	Body	S_Shore	6	HLA-DRB5	32485114	32498093
Independent	rs6920338	cg18424635	8125436	-8.02748	0.000678542	7.4286	6.8731e-05	0.0782207	1	0.117185	1	6	32288089	G	A	6	32490421	HLA-DRB5	Body	S_Shore	6	HLA-DRB5	32485114	32498093
Independent	rs3132946	cg18424635	8125436	-8.39847	0.000125734	7.92312	7.37305e-06	0.0818828	1	0.110738	1	6	32190028	A	G	6	32490421	HLA-DRB5	Body	S_Shore	6	HLA-DRB5	32485114	32498093
Independent	rs1800684	cg18424635	8125447	-7.97138	0.00087511	8.52237	4.84331e-07	0.162474	1	0.162474	1	6	32151994	T	A	6	32490421	HLA-DRB5	Body	S_Shore	6	HLA-DQB1	32546546	32634594
Independent	rs3132940	cg18424635	8125447	-7.97138	0.00087511	8.52237	4.84331e-07	0.162474	1	0.162474	1	6	32161396	A	C	6	32490421	HLA-DRB5	Body	S_Shore	6	HLA-DQB1	32546546	32634594
Independent	rs3134943	cg18424635	8125447	-7.97138	0.00087511	8.52237	4.84331e-07	0.162474	1	0.162474	1	6	32147761	A	G	6	32490421	HLA-DRB5	Body	S_Shore	6	HLA-DQB1	32546546	32634594
Independent	rs1044506	cg18424635	8125447	-7.97138	0.00087511	8.52237	4.84331e-07	0.162895	1	0.162474	1	6	32172065	A	C	6	32490421	HLA-DRB5	Body	S_Shore	6	HLA-DQB1	32546546	32634594
Independent	rs3129934	cg18424635	8125447	-7.93442	0.00103472	8.65151	2.69017e-07	0.175642	1	0.233195	1	6	32336187	A	G	6	32490421	HLA-DRB5	Body	S_Shore	6	HLA-DQB1	32546546	32634594
Independent	rs3117119	cg18424635	8125447	-7.93442	0.00103472	8.65151	2.69017e-07	0.178211	1	0.175642	1	6	32318610	G	A	6	32490421	HLA-DRB5	Body	S_Shore	6	HLA-DQB1	32546546	32634594
Independent	rs9268103	cg18424635	8125447	-7.61857	0.0043161	8.27185	1.51406e-06	0.1866	1	0.1866	1	6	32245370	A	G	6	32490421	HLA-DRB5	Body	S_Shore	6	HLA-DQB1	32546546	32634594
Independent	rs3132963	cg18424635	8125447	-7.84747	0.00153411	8.43582	7.18172e-07	0.190538	1	0.257187	1	6	32320153	G	A	6	32490421	HLA-DRB5	Body	S_Shore	6	HLA-DQB1	32546546	32634594
Independent	rs3130283	cg18424635	8125447	-7.97138	0.00087511	8.52237	4.84331e-07	0.212567	1	0.171479	1	6	32138545	A	C	6	32490421	HLA-DRB5	Body	S_Shore	6	HLA-DQB1	32546546	32634594
Independent	rs3131283	cg18424635	8125447	-7.97138	0.00087511	8.52237	4.84331e-07	0.241212	1	0.166533	1	6	32119898	A	G	6	32490421	HLA-DRB5	Body	S_Shore	6	HLA-DQB1	32546546	32634594
Independent	rs9268148	cg18424635	8125447	-7.61857	0.0043161	8.27185	1.51406e-06	0.256593	1	0.1866	1	6	32259527	G	A	6	32490421	HLA-DRB5	Body	S_Shore	6	HLA-DQB1	32546546	32634594
Independent	rs3132946	cg18424635	8125447	-8.39847	0.000125734	9.28626	1.49558e-08	0.389097	1	0.389097	1	6	32190028	A	G	6	32490421	HLA-DRB5	Body	S_Shore	6	HLA-DQB1	32546546	32634594
Independent	rs6920338	cg18424635	8125447	-8.02748	0.000678542	8.9091	8.32393e-08	0.451861	1	0.451861	1	6	32288089	G	A	6	32490421	HLA-DRB5	Body	S_Shore	6	HLA-DQB1	32546546	32634594
Independent	rs3129860	cg18424635	8125436	-9.40105	1.311e-06	9.12468	3.11947e-08	0.492045	1	0.492045	1	6	32401079	A	G	6	32490421	HLA-DRB5	Body	S_Shore	6	HLA-DRB5	32485114	32498093
Independent	rs3129868	cg18424635	8125436	-9.40105	1.311e-06	9.12468	3.11947e-08	0.492045	1	0.492045	1	6	32404377	A	C	6	32490421	HLA-DRB5	Body	S_Shore	6	HLA-DRB5	32485114	32498093
Independent	rs3129889	cg18424635	8125436	-9.40105	1.311e-06	9.12468	3.11947e-08	0.492045	1	0.492045	1	6	32413545	G	A	6	32490421	HLA-DRB5	Body	S_Shore	6	HLA-DRB5	32485114	32498093
Independent	rs3135352	cg18424635	8125436	-9.40105	1.311e-06	9.12468	3.11947e-08	0.492045	1	0.492045	1	6	32392906	C	A	6	32490421	HLA-DRB5	Body	S_Shore	6	HLA-DRB5	32485114	32498093
Independent	rs3135388	cg18424635	8125436	-9.40105	1.311e-06	9.12468	3.11947e-08	0.492045	1	0.492045	1	6	32413051	A	G	6	32490421	HLA-DRB5	Body	S_Shore	6	HLA-DRB5	32485114	32498093
Independent	rs3135391	cg18424635	8125436	-9.40105	1.311e-06	9.12468	3.11947e-08	0.492045	1	0.492045	1	6	32410987	A	G	6	32490421	HLA-DRB5	Body	S_Shore	6	HLA-DRB5	32485114	32498093
Independent	rs9270986	cg18424635	8125436	-9.40105	1.311e-06	9.12468	3.11947e-08	0.492045	1	0.492045	1	6	32574060	A	C	6	32490421	HLA-DRB5	Body	S_Shore	6	HLA-DRB5	32485114	32498093
Independent	rs9271366	cg18424635	8125436	-9.40105	1.311e-06	9.12468	3.11947e-08	0.492045	1	0.492045	1	6	32586854	G	A	6	32490421	HLA-DRB5	Body	S_Shore	6	HLA-DRB5	32485114	32498093
Independent	rs9271055	cg18424635	8125436	-9.06587	6.0221e-06	8.70157	2.14178e-07	0.494319	1	0.494319	1	6	32575369	C	A	6	32490421	HLA-DRB5	Body	S_Shore	6	HLA-DRB5	32485114	32498093
Independent	rs28490179	cg18424635	8125436	-8.45858	9.56444e-05	7.37992	8.55304e-05	0.509857	1	0.509857	1	6	32519005	G	A	6	32490421	HLA-DRB5	Body	S_Shore	6	HLA-DRB5	32485114	32498093
Independent	rs28490179	cg18424635	8125447	-8.45858	9.56444e-05	8.28608	1.41921e-06	0.859623	1	0.859623	1	6	32519005	G	A	6	32490421	HLA-DRB5	Body	S_Shore	6	HLA-DQB1	32546546	32634594
Independent	rs9271055	cg18424635	8125447	-9.06587	6.0221e-06	9.18616	2.35812e-08	0.909112	1	0.909112	1	6	32575369	C	A	6	32490421	HLA-DRB5	Body	S_Shore	6	HLA-DQB1	32546546	32634594
Independent	rs3129860	cg18424635	8125447	-9.40105	1.311e-06	9.8705	1.05563e-09	0.910386	1	0.910386	1	6	32401079	A	G	6	32490421	HLA-DRB5	Body	S_Shore	6	HLA-DQB1	32546546	32634594
Independent	rs3129868	cg18424635	8125447	-9.40105	1.311e-06	9.8705	1.05563e-09	0.910386	1	0.910386	1	6	32404377	A	C	6	32490421	HLA-DRB5	Body	S_Shore	6	HLA-DQB1	32546546	32634594
Independent	rs3129889	cg18424635	8125447	-9.40105	1.311e-06	9.8705	1.05563e-09	0.910386	1	0.910386	1	6	32413545	G	A	6	32490421	HLA-DRB5	Body	S_Shore	6	HLA-DQB1	32546546	32634594
Independent	rs3135352	cg18424635	8125447	-9.40105	1.311e-06	9.8705	1.05563e-09	0.910386	1	0.910386	1	6	32392906	C	A	6	32490421	HLA-DRB5	Body	S_Shore	6	HLA-DQB1	32546546	32634594
Independent	rs3135388	cg18424635	8125447	-9.40105	1.311e-06	9.8705	1.05563e-09	0.910386	1	0.910386	1	6	32413051	A	G	6	32490421	HLA-DRB5	Body	S_Shore	6	HLA-DQB1	32546546	32634594
Independent	rs3135391	cg18424635	8125447	-9.40105	1.311e-06	9.8705	1.05563e-09	0.910386	1	0.910386	1	6	32410987	A	G	6	32490421	HLA-DRB5	Body	S_Shore	6	HLA-DQB1	32546546	32634594
Independent	rs9270986	cg18424635	8125447	-9.40105	1.311e-06	9.8705	1.05563e-09	0.910386	1	0.910386	1	6	32574060	A	C	6	32490421	HLA-DRB5	Body	S_Shore	6	HLA-DQB1	32546546	32634594
Independent	rs9271366	cg18424635	8125447	-9.40105	1.311e-06	9.8705	1.05563e-09	0.910386	1	0.910386	1	6	32586854	G	A	6	32490421	HLA-DRB5	Body	S_Shore	6	HLA-DQB1	32546546	32634594
Independent	rs12653888	cg18489195	8108713	12.636	7.74355e-13	6.04435	0.0303143	0.80553	1	0.725933	1	5	140528906	A	C	5	140561961	PCDHB16;PCDHB16	5'UTR;1stExon	N_Shore	5	PCDHB8	140557430	140560021
Independent	rs12654953	cg18489195	8108713	10.0637	6.51122e-08	6.09737	0.0241629	0.824991	1	0.824991	1	5	140570973	A	G	5	140561961	PCDHB16;PCDHB16	5'UTR;1stExon	N_Shore	5	PCDHB8	140557430	140560021
Independent	rs4912742	cg18489195	8108713	10.0637	6.51122e-08	6.09737	0.0241629	0.824991	1	0.824991	1	5	140571526	G	A	5	140561961	PCDHB16;PCDHB16	5'UTR;1stExon	N_Shore	5	PCDHB8	140557430	140560021
Independent	rs638054	cg18489195	8108713	13.612	1.25812e-14	6.27749	0.0111297	0.836621	1	0.768005	1	5	140581510	A	C	5	140561961	PCDHB16;PCDHB16	5'UTR;1stExon	N_Shore	5	PCDHB8	140557430	140560021
Independent	rs3776096	cg18489195	8108713	12.9454	2.07189e-13	6.1224	0.0217046	0.838497	1	0.786189	1	5	140530529	A	G	5	140561961	PCDHB16;PCDHB16	5'UTR;1stExon	N_Shore	5	PCDHB8	140557430	140560021
Independent	rs4151693	cg18489195	8108713	12.9454	2.07189e-13	6.1224	0.0217046	0.886337	1	0.786184	1	5	140529711	A	G	5	140561961	PCDHB16;PCDHB16	5'UTR;1stExon	N_Shore	5	PCDHB8	140557430	140560021
Independent	rs246718	cg18489195	8108713	10.0997	5.53473e-08	6.52262	0.00383406	0.894368	1	0.894368	1	5	140522425	A	G	5	140561961	PCDHB16;PCDHB16	5'UTR;1stExon	N_Shore	5	PCDHB8	140557430	140560021
Independent	rs2740584	cg18489195	8108713	14.731	1.29128e-16	6.69491	0.00180099	0.992836	1	0.916294	1	5	140561768	A	G	5	140561961	PCDHB16;PCDHB16	5'UTR;1stExon	N_Shore	5	PCDHB8	140557430	140560021
Independent	rs2110153	cg18631692	8067877	-12.8683	2.8748e-13	6.89817	0.000733979	0.646669	1	0.67779	1	21	15644351	A	G	21	15645787	ABCC13;ABCC13	TSS1500;TSS1500	Open_Sea	21	ABCC13	15646120	15710338
Independent	rs718670	cg18631692	8067877	-12.8683	2.8748e-13	6.89817	0.000733979	0.674236	1	0.705456	1	21	15648154	A	G	21	15645787	ABCC13;ABCC13	TSS1500;TSS1500	Open_Sea	21	ABCC13	15646120	15710338
Independent	rs2822520	cg18631692	8067877	-12.8683	2.8748e-13	6.89817	0.000733979	0.706432	1	0.646669	1	21	15646060	G	A	21	15645787	ABCC13;ABCC13	TSS1500;TSS1500	Open_Sea	21	ABCC13	15646120	15710338
Independent	rs718673	cg18631692	8067877	-11.0115	9.30537e-10	6.8596	0.000870676	0.936029	1	0.936029	1	21	15648392	G	A	21	15645787	ABCC13;ABCC13	TSS1500;TSS1500	Open_Sea	21	ABCC13	15646120	15710338
Independent	rs12653888	cg18668511	8108713	-11.3089	2.49179e-10	6.04435	0.0303143	0.681764	1	0.6946	1	5	140528906	A	C	5	140557227	PCDHB8	TSS1500	N_Shore	5	PCDHB8	140557430	140560021
Independent	rs638054	cg18668511	8108713	-10.9327	1.32155e-09	6.27749	0.0111297	0.695025	1	0.71565	1	5	140581510	A	C	5	140557227	PCDHB8	TSS1500	N_Shore	5	PCDHB8	140557430	140560021
Independent	rs246718	cg18668511	8108713	-9.07037	5.9e-06	6.52262	0.00383406	0.718636	1	0.718636	1	5	140522425	A	G	5	140557227	PCDHB8	TSS1500	N_Shore	5	PCDHB8	140557430	140560021
Independent	rs4151693	cg18668511	8108713	-11.2175	3.732e-10	6.1224	0.0217046	0.770414	1	0.681058	1	5	140529711	A	G	5	140557227	PCDHB8	TSS1500	N_Shore	5	PCDHB8	140557430	140560021
Independent	rs3776096	cg18668511	8108713	-11.2175	3.732e-10	6.1224	0.0217046	0.789098	1	0.706539	1	5	140530529	A	G	5	140557227	PCDHB8	TSS1500	N_Shore	5	PCDHB8	140557430	140560021
Independent	rs12654953	cg18668511	8108713	-8.71412	2.98797e-05	6.09737	0.0241629	0.811499	1	0.811499	1	5	140570973	A	G	5	140557227	PCDHB8	TSS1500	N_Shore	5	PCDHB8	140557430	140560021
Independent	rs4912742	cg18668511	8108713	-8.71412	2.98797e-05	6.09737	0.0241629	0.811499	1	0.811499	1	5	140571526	G	A	5	140557227	PCDHB8	TSS1500	N_Shore	5	PCDHB8	140557430	140560021
Independent	rs2740584	cg18668511	8108713	-12.0054	1.17567e-11	6.69491	0.00180099	0.926671	1	0.828086	1	5	140561768	A	G	5	140557227	PCDHB8	TSS1500	N_Shore	5	PCDHB8	140557430	140560021
Independent	rs6731616	cg18757828	8055284	-13.2007	7.04179e-14	7.67425	2.27271e-05	0.611114	1	0.611114	1	2	132234986	G	A	2	132233784	TUBA3D	Body	Island	2	---	132227710	132229673
Independent	rs11617079	cg19182537	7968872	22.2349	3.18831e-28	-9.34762	1.13152e-08	0.69408	1	0.712888	1	13	43597865	G	A	13	43598038	DNAJC15	Body	S_Shore	13	DNAJC15	43597339	43683306
Independent	rs17553284	cg19182537	7968872	22.2349	3.18831e-28	-9.34762	1.13152e-08	0.69408	1	0.69408	1	13	43597706	A	G	13	43598038	DNAJC15	Body	S_Shore	13	DNAJC15	43597339	43683306
Independent	rs718673	cg19211382	8067877	-14.5107	3.14063e-16	6.8596	0.000870676	0.250919	1	0.384718	1	21	15648392	G	A	21	15645810	ABCC13;ABCC13	TSS1500;TSS1500	Open_Sea	21	ABCC13	15646120	15710338
Independent	rs2110153	cg19211382	8067877	-16.2426	3.41897e-19	6.89817	0.000733979	0.349989	1	0.393723	1	21	15644351	A	G	21	15645810	ABCC13;ABCC13	TSS1500;TSS1500	Open_Sea	21	ABCC13	15646120	15710338
Independent	rs2822520	cg19211382	8067877	-16.2426	3.41897e-19	6.89817	0.000733979	0.349989	1	0.368816	1	21	15646060	G	A	21	15645810	ABCC13;ABCC13	TSS1500;TSS1500	Open_Sea	21	ABCC13	15646120	15710338
Independent	rs718670	cg19211382	8067877	-16.2426	3.41897e-19	6.89817	0.000733979	0.349989	1	0.349989	1	21	15648154	A	G	21	15645810	ABCC13;ABCC13	TSS1500;TSS1500	Open_Sea	21	ABCC13	15646120	15710338
Independent	rs1063355	cg19383211	8125447	7.62827	0.00413136	7.06855	0.000344287	0.194238	1	0.191832	1	6	32627714	A	C	6	32527588	HLA-DRB6	Body	Open_Sea	6	HLA-DQB1	32546546	32634594
Independent	rs9273349	cg19383211	8125447	7.62827	0.00413136	7.06855	0.000344287	0.213902	1	0.183223	1	6	32625869	A	G	6	32527588	HLA-DRB6	Body	Open_Sea	6	HLA-DQB1	32546546	32634594
Independent	rs9273349	cg19383211	8125463	7.62827	0.00413136	6.54559	0.00346767	0.689412	1	0.697489	1	6	32625869	A	G	6	32527588	HLA-DRB6	Body	Open_Sea	6	---	32723467	32731468
Independent	rs1063355	cg19383211	8125463	7.62827	0.00413136	6.54559	0.00346767	0.71966	1	0.659504	1	6	32627714	A	C	6	32527588	HLA-DRB6	Body	Open_Sea	6	---	32723467	32731468
Independent	rs9271100	cg19383211	8125447	15.6166	3.85234e-18	5.99115	0.0380369	0.762893	1	0.727107	1	6	32576478	A	G	6	32527588	HLA-DRB6	Body	Open_Sea	6	HLA-DQB1	32546546	32634594
Independent	rs1063355	cg19383211	8180029	7.62827	0.00413136	6.05231	0.0293013	0.764161	1	0.764161	1	6	32627714	A	C	6	32527588	HLA-DRB6	Body	Open_Sea	6	---	32723875	32731267
Independent	rs9273349	cg19383211	8180029	7.62827	0.00413136	6.05231	0.0293013	0.764161	1	0.764161	1	6	32625869	A	G	6	32527588	HLA-DRB6	Body	Open_Sea	6	---	32723875	32731267
Independent	rs9270856	cg19383211	8125447	15.6166	3.85234e-18	5.99115	0.0380369	0.818768	1	0.768889	1	6	32570839	A	G	6	32527588	HLA-DRB6	Body	Open_Sea	6	HLA-DQB1	32546546	32634594
Independent	rs9271170	cg19383211	8125447	15.6166	3.85234e-18	5.99115	0.0380369	0.829018	1	0.722557	1	6	32577889	A	G	6	32527588	HLA-DRB6	Body	Open_Sea	6	HLA-DQB1	32546546	32634594
Independent	rs3021058	cg19575208	8125463	8.68362	3.43322e-05	-5.93202	0.0489098	0.138948	1	0.220081	1	6	32652359	C	A	6	32551888	HLA-DRB1	Body	Island	6	---	32723467	32731468
Independent	rs4642516	cg19575208	8125463	8.68362	3.43322e-05	-5.93202	0.0489098	0.138948	1	0.198098	1	6	32657543	A	C	6	32551888	HLA-DRB1	Body	Island	6	---	32723467	32731468
Independent	rs6928482	cg19575208	8125463	8.68362	3.43322e-05	-5.93202	0.0489098	0.138948	1	0.348276	1	6	32626249	G	A	6	32551888	HLA-DRB1	Body	Island	6	---	32723467	32731468
Independent	rs9275141	cg19575208	8125463	8.68362	3.43322e-05	-5.93202	0.0489098	0.141416	1	0.214436	1	6	32651117	C	A	6	32551888	HLA-DRB1	Body	Island	6	---	32723467	32731468
Independent	rs17843604	cg19575208	8125463	7.10915	0.0424374	-6.19672	0.0157701	0.144129	1	0.218347	1	6	32620283	A	G	6	32551888	HLA-DRB1	Body	Island	6	---	32723467	32731468
Independent	rs2856695	cg19575208	8125463	8.68362	3.43322e-05	-5.93202	0.0489098	0.146862	1	0.298853	1	6	32651894	G	A	6	32551888	HLA-DRB1	Body	Island	6	---	32723467	32731468
Independent	rs9274741	cg19575208	8125447	8.00623	0.000747209	-6.03125	0.0320586	0.254274	1	0.289411	1	6	32637994	G	A	6	32551888	HLA-DRB1	Body	Island	6	HLA-DQB1	32546546	32634594
Independent	rs3021058	cg19575208	8125447	8.68362	3.43322e-05	-6.0357	0.0314548	0.346896	1	0.346896	1	6	32652359	C	A	6	32551888	HLA-DRB1	Body	Island	6	HLA-DQB1	32546546	32634594
Independent	rs4642516	cg19575208	8125447	8.68362	3.43322e-05	-6.0357	0.0314548	0.346896	1	0.393193	1	6	32657543	A	C	6	32551888	HLA-DRB1	Body	Island	6	HLA-DQB1	32546546	32634594
Independent	rs9275141	cg19575208	8125447	8.68362	3.43322e-05	-6.0357	0.0314548	0.346896	1	0.346896	1	6	32651117	C	A	6	32551888	HLA-DRB1	Body	Island	6	HLA-DQB1	32546546	32634594
Independent	rs6928482	cg19575208	8125447	8.68362	3.43322e-05	-6.0357	0.0314548	0.360762	1	0.346896	1	6	32626249	G	A	6	32551888	HLA-DRB1	Body	Island	6	HLA-DQB1	32546546	32634594
Independent	rs9268644	cg19575208	8125447	7.92817	0.00106447	-5.93876	0.047529	0.363979	1	0.363979	1	6	32408044	C	A	6	32551888	HLA-DRB1	Body	Island	6	HLA-DQB1	32546546	32634594
Independent	rs2856695	cg19575208	8125447	8.68362	3.43322e-05	-6.0357	0.0314548	0.374668	1	0.346896	1	6	32651894	G	A	6	32551888	HLA-DRB1	Body	Island	6	HLA-DQB1	32546546	32634594
Independent	rs3134954	cg19609334	8125447	-7.80011	0.00190081	7.39993	7.81792e-05	0.680296	1	0.640018	1	6	32071893	G	A	6	32056249	TNXB	Body	S_Shore	6	HLA-DQB1	32546546	32634594
Independent	rs3130287	cg19609334	8125447	-7.80011	0.00190081	7.39993	7.81792e-05	0.738746	1	0.668317	1	6	32050544	G	A	6	32056249	TNXB	Body	S_Shore	6	HLA-DQB1	32546546	32634594
Independent	rs3130287	cg19609334	8125436	-7.80011	0.00190081	6.18318	0.0167164	0.744224	1	0.793562	1	6	32050544	G	A	6	32056249	TNXB	Body	S_Shore	6	HLA-DRB5	32485114	32498093
Independent	rs3130342	cg19609334	8125447	-7.80011	0.00190081	7.39993	7.81792e-05	0.76646	1	0.720321	1	6	32080146	A	C	6	32056249	TNXB	Body	S_Shore	6	HLA-DQB1	32546546	32634594
Independent	rs3130279	cg19609334	8125447	-7.38072	0.0125886	7.78751	1.36232e-05	0.817292	1	0.671571	1	6	32112626	A	G	6	32056249	TNXB	Body	S_Shore	6	HLA-DQB1	32546546	32634594
Independent	rs3134954	cg19609334	8125436	-7.80011	0.00190081	6.18318	0.0167164	0.822441	1	0.859894	1	6	32071893	G	A	6	32056249	TNXB	Body	S_Shore	6	HLA-DRB5	32485114	32498093
Independent	rs3130342	cg19609334	8125436	-7.80011	0.00190081	6.18318	0.0167164	0.833577	1	0.864881	1	6	32080146	A	C	6	32056249	TNXB	Body	S_Shore	6	HLA-DRB5	32485114	32498093
Independent	rs3130279	cg19609334	8125436	-7.38072	0.0125886	6.27324	0.011336	0.848734	1	0.77731	1	6	32112626	A	G	6	32056249	TNXB	Body	S_Shore	6	HLA-DRB5	32485114	32498093
Independent	rs3020054	cg19630883	7943103	9.98592	9.25221e-08	-6.65061	0.00218829	0.760453	1	0.798027	1	11	93055556	G	A	11	93275826	C11orf75	5'UTR	Island	11	CCDC67	93063156	93171636
Independent	rs3020061	cg19630883	7943103	7.16512	0.0330577	-6.87208	0.000823902	0.887142	1	0.887142	1	11	93063200	A	G	11	93275826	C11orf75	5'UTR	Island	11	CCDC67	93063156	93171636
Independent	rs7943372	cg19630883	7943103	14.6505	1.78537e-16	-6.38996	0.00683527	0.984023	1	0.957515	1	11	93013387	A	C	11	93275826	C11orf75	5'UTR	Island	11	CCDC67	93063156	93171636
Independent	rs638054	cg19650706	8108713	7.20017	0.0282656	6.27749	0.0111297	0.575903	1	0.575903	1	5	140581510	A	C	5	140594406	PCDHB13	1stExon	N_Shore	5	PCDHB8	140557430	140560021
Independent	rs246718	cg19650706	8108713	7.22909	0.0248373	6.52262	0.00383406	0.729176	1	0.729176	1	5	140522425	A	G	5	140594406	PCDHB13	1stExon	N_Shore	5	PCDHB8	140557430	140560021
Independent	rs12654953	cg19650706	8108713	8.02063	0.000699945	6.09737	0.0241629	0.868889	1	0.868889	1	5	140570973	A	G	5	140594406	PCDHB13	1stExon	N_Shore	5	PCDHB8	140557430	140560021
Independent	rs4912742	cg19650706	8108713	8.02063	0.000699945	6.09737	0.0241629	0.868889	1	0.868889	1	5	140571526	G	A	5	140594406	PCDHB13	1stExon	N_Shore	5	PCDHB8	140557430	140560021
Independent	rs11601413	cg19767548	7938788	-14.0117	2.40791e-15	10.147	3.02679e-10	0.910424	1	0.910424	1	11	18421683	A	C	11	18433554	LDHC;LDHC	TSS1500;TSS1500	Open_Sea	11	LDHC	18433853	18472793
Independent	rs4757662	cg19767548	7938788	-13.7793	6.28149e-15	10.0327	5.07055e-10	0.945078	1	0.945078	1	11	18439738	A	G	11	18433554	LDHC;LDHC	TSS1500;TSS1500	Open_Sea	11	LDHC	18433853	18472793
Independent	rs1007888	cg20007245	8071809	7.28361	0.0194579	8.31201	1.26137e-06	0.0982191	1	0.0556294	1	22	24241101	G	A	22	24372913	LOC391322	TSS1500	Island	22	GSTT2	24322324	24326103
Independent	rs2000468	cg20007245	8071809	7.28361	0.0194579	8.31201	1.26137e-06	0.0982676	1	0.084319	1	22	24241611	C	A	22	24372913	LOC391322	TSS1500	Island	22	GSTT2	24322324	24326103
Independent	rs1007888	cg20007245	8074962	7.28361	0.0194579	8.31201	1.26137e-06	0.110937	1	0.108357	1	22	24241101	G	A	22	24372913	LOC391322	TSS1500	Island	22	GSTT2	24299601	24303383
Independent	rs2739338	cg20007245	8071809	7.1316	0.038394	10.1555	2.91349e-10	0.22542	1	0.22542	1	22	24297130	A	G	22	24372913	LOC391322	TSS1500	Island	22	GSTT2	24322324	24326103
[truncated: 806 more rows]
