# Supplementary material for: Genome-Wide Associations between Genetic and Epigenetic Variation Influence mRNA Expression and Insulin Secretion in Human Pancreatic Islets
Source: PLoS Genet. 2014 Nov 6;10(11):e1004735. doi: 10.1371/journal.pgen.1004735 (PMC4222689; doi:10.1371/journal.pgen.1004735)
Supplement: Table S8 — CIT of significant trans-mQTLs/eQTLs identified in human pancreatic islets hypothesizing relationship models between genotypes, DNA methylation and mRNA expression. CIT, causal inference test [32]. Genotype of SNPs identified in the trans-mQTL/eQTL analysis are considered as causal factor (G), DNA methylation of CpG sites identified in the trans-mQTL analysis as potential mediator (M) and mRNA expression identified in the trans-eQTL as phenotypic outcome (E) (see Figure 4A for potential relationships between factors). Called hypothesis models in the CIT analysis: Causal relationship (causal P-value<0.05 and reactive P-value>0.05); Reactive relationship (causal P-value>0.05 and reactive P-value<0.05); Independent relationship (causal P-value>0.05 and reactive P-value>0.05); and No-call (causal P-value<0.05 and reactive P-value<0.05). Highlighted in bold shows causal relationships with FDR<5% (Causal Q-value<0.05). (XLSX) [file pgen.1004735.s016.xlsx]

## Sheet: CIT_trans mQTL_eQTL
Causality_Hypothesis	SNP	CpG_ILMNID	mRNA Probe_Affymetrix Transcript ID	mQTL_T-Stat	mQTL_Corrected_P-Value	eQTL_T-Stat	eQTL_Corrected_P-Value	Causal_P-Value	Causal_Q-Value	Reactive_P-Value	Reactive_Q-Value	SNP_Chr	SNP_Mapinfo_GenomeBuild37	Minor_Allele	Major_Allele	CpG_Chr	CpG_Mapinfo_GenomeBuild37	CpG_UCSC_RefGene_Name	CpG_UCSC_RefGene_Group	CpG_Relation_To_UCSC_CpG_Island	mRNA-Transcript_Chr	mRNA-Transcript_GeneAssignment	Gene_Start	Gene_Stop
Causal	rs3130683	cg00119778	8125447	8.82663	0.0350602	6.68806	0.0455093	4.42121e-05	0.00163585	0.408044	1	6	31888367	G	A	6	32466447		Intergenic	Open_Sea	chr6	HLA-DQB1	32546546	32634594
Causal	rs3130683	cg10466124	8125447	9.00127	0.0158285	6.68806	0.0455093	7.07963e-05	0.00254867	0.324384	1	6	31888367	G	A	6	32498285	HLA-DRB5	TSS1500	Open_Sea	chr6	HLA-DQB1	32546546	32634594
Causal	rs3130287	cg14645244	8125447	-9.26476	0.00477158	7.39993	0.0019169	0.000157093	0.00490289	0.366094	1	6	32050544	G	A	6	32552205	HLA-DRB1	Body	Island	chr6	HLA-DQB1	32546546	32634594
Causal	rs3130287	cg24242384	8125447	-8.84542	0.0321848	7.39993	0.0019169	0.000282051	0.00846154	0.222059	1	6	32050544	G	A	6	32551954	HLA-DRB1	Body	Island	chr6	HLA-DQB1	32546546	32634594
Causal	rs3130287	cg17416722	8125447	9.85389	0.00032925	7.39993	0.0019169	0.00199129	0.0577474	0.264111	1	6	32050544	G	A	6	32554385	HLA-DRB1	Body	S_Shelf	chr6	HLA-DQB1	32546546	32634594
Causal	rs10274919	cg03900028	8139840	-11.9067	3.53898e-08	-6.90711	0.0172971	0.0166093	0.405602	0.107984	1	7	64956181	G	A	7	64451426	ZNF117	TSS200	Open_Sea	chr7	ERV3-1	64451590	64453404
Causal	rs1007888	cg06437703	8071809	10.1891	7.24582e-05	8.31201	3.09278e-05	0.0190311	0.418683	0.0800795	1	22	24241101	G	A	8	37914619	EIF4EBP1	Body	Open_Sea	chr22	GSTT2	24322324	24326103
Independent	rs11855334	cg01027929	7987526	-15.1691	4.39545e-14	7.03357	0.00986437	0.182558	1	0.319489	1	15	40914772	A	G	7	26241406	HNRNPA2B1;CBX3;CBX3;HNRNPA2B1;CBX3	TSS1500;1stExon;5'UTR;TSS1500;5'UTR	Island	chr15	C15orf57	40823540	40857252
Independent	rs11858113	cg01027929	7987526	-15.1691	4.39545e-14	7.03357	0.00986437	0.182558	1	0.41899	1	15	40914177	G	A	7	26241406	HNRNPA2B1;CBX3;CBX3;HNRNPA2B1;CBX3	TSS1500;1stExon;5'UTR;TSS1500;5'UTR	Island	chr15	C15orf57	40823540	40857252
Independent	rs16970851	cg01027929	7987526	-15.1691	4.39545e-14	7.03357	0.00986437	0.195311	1	0.32466	1	15	40885107	G	A	7	26241406	HNRNPA2B1;CBX3;CBX3;HNRNPA2B1;CBX3	TSS1500;1stExon;5'UTR;TSS1500;5'UTR	Island	chr15	C15orf57	40823540	40857252
Independent	rs2412544	cg01027929	7987526	-15.1691	4.39545e-14	7.03357	0.00986437	0.238191	1	0.379531	1	15	40949526	A	G	7	26241406	HNRNPA2B1;CBX3;CBX3;HNRNPA2B1;CBX3	TSS1500;1stExon;5'UTR;TSS1500;5'UTR	Island	chr15	C15orf57	40823540	40857252
Independent	rs35047458	cg01027929	7987526	-15.1691	4.39545e-14	7.03357	0.00986437	0.210613	1	0.202908	1	15	40959624	A	G	7	26241406	HNRNPA2B1;CBX3;CBX3;HNRNPA2B1;CBX3	TSS1500;1stExon;5'UTR;TSS1500;5'UTR	Island	chr15	C15orf57	40823540	40857252
Independent	rs3751653	cg01027929	7987526	-14.3781	1.05396e-12	6.83046	0.0242853	0.151963	1	0.189463	1	15	40886621	G	A	7	26241406	HNRNPA2B1;CBX3;CBX3;HNRNPA2B1;CBX3	TSS1500;1stExon;5'UTR;TSS1500;5'UTR	Island	chr15	C15orf57	40823540	40857252
Independent	rs6582	cg01027929	7987526	-14.8224	1.75165e-13	7.21389	0.00441281	0.173787	1	0.343612	1	15	40845597	A	G	7	26241406	HNRNPA2B1;CBX3;CBX3;HNRNPA2B1;CBX3	TSS1500;1stExon;5'UTR;TSS1500;5'UTR	Island	chr15	C15orf57	40823540	40857252
Independent	rs8026605	cg01027929	7987526	-14.8224	1.75165e-13	7.21389	0.00441281	0.284173	1	0.356285	1	15	40875584	G	A	7	26241406	HNRNPA2B1;CBX3;CBX3;HNRNPA2B1;CBX3	TSS1500;1stExon;5'UTR;TSS1500;5'UTR	Island	chr15	C15orf57	40823540	40857252
Independent	rs8041534	cg01027929	7987526	-15.1691	4.39545e-14	7.03357	0.00986437	0.222569	1	0.367043	1	15	40915045	C	A	7	26241406	HNRNPA2B1;CBX3;CBX3;HNRNPA2B1;CBX3	TSS1500;1stExon;5'UTR;TSS1500;5'UTR	Island	chr15	C15orf57	40823540	40857252
Independent	rs1204504	cg24674304	7991846	-10.6561	8.89328e-06	-6.97253	0.0129392	0.929324	1	0.929324	1	16	461762	G	A	3	44903063	MIR564;TMEM42	TSS1500;TSS1500	Island	chr16	DECR2	447773	462487
Independent	rs3743890	cg24674304	7991846	-10.6561	8.89328e-06	-6.97253	0.0129392	0.929324	1	0.929324	1	16	456416	A	C	3	44903063	MIR564;TMEM42	TSS1500;TSS1500	Island	chr16	DECR2	447773	462487
Independent	rs113413	cg06437703	8071809	9.97019	0.000194578	10.6639	7.28143e-10	0.311957	1	0.311957	1	22	24292264	G	A	8	37914619	EIF4EBP1	Body	Open_Sea	chr22	GSTT2	24322324	24326103
Independent	rs2739338	cg06437703	8071809	8.94543	0.020411	10.1555	7.14365e-09	0.0894393	1	0.106279	1	22	24297130	A	G	8	37914619	EIF4EBP1	Body	Open_Sea	chr22	GSTT2	24322324	24326103
Independent	rs113413	cg06437703	8074962	9.97019	0.000194578	10.6639	7.28143e-10	0.311957	1	0.311957	1	22	24292264	G	A	8	37914619	EIF4EBP1	Body	Open_Sea	chr22	GSTT2	24299601	24303383
Independent	rs2739338	cg06437703	8074962	8.94543	0.020411	10.1555	7.14365e-09	0.140312	1	0.12507	1	22	24297130	A	G	8	37914619	EIF4EBP1	Body	Open_Sea	chr22	GSTT2	24299601	24303383
Independent	rs1113765	cg08599229	8137464	-8.74981	0.0497453	7.0327	0.00990222	0.0629336	1	0.0683006	1	7	55889334	A	G	7	45809732	SEPT13	TSS1500	S_Shore	chr7	PSPH	152045597	152064352
Independent	rs11982736	cg08599229	8137464	-10.2227	6.22607e-05	7.60776	0.000752261	0.281154	1	0.281154	1	7	55855180	A	G	7	45809732	SEPT13	TSS1500	S_Shore	chr7	PSPH	152045597	152064352
Independent	rs11982736	cg16972057	8137464	-9.41369	0.00242453	7.60776	0.000752261	0.385003	1	0.385003	1	7	55855180	A	G	7	62517839		Intergenic	S_Shelf	chr7	PSPH	152045597	152064352
Independent	rs1964363	cg03900028	8139840	14.5306	5.67551e-13	10.0705	1.04807e-08	0.600292	1	0.600292	1	7	64957497	A	G	7	64451426	ZNF117	TSS200	Open_Sea	chr7	ERV3-1	64451590	64453404
Independent	rs1964363	cg15427793	8139840	9.73196	0.000571939	10.0705	1.04807e-08	0.90323	1	0.90323	1	7	64957497	A	G	7	64450926	ZNF117;ZNF117	1stExon;5'UTR	Open_Sea	chr7	ERV3-1	64451590	64453404
No Call	rs2739338	cg06437703	8074980	8.94543	0.020411	-8.0001	0.000127527	0.000104955	0.00367344	0.00114506	0.0423673	22	24297130	A	G	8	37914619	EIF4EBP1	Body	Open_Sea	chr22	GSTT1	24376141	24384276
No Call	rs1007888	cg06437703	8074980	10.1891	7.24582e-05	-8.29509	3.34005e-05	0.000123189	0.00418841	0.0158709	0.523739	22	24241101	G	A	8	37914619	EIF4EBP1	Body	Open_Sea	chr22	GSTT1	24376141	24384276
No Call	rs2000468	cg06437703	8074980	10.1891	7.24582e-05	-8.29509	3.34005e-05	0.000123189	0.00418841	0.0158709	0.523739	22	24241611	C	A	8	37914619	EIF4EBP1	Body	Open_Sea	chr22	GSTT1	24376141	24384276
No Call	rs4822453	cg06437703	8074980	9.48401	0.00176153	-7.26761	0.00346993	0.000153215	0.00490289	0.0413828	1	22	24254862	C	A	8	37914619	EIF4EBP1	Body	Open_Sea	chr22	GSTT1	24376141	24384276
No Call	rs113413	cg06437703	8074980	9.97019	0.000194578	-9.41795	2.01534e-07	0.00595727	0.166803	0.00370178	0.133264	22	24292264	G	A	8	37914619	EIF4EBP1	Body	Open_Sea	chr22	GSTT1	24376141	24384276
No Call	rs4822453	cg06437703	8074962	9.48401	0.00176153	7.27977	0.003286	0.00768677	0.207543	0.0387193	1	22	24254862	C	A	8	37914619	EIF4EBP1	Body	Open_Sea	chr22	GSTT2	24299601	24303383
No Call	rs1007888	cg06437703	8074962	10.1891	7.24582e-05	8.31201	3.09278e-05	0.00973897	0.253213	0.0261656	0.811132	22	24241101	G	A	8	37914619	EIF4EBP1	Body	Open_Sea	chr22	GSTT2	24299601	24303383
No Call	rs2000468	cg06437703	8071809	10.1891	7.24582e-05	8.31201	3.09278e-05	0.0169467	0.405602	0.0302002	0.906006	22	24241611	C	A	8	37914619	EIF4EBP1	Body	Open_Sea	chr22	GSTT2	24322324	24326103
No Call	rs4822453	cg06437703	8071809	9.48401	0.00176153	7.27977	0.003286	0.0162241	0.405602	0.0146221	0.497152	22	24254862	C	A	8	37914619	EIF4EBP1	Body	Open_Sea	chr22	GSTT2	24322324	24326103
No Call	rs2000468	cg06437703	8074962	10.1891	7.24582e-05	8.31201	3.09278e-05	0.0192699	0.418683	0.0071626	0.250691	22	24241611	C	A	8	37914619	EIF4EBP1	Body	Open_Sea	chr22	GSTT2	24299601	24303383
