# Supplementary material for: Genome-Wide Associations between Genetic and Epigenetic Variation Influence mRNA Expression and Insulin Secretion in Human Pancreatic Islets
Source: PLoS Genet. 2014 Nov 6;10(11):e1004735. doi: 10.1371/journal.pgen.1004735 (PMC4222689; doi:10.1371/journal.pgen.1004735)
Supplement: Table S11 — Associations between significant cis-mQTL-SNPs identified in human pancreatic islets and islet insulin secretion. (XLSX) [file pgen.1004735.s019.xlsx]

## Sheet: cismQTLs vs InsSec
SNP	Minor Allele	Major_Allele	T-Stat	Unadj P-Val
rs11023238	G	A	-0.507439	4.05837e-05
rs2477142	G	A	-0.410629	8.50247e-05
rs11021831	A	G	0.713885	9.06939e-05
rs4909997	G	A	0.713885	9.06939e-05
rs4446483	G	A	0.43159	0.000143518
rs12705148	G	A	0.489925	0.000149225
rs12657598	A	G	0.44097	0.000180378
rs4844381	G	A	-0.471816	0.000181919
rs4844616	A	G	-0.471816	0.000181919
rs10789409	C	A	-0.878095	0.000220497
rs17653344	G	A	0.441587	0.000250302
rs12424267	G	A	-0.408403	0.000275844
rs867567	A	G	-0.408403	0.000275844
rs2361486	A	G	0.54427	0.000287996
rs4909996	G	A	0.481035	0.000310048
rs2403517	A	G	0.687398	0.000316973
rs2222371	G	A	-0.447435	0.00033512
rs10173063	A	G	-0.596422	0.000336426
rs6724963	A	G	-0.596422	0.000336426
rs11657288	A	G	-0.412087	0.000357376
rs2977293	A	G	0.453924	0.000361598
rs4667772	A	G	-0.560557	0.000373627
rs12705140	G	A	0.452518	0.000416411
rs2165303	A	G	-0.882304	0.000425209
rs6600388	G	A	-0.882304	0.000425209
rs710235	G	A	-0.882304	0.000425209
rs7537131	G	A	-0.882304	0.000425209
rs1177952	G	A	-0.42604	0.00044724
rs4132671	G	A	0.436288	0.000498622
rs16959404	A	G	0.519589	0.000584474
rs956952	A	C	0.519589	0.000584474
rs3820011	A	C	0.454866	0.000610764
rs1637857	A	G	-0.400919	0.000641533
rs727570	A	G	-0.374118	0.000694156
rs3738579	G	A	-0.363831	0.000728239
rs4867675	A	G	0.406725	0.000790558
rs2123055	C	A	-0.396454	0.000816245
rs939335	G	A	-0.407723	0.000823998
rs10476027	G	A	0.406921	0.000835337
rs10832275	C	A	-0.390747	0.000857374
rs11023246	G	A	-0.390747	0.000857374
rs12295888	G	A	-0.390747	0.000857374
rs1334891	A	C	-0.414003	0.000890915
rs2240233	A	C	0.378701	0.000907306
rs2240235	A	G	0.378701	0.000907306
rs2301843	A	G	0.378701	0.000907306
rs4760022	A	G	-0.38045	0.00095936
rs624313	G	A	0.395717	0.00103172
rs17729319	A	G	0.505031	0.00104246
rs4969160	G	A	0.505031	0.00104246
rs3796496	G	A	0.508625	0.00104957
rs10849938	G	A	-0.432674	0.00113937
rs7297186	G	A	-0.432674	0.00113937
rs7398833	G	A	-0.432674	0.00113937
rs874286	G	A	-0.432674	0.00113937
rs933399	A	G	-0.432674	0.00113937
rs10225245	A	G	-0.406289	0.00116289
rs11793962	A	G	0.446288	0.00117065
rs11736405	A	G	0.512674	0.00124126
rs1465920	G	A	0.512674	0.00124126
rs7657846	A	G	0.512674	0.00124126
rs1779865	A	C	0.417345	0.00125367
rs4148567	G	A	-0.385439	0.00131818
rs7795071	A	C	-0.426203	0.00138531
rs894251	A	G	0.508246	0.00140452
rs3803167	G	A	-0.426836	0.00140816
rs1177951	G	A	-0.392391	0.00155061
rs1533683	A	G	-0.383211	0.00158642
rs7209663	G	A	0.336316	0.00163357
rs1000002	A	G	-0.379876	0.0017304
rs3805112	A	G	-0.379876	0.0017304
rs562	G	A	-0.379876	0.0017304
rs7646621	A	C	-0.379876	0.0017304
rs2657330	A	G	0.357389	0.00178381
rs12478744	A	G	-0.365977	0.00180732
rs7608623	C	A	-0.365977	0.00180732
rs11601517	G	A	0.629213	0.0018339
rs7482771	A	G	0.629213	0.0018339
rs901545	A	G	0.629213	0.0018339
rs1777533	A	G	0.418808	0.00185829
rs6768149	G	A	-0.384008	0.00187997
rs1010461	C	A	0.380329	0.00194193
rs9322855	C	A	0.380329	0.00194193
rs6836703	A	G	0.484435	0.00201829
rs6879973	A	G	0.368352	0.00202307
rs10265613	A	G	-0.376729	0.00204376
rs6556019	G	A	0.400026	0.00205314
rs10785182	A	G	-0.458866	0.00213726
rs12206560	G	A	-0.348856	0.00215751
rs2868366	G	A	0.350628	0.002307
rs7029239	A	G	0.48056	0.00234588
rs884146	A	G	-0.337327	0.00234651
rs5024862	A	G	0.331051	0.00234694
rs12982559	A	C	0.369234	0.00240087
rs808733	C	A	0.43816	0.00243045
rs1559836	A	G	0.412648	0.00248405
rs666194	A	G	0.346999	0.0026027
rs3760269	C	A	-0.357579	0.00276203
rs11658605	A	G	0.382136	0.00294967
rs7107394	G	A	0.311164	0.00299351
rs11585118	A	C	0.400034	0.00299546
rs10220397	G	A	-0.420572	0.00299656
rs6543586	C	A	0.380896	0.00302867
rs10160649	G	A	0.677048	0.00314496
rs7610371	G	A	-0.362261	0.00314992
rs9289040	A	C	-0.362261	0.00314992
rs10766197	A	G	-0.330768	0.00315772
rs10067993	A	G	0.373239	0.00324255
rs11585357	A	G	0.395462	0.00325133
rs7593846	G	A	0.457473	0.00330355
rs3094134	A	G	0.613047	0.00334934
rs7600099	G	A	-0.488236	0.00338505
rs10850232	G	A	0.398843	0.00339522
rs10896016	G	A	0.342992	0.0034301
rs9261538	G	A	0.611135	0.00356251
rs7000748	A	G	-0.351468	0.00372551
rs11771651	A	C	0.315679	0.00380796
rs11601492	G	A	-0.356215	0.00387201
rs8067765	G	A	0.538135	0.00389615
rs10832294	A	C	-0.347717	0.00393708
rs629506	G	A	0.331814	0.00399499
rs8855	A	G	0.302824	0.0041361
rs11636952	A	G	0.323569	0.00417837
rs2977228	G	A	0.393986	0.00419364
rs11869470	G	A	-0.342125	0.00420148
rs9267431	A	G	0.367392	0.00420909
rs11171250	A	G	0.331433	0.0042445
rs1363062	G	A	-0.321564	0.0043438
rs10864302	A	G	0.398359	0.00435245
rs11657650	A	G	0.574024	0.00437978
rs6707619	A	G	0.442763	0.00438229
rs2269862	A	C	0.454085	0.00444691
rs836715	G	A	-0.407917	0.00445464
rs17336374	C	A	0.335297	0.0045528
rs2038828	G	A	-0.311035	0.00456105
rs1378736	A	G	-0.315039	0.00456347
rs2445263	A	C	-0.315039	0.00456347
rs2500017	G	A	-0.315039	0.00456347
rs2500018	T	A	-0.315039	0.00456347
rs2500019	A	G	-0.315039	0.00456347
rs2500027	A	C	-0.315039	0.00456347
rs2500036	G	A	-0.315039	0.00456347
rs9804487	A	G	-0.315039	0.00456347
rs856277	G	A	-0.39217	0.00466207
rs12785651	A	G	-0.323564	0.00467807
rs12786563	A	G	-0.323564	0.00467807
rs2282530	A	G	-0.323564	0.00467807
rs1177924	G	A	-0.352285	0.00471054
rs1390343	G	A	-0.303676	0.00474318
rs2388569	A	G	-0.368875	0.0049359
rs10242792	C	A	0.335866	0.00500345
rs1355196	A	G	0.298624	0.00505472
rs2701910	A	C	-0.339205	0.0050984
rs236349	A	G	-0.341475	0.00517827
rs7314661	A	G	-0.472052	0.00519132
rs11150847	A	G	0.322627	0.00524402
rs7211994	A	G	0.322627	0.00524402
rs4751905	A	G	0.389991	0.00525204
rs4752727	G	A	0.389991	0.00525204
rs3904031	G	A	0.332443	0.00526255
rs4326710	A	G	0.3387	0.00531715
rs1130329	C	A	0.350343	0.00541911
rs1007392	G	A	-0.330681	0.0054555
rs9303510	A	G	0.415291	0.00550254
rs4908637	A	G	0.490177	0.00554336
rs7294444	C	A	0.361434	0.00554496
rs1787666	C	A	0.498286	0.00555735
rs6771023	G	A	-0.423735	0.00557202
rs674726	A	C	0.330428	0.00562107
rs2077948	A	G	-0.326317	0.00563717
rs10853789	G	A	-0.447337	0.0056954
rs12460373	A	C	-0.447337	0.0056954
rs12972658	A	G	-0.447337	0.0056954
rs3826836	A	G	-0.447337	0.0056954
rs8104623	G	A	-0.447337	0.0056954
rs2445284	G	A	-0.305265	0.00575544
rs2586514	A	G	0.341549	0.00575553
rs7313774	A	G	0.296736	0.00576384
rs10505477	G	A	0.308495	0.00579154
rs7231751	A	G	-0.373795	0.00581566
rs1419336	G	A	-0.352341	0.00585465
rs1026028	A	C	0.327304	0.00586741
rs805309	A	G	-0.313716	0.00588189
rs10744440	A	G	-0.335886	0.00588907
rs6983267	A	C	0.306459	0.00589254
rs7792210	A	C	-0.323501	0.00591643
rs1892938	C	A	-0.310508	0.00601228
rs6766673	G	A	-0.304208	0.00601416
rs1890981	G	A	0.343768	0.00605127
rs12318807	A	G	0.332543	0.00606423
rs12035846	A	G	0.320089	0.00606448
rs7915260	A	G	0.325535	0.00615874
rs7015529	G	A	-0.345469	0.00618248
rs7822430	A	C	-0.302409	0.00618669
rs7924580	A	G	-0.371597	0.00620151
rs12210702	G	A	0.319001	0.00625867
rs580241	G	A	-0.384473	0.00628523
rs4548199	C	A	0.566495	0.00636754
rs4658537	A	C	-0.414219	0.00638697
rs6810260	G	A	-0.405734	0.006477
rs10227225	A	G	0.320041	0.00649204
rs2299233	G	A	0.320041	0.00649204
rs418	G	A	0.320041	0.00649204
rs4729018	A	G	0.320041	0.00649204
rs6953256	G	A	0.320041	0.00649204
rs2403293	G	A	-0.29108	0.0065717
rs2854915	G	A	-0.29108	0.0065717
rs798759	G	A	-0.29108	0.0065717
rs2715423	A	G	-0.351092	0.00663082
rs3742520	A	C	0.303209	0.00667558
rs947978	G	A	-0.318033	0.00669875
rs8077849	G	A	-0.314883	0.00673889
rs4075822	C	A	-0.366521	0.00677772
rs2301301	G	A	0.329072	0.00679871
rs7606110	G	A	0.329072	0.00679871
rs2669166	G	A	-0.323322	0.00680825
rs4646957	A	G	-0.292353	0.00686063
rs2701907	G	A	-0.326274	0.00692074
rs11210628	A	G	-0.320198	0.00694266
rs12119170	G	A	-0.320198	0.00694266
rs2555691	A	G	-0.534411	0.00700995
rs1816896	A	C	0.307279	0.00702373
rs11120923	G	A	0.343008	0.00704134
rs1194758	A	T	0.474961	0.00704843
rs12437487	G	A	0.312179	0.00706045
rs671111	A	G	0.3015	0.00706561
rs13229505	A	C	0.318613	0.00710598
rs6949700	G	A	0.318613	0.00710598
rs9656002	A	G	0.318613	0.00710598
rs2421945	A	G	-0.291388	0.00710671
rs17154114	C	A	0.354376	0.00711662
rs4925386	A	G	0.331706	0.00713066
rs7220048	A	G	-0.353386	0.00716729
rs10863461	A	G	-0.336721	0.00718633
rs1193692	A	C	-0.301349	0.00719702
rs537786	G	A	-0.301349	0.00719702
rs610037	A	C	-0.301349	0.00719702
rs10832242	G	A	-0.305969	0.00722088
rs12944458	A	G	0.337869	0.00726562
rs2166512	G	A	0.312936	0.00727548
rs9477987	A	G	-0.320984	0.00728591
rs11579620	A	G	0.381026	0.00729683
rs4908626	A	C	0.381026	0.00729683
rs10821636	G	A	-0.392809	0.00732581
rs4388990	G	A	0.325746	0.00732639
rs6581025	A	G	0.325746	0.00732639
rs7301705	G	A	0.325746	0.00732639
rs10024529	A	G	-0.402071	0.00738464
rs28429103	A	G	-0.402071	0.00738464
rs2154374	A	G	-0.336555	0.00740839
rs6657848	G	A	0.626437	0.00741892
rs11171358	G	A	0.31569	0.00743495
rs12313381	A	G	0.31569	0.00743495
rs1871261	A	C	0.31569	0.00743495
rs7953322	G	A	0.31569	0.00743495
rs6677745	A	C	0.376909	0.00747736
rs510902	C	A	0.334183	0.00749082
rs512715	C	G	0.358849	0.00750637
rs674485	G	A	0.358849	0.00750637
rs1749147	A	G	0.388019	0.00754302
rs10186514	A	G	0.471199	0.00759126
rs8079215	G	A	-0.334785	0.00770323
rs10785412	G	A	0.288019	0.00770741
rs138699	A	G	-0.355766	0.00770807
rs15513	A	G	-0.409571	0.00771388
rs2272295	A	G	-0.40803	0.00777017
rs2037547	A	G	-0.38727	0.00777402
rs11165135	C	A	-0.303353	0.00778075
rs28451678	G	A	0.336167	0.0078044
rs28544087	G	A	0.336167	0.0078044
rs1892498	A	G	0.305083	0.00785755
rs2105461	G	A	0.305083	0.00785755
rs4766686	G	A	-0.35212	0.00790605
rs10496744	A	G	-0.410687	0.00792222
rs12161956	A	G	0.339922	0.0079523
rs2891733	G	A	0.661614	0.0079824
rs3731892	G	A	0.661614	0.0079824
rs6702462	C	A	-0.304913	0.00801324
rs5000698	G	A	0.287069	0.00804395
rs11688980	G	A	-0.358085	0.00811853
rs10512613	C	A	-0.314274	0.00812234
rs11871056	A	G	-0.314274	0.00812234
rs2139461	A	G	-0.314274	0.00812234
rs1060915	G	A	0.33326	0.00813267
rs11651623	A	G	0.33326	0.00813267
rs11653231	A	G	0.33326	0.00813267
rs11653460	A	G	0.33326	0.00813267
rs11657053	A	C	0.33326	0.00813267
rs12516	A	G	0.33326	0.00813267
rs12936816	A	G	0.33326	0.00813267
rs12936831	A	G	0.33326	0.00813267
rs13851	G	A	0.33326	0.00813267
rs16941	G	A	0.33326	0.00813267
rs17600371	C	A	0.33326	0.00813267
rs8176318	A	C	0.33326	0.00813267
rs915945	A	G	0.33326	0.00813267
rs4974559	G	A	-0.365705	0.00818473
rs3817865	A	G	-0.31962	0.00819108
rs11673833	G	A	-0.323907	0.00820487
rs6867643	A	G	-0.376663	0.00821269
rs12310560	A	G	0.341326	0.00821816
rs4277200	A	C	-0.327612	0.00832478
rs11933855	A	G	-0.366761	0.00835809
rs3128924	G	A	0.302383	0.00840173
rs10518812	C	A	-0.419265	0.00840179
rs12912744	A	G	-0.419265	0.00840179
rs16957680	C	A	-0.419265	0.00840179
rs514438	G	A	-0.419265	0.00840179
rs17810712	A	G	0.3302	0.00842527
rs2974215	G	A	-0.411509	0.00847973
rs3818646	A	G	-0.51649	0.00860286
rs2600514	A	G	-0.320609	0.00860774
rs9929165	A	G	0.310767	0.00863576
rs2247953	A	C	-0.309666	0.00865436
rs10224066	G	A	0.284558	0.00868392
rs10190834	A	C	0.69396	0.00870868
rs1024131	A	G	0.69396	0.00870868
rs11689596	A	C	0.69396	0.00870868
rs2276635	G	A	0.69396	0.00870868
rs2385397	C	A	0.69396	0.00870868
rs908196	A	G	0.69396	0.00870868
rs9989854	G	A	0.69396	0.00870868
rs7970456	A	G	0.335554	0.00874425
rs11540407	A	G	-0.397778	0.00876798
rs2070162	G	A	-0.397778	0.00876798
rs3741495	A	G	-0.397778	0.00876798
rs7330772	A	G	-0.379731	0.00877402
rs11823140	A	C	-0.304858	0.00880233
rs1279754	A	C	0.341694	0.00880529
rs4658547	A	C	-0.430032	0.0088213
rs17205095	A	G	-0.620839	0.00889348
rs17810302	G	A	-0.620839	0.00889348
rs2288786	A	G	0.316002	0.00896299
rs11187060	A	G	-0.287369	0.00899522
rs11616903	A	G	-0.299258	0.00901067
rs701100	C	A	0.296497	0.0090329
rs6943837	A	G	0.29871	0.0090379
rs28560209	G	A	0.330164	0.0090394
rs28665875	G	A	0.330164	0.0090394
rs836717	A	G	-0.382704	0.00908944
rs836722	A	G	-0.382704	0.00908944
rs9277341	G	A	0.331484	0.00909183
rs11650132	C	A	0.329209	0.0092047
rs6559205	A	G	-0.323227	0.0092551
rs10236483	C	A	0.312134	0.00925748
rs6465351	G	A	0.312134	0.00925748
rs7807490	G	A	0.312134	0.00925748
rs1043434	G	A	0.330941	0.00925959
rs4410406	A	G	-0.362086	0.00927215
rs4679241	A	G	-0.362086	0.00927215
rs175970	A	C	0.559545	0.0092921
rs6681849	A	C	-0.304265	0.00930203
rs2974216	A	G	-0.398494	0.00934584
rs2735232	A	G	-0.317069	0.00938146
rs8106636	G	A	-0.427539	0.0094292
rs204900	C	A	0.449599	0.00948192
rs10848237	G	A	-0.379997	0.00950623
rs11601767	G	A	0.299181	0.00952284
rs7638068	A	G	0.450683	0.00960164
rs9526615	A	G	-0.312092	0.00965069
rs11227221	A	G	0.308044	0.00974279
rs2279861	A	G	-0.303101	0.00975079
rs2279862	G	A	-0.303101	0.00975079
rs4930178	G	C	-0.303101	0.00975079
rs6903850	A	C	-0.343685	0.00978627
rs947000	G	A	0.277837	0.00978966
rs6910832	G	A	-0.302907	0.00983451
rs7280	G	A	0.300701	0.00991874
rs3780126	A	G	-0.296008	0.00992943
rs12443084	A	C	-0.388657	0.00996432
rs17727853	C	A	-0.388657	0.00996432
rs6493090	A	C	-0.388657	0.00996432
rs678084	A	C	-0.388657	0.00996432
rs11177732	A	G	0.338569	0.0100137
rs11177751	G	A	0.338569	0.0100137
rs7200	G	A	0.338569	0.0100137
rs339712	G	A	-0.308682	0.0100165
rs339716	A	G	-0.308682	0.0100165
rs6949881	A	G	0.313166	0.0100388
rs1109866	G	A	0.683594	0.0100689
rs11651341	G	A	0.323309	0.0100748
rs2306391	G	A	-0.394219	0.0100851
rs632220	A	C	0.387216	0.0101049
rs650826	A	C	0.387216	0.0101049
rs683680	A	C	0.387216	0.0101049
rs7117025	G	A	0.387216	0.0101049
rs7358352	G	A	0.387216	0.0101049
rs16876882	A	G	0.649099	0.0101882
rs10279210	A	G	0.317291	0.0102068
rs7380706	A	G	0.290679	0.0102236
rs619145	A	C	0.332981	0.01024
rs622259	A	G	0.332981	0.01024
rs635029	A	G	0.332981	0.01024
rs704228	A	G	0.337821	0.0102514
rs2240135	C	A	-0.324998	0.0102827
rs4239149	A	G	0.324958	0.0103315
rs799912	G	A	0.324958	0.0103315
rs9911630	G	A	0.324958	0.0103315
rs9912203	A	G	0.324958	0.0103315
rs6763438	G	A	-0.378437	0.010337
rs7614762	G	A	-0.378437	0.010337
rs2298861	A	G	0.331931	0.0103399
rs2298862	G	A	0.331931	0.0103399
rs3736258	A	G	0.303827	0.0103443
rs7602301	A	G	0.385346	0.0103471
rs6646	A	G	0.362144	0.0103596
rs10274756	A	G	0.321053	0.0103803
rs10488512	A	G	0.321053	0.0103803
rs2269727	A	C	0.321053	0.0103803
rs2301559	G	A	0.321053	0.0103803
rs4644173	G	A	0.321053	0.0103803
rs6956431	G	A	0.321053	0.0103803
rs7784248	G	A	0.321053	0.0103803
rs7802788	G	A	0.321053	0.0103803
rs16940	G	A	0.323652	0.0103913
rs16942	G	A	0.323652	0.0103913
rs12614700	G	A	-0.525155	0.0103969
rs6696840	G	A	-0.313112	0.0104425
rs12139196	A	C	0.363157	0.0104449
rs12204969	G	A	-0.43715	0.0104671
rs12259027	A	G	0.41641	0.0104686
rs2477569	C	A	0.33057	0.0105402
rs604716	A	G	0.33057	0.0105402
rs12059980	C	A	-0.69239	0.0105776
rs976620	A	C	0.340458	0.0106189
rs455055	C	A	0.331999	0.0107015
rs2974225	A	G	-0.406869	0.0107428
rs9584562	G	A	-0.311948	0.0107473
rs11690963	G	A	-0.285072	0.0108586
rs2246287	G	C	0.32022	0.0108826
rs227580	G	A	0.32022	0.0108826
rs227584	C	A	0.32022	0.0108826
rs3826412	G	A	0.32022	0.0108826
rs7214540	G	A	0.32022	0.0108826
rs11250119	A	G	0.330118	0.0110067
rs10426753	G	A	-0.324315	0.0110372
rs4078141	A	G	0.314645	0.0111133
rs4841548	G	A	0.365771	0.0111433
rs10075586	G	A	-0.381073	0.0111793
rs17078320	G	A	-0.381073	0.0111793
rs7993278	G	A	-0.282009	0.011213
rs13028842	G	A	0.31463	0.0112163
rs975978	G	A	-0.300762	0.0112439
rs3826312	G	A	0.441795	0.0113454
rs4512319	A	G	0.324068	0.011402
rs581152	G	A	0.342848	0.0114128
rs690606	A	G	0.342848	0.0114128
rs1432910	G	A	0.280451	0.0115404
rs11040387	A	G	0.401001	0.0115638
rs6988649	A	G	0.320872	0.0115786
rs4701131	G	A	0.292006	0.011681
rs2181080	A	G	0.290466	0.0117186
rs7332	G	A	0.290466	0.0117186
rs11883241	A	G	0.289201	0.0117585
rs9384740	G	A	0.271104	0.0117837
rs1374325	A	G	0.314758	0.0118117
rs1786175	A	G	0.269911	0.0118561
rs470192	A	G	0.269911	0.0118561
rs491973	G	A	0.269911	0.0118561
rs528736	G	A	0.269911	0.0118561
rs550435	A	G	0.269911	0.0118561
rs679581	G	A	0.269911	0.0118561
rs11927763	G	A	0.440654	0.0118704
rs4452177	G	A	0.396524	0.0119453
rs11061158	A	C	-0.307971	0.0120573
rs13162707	G	A	0.307105	0.0121205
rs6583826	A	G	0.275856	0.0122078
rs275259	A	G	0.342661	0.0122131
rs17177336	A	G	-0.473026	0.0122796
rs7811873	A	G	0.317837	0.012294
rs4950361	A	G	0.326785	0.0124051
rs17411119	G	A	0.334712	0.0124456
rs9659997	G	A	-0.283269	0.0125296
rs1968753	A	G	-0.360854	0.012551
rs2302719	A	C	-0.360854	0.012551
rs3756193	G	A	0.290484	0.0125914
rs9941639	A	C	0.402193	0.0125958
rs10228800	C	A	0.30916	0.0126003
rs1063243	C	A	0.30916	0.0126003
rs12530646	A	G	0.30916	0.0126003
rs12540565	C	A	0.30916	0.0126003
rs12666179	A	G	0.30916	0.0126003
rs13245393	G	A	0.30916	0.0126003
rs17164275	G	A	0.30916	0.0126003
rs1859037	A	G	0.30916	0.0126003
rs1859113	G	A	0.30916	0.0126003
rs2282971	G	A	0.30916	0.0126003
rs2282972	A	G	0.30916	0.0126003
rs2299232	C	A	0.30916	0.0126003
rs2299238	A	G	0.30916	0.0126003
rs2888851	A	G	0.30916	0.0126003
rs3753108	C	A	0.30916	0.0126003
rs415	A	G	0.30916	0.0126003
rs417	C	A	0.30916	0.0126003
rs4729015	A	C	0.30916	0.0126003
rs6465344	A	G	0.30916	0.0126003
rs6942649	G	A	0.30916	0.0126003
rs6944591	G	A	0.30916	0.0126003
rs6952389	G	A	0.30916	0.0126003
rs6964587	A	C	0.30916	0.0126003
rs7781221	G	A	0.30916	0.0126003
rs7789492	A	G	0.30916	0.0126003
rs7797369	C	A	0.30916	0.0126003
rs7805077	G	A	0.30916	0.0126003
rs7811564	G	A	0.30916	0.0126003
rs926192	A	C	0.30916	0.0126003
rs9784993	A	G	0.30916	0.0126003
rs9785013	A	G	0.30916	0.0126003
rs10250685	G	A	-0.339653	0.012638
rs10953329	G	A	-0.339653	0.012638
rs3757460	G	A	-0.339653	0.012638
rs4148866	A	G	-0.268081	0.012647
rs2022499	C	A	-0.313004	0.0126929
rs628299	G	A	0.297017	0.012715
rs7781597	G	A	0.324935	0.0127384
rs2123060	G	A	-0.312993	0.0127393
rs2600487	A	G	-0.312993	0.0127393
rs4266373	G	A	0.313316	0.0127637
rs2240134	A	G	-0.315431	0.0128047
rs4793230	C	A	0.314395	0.0128068
rs10519566	G	A	0.288195	0.0128237
rs864061	A	G	0.336611	0.0128581
rs3858543	A	G	-0.273617	0.012865
rs836692	A	G	-0.358215	0.0128944
rs1045280	G	A	0.348955	0.0129495
rs168109	G	A	0.294047	0.0130137
rs1867015	A	C	0.272672	0.0130239
rs2339853	G	A	-0.362669	0.0130542
rs6472073	C	A	0.279054	0.0130905
rs799917	A	G	0.315351	0.0131064
rs11882232	G	A	-0.284203	0.0131153
rs7931982	G	A	0.434815	0.013171
rs734248	A	G	-0.338289	0.0131936
rs11023203	A	G	-0.29253	0.0132324
rs9525356	A	G	0.437541	0.0132832
rs2666212	A	G	0.354131	0.0133201
rs1632649	A	G	-0.297423	0.0133208
rs598746	A	G	-0.304904	0.0133491
rs7143804	G	A	0.291602	0.0134199
rs9357004	A	G	0.286862	0.0134332
rs17819377	A	G	-0.293235	0.0135035
rs2275954	A	G	-0.305727	0.0135408
rs658624	G	A	-0.320771	0.0136042
rs2259571	C	A	-0.293749	0.0136168
rs2260000	G	A	-0.293749	0.0136168
rs2736171	G	A	-0.293749	0.0136168
rs2736172	A	G	-0.293749	0.0136168
rs2844472	G	A	-0.293749	0.0136168
rs2844475	A	G	-0.293749	0.0136168
rs2844477	G	A	-0.293749	0.0136168
rs2857697	A	G	-0.293749	0.0136168
rs763173	A	C	0.342846	0.0136231
rs4937154	G	A	0.303546	0.0137018
rs1677091	A	C	0.317959	0.0137728
rs7533981	G	A	-0.280521	0.0138157
rs10518251	A	G	-0.310791	0.0138309
rs1136267	C	A	0.304284	0.0138369
rs1250116	A	G	-0.365428	0.0138432
rs1680032	A	G	-0.365428	0.0138432
rs1732115	A	G	-0.365428	0.0138432
rs3817604	A	G	-0.365428	0.0138432
rs730830	A	G	-0.365428	0.0138432
rs884421	G	A	-0.365428	0.0138432
rs10847352	A	G	0.293523	0.0138711
rs9679409	A	G	-0.334957	0.0138974
rs10937158	G	A	-0.293941	0.0139223
rs1132776	G	A	-0.293941	0.0139223
rs2292998	G	A	-0.293941	0.0139223
rs2313212	G	A	-0.293941	0.0139223
rs4148571	C	A	-0.293941	0.0139223
rs4148575	G	A	-0.293941	0.0139223
rs4148579	G	A	-0.293941	0.0139223
rs4148585	G	A	-0.293941	0.0139223
rs6443924	G	A	-0.293941	0.0139223
rs6443926	C	A	-0.293941	0.0139223
rs6800217	G	A	-0.293941	0.0139223
rs6802849	C	A	-0.293941	0.0139223
rs869417	G	A	-0.293941	0.0139223
rs939336	G	A	-0.293941	0.0139223
rs939337	C	G	-0.293941	0.0139223
rs939338	A	G	-0.293941	0.0139223
rs986522	C	G	0.280183	0.0139367
rs10487164	A	G	0.382786	0.0139817
rs476848	C	A	0.382786	0.0139817
rs540058	G	A	0.382786	0.0139817
rs12635960	A	G	-0.259038	0.013993
rs1275742	G	A	0.374285	0.0140148
rs2961019	A	C	0.310601	0.0140329
rs6564851	A	C	0.285544	0.014049
rs7075375	A	G	0.318691	0.0140613
rs2235498	A	G	0.367174	0.0141092
rs10052184	A	G	0.284136	0.0142201
rs3892909	G	A	0.284136	0.0142201
rs12950616	A	G	-0.379215	0.0142363
rs7645524	C	A	-0.32352	0.0142407
rs9812883	G	A	-0.267029	0.0142571
rs1234380	G	A	0.317854	0.0143
rs4753196	A	C	0.293605	0.0144163
rs2101613	A	G	0.289546	0.0144705
rs1879888	G	A	-0.283378	0.0144912
rs10399785	G	A	-0.285848	0.014519
rs12795774	A	G	-0.318562	0.014533
rs481296	G	A	-0.318562	0.014533
rs484262	G	A	-0.318562	0.014533
rs2269144	C	A	-0.293952	0.014549
rs1010639	C	G	0.316446	0.0145505
rs1456	G	A	0.291477	0.014596
rs6994872	A	C	0.291477	0.014596
rs11555053	A	G	0.432725	0.0146918
rs17216041	A	G	0.432725	0.0146918
rs2010506	A	G	0.432725	0.0146918
rs1054190	A	G	-0.531383	0.0147535
rs3094092	A	G	0.502848	0.0147628
rs3129996	A	C	0.502848	0.0147628
rs3130000	A	G	0.502848	0.0147628
rs3132587	A	G	0.502848	0.0147628
rs3132611	G	A	0.502848	0.0147628
rs12425122	A	G	-0.413896	0.0148941
rs7961005	G	A	-0.413896	0.0148941
rs838916	A	C	0.290271	0.0148942
rs1948721	A	G	-0.286229	0.0150205
rs3094093	A	T	0.583866	0.0150723
rs7300549	A	G	-0.355646	0.0150815
rs7219486	A	G	-0.332703	0.0151592
rs9347182	G	A	0.270301	0.01519
rs13390932	G	A	0.327372	0.0152419
rs13292648	C	A	0.286047	0.0153539
rs12293923	A	G	0.390582	0.015376
rs10159394	A	G	-0.276147	0.0154161
rs4515815	G	A	-0.276147	0.0154161
rs3128847	A	G	-0.439606	0.0154291
rs3131024	A	G	-0.439606	0.0154291
rs600231	G	A	0.29016	0.0154609
rs204899	A	G	0.419511	0.0155298
rs10902952	A	C	0.310784	0.0155379
rs1374326	A	G	0.3276	0.0156312
rs1265923	G	A	-0.385313	0.0156497
rs10821629	G	A	-0.289036	0.0156891
rs10821633	A	G	-0.289036	0.0156891
rs3922641	G	A	0.281186	0.015826
rs17558352	A	G	0.256877	0.0159061
rs12333245	A	G	0.412154	0.0159356
rs204896	A	G	0.412154	0.0159356
rs2269429	A	G	0.412154	0.0159356
rs439844	A	G	0.412154	0.0159356
rs8052539	G	A	0.345224	0.0160092
rs7734	A	G	0.307835	0.0160123
rs2427307	A	G	0.326293	0.0160355
rs580016	G	A	-0.425593	0.0160359
rs10219183	A	C	-0.328853	0.016047
rs6459913	G	A	-0.314381	0.0160691
rs1048889	A	G	-0.471767	0.0160995
rs34831139	A	C	-0.471767	0.0160995
rs7309187	A	G	-0.471767	0.0160995
rs7962908	A	G	-0.471767	0.0160995
rs4963867	G	A	0.285801	0.0161934
rs1920383	G	A	-0.28739	0.0162593
rs3790083	G	A	0.280025	0.0163376
rs6872375	G	A	0.261878	0.016382
rs11632233	C	A	0.283583	0.016445
rs4693623	G	A	-0.298837	0.0164913
rs957617	G	A	-0.288465	0.0165437
rs9295006	G	A	-0.295415	0.0165474
rs4245318	A	C	0.312354	0.0165599
rs517201	A	G	0.319128	0.0166092
rs580852	G	A	0.319128	0.0166092
rs2555687	A	G	-0.395061	0.016653
rs7733389	A	G	0.268776	0.016703
rs7342064	A	G	0.298427	0.0167317
rs7897283	C	A	0.298427	0.0167317
rs997318	A	G	-0.315534	0.0167722
rs2236459	G	A	-0.260923	0.0167884
rs6509887	G	A	-0.391365	0.0167929
rs7749170	A	G	-0.293269	0.0168505
rs13072132	G	A	0.293378	0.0168533
rs17303841	G	A	0.412902	0.016854
rs4573177	G	A	-0.287007	0.0169229
rs2268684	G	A	0.323609	0.0169441
rs12120962	A	G	0.299275	0.0170038
rs12127400	A	G	0.299275	0.0170038
rs7512495	A	G	0.299275	0.0170038
rs4880807	A	G	0.288815	0.0170224
rs11655932	G	A	-0.487543	0.0170232
rs1544398	A	G	0.297438	0.0170539
rs4938984	A	G	0.297438	0.0170539
rs830132	G	A	-0.325275	0.0170618
rs11213824	A	G	-0.281831	0.0170707
rs9667144	G	A	-0.277576	0.0171112
rs4074426	G	A	0.304164	0.0171627
rs1291169	G	A	0.316441	0.0173221
rs2249849	A	G	-0.30364	0.017349
rs2259992	A	G	-0.30364	0.017349
rs2842936	A	G	-0.286161	0.0174293
rs938226	A	G	0.354219	0.0174452
rs2061690	A	G	0.273263	0.0174735
rs6699043	G	A	0.273263	0.0174735
rs705094	A	G	0.273263	0.0174735
rs169496	A	G	0.409475	0.0174766
rs13185834	A	C	0.331533	0.0174976
rs3808518	A	C	-0.270231	0.0175008
rs835342	G	A	0.284706	0.0175122
rs2159359	A	C	-0.313198	0.0175437
rs772655	A	G	-0.273008	0.0175921
rs17005544	A	G	0.370556	0.017617
rs236855	G	A	0.268118	0.0176569
rs13166213	G	A	0.264608	0.0176855
rs7301915	A	G	0.279041	0.0177396
rs7636827	G	A	-0.292989	0.017769
rs808860	G	A	0.293494	0.0178044
rs1884064	G	A	-0.462119	0.0178181
rs4735972	C	A	-0.286574	0.0178211
rs10786366	G	A	0.361337	0.0178413
rs10797649	A	C	-0.266235	0.0178443
rs10253909	C	A	-0.278396	0.0178542
rs2109302	G	A	-0.278396	0.0178542
rs9469220	A	G	-0.27616	0.017933
rs17324968	G	A	0.485365	0.0179665
rs4979863	A	G	-0.292234	0.0179812
rs13056375	A	G	0.32089	0.0180085
rs11177752	C	A	0.332855	0.0181203
rs10860534	G	A	-0.536608	0.0181818
rs11110142	A	G	-0.536608	0.0181818
rs11110295	G	A	-0.536608	0.0181818
rs656736	G	A	0.300746	0.0182514
rs4450156	A	G	-0.292753	0.0182945
rs10040637	G	A	0.261524	0.0182948
rs3734110	A	G	0.261524	0.0182948
rs3734111	A	G	0.261524	0.0182948
rs7147255	A	G	-0.496527	0.0183401
rs471360	A	G	0.363253	0.0183757
rs1402002	G	A	-0.285699	0.0183768
rs1533682	G	A	-0.285699	0.0183768
rs1533684	G	A	-0.285699	0.0183768
rs2037379	G	A	-0.285699	0.0183768
rs2313217	G	A	-0.285699	0.0183768
rs2872249	A	T	-0.285699	0.0183768
rs9858774	A	G	-0.285699	0.0183768
rs6685251	G	A	0.290468	0.0183848
rs457372	A	G	-0.302456	0.0183984
rs4975596	G	A	-0.278238	0.0184144
rs763263	A	G	0.384709	0.0184543
rs11127323	A	G	0.267539	0.0184988
rs9391858	G	A	-0.345871	0.0185436
rs2040433	G	A	0.333197	0.0185527
rs11249617	A	C	-0.363246	0.0186681
rs17000211	A	G	-0.317904	0.0186879
rs5767553	A	C	-0.262253	0.0187531
rs12438077	G	A	0.285531	0.0188071
rs2120108	C	A	0.285531	0.0188071
rs8036703	G	A	0.285531	0.0188071
rs1409128	A	C	0.29193	0.0188748
rs6693503	A	G	-0.266405	0.0188956
rs533810	G	A	0.304817	0.0189227
rs12680363	G	A	-0.442306	0.0189737
rs3775905	G	A	0.278486	0.0190288
rs10772331	G	A	0.30843	0.019115
rs4739045	A	C	-0.273318	0.0191261
rs830138	G	A	-0.330561	0.0191479
rs10853730	A	G	0.325114	0.0192377
rs6932682	G	A	-0.335149	0.0192949
rs10860532	G	A	-0.535553	0.0193137
rs12588074	A	G	-0.435733	0.0193663
rs9380610	A	C	-0.283736	0.0193794
rs1167726	C	A	-0.406921	0.0194298
rs11100615	G	A	0.41808	0.0195557
rs7597939	A	G	0.266709	0.0195946
rs10879943	G	A	-0.288935	0.0196249
rs7168424	C	A	-0.274728	0.0196307
rs2399971	G	A	-0.300859	0.0196523
rs4748040	A	G	-0.300859	0.0196523
rs2022498	A	C	-0.311044	0.0197337
rs7318623	A	C	-0.311296	0.0198814
rs8049572	C	A	-0.26665	0.0199298
rs4782004	C	A	0.267863	0.0200652
rs11263687	A	C	0.269605	0.0200757
rs11784798	A	G	0.26546	0.0202676
rs10781563	G	A	-0.275617	0.0203059
rs2339929	A	G	-0.376099	0.0203904
rs8192946	A	G	-0.346831	0.0204487
rs1345058	G	A	0.254963	0.0204634
rs6940825	G	A	0.254963	0.0204634
rs10949787	A	G	0.49245	0.0204678
rs1047910	A	G	-0.285677	0.0205091
rs9478125	G	A	-0.285677	0.0205091
rs1538816	A	G	0.256221	0.0205202
rs17586966	G	A	0.5441	0.0205473
rs9550179	G	A	-0.269281	0.0206356
rs11808193	G	A	0.321892	0.0207004
rs3898352	A	G	-0.284225	0.0207938
rs1288685	A	G	0.314106	0.0208039
rs11187076	G	A	-0.257551	0.0208127
rs7078243	A	C	-0.257551	0.0208127
rs830134	G	A	-0.31569	0.0208236
rs11783765	A	C	-0.317505	0.0209451
rs3757915	A	G	-0.317505	0.0209451
rs3757916	A	G	-0.317505	0.0209451
rs7645550	A	G	0.278618	0.0209496
rs10896015	A	G	0.306272	0.0209714
rs12270054	A	G	0.306272	0.0209714
rs790125	G	A	-0.259288	0.0209821
rs752498	A	G	0.27662	0.0209865
rs6558394	G	A	-0.247632	0.0210422
rs2652768	A	G	0.265599	0.0211114
rs12872598	G	A	-0.284781	0.0212374
rs7034554	G	A	-0.295048	0.0212439
rs500422	A	C	0.270175	0.021247
rs10489966	C	A	-0.251201	0.0212711
rs4652733	A	G	-0.251201	0.0212711
rs10277943	C	A	0.557431	0.0212729
rs720988	A	G	0.303889	0.0212837
rs248694	A	G	0.295118	0.021291
rs4757348	G	A	0.31485	0.0213013
rs9585723	C	A	0.461857	0.0213137
rs2394888	A	G	0.317141	0.0214896
rs4572916	C	A	-0.368464	0.021496
rs17648337	A	G	-0.446951	0.0215014
rs17818203	G	A	-0.281559	0.0215034
rs10511395	A	C	-0.461719	0.021508
rs1054191	A	G	-0.461719	0.021508
rs11929668	C	G	-0.461719	0.021508
rs10788571	A	G	0.24646	0.0215193
rs2180713	A	G	0.264809	0.0215207
rs3767138	A	G	0.370265	0.02153
rs9871881	G	A	0.297067	0.0215603
rs16942632	G	A	-0.419658	0.0215875
rs1883100	A	G	0.332497	0.0216416
rs11932623	G	A	0.60085	0.0216848
rs777709	G	A	0.27593	0.0217863
rs6061231	A	C	0.320318	0.0219828
rs3006195	C	A	-0.287413	0.0219829
rs4716360	G	A	-0.287413	0.0219829
rs12596741	A	G	0.289487	0.0220023
rs3818624	A	G	0.375159	0.0220502
rs634451	A	C	-0.260034	0.0220514
rs9295016	C	A	-0.262637	0.0220898
rs12213087	A	G	0.34523	0.0221015
rs2448012	A	G	-0.29331	0.0221333
rs3778141	A	G	-0.29331	0.0221333
rs6737221	A	C	0.323971	0.0221816
rs17587	A	G	0.263443	0.0222474
rs9276909	A	G	0.263443	0.0222474
rs1974708	A	G	-0.332488	0.0222794
rs3828903	A	G	0.263465	0.0224517
rs3828912	A	C	0.263465	0.0224517
rs3828914	A	G	0.263465	0.0224517
rs9267404	C	A	0.263465	0.0224517
rs6809020	G	A	-0.287833	0.0225421
rs503532	A	G	0.281187	0.0225553
rs693249	G	A	0.327314	0.0225661
rs12564800	C	A	-0.272892	0.0226773
rs1190344	A	G	0.323849	0.0226989
rs2982396	G	A	-0.25401	0.0227168
rs10788579	C	A	0.245694	0.0227179
rs7524881	G	A	0.361076	0.0227323
rs1245775	G	A	0.339234	0.0227549
rs11163291	G	A	0.318195	0.0227647
rs11630918	A	G	-0.258615	0.0227808
rs2105300	G	A	0.245124	0.022797
rs2153666	A	G	0.245124	0.022797
rs6490331	A	C	0.245124	0.022797
rs6490332	A	G	0.245124	0.022797
rs9508168	A	G	0.245124	0.022797
rs6723319	G	A	0.436977	0.0228258
rs2164272	C	A	-0.26182	0.0231223
rs3808513	C	A	-0.26182	0.0231223
rs9264967	G	A	0.450773	0.0231272
rs16942628	G	A	-0.412356	0.0231664
rs16942667	G	A	-0.412356	0.0231664
rs2303616	A	G	-0.412356	0.0231664
rs2305899	G	A	-0.412356	0.0231664
rs7974974	A	G	-0.412356	0.0231664
rs12206077	A	G	0.334109	0.0231851
rs1419635	G	A	0.334109	0.0231851
rs9405124	G	A	0.334109	0.0231851
rs5993954	A	G	0.382472	0.0232117
rs1793949	A	G	0.271649	0.0232712
rs10835128	A	C	0.336444	0.0233012
rs9925824	A	G	-0.308447	0.0233303
rs4148557	G	A	-0.269713	0.0233523
rs4148564	A	G	-0.269713	0.0233523
rs6443928	A	G	-0.269713	0.0233523
rs10773397	A	G	0.247148	0.0234041
rs10785408	G	A	0.249669	0.023419
rs1634112	G	A	0.271358	0.0234223
rs2353591	G	A	0.30436	0.0234327
rs12989842	G	A	-0.351445	0.0234489
rs6545222	G	A	-0.351445	0.0234489
rs6729507	A	C	-0.351445	0.0234489
rs925228	A	G	-0.351445	0.0234489
rs10932782	G	A	-0.266327	0.0234843
rs1863704	A	G	-0.266327	0.0234843
rs3731867	A	G	-0.266327	0.0234843
rs3770214	A	G	-0.266327	0.0234843
rs4674308	A	C	-0.266327	0.0234843
rs7574429	A	C	-0.266327	0.0234843
rs11631921	A	G	0.307378	0.023562
rs7598641	G	A	0.304427	0.0236673
rs7140309	G	A	0.267316	0.0236726
rs2017179	A	G	0.28022	0.0237408
rs3813199	A	G	-0.422622	0.0237636
rs2764077	A	G	-0.240818	0.0238115
rs10520847	C	A	0.41464	0.0238674
rs13176126	A	C	0.41464	0.0238674
rs17355509	A	G	0.316079	0.0239686
rs6686480	A	G	0.316079	0.0239686
rs3016014	G	A	0.304076	0.0239776
rs4664334	A	G	0.2528	0.0239944
rs2844480	A	G	-0.303043	0.0240603
rs2712102	A	G	-0.325004	0.0241274
rs307896	A	G	-0.305117	0.0241615
rs17644406	G	A	0.234237	0.0241872
rs6871272	A	G	0.243071	0.0242048
rs10446786	G	A	-0.279565	0.0242138
rs10908445	A	G	0.26013	0.0242191
rs17564063	A	G	-0.269478	0.0242772
rs6952341	A	C	0.331814	0.0243008
rs550201	A	C	0.30669	0.0243024
rs3824735	C	A	0.276085	0.0243058
rs2057726	G	A	0.443801	0.0243122
rs7662817	A	G	-0.464497	0.024342
rs1281958	A	C	0.269986	0.024389
rs4759523	A	G	-0.247573	0.0243933
rs9326132	C	A	-0.274471	0.0243995
rs10792447	A	G	-0.243608	0.0244197
rs10897529	G	A	-0.243608	0.0244197
rs561895	G	A	-0.243608	0.0244197
rs17598589	A	G	0.348987	0.0244279
rs2120485	C	A	0.348987	0.0244279
rs10143703	C	A	0.264381	0.024466
rs2255591	A	G	0.264381	0.024466
rs2273629	G	A	0.264381	0.024466
rs11634320	A	C	0.336798	0.0244804
rs792040	A	G	0.290805	0.0245099
rs12207432	A	G	-0.313727	0.0246044
rs2026634	G	A	-0.313727	0.0246044
rs4140446	G	A	-0.313727	0.0246044
rs761727	G	A	-0.313727	0.0246044
rs7767196	G	A	-0.313727	0.0246044
rs9359858	A	G	-0.313727	0.0246044
rs9359861	A	G	-0.313727	0.0246044
rs7100728	A	G	-0.447679	0.0246552
rs4432908	A	G	0.32033	0.0247568
rs6555855	G	A	0.32033	0.0247568
rs6864818	A	G	0.32033	0.0247568
rs9135	G	A	0.256233	0.0247647
rs3124088	G	A	-0.321677	0.0247856
rs10906418	A	G	-0.42099	0.0247859
rs7810884	A	G	0.327456	0.0248962
rs10132160	A	G	0.357098	0.0249283
rs10140498	G	A	0.357098	0.0249283
rs1815262	G	A	0.357098	0.0249283
rs7154538	A	G	0.357098	0.0249283
rs942022	G	A	0.357098	0.0249283
rs3817346	G	A	-0.301962	0.0249515
rs3817348	A	G	-0.301962	0.0249515
rs3817349	A	C	-0.301962	0.0249515
rs7705543	G	A	0.262518	0.0249521
rs9275596	G	A	0.266214	0.0249751
rs11139732	A	G	0.354904	0.0249988
rs7192563	A	G	-0.474594	0.0250034
rs1949884	G	A	0.316241	0.0250175
rs12909292	A	C	0.284655	0.0250275
rs6773671	C	A	0.372316	0.0250655
rs10508462	C	A	-0.282068	0.0252148
rs4748035	A	G	-0.282068	0.0252148
rs1124999	C	A	0.260582	0.0252666
rs6940237	A	G	0.260582	0.0252666
rs7746807	C	A	0.260582	0.0252666
rs9379843	A	G	0.260582	0.0252666
rs10765805	G	A	-0.273015	0.0253024
rs7396562	A	C	-0.370151	0.0253165
rs17058538	A	C	0.369346	0.025319
rs12944462	C	A	0.276453	0.0254688
rs6503721	A	G	0.276453	0.0254688
rs7218454	A	G	0.276453	0.0254688
rs10847386	G	A	0.276135	0.0254691
rs10847387	A	G	0.276135	0.0254691
rs772654	C	A	-0.248578	0.0255568
rs2412132	A	G	0.289071	0.0255765
rs647026	A	G	-0.305778	0.0255794
rs7947952	A	G	0.259213	0.0256099
rs1043441	A	G	-0.266647	0.0256951
rs2072798	A	G	-0.266647	0.0256951
rs1060584	G	A	0.26429	0.0257118
rs2231928	A	G	0.26429	0.0257118
rs7614412	A	C	0.26429	0.0257118
rs4675250	G	A	-0.284836	0.0259919
rs7200005	A	G	0.270911	0.0259924
rs11145917	A	G	-0.256657	0.0261061
rs2001483	A	G	-0.2453	0.026114
rs7943044	A	G	0.395179	0.0261413
rs766956	A	G	-0.275959	0.0262844
rs1784220	A	C	0.292175	0.0263822
rs325154	G	A	0.294004	0.0264108
rs459358	A	G	0.294004	0.0264108
rs747860	A	G	0.415228	0.0264199
rs12158335	C	A	0.356656	0.0264587
rs11642176	A	C	-0.334797	0.0264587
rs4384275	A	G	-0.283519	0.0265574
rs2647012	A	G	0.270135	0.0265832
rs7317997	G	A	0.281152	0.0266095
rs8119865	G	A	0.578064	0.0266641
rs2673748	G	A	0.286697	0.0267141
rs7215432	A	G	0.325756	0.0267247
rs958648	A	G	-0.276395	0.0267366
rs1055816	G	A	-0.257713	0.0267383
rs2278530	G	A	-0.257713	0.0267383
rs4674321	G	A	-0.257713	0.0267383
rs492400	G	A	-0.257713	0.0267383
rs523396	A	C	-0.257713	0.0267383
rs611203	G	A	-0.257713	0.0267383
rs612874	A	G	-0.257713	0.0267383
rs3743753	G	A	-0.276713	0.026759
rs4474733	A	C	0.308204	0.0267981
rs11786637	G	A	-0.33295	0.0268436
rs4874100	A	G	-0.33295	0.0268436
rs13252406	G	A	0.250651	0.0268812
rs11048434	A	G	-0.26815	0.0269462
rs12325615	A	G	-0.289552	0.0269833
rs12220781	A	G	0.279644	0.0269838
rs4880503	C	A	-0.307062	0.02706
rs1355562	A	C	-0.25181	0.0271489
rs7462934	A	G	-0.414311	0.0271781
rs2731307	G	A	0.273793	0.0272344
rs2731313	G	A	0.273793	0.0272344
rs6458146	G	A	-0.248028	0.0273345
rs2335407	A	G	0.261586	0.0273494
rs7531728	A	C	0.261586	0.0273494
rs7553195	G	A	0.261586	0.0273494
rs3887427	A	G	-0.519062	0.0273525
rs7307415	G	A	-0.519062	0.0273525
rs1402599	A	G	0.264444	0.0273672
rs524492	A	G	0.264444	0.0273672
rs734181	C	G	0.325413	0.0273957
rs614035	G	A	-0.298366	0.0275158
rs663149	G	A	-0.298366	0.0275158
rs663889	G	A	-0.298366	0.0275158
rs677447	G	A	-0.298366	0.0275158
rs9985044	G	A	-0.23839	0.0275197
rs875886	A	G	0.238689	0.0275287
rs6565703	A	C	0.362197	0.0275584
rs6565705	G	A	0.362197	0.0275584
rs7223862	G	A	0.362197	0.0275584
rs4528777	A	G	0.28251	0.0276343
rs503900	A	G	0.265755	0.0276495
rs2269145	A	G	-0.268999	0.0276787
rs10486362	A	G	0.41558	0.0276923
rs308495	A	C	-0.292835	0.0277145
rs1920388	A	G	-0.26058	0.0278172
rs4398428	G	A	-0.26058	0.0278172
rs3807758	A	C	-0.316881	0.0279201
rs6009275	G	A	0.281673	0.0280126
rs2524387	A	G	-0.273649	0.0280169
rs12498177	G	A	-0.296753	0.028024
rs7558738	G	A	0.274363	0.0280264
rs11779128	A	G	0.240751	0.0281105
rs6985307	A	G	0.240751	0.0281105
rs2038891	G	A	0.278463	0.0281316
rs6424853	A	G	0.278463	0.0281316
rs6674281	A	G	0.278463	0.0281316
rs533558	G	A	0.261846	0.0282108
rs9357723	G	A	0.266987	0.0282327
rs12403214	C	A	-0.271135	0.0282636
rs13163964	G	A	0.280915	0.02834
rs2820590	A	G	-0.304953	0.0283642
rs726407	A	G	-0.275082	0.028438
rs11774673	A	G	0.250808	0.0284529
rs4880494	G	A	0.273692	0.0284555
rs9463017	A	C	0.28788	0.0284871
rs7014346	A	G	-0.273213	0.028515
rs5757166	A	C	-0.264004	0.0285549
rs7274524	G	A	0.273461	0.0285665
rs1324502	G	A	-0.23816	0.0285785
rs7769554	G	A	-0.23816	0.0285785
rs922688	A	G	0.230734	0.0285955
rs3741311	G	A	0.252366	0.028639
rs8924	A	G	0.252366	0.028639
rs10074573	G	A	0.25782	0.0286523
rs4708497	G	A	-0.234895	0.0287427
rs2252578	A	G	-0.258844	0.02875
rs12633498	G	A	-0.346767	0.0287725
rs16838123	C	A	-0.346767	0.0287725
rs7610352	A	C	-0.346767	0.0287725
rs1256531	G	A	0.358641	0.0288324
rs13200360	A	C	-0.257931	0.0288937
rs7757988	A	G	-0.257931	0.0288937
rs9355132	A	G	-0.257931	0.0288937
rs11630557	G	A	0.266808	0.0288954
rs11639293	G	A	0.266808	0.0288954
rs4859512	A	G	-0.241848	0.028941
rs924684	A	G	-0.241848	0.028941
rs587926	C	A	0.33084	0.028947
rs1098782	G	A	-0.258945	0.0289746
rs11801716	A	G	-0.430184	0.0289827
rs1024446	A	G	-0.272244	0.0290025
rs2238658	G	A	-0.272244	0.0290025
rs912514	A	G	-0.285331	0.0290356
rs17156146	A	G	0.276391	0.0290625
rs708670	A	G	0.266345	0.0290783
rs838095	A	G	0.266345	0.0290783
rs838100	A	G	0.266345	0.0290783
rs1995650	A	G	0.241332	0.0290976
rs3094065	A	G	0.424966	0.0291278
rs3094631	G	A	0.424966	0.0291278
rs3129838	G	A	0.424966	0.0291278
rs9358087	G	A	-0.270248	0.0291426
rs1971043	G	A	0.321661	0.029157
rs9899514	G	A	0.321661	0.029157
rs9909852	A	G	0.321661	0.029157
rs7820576	A	G	0.259197	0.0292213
rs2442421	A	G	0.239255	0.0292746
rs1265115	A	C	-0.288271	0.0292784
rs10915600	C	A	-0.41057	0.0293969
rs3760341	C	A	0.347995	0.0295001
rs9833903	A	G	0.270837	0.0295744
rs4899308	G	A	0.314238	0.0296087
rs1044220	G	A	-0.298295	0.0296357
rs4128222	A	C	-0.431259	0.0296727
rs2044732	G	A	0.310539	0.0297946
rs720078	A	G	0.340838	0.029795
rs997447	G	A	0.340838	0.029795
rs12907353	A	G	-0.323131	0.0298055
rs12725602	G	A	0.27142	0.0298484
rs2477466	G	A	-0.303854	0.0298943
rs11709710	A	G	-0.344096	0.0299398
rs13263158	A	G	-0.342254	0.0299604
rs1538257	C	A	-0.302453	0.0299776
rs10200829	G	A	-0.393785	0.0300894
rs1925887	A	G	-0.256354	0.0301707
rs6965685	A	G	-0.291337	0.030172
rs6548281	A	G	0.389976	0.0302072
rs766330	C	A	-0.254157	0.0302609
rs7095632	A	G	-0.321131	0.0303097
rs7923021	A	G	-0.321131	0.0303097
rs4790689	A	C	0.302877	0.0303661
rs12137595	A	G	-0.40938	0.0304529
rs4780693	A	C	0.255591	0.0304557
rs6597266	A	G	-0.242376	0.0304676
rs4648441	A	C	-0.282293	0.0304995
rs17159924	G	A	0.292806	0.0305098
rs3766519	A	G	0.292806	0.0305098
rs3766520	A	G	0.292806	0.0305098
rs9562532	G	A	0.299777	0.0305309
rs12196723	A	G	-0.248135	0.030641
rs11714	G	A	0.475315	0.030654
rs2229579	A	G	0.475315	0.030654
rs3003329	G	A	0.475315	0.030654
rs719400	A	G	0.475315	0.030654
rs7644066	G	A	0.228987	0.0306616
rs10503418	A	G	0.259006	0.0307403
rs4782468	G	A	0.240611	0.0307886
rs1064395	A	G	0.377219	0.0308316
rs17533090	A	C	-0.318879	0.0308779
rs10943616	A	G	0.237313	0.0309316
rs1415310	A	G	0.237313	0.0309316
rs1861739	C	A	0.242965	0.03101
rs5769118	A	C	0.242965	0.03101
rs13169827	A	G	0.248721	0.0310104
rs13183423	G	A	0.248721	0.0310104
rs1587625	A	C	0.248721	0.0310104
rs1818121	G	A	0.248721	0.0310104
rs2652684	A	C	0.248721	0.0310104
rs397425	A	G	0.248721	0.0310104
rs434405	G	A	0.248721	0.0310104
rs1051168	A	C	0.326271	0.0310776
rs1819409	G	A	0.324325	0.0310837
rs3095301	G	A	-0.225724	0.031178
rs3095302	A	G	-0.225724	0.031178
rs17166665	A	G	-0.540828	0.0312605
rs4823603	G	A	0.272598	0.0312636
rs10229363	G	A	-0.292625	0.0312872
rs10233697	G	A	-0.292625	0.0312872
rs10281917	C	A	-0.292625	0.0312872
rs9361491	G	A	0.234436	0.0312995
rs7922745	G	A	-0.244424	0.0313308
rs1050745	A	G	-0.263329	0.0313363
rs16990001	A	G	-0.367583	0.0314034
rs13314595	A	G	-0.312607	0.0314067
rs4072520	A	C	-0.312607	0.0314067
rs9868373	G	A	0.290077	0.0314447
rs11576516	G	A	0.284971	0.0314624
rs11746515	A	G	0.238804	0.0314651
rs1447971	A	G	0.254841	0.0314967
rs12310185	A	G	-0.276464	0.0315226
rs12928193	A	G	-0.323744	0.0315346
rs11037953	A	C	0.276081	0.0315469
rs6696052	A	G	0.235239	0.0315766
rs6553201	G	A	0.413431	0.0316282
rs268691	G	A	-0.253391	0.0316413
rs8176199	C	A	0.301752	0.0316647
rs11870326	G	A	0.409409	0.0316768
rs7502403	G	A	0.350694	0.0317106
rs647596	C	A	0.27062	0.0317255
rs7188200	A	G	0.271983	0.0317296
rs10927627	G	A	-0.262367	0.0317439
rs2311975	G	A	-0.262367	0.0317439
rs6741132	G	A	0.277165	0.0317762
rs1978468	A	G	-0.307088	0.0318416
rs11076016	C	A	-0.258159	0.0319571
rs2647003	A	C	0.257132	0.0319574
rs2856725	G	A	0.257132	0.0319574
rs2858324	A	G	0.257132	0.0319574
rs6779517	A	G	0.2975	0.0320458
rs3131003	A	G	-0.222269	0.0321049
rs2874445	A	C	0.388049	0.0321358
rs1805731	G	A	0.264652	0.0322261
rs4875060	G	A	-0.323842	0.0322561
rs4875065	C	A	-0.323842	0.0322561
rs3795485	G	A	-0.230291	0.0322673
rs4243545	G	A	-0.316665	0.0322766
rs4898519	G	A	-0.316665	0.0322766
rs6927113	A	G	-0.229645	0.0323183
rs203861	A	G	0.255692	0.0323318
rs2071598	A	C	0.274056	0.0323428
rs2517451	G	A	0.394804	0.032373
rs2844649	A	G	0.394804	0.032373
rs3132572	G	A	0.394804	0.032373
rs242791	G	A	0.259825	0.0323822
rs13181401	G	A	0.271434	0.0324348
rs13182637	A	G	0.271434	0.0324348
rs2070844	A	G	0.271434	0.0324348
rs334363	C	A	0.256504	0.0324426
rs6738313	A	G	-0.257782	0.0325155
rs753812	A	G	0.353522	0.0325451
rs4735980	G	A	-0.272724	0.0326113
rs2494461	C	A	0.282359	0.0326837
rs2978263	A	G	-0.296421	0.0326904
rs6990642	A	C	-0.296421	0.0326904
rs7549251	G	A	0.258521	0.0326979
rs2445248	A	G	0.239075	0.03276
rs2427300	A	G	0.30465	0.0328368
rs6699129	A	G	-0.251655	0.0328612
rs7539775	G	A	0.269398	0.0329562
rs4710811	A	G	0.279584	0.0330039
rs7644852	G	A	0.283403	0.0330393
rs622863	A	G	0.254872	0.0330401
rs4926754	A	G	0.23555	0.0331655
rs12281162	G	A	0.361539	0.0331953
rs4545285	A	G	-0.273659	0.0332209
rs2114968	A	G	0.244714	0.0332712
rs4397290	G	A	0.338179	0.0333008
rs2159469	G	A	-0.422421	0.0333857
rs6901869	A	G	0.477782	0.0334344
rs4674305	G	A	-0.250816	0.0334644
rs6461233	A	G	-0.255905	0.0335527
rs3821031	A	G	-0.247688	0.0336027
rs6583813	A	G	0.26041	0.0336565
rs4346260	A	G	0.318409	0.0337272
rs1044269	G	A	0.348608	0.0337829
rs10742816	G	A	0.348608	0.0337829
rs4752839	A	G	0.348608	0.0337829
rs9666924	G	A	0.348608	0.0337829
rs2009453	G	A	0.260198	0.0337978
rs443759	G	A	0.294847	0.0338586
rs2228001	C	A	0.233907	0.0338671
rs1678272	G	A	0.277056	0.0338972
rs6915678	C	A	0.241646	0.0339052
rs4908443	A	G	0.271486	0.033913
rs2243532	G	A	-0.253152	0.0339547
rs12285155	A	G	0.268028	0.033966
rs17704630	A	G	-0.289451	0.0340104
rs2173946	A	G	-0.259453	0.0340287
rs147295	A	G	0.254833	0.0341062
rs10054323	A	G	0.270336	0.0341204
rs379464	A	G	0.476429	0.0341704
rs7501742	G	C	-0.264354	0.0342154
rs6721257	A	C	0.281044	0.0342359
rs10189479	A	C	-0.24065	0.0342418
rs10945440	A	G	-0.253195	0.0342435
rs6568644	A	G	-0.223703	0.0342658
rs34032759	A	G	-0.306081	0.0344584
rs1150711	G	A	-0.279751	0.0344809
rs7164529	A	G	0.249008	0.0345931
rs7540329	G	A	-0.271492	0.0346394
rs3749310	G	A	0.230189	0.0346427
rs3749311	C	A	0.230189	0.0346427
rs17750143	G	A	0.544312	0.0346665
rs2296370	A	G	0.246965	0.0346766
rs11629834	G	A	0.270109	0.034704
rs17402516	G	A	0.391027	0.0347087
rs7111575	A	G	0.279782	0.0347279
rs16893970	G	A	-0.276255	0.0347426
rs3755955	A	G	0.346619	0.0347627
rs12586502	A	G	-0.262731	0.0347678
rs1959471	G	A	-0.262731	0.0347678
rs4938762	A	G	-0.257838	0.0348686
rs12224894	A	G	-0.235429	0.0349238
rs7773548	A	G	-0.253614	0.0349289
rs4704077	A	G	0.275095	0.03497
rs7980566	A	G	0.370832	0.0349744
rs10051423	A	G	0.262355	0.0349832
rs13155521	G	A	-0.405126	0.0349947
rs6101284	G	A	0.304862	0.0350019
rs2211318	A	G	0.266948	0.0350285
rs10499911	G	A	-0.553063	0.0350287
rs2180080	A	G	0.261524	0.035113
rs1923366	G	A	0.244802	0.0351632
rs17462017	A	G	0.313276	0.035202
rs7169250	A	G	-0.25763	0.0352499
rs552130	G	A	0.226264	0.0352924
rs593525	G	A	0.226264	0.0352924
rs624273	G	A	0.226264	0.0352924
rs688862	G	A	0.226264	0.0352924
rs885948	G	A	-0.267827	0.0354961
rs7529595	A	G	0.263163	0.0355084
rs2853332	G	A	0.233196	0.0355242
rs6587061	A	G	0.311217	0.0355308
rs705529	A	G	0.429425	0.0355345
rs8064924	G	A	0.382558	0.0355942
rs8075072	A	G	0.382558	0.0355942
rs6002555	A	G	0.324899	0.0356117
rs1055055	A	G	-0.281052	0.0356204
rs7413966	G	A	-0.281052	0.0356204
rs7257917	C	A	0.507855	0.0356304
rs7831552	A	G	0.236731	0.0356527
rs2116941	A	C	-0.298392	0.0356549
rs1819819	A	G	-0.237796	0.0356866
rs3115395	G	A	-0.257445	0.035696
rs13251950	G	A	0.367355	0.0357061
rs4879788	G	A	-0.258222	0.0357995
rs4879801	A	G	-0.258222	0.0357995
rs1190335	A	G	0.286834	0.0359016
rs7273717	G	A	-0.30224	0.0359168
rs11712410	G	A	0.372309	0.0360263
rs17554850	G	A	0.372309	0.0360263
rs6953665	A	G	0.26528	0.0361058
rs3866543	C	A	0.261269	0.0361512
rs4722404	G	A	-0.239117	0.0361697
rs12829701	C	A	0.266712	0.0361761
rs2540950	A	G	0.274056	0.0361974
rs1565908	A	G	-0.242071	0.0362668
rs7570950	G	A	0.338358	0.036337
rs1858030	A	G	-0.266985	0.0363775
rs8073463	A	G	-0.266985	0.0363775
rs9271588	G	A	-0.247887	0.0363947
rs10907175	C	A	-0.454118	0.036456
rs2844701	G	A	0.38043	0.0366194
rs1599965	G	A	-0.238938	0.0366273
rs1426713	A	G	-0.416751	0.0367335
rs9501398	A	C	-0.416751	0.0367335
rs10491472	C	A	-0.357631	0.0367585
rs1132173	A	G	-0.286097	0.0367691
rs11651282	A	G	-0.269656	0.0367912
rs8064411	G	A	-0.269656	0.0367912
rs9894407	G	A	-0.269656	0.0367912
rs9899911	A	C	-0.269656	0.0367912
rs11048756	A	G	-0.386419	0.0368721
rs11048758	G	A	-0.386419	0.0368721
rs12410087	C	A	-0.3707	0.0368764
rs11636318	G	A	-0.305044	0.0368858
rs2294472	G	A	0.23514	0.0368885
rs2395352	G	A	0.23514	0.0368885
rs4947261	A	G	0.23514	0.0368885
rs7756467	C	A	0.23514	0.0368885
rs8104426	A	C	-0.299705	0.0370678
rs2235176	G	A	0.250139	0.0372322
rs2412781	G	A	-0.29013	0.0372502
rs11937228	A	G	-0.307297	0.0373752
rs11759011	A	G	0.270892	0.0373759
rs7213410	G	A	0.402517	0.0374135
rs3739435	A	G	0.247502	0.037467
rs12413724	A	C	-0.296658	0.0374776
rs9533333	G	A	0.271388	0.0375037
rs7539909	G	A	0.236249	0.0375681
rs4521985	A	G	-0.249728	0.0377102
rs6070694	A	G	0.363646	0.0377319
rs4920358	A	C	-0.296866	0.0377851
rs3823157	G	A	-0.302001	0.0379815
rs6901243	A	G	-0.302001	0.0379815
rs7773163	A	G	-0.302001	0.0379815
rs7237	A	G	0.310353	0.0380125
rs3923086	A	C	0.230563	0.0380448
rs10019920	A	G	-0.232551	0.0380731
rs4409627	A	G	0.249462	0.0380754
rs7253832	G	A	0.265759	0.038202
rs703065	G	A	-0.222192	0.0382299
rs464681	G	A	0.238687	0.0382618
rs9606	A	C	0.238687	0.0382618
rs1444976	G	A	0.316025	0.0383044
rs4674374	G	A	0.501513	0.0383104
rs343938	G	A	-0.362002	0.0383885
rs416737	A	G	0.342283	0.0384819
rs9366573	G	A	-0.2446	0.0385415
rs7349863	A	G	0.30668	0.0385544
rs9295805	A	G	0.30668	0.0385544
rs16867179	A	G	-0.339886	0.0386169
rs2844787	C	A	0.269696	0.0386431
rs4886791	A	G	-0.255169	0.0386511
rs7810512	C	A	0.30034	0.0387447
rs7259466	A	G	0.240178	0.0387695
rs444189	C	A	-0.256658	0.0388333
rs7814338	G	A	-0.364283	0.0388387
rs931127	G	A	0.250954	0.0388394
rs1618613	G	A	0.22931	0.0388627
rs2316795	C	A	-0.284491	0.038868
rs6697303	A	G	-0.236765	0.038889
rs9393690	A	T	0.242622	0.0389322
rs1872877	G	A	-0.236238	0.0389804
rs2046867	A	G	-0.269013	0.0391297
rs1192832	A	G	-0.265163	0.0391493
rs1616299	A	G	-0.265163	0.0391493
rs11769624	G	A	-0.299032	0.0391837
rs17319250	G	A	-0.299032	0.0391837
rs7302	A	C	-0.366186	0.0392279
rs2511380	C	A	0.333563	0.0392706
rs2511403	G	A	0.333563	0.0392706
rs10739778	C	A	0.237961	0.0393335
rs1005900	A	G	0.24818	0.0393732
rs6557826	G	A	0.24818	0.0393732
rs7490	G	A	0.24818	0.0393732
rs9275224	A	G	0.2501	0.0393938
rs9275245	A	G	0.2501	0.0393938
rs4131080	A	G	0.254149	0.0394134
rs2285803	A	G	0.232345	0.0394416
rs3094663	A	G	0.232345	0.0394416
rs3130454	G	A	0.232345	0.0394416
rs869958	G	A	0.248162	0.0394695
rs1885725	A	G	-0.24317	0.0394862
rs1361754	A	G	-0.236247	0.0395258
rs823082	A	G	-0.236247	0.0395258
rs2163996	G	A	0.252716	0.0395466
rs1800630	A	C	-0.292857	0.0395546
rs2285935	A	G	0.227146	0.0395816
rs4655330	A	G	-0.272348	0.0395923
rs1502758	G	A	-0.260642	0.0397071
rs4479748	G	A	-0.24883	0.0397269
rs3010348	A	G	0.251187	0.0398062
rs3013495	A	G	0.251187	0.0398062
rs2949833	A	G	0.252826	0.0398132
rs4708431	G	A	-0.24926	0.0398265
rs10504846	A	G	0.496654	0.0398841
rs10402506	G	A	-0.332988	0.0398929
rs7307064	C	A	-0.40382	0.0399172
rs7976409	A	G	-0.40382	0.0399172
rs1054888	G	A	-0.263417	0.0399346
rs7068023	G	A	-0.227143	0.0400339
rs2835574	A	C	-0.258485	0.0400905
rs2835575	G	A	-0.258485	0.0400905
rs838102	A	G	0.256372	0.0401002
rs4246740	A	G	0.244195	0.0401114
rs2542571	A	C	0.237939	0.0401237
rs10271174	G	A	0.261619	0.0401444
rs6465350	A	G	0.261619	0.0401444
rs6465353	C	A	0.261619	0.0401444
rs9656003	C	A	0.261619	0.0401444
rs1019757	A	G	0.299917	0.0401629
rs2241592	A	G	0.299917	0.0401629
rs3858792	A	G	-0.276725	0.0401974
rs10491246	G	A	0.33681	0.0402048
rs2303650	A	C	0.33681	0.0402048
rs6866194	G	A	0.33681	0.0402048
rs9314145	C	A	0.33681	0.0402048
rs1966961	A	C	0.237675	0.0405554
rs1892274	A	G	0.239182	0.0405811
rs1790374	A	C	0.478977	0.0405944
rs818009	G	A	0.275583	0.040716
rs12152570	A	G	0.263921	0.0407252
rs1532389	A	G	0.269591	0.0407851
rs10774340	A	G	0.314574	0.0408184
rs17579732	A	C	-0.300316	0.0408633
rs10476	G	A	0.268126	0.040872
rs10952840	A	G	0.268126	0.040872
rs1104878	A	C	0.268126	0.040872
rs7785025	G	A	0.268126	0.040872
rs11084849	A	G	0.253295	0.0408762
rs3922756	G	A	-0.243	0.0409145
rs11204	A	G	-0.26627	0.0409271
rs907396	C	A	0.246065	0.0409369
rs1869793	G	A	-0.522802	0.0409891
rs7606889	A	C	-0.522802	0.0409891
rs12542104	A	G	-0.235766	0.0410561
rs7795258	A	G	0.308698	0.0411555
rs2271593	A	G	0.479532	0.0411996
rs3764843	C	A	0.298279	0.0412923
rs4888616	A	C	-0.246029	0.0413573
rs1923738	A	G	-0.242669	0.0413682
rs7407	A	G	-0.244776	0.0413757
rs6760982	G	A	-0.249879	0.0413845
rs4926659	A	G	0.245711	0.0413849
rs924140	A	G	0.227178	0.0414778
rs10870112	G	A	0.27285	0.0415415
rs11686867	G	A	0.228694	0.0415584
rs2839508	A	G	0.248436	0.0415917
rs4920098	G	A	-0.239677	0.0416643
rs26873	A	G	0.249369	0.0416762
rs2602141	C	A	-0.281183	0.0417201
rs690367	G	A	-0.281183	0.0417201
rs10783425	G	A	0.229519	0.0417245
rs6421171	A	G	0.229519	0.0417245
rs11243164	G	A	-0.220572	0.041743
rs2274212	G	A	-0.220572	0.041743
rs7197319	A	C	-0.261005	0.041788
rs17080884	A	G	0.300441	0.0418193
rs1159277	G	A	-0.242361	0.0418201
rs3793202	A	G	0.355362	0.0419519
rs3809101	A	G	0.225986	0.0419635
rs7305016	A	G	0.2319	0.0419725
rs17135340	A	T	0.293676	0.0419943
rs8038471	A	G	-0.239832	0.0421283
rs3094111	A	G	0.302769	0.0421483
rs644287	A	G	0.238237	0.0421527
rs3761821	A	G	-0.251369	0.0421536
rs7864821	G	A	-0.251369	0.0421536
rs12908357	G	A	-0.261979	0.0421556
rs11860440	G	A	-0.295777	0.0421735
rs7190835	A	G	-0.264894	0.0421896
rs2490436	C	A	-0.245314	0.0422686
rs3763904	C	A	0.357285	0.0422803
rs763026	A	G	0.303659	0.0423102
rs9275659	A	C	0.303659	0.0423102
rs9275682	G	A	0.303659	0.0423102
rs9275686	A	G	0.303659	0.0423102
rs2844750	A	G	-0.249273	0.0423126
rs4713305	A	T	-0.249273	0.0423126
rs9261639	A	G	-0.249273	0.0423126
rs2271397	A	G	0.23746	0.0423167
rs17002737	A	G	0.393065	0.0423579
rs9992272	G	A	-0.294264	0.0423886
rs1265110	A	G	-0.326563	0.0424129
rs13028057	A	G	0.275779	0.0424455
rs1025996	A	G	0.499023	0.0424955
rs11102735	G	A	0.499023	0.0424955
rs11485106	A	G	0.499023	0.0424955
rs11803800	G	A	0.499023	0.0424955
rs17031647	G	A	0.499023	0.0424955
rs28564628	G	A	0.499023	0.0424955
rs6494623	A	G	0.22782	0.042513
rs10446782	A	G	0.254764	0.0425515
rs10786052	A	G	-0.222243	0.0426134
rs2488087	A	G	-0.222243	0.0426134
rs11080138	G	A	-0.50015	0.0426218
rs11650271	A	G	-0.50015	0.0426218
rs11650305	C	A	-0.50015	0.0426218
rs11655623	G	A	-0.50015	0.0426218
rs11657270	G	A	-0.50015	0.0426218
rs11658435	G	A	-0.50015	0.0426218
rs2269916	G	A	-0.50015	0.0426218
rs2433	G	A	-0.50015	0.0426218
rs3764421	C	A	-0.50015	0.0426218
rs3816780	A	G	-0.50015	0.0426218
rs9889755	A	G	-0.50015	0.0426218
rs9895684	A	G	-0.50015	0.0426218
rs9896095	G	A	-0.50015	0.0426218
rs999797	A	G	-0.50015	0.0426218
rs9875030	G	A	-0.245244	0.0428112
rs1861803	A	G	0.221567	0.042856
rs7529001	G	A	0.222155	0.0429273
rs1990458	A	G	0.232551	0.0429283
rs12992680	A	C	0.312631	0.0429472
rs9521018	A	C	0.366105	0.0430006
rs7946354	C	A	0.255096	0.0430192
rs4732064	A	C	0.264646	0.043069
rs7987863	A	G	-0.440835	0.0430738
rs2497295	A	G	-0.385762	0.0430928
rs12026592	G	A	0.244804	0.0431171
rs13405641	A	C	0.345577	0.0431215
rs16928347	A	G	-0.260757	0.0431915
rs6740771	G	A	0.223779	0.0432699
rs28548390	A	G	0.250715	0.0432898
rs7086721	A	G	-0.244143	0.0433183
rs2841277	G	A	0.228794	0.043328
rs7406439	A	G	-0.25455	0.0433914
rs10794524	A	G	0.253276	0.0434825
rs11247860	C	A	0.253276	0.0434825
rs8014671	A	G	-0.243555	0.043509
rs8012364	A	G	0.252128	0.0435237
rs4708676	A	G	0.259996	0.0436063
rs10484525	G	A	0.253965	0.0436174
rs10407723	G	A	-0.245413	0.0436271
rs1562902	G	A	0.249557	0.0436431
rs1182430	A	C	-0.432049	0.0436608
rs11578888	A	G	-0.303924	0.0437201
rs2274533	A	G	-0.303924	0.0437201
rs7172	G	A	-0.303924	0.0437201
rs2413709	A	G	0.230506	0.0437512
rs17058156	A	G	0.370892	0.0438064
rs7619485	A	G	-0.370664	0.0438333
rs2322735	A	G	0.23778	0.0438414
rs6782233	G	A	0.23778	0.0438414
rs1007381	G	A	0.236045	0.0438765
rs11738821	G	A	0.26953	0.0438893
rs13036542	G	A	-0.242532	0.0439016
rs7313311	A	G	-0.247087	0.0439545
rs10014526	A	G	-0.302149	0.043956
rs846509	A	G	0.246332	0.0439982
rs11195550	A	G	0.222574	0.0440009
rs12139945	G	A	0.227889	0.0440702
rs9343264	C	A	0.327323	0.0440784
rs311563	G	A	0.342479	0.0440786
rs311572	G	A	0.342479	0.0440786
rs11706277	G	A	0.273812	0.0440867
rs11709691	G	A	0.273812	0.0440867
rs11710861	A	G	0.273812	0.0440867
rs11716371	A	G	0.273812	0.0440867
rs11718329	G	C	0.273812	0.0440867
rs11718350	C	A	0.273812	0.0440867
rs13059037	G	A	0.273812	0.0440867
rs13068265	C	A	0.273812	0.0440867
rs13085251	A	G	0.273812	0.0440867
rs3937	G	A	0.273812	0.0440867
rs4479622	A	G	0.273812	0.0440867
rs745116	C	A	0.273812	0.0440867
rs1435277	G	A	0.239496	0.0440918
rs1076664	A	G	-0.261327	0.0441201
rs2294442	G	A	-0.261327	0.0441201
rs6067923	A	G	-0.261327	0.0441201
rs7268511	A	G	-0.261327	0.0441201
rs1028024	C	A	0.273495	0.0441275
rs2304583	G	A	-0.217496	0.0441285
rs2412545	A	G	-0.217496	0.0441285
rs8031427	A	G	-0.217496	0.0441285
rs2343301	G	A	0.216674	0.044176
rs7702303	A	G	0.234613	0.0441851
rs7798126	A	G	-0.264913	0.0442234
rs6906367	A	G	-0.266691	0.0442341
rs2251824	A	G	-0.275138	0.0442445
rs2516478	A	G	-0.275138	0.0442445
rs2523506	A	C	-0.275138	0.0442445
rs2523512	A	G	-0.275138	0.0442445
rs895024	G	A	0.244447	0.0443251
rs6858	A	G	-0.222535	0.0443569
rs10779967	A	G	0.408412	0.0443712
rs3809482	G	A	-0.276762	0.0444492
rs7210438	A	G	0.254195	0.0444898
rs4879795	A	G	-0.248131	0.0445067
rs16933139	G	A	-0.469383	0.0445855
rs11739773	C	A	-0.274293	0.0445991
rs10504399	A	G	-0.468582	0.0446036
rs16933138	A	G	-0.468582	0.0446036
rs16933182	A	G	-0.468582	0.0446036
rs2290585	G	A	-0.468582	0.0446036
rs6990298	A	G	-0.468582	0.0446036
rs334362	A	G	0.33598	0.0446832
rs1377373	A	C	0.230506	0.0446849
rs4864446	C	A	0.301618	0.0446981
rs942636	A	G	0.260601	0.0447129
rs2681422	A	G	0.299165	0.0447263
rs576872	A	G	0.248987	0.0447462
rs6692143	A	G	0.248987	0.0447462
rs4610260	A	G	-0.236998	0.0447647
rs7803101	G	A	0.248919	0.0447748
rs2122290	A	G	0.319432	0.0448178
rs717624	A	G	-0.221928	0.044866
rs1588422	A	G	0.266648	0.0448666
rs1043381	A	G	0.250159	0.0449062
rs11741590	A	G	0.250159	0.0449062
rs1458018	A	C	0.250159	0.0449062
rs3777194	A	G	0.250159	0.0449062
rs9352611	G	A	0.24259	0.0449147
rs9984726	A	G	0.258644	0.0449667
rs3094187	A	G	-0.238924	0.0449898
rs3095239	G	A	-0.238924	0.0449898
rs707457	A	C	-0.330901	0.0450244
rs2276454	A	G	0.240443	0.0450372
rs735942	G	A	-0.221133	0.0450539
rs387608	A	G	0.334336	0.0450565
rs406936	A	G	0.334336	0.0450565
rs444921	A	G	0.334336	0.0450565
rs449643	A	G	0.334336	0.0450565
rs453821	A	G	0.334336	0.0450565
rs454212	A	G	0.334336	0.0450565
rs1075708	G	A	-0.231663	0.0450601
rs11930775	A	G	-0.259193	0.0450656
rs2527201	C	A	-0.278489	0.0450712
rs3934942	A	G	0.470546	0.0451064
rs10231164	A	G	-0.264028	0.0451423
rs11967674	A	G	-0.282758	0.0451478
rs2324510	G	A	-0.246951	0.045154
rs2512879	G	A	-0.246951	0.045154
rs17412287	G	A	0.273212	0.0451638
rs9965332	A	C	0.273212	0.0451638
rs11243161	G	A	0.212835	0.0452032
rs7085239	G	A	0.314301	0.0452669
rs12817513	A	G	-0.233759	0.0452974
rs7418303	G	A	-0.267623	0.0453166
rs7133519	A	C	0.255484	0.0453796
rs9825114	A	G	0.225277	0.0454702
rs10850256	G	A	0.327648	0.0456183
rs12321179	A	G	0.327648	0.0456183
rs2279050	A	G	0.327648	0.0456183
rs2290788	G	A	0.327648	0.0456183
rs7966348	G	A	0.327648	0.0456183
rs10965149	A	C	-0.442443	0.0456226
rs2280544	A	G	0.259033	0.0456263
rs4980319	C	A	0.259033	0.0456263
rs2071349	G	C	0.328512	0.045641
rs2301226	A	G	0.328512	0.045641
rs9277334	C	A	0.328512	0.045641
rs2261081	A	G	-0.262348	0.0456534
rs4823473	G	A	-0.221941	0.045705
rs12536421	G	A	0.266415	0.045718
rs3763313	C	A	-0.244156	0.0457223
rs3129987	A	G	0.328223	0.0457789
rs408359	A	G	0.394438	0.0457904
rs282589	A	G	0.248536	0.0458439
rs749915	A	G	-0.287875	0.0458701
rs17136059	G	A	0.338593	0.0458768
rs2009658	G	C	-0.287804	0.0458835
rs3823402	T	A	0.33514	0.045885
rs11206093	G	A	0.313837	0.0459247
rs28895095	A	G	-0.309567	0.0459823
rs28895103	A	G	-0.309567	0.0459823
rs28895171	A	G	-0.309567	0.0459823
rs28895187	A	G	-0.309567	0.0459823
rs3177928	A	G	-0.309567	0.0459823
rs253602	C	A	0.225034	0.045997
rs2556388	A	G	0.232916	0.046039
rs2710251	A	G	0.232916	0.046039
rs12541347	C	A	0.290876	0.0460432
rs6565259	G	A	0.266142	0.0460616
rs2788474	G	A	-0.241774	0.0460987
rs710421	G	A	-0.241774	0.0460987
rs10161290	A	G	-0.37632	0.0460992
rs10850014	G	A	-0.37632	0.0460992
rs10850033	G	A	-0.37632	0.0460992
rs11066119	G	A	-0.37632	0.0460992
rs11066128	G	A	-0.37632	0.0460992
rs11066207	G	A	-0.37632	0.0460992
rs12231509	G	A	-0.37632	0.0460992
rs1989949	G	A	-0.37632	0.0460992
rs2301723	A	G	-0.37632	0.0460992
rs4767522	G	A	-0.37632	0.0460992
rs4767879	C	A	-0.37632	0.0460992
rs7295294	A	G	-0.37632	0.0460992
rs7307862	A	G	-0.37632	0.0460992
rs739787	A	G	-0.37632	0.0460992
rs17023926	G	A	-0.359743	0.0461256
rs3734966	G	A	-0.462533	0.0461826
rs1250114	G	A	-0.2752	0.0461986
rs10510793	A	G	0.374766	0.0462061
rs690143	A	C	0.351078	0.0462957
rs537497	G	A	-0.235033	0.0463544
rs5157	A	G	-0.234437	0.0463571
rs11950065	A	G	-0.278803	0.046373
rs2161357	G	A	-0.278803	0.046373
rs343936	G	A	-0.328065	0.0463822
rs6090043	G	A	-0.233986	0.0465
rs9948912	A	G	0.270929	0.0465633
rs974961	A	T	-0.246487	0.0466009
rs11250129	G	A	0.232637	0.0466056
rs3779891	G	A	0.232637	0.0466056
rs7016671	A	G	0.232637	0.0466056
rs6583249	A	G	0.291848	0.0466847
rs1710563	G	A	0.240315	0.0467374
rs10486632	C	A	-0.335777	0.0468086
rs10951406	G	A	-0.335777	0.0468086
rs1790361	A	C	0.463461	0.046823
rs1792322	A	G	0.463461	0.046823
rs11707920	G	A	0.229477	0.0468437
rs13092608	G	A	0.229477	0.0468437
rs7771018	A	C	0.44033	0.0468926
rs7098615	C	A	0.217474	0.0469919
rs4947572	C	A	-0.263466	0.0470084
rs9285570	A	G	-0.264796	0.0470703
rs723988	A	G	-0.246085	0.0471249
rs6042425	G	A	-0.266114	0.0471443
rs11920167	C	A	0.24609	0.0471501
rs1245766	G	A	0.244713	0.0474832
rs7308297	G	A	0.244713	0.0474832
rs9811830	G	A	-0.25831	0.0475394
rs4963183	G	A	0.256123	0.0475524
rs7121173	A	G	0.256123	0.0475524
rs399123	A	G	0.212285	0.0475817
rs2730059	A	G	-0.226839	0.0476068
rs13389823	A	G	-0.219626	0.0476619
rs2309308	G	A	0.235382	0.0477139
rs7831711	C	A	0.235382	0.0477139
rs2269858	A	G	0.249173	0.0477535
rs811970	A	G	-0.245912	0.0477758
rs10509910	A	G	0.309458	0.0478117
rs11929144	G	A	-0.250818	0.0478291
rs4658690	G	A	0.241809	0.0478521
rs1362073	A	G	0.292845	0.0478661
rs35242196	A	C	-0.342562	0.0479972
rs7668923	G	A	0.27616	0.0480589
rs10918826	A	G	0.237826	0.0480851
rs11582396	A	G	0.237826	0.0480851
rs16828093	A	G	0.237826	0.0480851
rs2294817	A	C	0.237826	0.0480851
rs275137	A	C	0.237826	0.0480851
rs275149	G	A	0.237826	0.0480851
rs3753934	A	G	0.237826	0.0480851
rs4476980	G	A	-0.210621	0.0481458
rs7111341	A	G	-0.265439	0.0481948
rs9664986	G	A	-0.302794	0.0482311
rs3197223	A	G	0.271153	0.0482665
rs6000299	A	G	-0.223454	0.048275
rs1743266	G	A	0.235058	0.0483494
rs9882252	G	A	0.242088	0.0483513
rs1814964	G	A	0.231328	0.0484136
rs12141413	C	A	-0.412903	0.0484229
rs12568821	A	G	-0.412903	0.0484229
rs2340473	G	A	-0.223263	0.0484296
rs11195546	G	A	0.220653	0.048449
rs7083831	G	A	0.220653	0.048449
rs7895049	G	A	0.220653	0.048449
rs4151672	A	G	-0.51525	0.0484907
rs2004503	G	A	-0.228082	0.0484938
rs1463114	A	G	0.219692	0.0485033
rs10848456	A	G	-0.253861	0.0485082
rs879981	C	A	0.245634	0.0485186
rs3131018	A	C	0.248228	0.0485512
rs4845363	G	A	-0.235501	0.0485571
rs6664278	A	G	-0.235501	0.0485571
rs12192194	G	A	0.288027	0.0488316
rs6711516	C	A	0.227048	0.0489531
rs4656879	G	A	0.314691	0.0489755
rs4674322	G	A	-0.24521	0.0490055
rs26835	A	G	0.233156	0.0490165
rs6555837	A	G	0.253165	0.0490564
rs11745658	A	C	0.24312	0.0490898
rs6659255	A	G	0.291329	0.0491264
rs1363873	G	A	0.222606	0.0491943
rs2838625	A	G	0.256414	0.0492337
rs4426172	A	G	0.237863	0.0492589
rs3746897	G	A	-0.228664	0.0492685
rs1509408	C	A	-0.285121	0.0492729
rs3213557	G	A	0.229042	0.0493462
rs4838910	G	A	0.242392	0.0493551
rs8071990	G	A	0.287574	0.0493725
rs604814	G	A	-0.247449	0.0493912
rs384037	G	A	-0.220503	0.0494086
rs2304247	A	G	-0.3203	0.0494179
rs11153577	A	G	-0.255454	0.0494672
rs17815373	A	G	-0.288579	0.0495167
rs11581058	A	G	0.333255	0.04953
rs11583585	G	A	0.333255	0.04953
rs1618310	G	A	-0.236397	0.0495831
rs4053639	G	A	-0.236397	0.0495831
rs8033644	A	G	-0.250757	0.0496664
rs16893947	G	A	-0.269112	0.0496796
rs4909289	A	G	0.261831	0.0497153
rs907374	G	A	0.231494	0.0497186
rs4455277	A	G	-0.237158	0.0497239
rs6890478	G	A	-0.248	0.0497338
rs17741537	A	G	0.231316	0.0497506
rs2293860	C	A	0.231316	0.0497506
rs1494961	A	G	-0.239869	0.0497586
rs9276915	A	G	0.229022	0.0498141
rs12613635	G	A	-0.233658	0.0498169
rs11244034	A	G	-0.250664	0.0498229
rs6764946	C	A	0.302634	0.0498769
rs6932590	G	A	0.2857	0.049933
