# Supplementary material for: Genome-Wide Associations between Genetic and Epigenetic Variation Influence mRNA Expression and Insulin Secretion in Human Pancreatic Islets
Source: PLoS Genet. 2014 Nov 6;10(11):e1004735. doi: 10.1371/journal.pgen.1004735 (PMC4222689; doi:10.1371/journal.pgen.1004735)
Supplement: Table S12 — Associations between significant trans-mQTL-SNPs identified in human pancreatic islets and islet insulin secretion. (XLSX) [file pgen.1004735.s020.xlsx]

## Sheet: transmQTLs vs InsSec
SNP	Minor Allele	Major_Allele	T-Stat	Unadj P-Val
rs1373903	A	C	0.351803	0.00186925
rs8002861	A	G	0.351803	0.00186925
rs884218	A	G	-0.363836	0.00235688
rs9525855	G	A	0.35802	0.00272328
rs10067993	A	G	0.373239	0.00324255
rs3094134	A	G	0.613047	0.00334934
rs9525776	A	G	0.323543	0.00343502
rs9261538	G	A	0.611135	0.00356251
rs12944458	A	G	0.337869	0.00726562
rs1060915	G	A	0.33326	0.00813267
rs11651623	A	G	0.33326	0.00813267
rs11653231	A	G	0.33326	0.00813267
rs11653460	A	G	0.33326	0.00813267
rs11657053	A	C	0.33326	0.00813267
rs12516	A	G	0.33326	0.00813267
rs12936816	A	G	0.33326	0.00813267
rs12936831	A	G	0.33326	0.00813267
rs13851	G	A	0.33326	0.00813267
rs16941	G	A	0.33326	0.00813267
rs17600371	C	A	0.33326	0.00813267
rs8176318	A	C	0.33326	0.00813267
rs915945	A	G	0.33326	0.00813267
rs17810712	A	G	0.3302	0.00842527
rs10781528	A	G	-0.31586	0.00886152
rs9525873	G	A	0.312454	0.00886638
rs11650132	C	A	0.329209	0.0092047
rs11651341	G	A	0.323309	0.0100748
rs4239149	A	G	0.324958	0.0103315
rs799912	G	A	0.324958	0.0103315
rs9911630	G	A	0.324958	0.0103315
rs9912203	A	G	0.324958	0.0103315
rs2298861	A	G	0.331931	0.0103399
rs2298862	G	A	0.331931	0.0103399
rs16940	G	A	0.323652	0.0103913
rs16942	G	A	0.323652	0.0103913
rs1466005	G	A	0.307306	0.0106487
rs455055	C	A	0.331999	0.0107015
rs975978	G	A	-0.300762	0.0112439
rs4266373	G	A	0.313316	0.0127637
rs4793230	C	A	0.314395	0.0128068
rs799917	A	G	0.315351	0.0131064
rs9590769	A	G	0.298647	0.014867
rs895266	G	A	0.292376	0.019943
rs9594966	C	A	0.282838	0.0216036
rs983655	A	G	0.282838	0.0216036
rs6996943	G	A	0.262973	0.0230379
rs12315146	A	G	-0.465128	0.024421
rs12944462	C	A	0.276453	0.0254688
rs6503721	A	G	0.276453	0.0254688
rs7218454	A	G	0.276453	0.0254688
rs4474733	A	C	0.308204	0.0267981
rs1028694	C	A	0.272077	0.0280852
rs9261536	A	G	0.424966	0.0291278
rs9261547	G	A	0.424966	0.0291278
rs9261588	A	C	0.424966	0.0291278
rs1044220	G	A	-0.298295	0.0296357
rs9562532	G	A	0.299777	0.0305309
rs13169827	A	G	0.248721	0.0310104
rs13183423	G	A	0.248721	0.0310104
rs1587625	A	C	0.248721	0.0310104
rs1818121	G	A	0.248721	0.0310104
rs2652684	A	C	0.248721	0.0310104
rs397425	A	G	0.248721	0.0310104
rs434405	G	A	0.248721	0.0310104
rs10229363	G	A	-0.292625	0.0312872
rs10233697	G	A	-0.292625	0.0312872
rs10281917	C	A	-0.292625	0.0312872
rs8176199	C	A	0.301752	0.0316647
rs3844222	C	A	0.269713	0.0349784
rs17462017	A	G	0.313276	0.035202
rs4841465	A	G	0.245604	0.0356836
rs6953665	A	G	0.26528	0.0361058
rs3862342	G	A	0.263193	0.0362055
rs1472413	C	A	-0.287477	0.0368882
rs2132895	A	G	-0.287477	0.0368882
rs7323018	G	A	0.270785	0.0392422
rs16839611	G	A	-0.282022	0.0397253
rs1566169	G	A	-0.271196	0.0401671
rs10476	G	A	0.268126	0.040872
rs10952840	A	G	0.268126	0.040872
rs1104878	A	C	0.268126	0.040872
rs7785025	G	A	0.268126	0.040872
rs11150713	G	A	0.260945	0.0421265
rs2304583	G	A	-0.217496	0.0441285
rs2412545	A	G	-0.217496	0.0441285
rs8031427	A	G	-0.217496	0.0441285
rs2229949	G	A	-0.33631	0.0447736
rs3750510	G	A	-0.33631	0.0447736
rs10231164	A	G	-0.264028	0.0451423
rs1363873	G	A	0.222606	0.0491943
