# Supplementary material for: Genome-Wide Associations between Genetic and Epigenetic Variation Influence mRNA Expression and Insulin Secretion in Human Pancreatic Islets
Source: PLoS Genet. 2014 Nov 6;10(11):e1004735. doi: 10.1371/journal.pgen.1004735 (PMC4222689; doi:10.1371/journal.pgen.1004735)
Supplement: Table S14 — Overlap between significant cis-mQTL-SNPs identified in human pancreatic islets and SNPs reported to associate with type 1 diabetes, type 2 diabetes, glucose traits, insulin traits or proinsulin traits in the GWAS catalog (www.genome.gov/gwastudies, accessed March 2013). (Sheet a) Reported GWAS catalog SNPs or proxy SNPs in linkage (r2>0.8) overlapping with significant cis-mQTL-SNPs. Proxy search performed by using SNAP (1000 Genomes project, CEU population panel, r2>0.8, distance limit 500 kb) [58]. (Sheet b) Extracted information from the GWAS catalog about reported diabetes SNPs. (XLSX) [file pgen.1004735.s022.xlsx]

## Sheet: a) Intercept GWAScat_cismQTLs
Reported Disease SNP	Reported Gene(s)	Disease Trait	mQTL-SNP (proxy-SNP)	Distance between Reported Disease SNP and mQTL-SNP	R2 between reported disease SNP and mQTL-SNP	D' between reported disease SNP and mQTL SNP
rs10248619	GRB10	Fasting glucose-related traits (interaction with BMI)	rs10248619	0	1	1
rs11052552	NR	Type 1 diabetes	rs2268146	13313	0.811	0.963
			rs3764021	22330	0.875	1
rs11708067	ADCY5	Fasting glucose-related traits	rs11708067	0	1	1
		Fasting glucose-related traits (interaction with BMI)	rs2877716	28673	0.807	0.945
		Type 2 diabetes	rs6798189	29534	0.807	0.945
rs1465788	Intergenic	Type 1 diabetes	rs3742887	1158	0.959	1
rs1535500	KCNK16	Type 2 diabetes	rs11756091	1244	0.967	1
			rs3734618	134	1	1
rs1549318	LARP6	Proinsulin levels	rs1549317	16057	0.802	0.895
			rs3825970	15946	0.802	0.895
rs17431357	TRIAP1	Insulin resistance/response	rs17431446	3857	1	1
rs174550	FADS1	Fasting glucose-related traits	rs102275	13675	0.932	1
		Fasting glucose-related traits (interaction with BMI)	rs1535	26494	0.965	1
			rs174535	20122	0.932	1
			rs174538	11397	0.827	0.926
			rs174546	1648	0.965	1
			rs174547	695	0.93	0.964
			rs174548	130	0.865	1
			rs174550	0	1	1
			rs174576	32032	0.965	1
			rs174577	33336	0.965	1
			rs174583	38272	0.965	1
rs1801214	WFS1	Type 2 diabetes	rs10001190	18389	0.824	1
			rs10010131	10107	1	1
			rs10012946	9672	1	1
			rs1046314	933	0.929	1
			rs13107806	31951	0.926	0.962
			rs1801206	315	0.963	1
			rs3821943	3082	0.963	1
			rs4416547	9055	1	1
			rs4458523	13036	1	1
			rs4481292	4647	0.963	1
			rs4688982	36021	0.926	0.962
			rs4689391	22573	1	1
			rs734312	332	0.963	1
rs1893217	PTPN2	Type 1 diabetes	rs1893217	0	1	1
rs2066219	Intergenic	Diabetes related insulin traits	rs4884818	13829	1	1
rs2293941	PDX1	Fasting glucose-related traits (interaction with BMI)	rs11619319	3599	1	1
			rs2293941	0	1	1
			rs954750	27260	1	1
rs2542151	PTPN2	Type 1 diabetes	rs1893217	29393	1	1
		Type 1 diabetes autoantibodies
rs2877716	ADCY5	Two-hour glucose challenge	rs11708067	28673	0.807	0.945
			rs2877716	0	1	1
			rs6798189	861	1	1
rs3764021	NR	Type 1 diabetes	rs10743823	47497	0.84	0.964
			rs2268146	35643	0.933	0.966
			rs3764021	0	1	1
rs3788013	UBASH3A	Type 1 diabetes autoantibodies	rs2839508	3966	0.897	1
rs391300	SRR	Type 2 diabetes	rs391300	0	1	1
rs416603	C16orf75, PRM3, TNP2	Type 1 diabetes	rs11640138	1350	0.967	1
			rs243324	9109	0.869	0.964
rs4689388	WFS1, PPP2R2C	Type 2 diabetes and other traits	rs10010131	22859	0.926	0.962
			rs10012946	23294	0.926	0.962
			rs1046314	33899	0.856	0.96
			rs13107806	1015	1	1
			rs1801206	32651	0.89	0.961
			rs3821943	29884	0.89	0.961
			rs4416547	23911	0.926	0.962
			rs4458523	19930	0.926	0.962
			rs4481292	28319	0.89	0.961
			rs4688982	3055	1	1
			rs4689391	10393	0.926	0.962
			rs734312	33298	0.89	0.961
rs4788084	IL27	Type 1 diabetes	rs12325113	308820	0.824	0.924
		Type 1 diabetes autoantibodies	rs12446550	3533	0.965	1
			rs149299	54707	0.93	1
			rs151181	49331	0.896	1
			rs153109	20752	0.811	1
			rs17640009	55852	0.864	1
			rs17707300	53499	0.864	1
			rs2008514	285757	0.824	0.924
			rs26528	22139	0.811	1
			rs27741	35667	0.965	1
			rs28698667	6777	1	1
			rs3785354	10819	0.832	1
			rs3888190	349638	0.824	0.924
			rs40831	31401	0.824	0.924
			rs40837	29003	0.811	1
			rs4788069	76817	0.826	0.96
			rs4788073	54701	0.864	1
			rs4788074	53749	0.864	1
			rs4788099	315879	0.824	0.924
			rs4788101	327956	0.824	0.924
			rs4788102	333550	0.824	0.924
			rs7187776	317797	0.824	0.924
			rs7198606	335274	0.824	0.924
rs4790333	SGSM2	Proinsulin levels	rs2002863	7066	0.967	1
			rs2248821	5608	1	1
			rs745400	4096	0.967	1
rs5215	KCNJ11	Type 2 diabetes	rs2074310	13256	0.836	0.962
			rs2074314	3191	0.899	0.965
			rs5215	0	1	1
			rs5219	942	0.935	1
			rs7124355	4330	0.933	0.966
			rs757110	9847	0.866	0.931
rs5219	KCNJ11	Type 2 diabetes	rs2074314	2249	0.837	0.963
			rs5215	942	0.935	1
			rs5219	0	1	1
			rs7124355	3388	0.868	0.964
			rs757110	8905	0.868	0.964
rs6583826	KIF11	Type 2 diabetes	rs6583826	0	1	1
rs7111341	INS	Type 1 diabetes	rs7111341	0	1	1
rs7119	HMG20A	Type 2 diabetes	rs12901998	55892	0.931	1
rs7202877	Intergenic	Type 1 diabetes	rs7202877	0	1	1
			rs9927309	826	0.831	1
rs730570	C14orf70	Type 2 diabetes	rs730570	0	1	1
rs7804356	Intergenic	Type 1 diabetes	rs10262414	37399	0.861	1
			rs3801814	10363	1	1
rs896854	TP53INP1	Type 2 diabetes	rs7845219	23009	0.846	1
rs9272346	HLA	Type 1 diabetes	rs1063355	23342	0.87	0.965
	MHC
rs9472138	VEGFA	Type 2 diabetes	rs6937438	3602	0.951	1
			rs9472138	0	1	1

## Sheet: b) Reported SNPinfo GWAScatalog
SNP	Date Added to Catalog	PUBMEDID	First Author	Date	Journal	Link	Study	Disease/Trait	Initial Sample Size	Replication Sample Size	Region	Chr_id	Chr_pos	Reported Gene(s)	Mapped_gene	Upstream_gene_id	Downstream_gene_id	Snp_gene_ids	Upstream_gene_distance	Downstream_gene_distance	Strongest SNP-Risk Allele	SNPs	Merged	Snp_id_current	Context	Intergenic	Risk Allele Frequency	p-Value	Pvalue_mlog	p-Value (text)	OR or beta	95% CI (text)
rs10248619	08/15/2012	22581228	Manning AK	05/13/2012	Nat Genet	http://www.ncbi.nlm.nih.gov/pubmed/22581228	A genome-wide approach accounting for body mass index identifies genetic variants influencing fasting glycemic traits and insulin resistance.	Fasting glucose-related traits (interaction with BMI)	Up to 58,074 European ancestry individuals	Up tp 38,422 European ancestry individuals	7p12.1	7	50751090	GRB10	GRB10			2887			rs10248619-?	rs10248619	0	10248619	intron	1	NR	8e-08	7.09691		NR	NR
rs11052552	11/25/2008	17554300	WTCCC	06/07/2007	Nature	http://www.ncbi.nlm.nih.gov/pubmed/17554300?ordinalpos=5&itool=EntrezSystem2.PEntrez.Pubmed.Pubmed_ResultsPanel.Pubmed_RVDocSum	Genome-wide association study of 14,000 cases of seven common diseases and 3,000 shared controls.	Type 1 diabetes	1,963 cases,2,938 controls	(see Todd 2007)	12p13.31	12	9855958	NR	NPM1P7 - CLECL1	10831	160365		6.81	12.5	rs11052552-G	rs11052552	0	11052552	Intergenic	2	0.49	7e-07	6.1549		1.49	[1.28-1.73]
rs11708067	02/28/2010	20081858	Dupuis J	01/17/2010	Nat Genet	http://www.ncbi.nlm.nih.gov/pubmed/20081858?itool=EntrezSystem2.PEntrez.Pubmed.Pubmed_ResultsPanel.Pubmed_RVDocSum&ordinalpos=1	New genetic loci implicated in fasting glucose homeostasis and their impact on type 2 diabetes risk.	Fasting glucose-related traits	up to 46,186 European descent individuals	up to 76,558 European ancestry individuals	3q21.1	3	123065778	ADCY5	ADCY5			111			rs11708067-A	rs11708067	0	11708067	intron	1	0.78	7e-22	21.1549	(FPG)	NR	NR
rs11708067	02/28/2010	20081858	Dupuis J	01/17/2010	Nat Genet	http://www.ncbi.nlm.nih.gov/pubmed/20081858?itool=EntrezSystem2.PEntrez.Pubmed.Pubmed_ResultsPanel.Pubmed_RVDocSum&ordinalpos=1	New genetic loci implicated in fasting glucose homeostasis and their impact on type 2 diabetes risk.	Fasting glucose-related traits	up to 46,186 European descent individuals	up to 76,558 European ancestry individuals	3q21.1	3	123065778	ADCY5	ADCY5			111			rs11708067-A	rs11708067	0	11708067	intron	1	0.78	3e-12	11.5229	(HOMA-B)	NR	NR
rs11708067	08/15/2012	22581228	Manning AK	05/13/2012	Nat Genet	http://www.ncbi.nlm.nih.gov/pubmed/22581228	A genome-wide approach accounting for body mass index identifies genetic variants influencing fasting glycemic traits and insulin resistance.	Fasting glucose-related traits (interaction with BMI)	Up to 58,074 European ancestry individuals	Up tp 38,422 European ancestry individuals	3q21.1	3	123065778	ADCY5	ADCY5			111			rs11708067-?	rs11708067	0	11708067	intron	1	NR	3e-10	9.52288		NR	NR
rs11708067	08/07/2012	22693455	Perry JR	05/31/2012	PLoS Genet	http://www.ncbi.nlm.nih.gov/pubmed/22693455	Stratifying type 2 diabetes cases by BMI identifies genetic risk variants in LAMA1 and enrichment for risk variants in lean compared to obese cases.	Type 2 diabetes	2,112 lean type 2 diabetes cases, 4,123 obese type 2 diabetes cases, 54,412 controls	2,881 lean type 2 diabetes cases, 8,702 obese type 2 diabetes cases, 18,957 controls	3q21.1	3	123065778	ADCY5	ADCY5			111			rs11708067-A	rs11708067	0	11708067	intron	1	0.78	6e-08	7.22185	(Lean)	1.25	[1.15-1.35]
rs1465788	06/01/2009	19430480	Barrett JC	05/10/2009	Nat Genet	http://www.ncbi.nlm.nih.gov/pubmed/19430480?ordinalpos=1&itool=EntrezSystem2.PEntrez.Pubmed.Pubmed_ResultsPanel.Pubmed_DefaultReportPanel.Pubmed_RVDocSum	Genome-wide association study and meta-analysis find that over 40 loci affect risk of type 1 diabetes.	Type 1 diabetes	7,514 cases, 9,045 controls	4,267 cases, 4,670 controls, 4,342 trios	14q24.1	14	69263599	Intergenic	ZFP36L1			677			rs1465788-?	rs1465788	0	1465788	nearGene-5	1	0.71	2e-12	11.699		1.16	[1.10-1.25]
rs1535500	01/18/2012	22158537	Cho YS	12/11/2011	Nat Genet	http://www.ncbi.nlm.nih.gov/pubmed/22158537	Meta-analysis of genome-wide association studies identifies eight new loci for type 2 diabetes in east Asians.	Type 2 diabetes	4,026 Chinese ancestry cases, 1,042 Korean ancestry cases, 794 Malaysian ancestry cases, 931 Japanese ancestry cases, 159 Filipino ancestry cases, 4,654 Chinese ancestry controls, 2,943 Korean ancestry controls, 1,240 Malaysian ancestry controls, 1,404 Japanese ancestry controls, 1,624 Filipino ancestry controls.	9,723 Japanese ancestry cases, 1,815 Korean ancestry cases, 6,589 Chinese ancestry cases, 8,974 Japanese ancestry controls, 2,066 Korean ancestry controls, Chinese ancestry controls.	6p21.2	6	39284050	KCNK16	KCNK16;KCNK17			83795;89822			rs1535500-T	rs1535500	0	1535500	missense;nearGene-5	1	0.42	2e-08	7.69897		1.08	[1.05–1.11]
rs1549318	09/27/2011	21873549	Strawbridge RJ	08/26/2011	Diabetes	http://www.ncbi.nlm.nih.gov/pubmed/21873549	Genome-wide association identifies nine common variants associated with fasting proinsulin levels and provides new insights into the pathophysiology of type 2 diabetes.	Proinsulin levels	10,701 European ancestry nondiabetic adults	16,378 European ancestry nondiabetic adults	15q23	15	71109147	LARP6	RPL29P30 - LARP6	729611	55323		19.66	14.74	rs1549318-T	rs1549318	0	1549318	Intergenic	2	0.61	2e-10	9.69897		NR	NR
rs17431357	09/27/2011	21901158	Irvin MR	08/25/2011	PLoS One	http://www.ncbi.nlm.nih.gov/pubmed/21901158	Genome-wide detection of allele specific copy number variation associated with insulin resistance in African Americans from the HyperGEN study.	Insulin resistance/response	1,040 non-diabetic individuals	NR	12q24.31	12	120880434	TRIAP1	COX6A1 - TRIAP1	1337	51499		1.89	1.33	rs17431357-C	rs17431357	0	17431357	Intergenic	2	0.01	1e-06	6	(Insulin)	34	[22.00 - 44.00] % decrease
rs174550	02/28/2010	20081858	Dupuis J	01/17/2010	Nat Genet	http://www.ncbi.nlm.nih.gov/pubmed/20081858?itool=EntrezSystem2.PEntrez.Pubmed.Pubmed_ResultsPanel.Pubmed_RVDocSum&ordinalpos=1	New genetic loci implicated in fasting glucose homeostasis and their impact on type 2 diabetes risk.	Fasting glucose-related traits	up to 46,186 European descent individuals	up to 76,558 European ancestry individuals	11q12.2	11	61571478	FADS1	FADS1			3992			rs174550-T	rs174550	0	174550	intron	1	0.64	5e-13	12.301	(HOMA-B)	NR	NR
rs174550	02/28/2010	20081858	Dupuis J	01/17/2010	Nat Genet	http://www.ncbi.nlm.nih.gov/pubmed/20081858?itool=EntrezSystem2.PEntrez.Pubmed.Pubmed_ResultsPanel.Pubmed_RVDocSum&ordinalpos=1	New genetic loci implicated in fasting glucose homeostasis and their impact on type 2 diabetes risk.	Fasting glucose-related traits	up to 46,186 European descent individuals	up to 76,558 European ancestry individuals	11q12.2	11	61571478	FADS1	FADS1			3992			rs174550-T	rs174550	0	174550	intron	1	0.64	2e-15	14.699	(FPG)	NR	NR
rs1801214	07/12/2010	20581827	Voight BF	06/27/2010	Nat Genet	http://www.ncbi.nlm.nih.gov/pubmed/20581827	Twelve type 2 diabetes susceptibility loci identified through large-scale association analysis.	Type 2 diabetes	8,130 European ancestry cases, 38,987 European ancestry controls	Up to 34,412 European ancestry cases, 59,925 European ancestry controls	4p16.1	4	6303022	WFS1	WFS1			7466			rs1801214-T	rs1801214	0	1801214	missense	1	NR	3e-08	7.52288		1.13	[1.08-1.18]
rs1893217	06/01/2009	19430480	Barrett JC	05/10/2009	Nat Genet	http://www.ncbi.nlm.nih.gov/pubmed/19430480?ordinalpos=1&itool=EntrezSystem2.PEntrez.Pubmed.Pubmed_ResultsPanel.Pubmed_DefaultReportPanel.Pubmed_RVDocSum	Genome-wide association study and meta-analysis find that over 40 loci affect risk of type 1 diabetes.	Type 1 diabetes	7,514 cases, 9,045 controls	4,267 cases, 4,670 controls, 4,342 trios	18p11.21	18	12809340	PTPN2	PTPN2			5771			rs1893217-?	rs1893217	0	1893217	intron	1	NR	4e-15	14.3979		NR	NR
rs2066219	11/25/2008	17903298	Meigs JB	09/19/2007	BMC Med Genet	http://www.ncbi.nlm.nih.gov/pubmed/17903298?ordinalpos=1&itool=EntrezSystem2.PEntrez.Pubmed.Pubmed_ResultsPanel.Pubmed_RVDocSum	Genome-wide association with diabetes-related traits in the Framingham Heart Study.	Diabetes related insulin traits	1,087 individuals(Framingham)	NR	13q21.33	13	69530664	Intergenic	LINC00550 - ZDHHC20P4	338862	730239		71.21	28.41	rs2066219-?	rs2066219	0	2066219	Intergenic	2	NR	9e-06	5.04576	(ISI_0-120)	NR	NR
rs2293941	08/15/2012	22581228	Manning AK	05/13/2012	Nat Genet	http://www.ncbi.nlm.nih.gov/pubmed/22581228	A genome-wide approach accounting for body mass index identifies genetic variants influencing fasting glycemic traits and insulin resistance.	Fasting glucose-related traits (interaction with BMI)	Up to 58,074 European ancestry individuals	Up tp 38,422 European ancestry individuals	13q12.2	13	28491198	PDX1	GSX1 - PDX1	219409	3651		123.11	2.97	rs2293941-?	rs2293941	0	2293941	Intergenic	2	NR	5e-10	9.30103		NR	NR
rs2542151	11/25/2008	18978792	Cooper JD	11/02/2008	Nat Genet	http://www.ncbi.nlm.nih.gov/pubmed/18978792?ordinalpos=4&itool=EntrezSystem2.PEntrez.Pubmed.Pubmed_ResultsPanel.Pubmed_DefaultReportPanel.Pubmed_RVDocSum	Meta-analysis of genome-wide association study data identifies additional type 1 diabetes risk loci.	Type 1 diabetes	3,561 cases,4,646 controls	6,225 cases,6,946 controls, 3,064 trios	18p11.21	18	12779947	PTPN2	PSMG2 - PTPN2	56984	5771		54.21	5.53	rs2542151-C	rs2542151	0	2542151	Intergenic	2	NR	9e-08	7.04576		NR	NR
rs2542151	11/25/2008	17554260	Todd JA	06/06/2007	Nat Genet	http://www.ncbi.nlm.nih.gov/pubmed/17554260?ordinalpos=11&itool=EntrezSystem2.PEntrez.Pubmed.Pubmed_ResultsPanel.Pubmed_RVDocSum	Robust associations of four new chromosome regions from genome-wide analyses of type 1 diabetes.	Type 1 diabetes	1,963 cases,2,938 controls	2997 trios, 4,000 cases, 5,000 controls	18p11.21	18	12779947	PTPN2	PSMG2 - PTPN2	56984	5771		54.21	5.53	rs2542151-C	rs2542151	0	2542151	Intergenic	2	0.16	1e-14	14		1.3	[1.22-1.40]
rs2542151	09/21/2011	21829393	Plagnol V	08/04/2011	PLoS Genet	http://www.ncbi.nlm.nih.gov/pubmed/21829393	Genome-wide association analysis of autoantibody positivity in type 1 diabetes cases.	Type 1 diabetes autoantibodies	12,501 European ancestry cases	3,598 affected siblings	18p11.21	18	12779947	PTPN2	PSMG2 - PTPN2	56984	5771		54.21	5.53	rs2542151-G	rs2542151	0	2542151	Intergenic	2	NR	4e-13	12.3979	(T1D)	1.3	[NR]
rs2877716	02/08/2010	20081857	Saxena R	01/17/2010	Nat Genet	http://www.ncbi.nlm.nih.gov/pubmed/20081857?itool=EntrezSystem2.PEntrez.Pubmed.Pubmed_ResultsPanel.Pubmed_RVDocSum&ordinalpos=3	Genetic variation in GIPR influences the glucose and insulin responses to an oral glucose challenge.	Two-hour glucose challenge	15,234 European individuals	up to 30,620 European individuals	3q21.1	3	123094451	ADCY5	ADCY5			111			rs2877716-C	rs2877716	0	2877716	intron	1	NR	7e-16	15.1549		0.09	[0.07-0.11] mmol/L increase
rs3764021	11/25/2008	17554300	WTCCC	06/07/2007	Nature	http://www.ncbi.nlm.nih.gov/pubmed/17554300?ordinalpos=5&itool=EntrezSystem2.PEntrez.Pubmed.Pubmed_ResultsPanel.Pubmed_RVDocSum	Genome-wide association study of 14,000 cases of seven common diseases and 3,000 shared controls.	Type 1 diabetes	1,963 cases,2,938 controls	(see Todd 2007)	12p13.31	12	9833628	NR	CLEC2D			29121			rs3764021-C	rs3764021	0	3764021	cds-synon	1	0.47	5e-08	7.30103		1.57	[1.38-1.79]
rs3788013	09/21/2011	21829393	Plagnol V	08/04/2011	PLoS Genet	http://www.ncbi.nlm.nih.gov/pubmed/21829393	Genome-wide association analysis of autoantibody positivity in type 1 diabetes cases.	Type 1 diabetes autoantibodies	12,501 European ancestry cases	3,598 affected siblings	21q22.3	21	43841328	UBASH3A	UBASH3A			53347			rs3788013-A	rs3788013	0	3788013	intron	1	NR	1e-07	7	(T1D)	1.1	[NR]
rs391300	03/17/2010	20174558	Tsai FJ	02/19/2010	PLoS Genet	http://www.ncbi.nlm.nih.gov/pubmed/20174558?itool=EntrezSystem2.PEntrez.Pubmed.Pubmed_ResultsPanel.Pubmed_RVDocSum&ordinalpos=1	A genome-wide association study identifies susceptibility variants for type 2 diabetes in Han Chinese.	Type 2 diabetes	995 Han Chinese cases, 894 Han Chinese controls	1,803 Han Chinese cases, 1,473 Han Chinese controls	17p13.3	17	2216258	SRR	SRR			63826			rs391300-G	rs391300	0	391300	intron	1	0.62	3e-09	8.52288		1.28	[1.18-1.39]
rs416603	11/25/2008	18978792	Cooper JD	11/02/2008	Nat Genet	http://www.ncbi.nlm.nih.gov/pubmed/18978792?ordinalpos=4&itool=EntrezSystem2.PEntrez.Pubmed.Pubmed_ResultsPanel.Pubmed_DefaultReportPanel.Pubmed_RVDocSum	Meta-analysis of genome-wide association study data identifies additional type 1 diabetes risk loci.	Type 1 diabetes	3,561 cases,4,646 controls	6,225 cases,6,946 controls, 3,064 trios	16p13.13	16	11364079	C16orf75, PRM3, TNP2	TNP2			7142			rs416603-T	rs416603	0	416603	nearGene-5	1	0.44	3e-06	5.52288		1.06	[1.01-1.12]
rs4689388	09/29/2009	19734900	Rung J	09/06/2009	Nat Genet	http://www.ncbi.nlm.nih.gov/pubmed/19734900?ordinalpos=1&itool=EntrezSystem2.PEntrez.Pubmed.Pubmed_ResultsPanel.Pubmed_DefaultReportPanel.Pubmed_RVDocSum	Genetic variant near IRS1 is associated with type 2 diabetes, insulin resistance and hyperinsulinemia.	Type 2 diabetes and other traits	679 French cases, 697 French controls	5,579 European cases, 7,096 European controls	4p16.1	4	6270056	WFS1, PPP2R2C	WFS1			7466			rs4689388-T	rs4689388	0	4689388	nearGene-5	1	0.57	1e-08	8		1.16	[1.10-1.21]
rs4788084	06/01/2009	19430480	Barrett JC	05/10/2009	Nat Genet	http://www.ncbi.nlm.nih.gov/pubmed/19430480?ordinalpos=1&itool=EntrezSystem2.PEntrez.Pubmed.Pubmed_ResultsPanel.Pubmed_DefaultReportPanel.Pubmed_RVDocSum	Genome-wide association study and meta-analysis find that over 40 loci affect risk of type 1 diabetes.	Type 1 diabetes	7,514 cases, 9,045 controls	4,267 cases, 4,670 controls, 4,342 trios	16p11.2	16	28539848	IL27	IL27 - NUPR1	246778	26471		21.69	8.81	rs4788084-G	rs4788084	0	4788084	Intergenic	2	0.42	3e-13	12.5229		1.09	[1.02-1.16]
rs4788084	09/21/2011	21829393	Plagnol V	08/04/2011	PLoS Genet	http://www.ncbi.nlm.nih.gov/pubmed/21829393	Genome-wide association analysis of autoantibody positivity in type 1 diabetes cases.	Type 1 diabetes autoantibodies	12,501 European ancestry cases	3,598 affected siblings	16p11.2	16	28539848	IL27	IL27 - NUPR1	246778	26471		21.69	8.81	rs4788084-C	rs4788084	0	4788084	Intergenic	2	NR	1e-08	8	(T1D)	1.15	[NR]
rs4790333	09/27/2011	21873549	Strawbridge RJ	08/26/2011	Diabetes	http://www.ncbi.nlm.nih.gov/pubmed/21873549	Genome-wide association identifies nine common variants associated with fasting proinsulin levels and provides new insights into the pathophysiology of type 2 diabetes.	Proinsulin levels	10,701 European ancestry nondiabetic adults	16,378 European ancestry nondiabetic adults	17p13.3	17	2262703	SGSM2	SGSM2			9905			rs4790333-T	rs4790333	0	4790333	intron	1	0.45	3e-09	8.52288		NR	NR
rs5215	11/25/2008	18372903	Zeggini E	03/30/2008	Nat Genet	http://www.ncbi.nlm.nih.gov/pubmed/18372903?ordinalpos=1&itool=EntrezSystem2.PEntrez.Pubmed.Pubmed_ResultsPanel.Pubmed_RVDocSum	Meta-analysis of genome-wide association data and large-scale replication identifies additional susceptibility loci for type 2 diabetes.	Type 2 diabetes	4,549 cases,5,579 controls	24,194 cases,55,598 controls	11p15.1	11	17408630	KCNJ11	KCNJ11			3767			rs5215-C	rs5215	0	5215	missense	1	NR	4e-07	6.39794		1.16	[1.09-1.23]
rs5215	11/25/2008	17463249	Zeggini E	04/26/2007	Science	http://www.ncbi.nlm.nih.gov/pubmed/17463249?ordinalpos=2&itool=EntrezSystem2.PEntrez.Pubmed.Pubmed_ResultsPanel.Pubmed_RVDocSum	Replication of genome-wide association signals in UK samples reveals risk loci for type 2 diabetes.	Type 2 diabetes	1,924 cases,2,938 controls	3,757 cases,5,346 controls (also includes meta-analysis from DGI+FUSION+WTCCC)	11p15.1	11	17408630	KCNJ11	KCNJ11			3767			rs5215-C	rs5215	0	5215	missense	1	NR	5e-11	10.301	(DGI+FUSION+WTCCC)	1.14	[1.10-1.19]
rs5219	01/15/2009	19056611	Timpson NJ	12/03/2008	Diabetes	http://www.ncbi.nlm.nih.gov/pubmed/19056611?ordinalpos=1&itool=EntrezSystem2.PEntrez.Pubmed.Pubmed_ResultsPanel.Pubmed_DefaultReportPanel.Pubmed_RVDocSum	Adiposity-related heterogeneity in patterns of type 2 diabetes susceptibility observed in genome-wide association data.	Type 2 diabetes	1,924 cases, 2,938 controls	3,757 cases, 5,346 controls	11p15.1	11	17409572	KCNJ11	KCNJ11			3767			rs5219-?	rs5219	0	5219	STOP-GAIN	1	NR	1e-09	9	(non-obese)	1.25	[1.16-1.34]
rs5219	01/15/2009	19056611	Timpson NJ	12/03/2008	Diabetes	http://www.ncbi.nlm.nih.gov/pubmed/19056611?ordinalpos=1&itool=EntrezSystem2.PEntrez.Pubmed.Pubmed_ResultsPanel.Pubmed_DefaultReportPanel.Pubmed_RVDocSum	Adiposity-related heterogeneity in patterns of type 2 diabetes susceptibility observed in genome-wide association data.	Type 2 diabetes	1,924 cases, 2,938 controls	3,757 cases, 5,346 controls	11p15.1	11	17409572	KCNJ11	KCNJ11			3767			rs5219-?	rs5219	0	5219	STOP-GAIN	1	NR	5e-07	6.30103	(obese)	1.19	[1.11-1.27]
rs5219	11/25/2008	17463246	Saxena R	04/26/2007	Science	http://www.ncbi.nlm.nih.gov/pubmed/17463246?ordinalpos=2&itool=EntrezSystem2.PEntrez.Pubmed.Pubmed_ResultsPanel.Pubmed_RVDocSum	Genome-wide association analysis identifies loci for type 2 diabetes and triglyceride levels.	Type 2 diabetes	1,464 cases,1,467 controls	5,065 cases,5,785 controls (also includes meta-analysis from DGI+FUSION+WTCCC)	11p15.1	11	17409572	KCNJ11	KCNJ11			3767			rs5219-T	rs5219	0	5219	STOP-GAIN	1	0.47	1e-07	7		1.15	[1.09-1.21]
rs5219	11/25/2008	17463248	Scott LJ	04/26/2007	Science	http://www.ncbi.nlm.nih.gov/pubmed/17463248?ordinalpos=1&itool=EntrezSystem2.PEntrez.Pubmed.Pubmed_ResultsPanel.Pubmed_RVDocSum	A genome-wide association study of type 2 diabetes in Finns detects multiple susceptibility variants.	Type 2 diabetes	1,161 cases,1,174 controls	1,215 cases,1,258 controls (also includes meta-analysis from DGI+FUSION+WTCCC)	11p15.1	11	17409572	KCNJ11	KCNJ11			3767			rs5219-T	rs5219	0	5219	STOP-GAIN	1	0.46	7e-11	10.1549	(DGI+FUSION+WTCCC)	1.14	[1.10-1.19]
rs6583826	05/24/2011	21490949	Sim X	04/07/2011	PLoS Genet	http://www.ncbi.nlm.nih.gov/pubmed/21490949	Transferability of type 2 diabetes implicated loci in multi-ethnic cohorts from Southeast Asia.	Type 2 diabetes	2,010 Chinese ancestry cases, 1,945 Chinese ancestry controls, 794 Malaysian ancestry cases, 1,240 Malyasian ancestry controls, 977 Asian Indian ancestry cases, 1,169 Asian Indian ancestry controls	NR	10q23.33	10	94347830	KIF11	IDE - RPL11P4	3416	100271272		13.98	8.78	rs6583826-G	rs6583826	0	6583826	Intergenic	2	0.26	7e-06	5.1549	(Chinese+Malay+Indian)	1.18	[1.10-1.27]
rs7111341	06/01/2009	19430480	Barrett JC	05/10/2009	Nat Genet	http://www.ncbi.nlm.nih.gov/pubmed/19430480?ordinalpos=1&itool=EntrezSystem2.PEntrez.Pubmed.Pubmed_ResultsPanel.Pubmed_DefaultReportPanel.Pubmed_RVDocSum	Genome-wide association study and meta-analysis find that over 40 loci affect risk of type 1 diabetes.	Type 1 diabetes	7,514 cases, 9,045 controls	4,267 cases, 4,670 controls, 4,342 trios	11p15.5	11	2213166	INS	MIR4686 - ASCL2	100616126	430		18.8	76.56	rs7111341-?	rs7111341	0	7111341	Intergenic	2	NR	4e-48	47.3979		NR	NR
rs7119	05/24/2011	21490949	Sim X	04/07/2011	PLoS Genet	http://www.ncbi.nlm.nih.gov/pubmed/21490949	Transferability of type 2 diabetes implicated loci in multi-ethnic cohorts from Southeast Asia.	Type 2 diabetes	2,010 Chinese ancestry cases, 1,945 Chinese ancestry controls, 794 Malaysian ancestry cases, 1,240 Malyasian ancestry controls, 977 Asian Indian ancestry cases, 1,169 Asian Indian ancestry controls	NR	15q24.3	15	77777632	HMG20A	HMG20A			10363			rs7119-T	rs7119	0	7119		1	0.19	5e-07	6.30103	(Chinese+Malay+Indian)	1.24	[1.14-1.34]
rs7202877	06/01/2009	19430480	Barrett JC	05/10/2009	Nat Genet	http://www.ncbi.nlm.nih.gov/pubmed/19430480?ordinalpos=1&itool=EntrezSystem2.PEntrez.Pubmed.Pubmed_ResultsPanel.Pubmed_DefaultReportPanel.Pubmed_RVDocSum	Genome-wide association study and meta-analysis find that over 40 loci affect risk of type 1 diabetes.	Type 1 diabetes	7,514 cases, 9,045 controls	4,267 cases, 4,670 controls, 4,342 trios	16q23.1	16	75247245	Intergenic	CTRB2 - CTRB1	440387	1504		6.17	5.64	rs7202877-G	rs7202877	0	7202877	Intergenic	2	0.1	3e-15	14.5229		1.28	[1.17-1.41]
rs730570	06/03/2011	21573907	Parra EJ	05/15/2011	Diabetologia	http://www.ncbi.nlm.nih.gov/pubmed/21573907	Genome-wide association study of type 2 diabetes in a sample from Mexico City and a meta-analysis of a Mexican-American sample from Starr County, Texas.	Type 2 diabetes	1,804 Hispanic ancestry cases, 780 Hispanic ancestry controls	European ancestry individuals (NR)	14q32.2	14	101142890	C14orf70	BEGAIN - DLK1	57596	8788		106.76	50.31	rs730570-G	rs730570	0	730570	Intergenic	2	NR	8e-06	5.09691		1.14	[1.08-1.21]
rs7804356	06/01/2009	19430480	Barrett JC	05/10/2009	Nat Genet	http://www.ncbi.nlm.nih.gov/pubmed/19430480?ordinalpos=1&itool=EntrezSystem2.PEntrez.Pubmed.Pubmed_ResultsPanel.Pubmed_DefaultReportPanel.Pubmed_RVDocSum	Genome-wide association study and meta-analysis find that over 40 loci affect risk of type 1 diabetes.	Type 1 diabetes	7,514 cases, 9,045 controls	4,267 cases, 4,670 controls, 4,342 trios	7p15.2	7	26891665	Intergenic	SKAP2			8935			rs7804356-?	rs7804356	0	7804356	intron	1	0.76	5e-09	8.30103		1.14	[1.06-1.22]
rs896854	07/12/2010	20581827	Voight BF	06/27/2010	Nat Genet	http://www.ncbi.nlm.nih.gov/pubmed/20581827	Twelve type 2 diabetes susceptibility loci identified through large-scale association analysis.	Type 2 diabetes	8,130 European ancestry cases, 38,987 European ancestry controls	Up to 34,412 European ancestry cases, 59,925 European ancestry controls	8q22.1	8	95960511	TP53INP1	TP53INP1			94241			rs896854-T	rs896854	0	896854	intron	1	NR	1e-09	9		1.06	[1.04-1.09]
rs9272346	11/25/2008	18978792	Cooper JD	11/02/2008	Nat Genet	http://www.ncbi.nlm.nih.gov/pubmed/18978792?ordinalpos=4&itool=EntrezSystem2.PEntrez.Pubmed.Pubmed_ResultsPanel.Pubmed_DefaultReportPanel.Pubmed_RVDocSum	Meta-analysis of genome-wide association study data identifies additional type 1 diabetes risk loci.	Type 1 diabetes	3,561 cases,4,646 controls	6,225 cases,6,946 controls, 3,064 trios	6p21.32	6	32604372	HLA	HLA-DQA1			3117			rs9272346-G	rs9272346	0	9272346	nearGene-5	1	NR	6e-129	128.222		NR	NR
rs9272346	11/25/2008	17554300	WTCCC	06/07/2007	Nature	http://www.ncbi.nlm.nih.gov/pubmed/17554300?ordinalpos=5&itool=EntrezSystem2.PEntrez.Pubmed.Pubmed_ResultsPanel.Pubmed_RVDocSum	Genome-wide association study of 14,000 cases of seven common diseases and 3,000 shared controls.	Type 1 diabetes	1,963 cases,2,938 controls	(see Todd 2007)	6p21.32	6	32604372	MHC	HLA-DQA1			3117			rs9272346-G	rs9272346	0	9272346	nearGene-5	1	0.61	5e-134	133.301		5.49	[4.83-6.24]
rs9472138	11/25/2008	18372903	Zeggini E	03/30/2008	Nat Genet	http://www.ncbi.nlm.nih.gov/pubmed/18372903?ordinalpos=1&itool=EntrezSystem2.PEntrez.Pubmed.Pubmed_ResultsPanel.Pubmed_RVDocSum	Meta-analysis of genome-wide association data and large-scale replication identifies additional susceptibility loci for type 2 diabetes.	Type 2 diabetes	4,549 cases,5,579 controls	24,194 cases,55,598 controls	6p21.1	6	43811762	VEGFA	VEGFA - C6orf223	7422	221416		57.54	156.58	rs9472138-T	rs9472138	0	9472138	Intergenic	2	0.28	4e-06	5.39794		1.06	[1.04-1.09]
