# Supplementary material for: Genome-Wide Associations between Genetic and Epigenetic Variation Influence mRNA Expression and Insulin Secretion in Human Pancreatic Islets
Source: PLoS Genet. 2014 Nov 6;10(11):e1004735. doi: 10.1371/journal.pgen.1004735 (PMC4222689; doi:10.1371/journal.pgen.1004735)
Supplement: Table S15 — Overlap between significant cis-mQTL-SNPs identified in human pancreatic islets and data from the DIAGRAM consortium or MAGIC investigators. (Sheet a) Association of SNPs with type 2 diabetes reported in DIAGRAM (P<0.05) [59]. Data available at www.diagram-consortium.org. (Sheet b) Association of SNPs with HbA1c [62], (Sheet c) fasting glucose [60], (Sheet d) fasting insulin [60], (Sheet e) HOMA-B [60], (Sheet f) HOMA-IR [60], (Sheet g) fasting proinsulin [63], (Sheet h) BMI adjusted fasting glucose [64], (Sheet i) BMI adjusted fasting insulin [64], and (Sheet j) BMI adjusted 2 h glucose [61] reported in MAGIC (P<0.05). Data downloaded from www.magicinvestigators.org. (XLSX) [file pgen.1004735.s023.xlsx]

## Sheet: a) DIAGRAM
SNP	Risk Allele	Other Allele	P-Value	OR	OR 95L	OR 95U	N Cases	N Controls
rs2488087	A	G	2e-12	1.14	1.1	1.18	9580	53810
rs6583813	C	T	6.5e-12	1.14	1.1	1.19	9580	53810
rs3824735	T	G	1.2e-11	1.14	1.1	1.18	9580	53810
rs7078243	A	C	3.4e-11	1.13	1.09	1.17	9580	53810
rs10882091	C	T	1.4e-09	1.12	1.08	1.16	9580	53810
rs7914814	T	C	6.2e-09	1.1	1.07	1.14	11902	53152
rs6583826	G	A	6e-08	1.1	1.07	1.14	9580	53810
rs1046314	A	G	1.1e-07	1.1	1.06	1.13	12171	56862
rs10012946	C	T	1.3e-07	1.1	1.06	1.13	12171	56862
rs10804976	T	G	1.3e-07	1.11	1.07	1.15	9580	53810
rs4416547	A	G	1.7e-07	1.1	1.06	1.14	9580	53810
rs10010131	G	A	1.8e-07	1.1	1.06	1.14	9580	53810
rs4458523	G	T	1.9e-07	1.09	1.06	1.13	12171	56862
rs3821943	T	C	2e-07	1.1	1.06	1.14	9580	53810
rs9270986	C	A	2.7e-07	1.12	1.07	1.17	12171	56862
rs734312	A	G	3.2e-07	1.1	1.06	1.14	9580	53810
rs4481292	T	C	5.9e-07	1.1	1.06	1.14	9580	53810
rs4689391	A	G	8.1e-07	1.1	1.06	1.14	9580	53810
rs752854	T	C	9.3e-07	1.1	1.06	1.14	9580	53810
rs1046317	C	T	1.3e-06	1.1	1.06	1.14	9580	53810
rs4688982	T	C	1.4e-06	1.1	1.06	1.14	9580	53810
rs9472138	T	C	1.7e-06	1.09	1.05	1.13	11902	53152
rs3916765	A	G	2.4e-06	1.13	1.07	1.18	12171	56862
rs3130287	T	C	3.4e-06	1.12	1.07	1.17	12171	56862
rs11708067	A	G	4.3e-06	1.1	1.06	1.15	12171	56862
rs5215	C	T	4.4e-06	1.08	1.05	1.12	12171	56862
rs2857605	T	C	5.4e-06	1.1	1.05	1.14	12171	56862
rs3129868	C	A	6e-06	1.12	1.07	1.18	10614	54126
rs9927309	C	T	9e-06	1.14	1.08	1.21	9580	53810
rs2736177	T	C	9.5e-06	1.11	1.06	1.17	12171	56862
rs9271366	A	G	1.3e-05	1.12	1.06	1.17	9580	53810
rs7845219	T	C	1.4e-05	1.08	1.04	1.12	9580	53810
rs2515226	A	G	1.5e-05	1.08	1.04	1.12	9580	53810
rs9267576	G	T	1.7e-05	1.12	1.06	1.18	9580	53810
rs3130931	C	T	1.8e-05	1.09	1.05	1.13	9580	53810
rs757110	C	A	1.8e-05	1.09	1.05	1.13	9580	53810
rs3129860	G	A	1.9e-05	1.12	1.06	1.18	9147	52372
rs3130501	G	A	2e-05	1.09	1.05	1.13	11902	53152
rs9422546	G	T	2e-05	1.08	1.04	1.12	9580	53810
rs9267658	C	T	2.2e-05	1.12	1.06	1.18	9580	53810
rs2596549	G	A	2.3e-05	1.11	1.06	1.16	9580	53810
rs3131283	C	T	2.3e-05	1.12	1.06	1.17	9580	53810
rs7202877	T	G	2.3e-05	1.15	1.08	1.22	9580	53810
rs3135388	G	A	2.4e-05	1.11	1.06	1.17	9580	53810
rs2596548	G	T	2.5e-05	1.11	1.06	1.16	9580	53810
rs3129889	A	G	2.5e-05	1.11	1.06	1.17	9580	53810
rs3130683	T	C	2.7e-05	1.12	1.06	1.17	9580	53810
rs2073723	C	T	2.8e-05	1.08	1.04	1.13	12171	56862
rs12998587	C	T	3e-05	1.08	1.04	1.12	12171	56862
rs2254556	C	T	3e-05	1.1	1.05	1.16	9580	53810
rs3135391	G	A	3e-05	1.11	1.06	1.17	9580	53810
rs1285850	G	A	3.1e-05	1.08	1.04	1.12	9580	53810
rs3957146	C	T	3.1e-05	1.13	1.07	1.2	9225	52849
rs3733977	A	G	3.3e-05	1.11	1.06	1.16	10706	33668
rs3130283	C	A	3.4e-05	1.11	1.06	1.17	9580	53810
rs3134943	C	T	3.4e-05	1.11	1.06	1.17	9580	53810
rs2230661	C	A	3.7e-05	1.08	1.04	1.12	9580	53810
rs6937438	G	A	3.9e-05	1.09	1.04	1.13	9580	53810
rs2860340	G	A	4e-05	1.08	1.04	1.12	9580	53810
rs11187025	T	C	4.2e-05	1.09	1.05	1.14	9580	53810
rs2242656	T	C	4.8e-05	1.1	1.05	1.15	9580	53810
rs2905722	G	A	4.8e-05	1.11	1.06	1.17	9580	53810
rs9267659	G	A	4.8e-05	1.11	1.06	1.17	9580	53810
rs3134603	G	A	5.2e-05	1.12	1.06	1.18	9580	53810
rs1285841	T	C	5.3e-05	1.08	1.04	1.12	9580	53810
rs7124355	A	G	5.3e-05	1.08	1.04	1.12	9580	53810
rs9267649	G	A	5.3e-05	1.1	1.05	1.16	9580	53810
rs6955290	C	T	5.8e-05	1.09	1.04	1.13	12171	56862
rs7382297	G	T	5.8e-05	1.1	1.05	1.15	11902	53152
rs931734	G	A	6.6e-05	1.07	1.04	1.11	12171	56862
rs6983289	C	T	6.7e-05	1.08	1.04	1.12	9147	52372
rs4734295	A	G	6.8e-05	1.08	1.04	1.12	9580	53810
rs4735337	T	C	6.9e-05	1.08	1.04	1.11	9580	53810
rs2050188	T	C	7.4e-05	1.08	1.04	1.12	9580	53810
rs3134954	T	C	7.8e-05	1.11	1.05	1.17	9580	53810
rs3132946	G	A	8.1e-05	1.11	1.05	1.17	9580	53810
rs486416	A	G	8.3e-05	1.07	1.04	1.11	12171	56862
rs1836899	A	G	8.6e-05	1.09	1.04	1.14	11902	53152
rs3094001	C	T	8.7e-05	1.1	1.05	1.15	9580	53810
rs3117578	G	A	8.8e-05	1.11	1.05	1.16	9580	53810
rs11996455	G	A	9e-05	1.07	1.04	1.11	9580	53810
rs3130342	C	A	9e-05	1.11	1.05	1.17	9580	53810
rs7978946	C	T	9.1e-05	1.09	1.04	1.13	12171	56862
rs2249105	A	G	9.9e-05	1.07	1.03	1.11	12171	56862
rs3117098	A	G	0.00011	1.08	1.04	1.12	9580	53810
rs3129948	A	C	0.00011	1.08	1.04	1.12	9580	53810
rs3129996	C	A	0.00011	1.13	1.06	1.21	9580	53810
rs765751	C	T	0.00011	1.07	1.03	1.11	12171	56862
rs10001190	G	A	0.00012	1.08	1.04	1.12	9225	52849
rs1044506	G	T	0.00012	1.11	1.05	1.17	9580	53810
rs13072457	G	A	0.00012	1.11	1.05	1.17	9580	53810
rs3130050	A	G	0.00012	1.1	1.05	1.16	9580	53810
rs3134782	A	G	0.00012	1.1	1.05	1.16	9580	53810
rs3997854	G	T	0.00012	1.11	1.05	1.17	9580	53810
rs1728538	G	A	0.00013	1.07	1.03	1.11	12171	56862
rs3129954	G	A	0.00013	1.08	1.04	1.12	9580	53810
rs881858	G	A	0.00013	1.09	1.04	1.14	9580	53810
rs9268877	G	A	0.00013	1.07	1.03	1.1	12171	56862
rs1496653	A	G	0.00014	1.08	1.04	1.13	12171	56862
rs2227956	A	G	0.00014	1.09	1.04	1.15	9580	53810
rs250223	C	A	0.00014	1.08	1.04	1.13	12171	56862
rs1053924	C	T	0.00015	1.08	1.04	1.12	9580	53810
rs13746	T	C	0.00015	1.07	1.03	1.11	9580	53810
rs2820426	G	A	0.00015	1.07	1.03	1.1	12171	56862
rs3117572	G	A	0.00015	1.09	1.04	1.15	9580	53810
rs3129934	C	T	0.00015	1.09	1.04	1.14	12171	56862
rs660594	A	G	0.00015	1.07	1.03	1.1	12171	56862
rs6798189	G	A	0.00015	1.09	1.04	1.14	9580	53810
rs6991067	A	G	0.00015	1.07	1.03	1.1	12171	56862
rs10774811	T	C	0.00016	1.07	1.03	1.11	12171	56862
rs3132940	G	T	0.00016	1.1	1.05	1.16	9580	53810
rs2291726	T	C	0.00017	1.07	1.03	1.11	9580	53810
rs3094609	C	T	0.00017	1.1	1.05	1.15	9580	53810
rs3130055	T	C	0.00017	1.08	1.04	1.13	9580	53810
rs3130528	C	T	0.00017	1.1	1.05	1.16	9580	53810
rs3130532	G	A	0.00017	1.1	1.05	1.16	10247	53924
rs4646955	G	A	0.00017	1.08	1.04	1.12	9580	53810
rs6817875	C	A	0.00017	1.08	1.04	1.12	9580	53810
rs2516448	C	T	0.00018	1.07	1.03	1.11	9580	53810
rs3130502	G	A	0.00018	1.08	1.04	1.13	9580	53810
rs3132523	C	T	0.00018	1.08	1.04	1.13	9580	53810
rs3743481	G	A	0.00018	1.07	1.03	1.11	12171	56862
rs9275614	G	A	0.00018	1.11	1.05	1.17	9580	53810
rs9275615	A	T	0.00018	1.11	1.05	1.17	9580	53810
rs3132499	T	C	0.00019	1.1	1.05	1.15	9580	53810
rs2295882	T	C	0.0002	1.08	1.04	1.12	12171	56862
rs4750356	G	A	0.0002	1.07	1.03	1.12	9580	53810
rs2857700	C	T	0.00021	1.11	1.05	1.18	9580	53810
rs3132501	G	T	0.00021	1.13	1.06	1.2	8115	30616
rs9431	C	A	0.00021	1.07	1.03	1.11	9580	53810
rs2442738	G	A	0.00022	1.09	1.04	1.14	9580	53810
rs2877716	C	T	0.00022	1.08	1.04	1.12	12171	56862
rs1058018	T	C	0.00023	1.07	1.03	1.11	9580	53810
rs757260	C	T	0.00023	1.13	1.06	1.2	10704	55108
rs9264731	A	G	0.00024	1.1	1.04	1.15	9580	53810
rs9328413	G	A	0.00024	1.08	1.04	1.13	12171	56862
rs10135595	T	G	0.00027	1.07	1.03	1.11	9580	53810
rs11079844	A	G	0.00028	1.07	1.03	1.11	9580	53810
rs12437182	G	A	0.00028	1.07	1.03	1.11	9580	53810
rs13951	G	A	0.00028	1.07	1.03	1.11	9580	53810
rs2291725	C	T	0.00028	1.07	1.03	1.11	9580	53810
rs4713447	G	A	0.00028	1.06	1.03	1.1	12171	56862
rs9271775	T	C	0.00028	1.09	1.04	1.14	9580	53810
rs10873409	A	G	0.00029	1.07	1.03	1.11	9580	53810
rs11628439	T	C	0.00029	1.07	1.03	1.11	9580	53810
rs4793996	C	T	0.0003	1.07	1.03	1.11	9580	53810
rs8006817	A	G	0.0003	1.07	1.03	1.11	9580	53810
rs9468935	T	C	0.0003	1.07	1.03	1.11	9580	53810
rs999474	G	A	0.0003	1.07	1.03	1.11	9580	53810
rs1885414	G	A	0.00031	1.14	1.06	1.23	9580	53810
rs4793991	G	A	0.00031	1.07	1.03	1.11	9580	53810
rs2853923	G	A	0.00032	1.07	1.03	1.11	9580	53810
rs8072774	A	G	0.00032	1.11	1.05	1.18	9580	53810
rs318095	C	T	0.00033	1.07	1.03	1.11	9580	53810
rs8359	A	G	0.00034	1.1	1.05	1.16	11902	53152
rs17465637	C	A	0.00035	1.1	1.04	1.16	6644	16167
rs933208	T	G	0.00035	1.07	1.03	1.11	11047	55564
rs3806234	A	G	0.00036	1.07	1.03	1.12	9580	53810
rs3895874	A	G	0.00036	1.07	1.03	1.11	9580	53810
rs10929989	A	G	0.00037	1.07	1.03	1.11	9580	53810
rs9380240	C	T	0.00037	1.07	1.03	1.11	9580	53810
rs7078413	C	A	0.00039	1.06	1.03	1.1	12171	56862
rs2239528	G	A	0.00041	1.08	1.03	1.12	9580	53810
rs2523504	C	T	0.00041	1.08	1.03	1.12	9580	53810
rs605203	A	C	0.00041	1.07	1.03	1.11	9580	53810
rs659445	A	G	0.00042	1.07	1.03	1.11	9580	53810
rs589428	G	T	0.00043	1.07	1.03	1.11	9580	53810
rs10512916	A	G	0.00044	1.08	1.04	1.13	12171	56862
rs914030	C	T	0.00044	1.1	1.04	1.15	9580	53810
rs1000778	G	A	0.00045	1.08	1.03	1.12	9580	53810
rs1709544	T	C	0.00045	1.07	1.03	1.11	9580	53810
rs7131715	C	T	0.00045	1.14	1.06	1.22	9580	53810
rs3016014	A	G	0.00046	1.07	1.03	1.12	9580	53810
rs11169247	G	A	0.00047	1.14	1.06	1.22	9580	53810
rs1129152	C	T	0.00047	1.07	1.03	1.11	9580	53810
rs15563	G	A	0.00048	1.06	1.03	1.1	12171	56862
rs3134950	A	C	0.00048	1.07	1.03	1.11	9580	53810
rs2292720	C	T	0.00049	1.14	1.06	1.22	9580	53810
rs1538742	A	C	0.0005	1.07	1.03	1.11	9580	53810
rs2075580	C	G	0.0005	1.07	1.03	1.12	9580	53810
rs2730059	T	C	0.0005	1.07	1.03	1.12	8906	46146
rs296737	C	T	0.0005	1.14	1.06	1.22	9580	53810
rs3115537	C	G	0.0005	1.08	1.04	1.13	10247	53924
rs2291612	T	C	0.00051	1.14	1.06	1.22	9580	53810
rs6488868	G	A	0.00051	1.07	1.03	1.11	12171	56862
rs2075582	T	C	0.00052	1.07	1.03	1.12	9580	53810
rs2596530	A	G	0.00052	1.07	1.03	1.11	9580	53810
rs615382	C	A	0.00052	1.14	1.06	1.22	9580	53810
rs1055388	T	C	0.00053	1.07	1.03	1.12	9580	53810
rs4540292	G	T	0.00053	1.07	1.03	1.11	9580	53810
rs11967684	A	G	0.00054	1.07	1.03	1.11	9580	53810
rs2067534	A	G	0.00054	1.07	1.03	1.11	9580	53810
rs1061808	G	T	0.00055	1.07	1.03	1.11	9580	53810
rs3795396	A	G	0.00056	1.06	1.03	1.09	12171	56862
rs6921948	C	A	0.00056	1.06	1.03	1.1	9580	53810
rs392088	A	G	0.00058	1.07	1.03	1.11	9580	53810
rs17676067	C	T	0.00059	1.06	1.03	1.1	12171	56862
rs3131633	G	A	0.00059	1.09	1.04	1.14	9580	53810
rs11576262	A	G	0.0006	1.07	1.03	1.11	12171	56862
rs12591110	G	A	0.0006	1.06	1.03	1.1	12171	56862
rs4417225	T	C	0.00061	1.07	1.03	1.11	9580	53810
rs7345	T	G	0.00061	1.06	1.02	1.09	12171	56862
rs9505150	A	G	0.00061	1.08	1.04	1.14	9580	53810
rs400643	T	G	0.00063	1.08	1.03	1.12	8558	52735
rs7073486	T	C	0.00064	1.07	1.03	1.11	9580	53810
rs940904	A	G	0.00064	1.08	1.03	1.12	9580	53810
rs9978314	C	T	0.00064	1.06	1.03	1.1	10704	55108
rs1106240	T	C	0.00065	1.07	1.03	1.12	12171	56862
rs2269423	C	A	0.00066	1.07	1.03	1.11	9580	53810
rs2523508	T	C	0.00066	1.08	1.03	1.13	9580	53810
rs9825140	T	C	0.00066	1.09	1.04	1.15	9580	53810
rs17124362	A	G	0.00067	1.13	1.05	1.2	9580	53810
rs3093983	A	G	0.00067	1.08	1.03	1.13	9580	53810
rs3093986	A	T	0.00067	1.08	1.03	1.13	9580	53810
rs2421945	A	G	0.00068	1.07	1.03	1.11	9580	53810
rs2523511	T	C	0.00068	1.08	1.03	1.13	9580	53810
rs941845	T	C	0.00068	1.06	1.02	1.09	12171	56862
rs3093978	A	C	0.00069	1.08	1.03	1.13	10247	53924
rs1129640	C	T	0.0007	1.08	1.03	1.13	9580	53810
rs3131628	T	C	0.0007	1.08	1.03	1.13	9580	53810
rs3093981	G	A	0.00072	1.08	1.03	1.13	9580	53810
rs2334499	T	C	0.00073	1.07	1.03	1.11	9580	53810
rs740157	A	G	0.00074	1.06	1.02	1.1	11902	53152
rs3130056	T	C	0.00075	1.08	1.03	1.13	9580	53810
rs17604371	G	A	0.00076	1.08	1.03	1.13	9580	53810
rs2516393	C	A	0.00077	1.08	1.03	1.13	9580	53810
rs7133159	C	T	0.00077	1.06	1.02	1.1	12171	56862
rs625228	G	A	0.00078	1.06	1.03	1.1	9580	53810
rs3131638	G	A	0.00079	1.08	1.03	1.12	9580	53810
rs389883	T	G	0.0008	1.07	1.03	1.11	9580	53810
rs6583787	T	C	0.0008	1.07	1.03	1.11	9580	53810
rs9263873	C	T	0.0008	1.06	1.03	1.1	9580	53810
rs2239802	G	C	0.00081	1.08	1.03	1.12	9580	53810
rs17681684	A	G	0.00082	1.06	1.03	1.1	12171	56862
rs3736907	C	A	0.00082	1.08	1.03	1.13	9580	53810
rs2395150	A	G	0.00083	1.06	1.02	1.09	12171	56862
rs3129888	A	G	0.00083	1.08	1.03	1.12	9580	53810
rs7259197	A	G	0.00084	1.07	1.03	1.11	9580	53810
rs2796188	G	A	0.00086	1.06	1.03	1.1	9580	53810
rs7718883	C	T	0.00086	1.08	1.03	1.12	9580	53810
rs4275659	C	T	0.00088	1.06	1.03	1.1	12171	56862
rs2682911	T	C	0.00089	1.07	1.03	1.11	9580	53810
rs3094093	A	T	0.00089	1.11	1.04	1.18	12171	56862
rs2247056	C	T	0.00091	1.07	1.03	1.12	9580	53810
rs8075273	C	A	0.00091	1.07	1.03	1.11	10704	55108
rs10797056	G	A	0.00092	1.06	1.02	1.09	12171	56862
rs7214892	A	G	0.00093	1.08	1.03	1.13	9580	53810
rs9275523	A	C	0.00093	1.07	1.03	1.12	10247	53924
rs2491353	C	T	0.00095	1.07	1.03	1.11	9580	53810
rs11583008	G	A	0.00098	1.06	1.02	1.1	9580	53810
rs2764850	A	G	0.00098	1.06	1.02	1.1	9580	53810
rs3132538	G	A	0.00099	1.08	1.03	1.13	9580	53810
rs3134899	T	C	0.00099	1.07	1.03	1.12	9580	53810
rs2395182	T	G	0.001	1.07	1.03	1.12	9580	53810
rs2838968	C	T	0.001	1.07	1.03	1.12	12171	56862
rs3130503	G	A	0.001	1.08	1.03	1.12	9580	53810
rs7623174	G	A	0.001	1.06	1.02	1.09	12171	56862
rs174450	T	G	0.0011	1.06	1.02	1.1	9580	53810
rs2605100	G	A	0.0011	1.06	1.02	1.1	12171	56862
rs2844670	A	G	0.0011	1.08	1.03	1.13	12171	56862
rs3756988	C	T	0.0011	1.09	1.04	1.15	12171	56862
rs384037	A	G	0.0011	1.07	1.03	1.12	8558	52735
rs871151	A	G	0.0011	1.06	1.02	1.1	9580	53810
rs907380	C	T	0.0011	1.06	1.03	1.11	9580	53810
rs9275418	G	A	0.0011	1.07	1.03	1.11	10706	33668
rs9295871	T	C	0.0011	1.09	1.03	1.14	9580	53810
rs12322888	C	T	0.0012	1.07	1.03	1.12	12171	56862
rs13222294	G	A	0.0012	1.09	1.03	1.14	9580	53810
rs1879379	A	G	0.0012	1.07	1.03	1.11	9580	53810
rs273995	T	C	0.0012	1.06	1.02	1.1	10704	55108
rs3130615	A	G	0.0012	1.07	1.03	1.11	9580	53810
rs3132468	T	C	0.0012	1.07	1.03	1.11	9580	53810
rs9268148	A	G	0.0012	1.08	1.03	1.13	9580	53810
rs11666504	T	C	0.0013	1.09	1.03	1.14	9580	53810
rs12906211	G	T	0.0013	1.06	1.02	1.11	9580	53810
rs1563355	C	T	0.0013	1.07	1.03	1.11	9580	53810
rs2806874	A	C	0.0013	1.06	1.02	1.09	12171	56862
rs289862	G	A	0.0013	1.06	1.02	1.09	12171	56862
rs1060105	C	T	0.0014	1.07	1.03	1.11	12171	56862
rs12496193	G	T	0.0014	1.06	1.02	1.09	12171	56862
rs13224433	G	A	0.0014	1.13	1.05	1.21	9580	53810
rs17195721	C	A	0.0014	1.06	1.02	1.1	9580	53810
rs174449	A	G	0.0014	1.06	1.02	1.09	12171	56862
rs1899689	T	C	0.0014	1.06	1.02	1.09	11902	53152
rs2066276	T	C	0.0014	1.06	1.02	1.1	9580	53810
rs2141079	T	C	0.0014	1.06	1.02	1.09	12171	56862
rs2388996	C	T	0.0014	1.06	1.02	1.09	12171	56862
rs2905747	G	A	0.0014	1.07	1.03	1.11	12171	56862
rs3094663	C	T	0.0014	1.07	1.02	1.11	9580	53810
rs3817973	T	C	0.0014	1.06	1.02	1.1	9580	53810
rs622721	C	T	0.0014	1.06	1.02	1.09	12171	56862
rs6834296	T	C	0.0014	1.06	1.02	1.1	9580	53810
rs7021235	G	A	0.0014	1.05	1.02	1.09	12171	56862
rs7144088	A	C	0.0014	1.06	1.02	1.1	9580	53810
rs733597	A	G	0.0014	1.06	1.02	1.09	12171	56862
rs829584	A	G	0.0014	1.07	1.02	1.11	12171	56862
rs833368	C	T	0.0014	1.07	1.03	1.11	9580	53810
rs884141	T	C	0.0014	1.06	1.02	1.1	9580	53810
rs9366778	A	G	0.0014	1.06	1.02	1.09	12171	56862
rs9652059	T	C	0.0014	1.08	1.03	1.14	9580	53810
rs1265759	T	C	0.0015	1.06	1.02	1.1	9580	53810
rs1367038	G	T	0.0015	1.06	1.02	1.1	12171	56862
rs1569068	A	G	0.0015	1.07	1.03	1.11	12171	56862
rs16947005	A	G	0.0015	1.06	1.02	1.1	12171	56862
rs2256902	A	G	0.0015	1.09	1.04	1.16	10706	33668
rs2285803	C	T	0.0015	1.07	1.02	1.11	9580	53810
rs3130454	A	G	0.0015	1.07	1.02	1.11	9580	53810
rs4424066	G	A	0.0015	1.06	1.02	1.1	9580	53810
rs829573	T	A	0.0015	1.07	1.02	1.11	12171	56862
rs1131896	A	G	0.0016	1.07	1.03	1.12	9580	53810
rs174548	C	G	0.0016	1.06	1.02	1.1	12171	56862
rs2284218	T	C	0.0016	1.06	1.02	1.11	9147	52372
rs2395153	G	C	0.0016	1.06	1.02	1.1	9580	53810
rs2516049	C	T	0.0016	1.07	1.02	1.11	9580	53810
rs2540950	C	T	0.0016	1.06	1.02	1.1	9580	53810
rs3093948	G	A	0.0016	1.08	1.03	1.13	9580	53810
rs6463224	C	A	0.0016	1.08	1.03	1.14	9580	53810
rs7422930	A	C	0.0016	1.06	1.02	1.1	9580	53810
rs7828303	T	C	0.0016	1.06	1.02	1.09	12171	56862
rs825461	T	C	0.0016	1.06	1.02	1.09	11047	55564
rs9607351	A	C	0.0016	1.08	1.03	1.13	9580	53810
rs1109559	A	G	0.0017	1.06	1.02	1.1	12171	56862
rs1506452	A	G	0.0017	1.05	1.02	1.09	12171	56862
rs2076523	C	T	0.0017	1.06	1.02	1.1	9580	53810
rs2206343	T	C	0.0017	1.06	1.02	1.1	9580	53810
rs398800	C	A	0.0017	1.06	1.02	1.1	12171	56862
rs436388	C	T	0.0017	1.06	1.02	1.1	9580	53810
rs907374	G	A	0.0017	1.06	1.02	1.09	12171	56862
rs10839224	C	T	0.0018	1.09	1.03	1.15	12171	56862
rs1265758	G	A	0.0018	1.06	1.02	1.1	9580	53810
rs12811912	T	C	0.0018	1.08	1.03	1.13	9147	52372
rs4394275	A	G	0.0018	1.06	1.02	1.1	12171	56862
rs6903608	T	C	0.0018	1.06	1.02	1.11	9580	53810
rs7211213	T	C	0.0018	1.06	1.02	1.1	12171	56862
rs13963	A	G	0.0019	1.06	1.02	1.1	9580	53810
rs2395175	A	G	0.0019	1.08	1.03	1.13	9580	53810
rs2535967	T	C	0.0019	1.1	1.03	1.16	9580	53810
rs2535969	G	A	0.0019	1.1	1.03	1.16	9580	53810
rs2884486	T	C	0.0019	1.07	1.02	1.11	9580	53810
rs3115572	G	C	0.0019	1.05	1.02	1.09	12171	56862
rs3130000	G	A	0.0019	1.1	1.03	1.16	12171	56862
rs3213946	G	A	0.0019	1.07	1.02	1.11	6634	49797
rs3806157	G	T	0.0019	1.06	1.02	1.1	9580	53810
rs3873379	C	T	0.0019	1.06	1.02	1.1	9580	53810
rs473034	T	C	0.0019	1.09	1.03	1.14	11047	55564
rs6936204	C	T	0.0019	1.06	1.02	1.09	12171	56862
rs7754443	A	G	0.0019	1.06	1.02	1.1	9580	53810
rs7909870	C	T	0.0019	1.07	1.02	1.11	9580	53810
rs8081612	C	T	0.0019	1.06	1.02	1.1	12171	56862
rs9468920	A	G	0.0019	1.06	1.02	1.1	9580	53810
rs10170600	C	T	0.002	1.07	1.02	1.11	9580	53810
rs10508462	T	G	0.002	1.06	1.02	1.1	9580	53810
rs10887259	A	G	0.002	1.06	1.02	1.1	9580	53810
rs11701130	G	T	0.002	1.07	1.03	1.12	9225	52849
rs12131265	C	T	0.002	1.06	1.02	1.09	11047	55564
rs12315755	T	C	0.002	1.14	1.05	1.24	6201	48359
rs522481	T	C	0.002	1.05	1.02	1.09	12171	56862
rs7306643	C	T	0.002	1.06	1.02	1.1	9580	53810
rs8076717	A	G	0.002	1.06	1.02	1.1	12171	56862
rs11079849	C	T	0.0021	1.06	1.02	1.11	9580	53810
rs17681708	C	T	0.0021	1.06	1.02	1.1	9580	53810
rs2076525	C	T	0.0021	1.06	1.02	1.11	9580	53810
rs3134798	A	G	0.0021	1.07	1.02	1.11	9580	53810
rs3770059	C	A	0.0021	1.05	1.02	1.09	12171	56862
rs4936957	T	C	0.0021	1.06	1.02	1.11	10706	33668
rs5024431	A	G	0.0021	1.07	1.03	1.12	9580	53810
rs6558520	T	C	0.0021	1.07	1.03	1.12	9580	53810
rs660550	A	C	0.0021	1.06	1.02	1.1	9580	53810
rs6707029	C	T	0.0021	1.06	1.02	1.1	9580	53810
rs7809188	A	G	0.0021	1.12	1.04	1.2	9580	53810
rs1061437	T	C	0.0022	1.06	1.02	1.1	12171	56862
rs10846489	A	G	0.0022	1.06	1.02	1.1	12171	56862
rs112417	G	A	0.0022	1.06	1.02	1.1	9580	53810
rs16899660	C	T	0.0022	1.11	1.04	1.19	9580	53810
rs7649058	C	T	0.0022	1.06	1.02	1.1	9580	53810
rs7754903	T	G	0.0022	1.06	1.02	1.11	9580	53810
rs914018	A	G	0.0022	1.09	1.03	1.16	9580	53810
rs9263871	G	A	0.0022	1.06	1.02	1.1	9580	53810
rs10804891	G	T	0.0023	1.06	1.02	1.09	11047	55564
rs12763326	A	G	0.0023	1.06	1.02	1.1	12171	56862
rs405684	C	T	0.0023	1.06	1.02	1.1	9580	53810
rs4520371	C	T	0.0023	1.06	1.02	1.1	9580	53810
rs7454108	C	T	0.0023	1.09	1.03	1.16	9580	53810
rs797906	C	A	0.0023	1.06	1.02	1.09	12171	56862
rs102275	T	C	0.0024	1.06	1.02	1.1	9580	53810
rs10839229	T	C	0.0024	1.1	1.03	1.17	9580	53810
rs11597390	G	A	0.0024	1.06	1.02	1.09	12171	56862
rs12043594	G	A	0.0024	1.09	1.03	1.15	9580	53810
rs13036459	T	C	0.0024	1.08	1.03	1.13	12171	56862
rs16829122	C	T	0.0024	1.08	1.03	1.13	9580	53810
rs16849123	A	G	0.0024	1.25	1.08	1.44	3788	20758
rs2013288	C	T	0.0024	1.06	1.02	1.1	12171	56862
rs2110159	T	C	0.0024	1.05	1.02	1.09	12171	56862
rs2524074	A	G	0.0024	1.06	1.02	1.11	9580	53810
rs2696923	A	G	0.0024	1.07	1.03	1.12	9580	53810
rs3905495	A	G	0.0024	1.05	1.02	1.09	12171	56862
rs644774	T	C	0.0024	1.06	1.02	1.1	9580	53810
rs730570	G	A	0.0024	1.09	1.03	1.16	9580	53810
rs939310	C	T	0.0024	1.06	1.02	1.1	9580	53810
rs9608781	T	G	0.0024	1.07	1.02	1.11	9580	53810
rs10494363	G	A	0.0025	1.11	1.04	1.2	9580	53810
rs1051434	T	C	0.0025	1.06	1.02	1.11	9580	53810
rs10799428	C	T	0.0025	1.07	1.03	1.13	9580	53810
rs1320903	A	G	0.0025	1.06	1.02	1.1	9580	53810
rs1787663	A	C	0.0025	1.07	1.02	1.12	9580	53810
rs2859741	T	C	0.0025	1.06	1.02	1.1	9147	52372
rs3873380	T	C	0.0025	1.06	1.02	1.1	9580	53810
rs4456661	A	C	0.0025	1.06	1.02	1.1	9580	53810
rs556819	C	T	0.0025	1.08	1.03	1.14	12171	56862
rs6976142	C	T	0.0025	1.08	1.03	1.13	12171	56862
rs9268979	C	T	0.0025	1.06	1.02	1.1	9580	53810
rs9614005	T	G	0.0025	1.06	1.02	1.11	9580	53810
rs11205308	G	A	0.0026	1.11	1.04	1.19	9580	53810
rs17013296	T	C	0.0026	1.06	1.02	1.11	9580	53810
rs250244	G	A	0.0026	1.07	1.02	1.12	9580	53810
rs2517451	T	C	0.0026	1.08	1.03	1.14	12171	56862
rs2605096	A	G	0.0026	1.06	1.02	1.1	9580	53810
rs2695478	T	C	0.0026	1.06	1.02	1.11	12171	56862
rs4683033	C	T	0.0026	1.06	1.02	1.1	9580	53810
rs10139287	C	A	0.0027	1.06	1.02	1.1	9580	53810
rs1051109	C	T	0.0027	1.08	1.03	1.13	9580	53810
rs2844635	G	A	0.0027	1.05	1.02	1.09	12171	56862
rs2894249	T	C	0.0027	1.07	1.02	1.11	10247	53924
rs7333181	G	A	0.0027	1.09	1.03	1.15	9580	53810
rs7633770	A	G	0.0027	1.06	1.02	1.1	9580	53810
rs863750	T	C	0.0027	1.05	1.02	1.09	12171	56862
rs9563325	A	G	0.0027	1.06	1.02	1.1	12171	56862
rs9809185	T	C	0.0027	1.06	1.02	1.1	9580	53810
rs12488447	C	T	0.0028	1.08	1.03	1.13	9580	53810
rs2056324	C	T	0.0028	1.05	1.02	1.09	12171	56862
rs2535315	T	C	0.0028	1.05	1.02	1.09	12171	56862
rs6747792	T	G	0.0028	1.07	1.02	1.11	12171	56862
rs10494261	A	G	0.0029	1.11	1.04	1.19	9580	53810
rs11265625	G	A	0.0029	1.06	1.02	1.09	9580	53810
rs174550	T	C	0.0029	1.06	1.02	1.1	9580	53810
rs3131630	A	G	0.0029	1.07	1.02	1.12	9580	53810
rs3808960	G	T	0.0029	1.09	1.03	1.16	9580	53810
rs4371677	A	G	0.0029	1.06	1.02	1.09	9580	53810
rs4845563	A	G	0.0029	1.06	1.02	1.1	9580	53810
rs4977101	G	A	0.0029	1.07	1.02	1.12	9580	53810
rs6142886	C	T	0.0029	1.06	1.02	1.1	12171	56862
rs6416932	A	G	0.0029	1.06	1.02	1.1	9580	53810
rs7207980	A	C	0.0029	1.06	1.02	1.1	10247	53924
rs7502208	A	G	0.0029	1.06	1.02	1.1	9580	53810
rs8050872	C	T	0.0029	1.07	1.02	1.12	12171	56862
rs9261394	G	A	0.0029	1.05	1.02	1.09	12171	56862
rs11905650	G	A	0.003	1.09	1.03	1.15	9580	53810
rs12701348	G	A	0.003	1.06	1.02	1.11	12171	56862
rs13220090	A	G	0.003	1.2	1.06	1.35	6201	48359
rs1420185	A	G	0.003	1.05	1.02	1.09	12171	56862
rs1535	A	G	0.003	1.06	1.02	1.1	9580	53810
rs1635717	T	C	0.003	1.15	1.05	1.27	9580	53810
rs17645031	T	C	0.003	1.1	1.03	1.18	9580	53810
rs2395173	G	A	0.003	1.06	1.02	1.09	11738	55424
rs2523969	T	A	0.003	1.07	1.02	1.12	12171	56862
rs7184422	A	G	0.003	1.1	1.03	1.17	12171	56862
rs7887	T	G	0.003	1.06	1.02	1.1	9580	53810
rs1203144	T	G	0.0031	1.15	1.05	1.27	9580	53810
rs12150176	T	C	0.0031	1.07	1.02	1.12	9580	53810
rs1494961	T	C	0.0031	1.05	1.02	1.09	12171	56862
rs1756091	C	A	0.0031	1.09	1.03	1.15	9580	53810
rs2333410	G	A	0.0031	1.06	1.02	1.1	9580	53810
rs3129886	C	T	0.0031	1.06	1.02	1.11	9580	53810
rs3130636	G	A	0.0031	1.07	1.02	1.11	9580	53810
rs3131631	C	G	0.0031	1.09	1.03	1.15	6644	16167
rs4664334	T	C	0.0031	1.05	1.02	1.09	12171	56862
rs4834411	A	G	0.0031	1.06	1.02	1.1	9580	53810
rs644827	C	T	0.0031	1.06	1.02	1.09	9580	53810
rs8591	G	A	0.0031	1.07	1.02	1.11	12171	56862
rs9268853	C	T	0.0031	1.06	1.02	1.09	12171	56862
rs11606506	A	G	0.0032	1.07	1.02	1.13	9580	53810
rs16906158	C	T	0.0032	1.09	1.03	1.16	9580	53810
rs174455	A	G	0.0032	1.05	1.02	1.09	12171	56862
rs174535	T	C	0.0032	1.06	1.02	1.1	9580	53810
rs174546	C	T	0.0032	1.06	1.02	1.1	9580	53810
rs209515	G	A	0.0032	1.06	1.02	1.1	9580	53810
rs2285676	A	G	0.0032	1.05	1.02	1.09	12171	56862
rs2667774	G	A	0.0032	1.06	1.02	1.1	9580	53810
rs2953854	C	A	0.0032	1.06	1.02	1.1	8906	46146
rs3130279	G	A	0.0032	1.4	1.12	1.76	3013	13599
rs3130637	G	A	0.0032	1.07	1.02	1.11	9580	53810
rs578991	G	A	0.0032	1.38	1.12	1.72	3253	11475
rs7833780	T	G	0.0032	1.06	1.02	1.1	8906	46146
rs1051431	A	G	0.0033	1.07	1.02	1.12	9580	53810
rs10953236	C	T	0.0033	1.06	1.02	1.1	9580	53810
rs1369979	G	T	0.0033	1.07	1.02	1.13	9580	53810
rs174547	T	C	0.0033	1.05	1.02	1.09	12171	56862
rs17734024	A	G	0.0033	1.09	1.03	1.15	12171	56862
rs2523554	T	C	0.0033	1.06	1.02	1.1	9580	53810
rs2524089	T	G	0.0033	1.05	1.02	1.09	11902	53152
rs2535306	G	A	0.0033	1.05	1.02	1.09	12171	56862
rs3998159	C	A	0.0033	1.09	1.03	1.16	9580	53810
rs9275312	G	A	0.0033	1.08	1.03	1.13	9580	53810
rs11159745	G	A	0.0034	1.06	1.02	1.1	9580	53810
rs2339853	T	C	0.0034	1.06	1.02	1.1	12171	56862
rs2524066	C	T	0.0034	1.05	1.02	1.09	12171	56862
rs2763982	C	G	0.0034	1.06	1.02	1.1	9580	53810
rs3135338	T	C	0.0034	1.05	1.02	1.09	11738	55424
rs3793126	G	A	0.0034	1.06	1.02	1.1	9580	53810
rs3812473	T	G	0.0034	1.11	1.03	1.18	9580	53810
rs707183	A	G	0.0034	1.06	1.02	1.1	9580	53810
rs7296418	T	C	0.0034	1.06	1.02	1.1	9580	53810
rs9275371	C	T	0.0034	1.06	1.02	1.1	12171	56862
rs10071392	A	G	0.0035	1.07	1.02	1.11	11149	55787
rs108499	C	T	0.0035	1.06	1.02	1.1	9580	53810
rs1265760	C	T	0.0035	1.06	1.02	1.09	9580	53810
rs3093993	A	C	0.0035	1.06	1.02	1.11	9580	53810
rs3129883	C	T	0.0035	1.06	1.02	1.11	9580	53810
rs887464	T	C	0.0035	1.05	1.02	1.09	10247	53924
rs10916162	G	A	0.0036	1.07	1.02	1.12	9580	53810
rs11099601	T	C	0.0036	1.05	1.02	1.08	12171	56862
rs12463359	G	T	0.0036	1.06	1.02	1.1	9580	53810
rs1265762	A	C	0.0036	1.06	1.02	1.09	9580	53810
rs16851970	A	G	0.0036	1.07	1.02	1.12	9580	53810
rs2956964	C	A	0.0036	1.06	1.02	1.1	12171	56862
rs3829109	G	A	0.0036	1.1	1.03	1.18	5527	40695
rs4075958	A	G	0.0036	1.06	1.02	1.09	12171	56862
rs4748040	C	T	0.0036	1.06	1.02	1.1	9580	53810
rs7209435	T	C	0.0036	1.06	1.02	1.11	9580	53810
rs12078573	G	A	0.0037	1.11	1.03	1.19	9580	53810
rs1409419	C	T	0.0037	1.05	1.02	1.09	9580	53810
rs1737076	G	A	0.0037	1.05	1.02	1.09	12171	56862
rs2505639	A	G	0.0037	1.09	1.03	1.15	5189	13654
rs2727243	A	C	0.0037	1.06	1.02	1.1	8906	46146
rs6904636	T	C	0.0037	1.06	1.02	1.09	9580	53810
rs911901	G	A	0.0037	1.06	1.02	1.1	9580	53810
rs10417436	G	A	0.0038	1.05	1.02	1.09	9580	53810
rs10494192	T	C	0.0038	1.07	1.02	1.11	9580	53810
rs1264880	G	T	0.0038	1.05	1.02	1.09	12171	56862
rs2399971	A	G	0.0038	1.05	1.02	1.09	12171	56862
rs3130982	C	G	0.0038	1.05	1.02	1.08	12171	56862
rs3934486	G	A	0.0038	1.07	1.02	1.12	10704	55108
rs9275328	T	C	0.0038	1.08	1.02	1.13	9580	53810
rs174538	G	A	0.0039	1.06	1.02	1.1	9580	53810
rs17529746	A	G	0.0039	1.06	1.02	1.1	9580	53810
rs2074311	A	G	0.0039	1.06	1.02	1.1	9225	52849
rs2517471	G	C	0.0039	1.05	1.02	1.09	12171	56862
rs302865	G	A	0.0039	1.06	1.02	1.09	9580	53810
rs7006183	A	C	0.0039	1.11	1.03	1.18	9580	53810
rs7113075	A	C	0.0039	1.1	1.03	1.17	9580	53810
rs7187900	A	G	0.0039	1.05	1.02	1.09	12171	56862
rs11246867	A	G	0.004	1.13	1.04	1.23	9147	52372
rs1735165	G	A	0.004	1.06	1.02	1.1	8906	46146
rs2735069	T	G	0.004	1.08	1.02	1.13	12171	56862
rs2844519	C	T	0.004	1.07	1.02	1.12	9580	53810
rs2844795	T	C	0.004	1.08	1.02	1.13	4747	40503
rs4288361	G	A	0.004	1.06	1.02	1.1	9580	53810
rs6537129	A	G	0.004	1.06	1.02	1.1	12171	56862
rs825476	T	C	0.004	1.05	1.02	1.09	9580	53810
rs2243868	G	A	0.0041	1.06	1.02	1.09	9580	53810
rs7814507	A	G	0.0041	1.06	1.02	1.1	9580	53810
rs8132	C	T	0.0041	1.06	1.02	1.1	9580	53810
rs9268493	A	G	0.0041	1.06	1.02	1.1	9580	53810
rs1010239	C	T	0.0042	1.06	1.02	1.1	9580	53810
rs10838987	T	G	0.0042	1.09	1.03	1.16	9580	53810
rs10883094	A	G	0.0042	1.06	1.02	1.1	12171	56862
rs10885307	G	T	0.0042	1.11	1.03	1.19	4736	25165
rs11594333	C	T	0.0042	1.05	1.02	1.09	12171	56862
rs174576	C	A	0.0042	1.06	1.02	1.1	9580	53810
rs2001774	T	C	0.0042	1.06	1.02	1.1	12171	56862
rs2524156	G	A	0.0042	1.06	1.02	1.09	9580	53810
rs2853127	T	C	0.0042	1.06	1.02	1.1	12171	56862
rs4646957	T	C	0.0042	1.05	1.02	1.09	12171	56862
rs4690698	T	C	0.0042	1.05	1.02	1.09	12171	56862
rs6714830	A	G	0.0042	1.05	1.02	1.09	9580	53810
rs7841082	C	T	0.0042	1.05	1.02	1.09	9580	53810
rs9385708	T	C	0.0042	1.06	1.02	1.11	9580	53810
rs9838667	T	G	0.0042	1.06	1.02	1.11	9580	53810
rs1105429	T	C	0.0043	1.06	1.02	1.11	9580	53810
rs2139564	G	A	0.0043	1.07	1.02	1.12	9580	53810
rs2485319	A	G	0.0043	1.05	1.02	1.09	9580	53810
rs2516400	A	G	0.0043	1.08	1.02	1.14	4747	40503
rs2516424	G	A	0.0043	1.08	1.02	1.13	4747	40503
rs2524163	T	C	0.0043	1.05	1.02	1.09	9580	53810
rs2535318	T	C	0.0043	1.05	1.02	1.09	12171	56862
rs368243	C	T	0.0043	1.05	1.02	1.09	9580	53810
rs3779250	T	C	0.0043	1.06	1.02	1.1	9580	53810
rs5029824	C	T	0.0043	1.06	1.02	1.1	8906	46146
rs10010115	C	T	0.0044	1.1	1.03	1.17	9580	53810
rs11682248	T	C	0.0044	1.05	1.02	1.09	9580	53810
rs12060830	A	C	0.0044	1.09	1.03	1.16	12171	56862
rs166325	C	G	0.0044	1.1	1.03	1.17	12171	56862
rs2853933	C	T	0.0044	1.05	1.02	1.09	9580	53810
rs3749442	G	A	0.0044	1.07	1.02	1.12	9580	53810
rs6504171	G	A	0.0044	1.06	1.02	1.1	9580	53810
rs10202262	T	C	0.0045	1.09	1.03	1.15	9580	53810
rs249982	C	T	0.0045	1.05	1.01	1.08	12171	56862
rs2680691	C	T	0.0045	1.08	1.02	1.14	8115	30616
rs4344931	A	C	0.0045	1.06	1.02	1.1	9580	53810
rs4715555	A	G	0.0045	1.06	1.02	1.1	9580	53810
rs7641073	A	G	0.0045	1.05	1.01	1.08	12171	56862
rs7934591	T	C	0.0045	1.1	1.03	1.17	9580	53810
rs1388543	A	G	0.0046	1.07	1.02	1.11	9580	53810
rs17315194	G	T	0.0046	1.08	1.02	1.14	12171	56862
rs3200401	T	C	0.0046	1.07	1.02	1.13	9580	53810
rs6711375	A	G	0.0046	1.06	1.02	1.1	9580	53810
rs7197	C	T	0.0046	1.07	1.02	1.11	9580	53810
rs7983466	T	C	0.0046	1.06	1.02	1.1	9580	53810
rs10175176	C	T	0.0047	1.06	1.02	1.11	9580	53810
rs10896012	C	T	0.0047	1.07	1.02	1.13	9580	53810
rs2484535	C	T	0.0047	1.05	1.02	1.09	9580	53810
rs2523537	G	A	0.0047	1.09	1.03	1.15	8782	30730
rs6724143	G	A	0.0047	1.07	1.02	1.11	12171	56862
rs757890	G	A	0.0047	1.06	1.02	1.1	9580	53810
rs950928	T	C	0.0047	1.07	1.02	1.13	9580	53810
rs2517510	G	T	0.0048	1.05	1.01	1.09	12171	56862
rs2523882	T	C	0.0048	1.06	1.02	1.1	9580	53810
rs8015108	C	T	0.0048	1.06	1.02	1.11	12171	56862
rs11079508	T	C	0.0049	1.06	1.02	1.1	9580	53810
rs1264881	C	T	0.0049	1.05	1.01	1.08	12171	56862
rs2306608	T	C	0.0049	1.05	1.02	1.09	9580	53810
rs2523881	G	T	0.0049	1.05	1.01	1.09	12171	56862
rs3818717	T	C	0.0049	1.06	1.02	1.1	9580	53810
rs641760	C	T	0.0049	1.07	1.02	1.11	9580	53810
rs7592470	C	T	0.0049	1.06	1.02	1.1	9580	53810
rs8068804	A	G	0.0049	1.06	1.02	1.1	9580	53810
rs9653508	G	T	0.0049	1.05	1.02	1.09	9580	53810
rs11922489	T	C	0.005	1.06	1.02	1.1	12171	56862
rs17028075	A	G	0.005	1.1	1.03	1.17	9580	53810
rs2315007	C	T	0.005	1.06	1.02	1.1	8906	46146
rs2358559	T	C	0.005	1.05	1.01	1.08	12171	56862
rs2684816	C	T	0.005	1.1	1.03	1.17	9580	53810
rs6861032	A	G	0.005	1.07	1.02	1.12	12171	56862
rs7532400	A	C	0.005	1.07	1.02	1.13	9580	53810
rs9931211	T	C	0.005	1.07	1.02	1.13	9580	53810
rs1406094	A	C	0.0051	1.1	1.03	1.18	8115	30616
rs1662955	T	C	0.0051	1.06	1.02	1.11	9580	53810
rs1879380	G	A	0.0051	1.07	1.02	1.11	9580	53810
rs2240401	T	C	0.0051	1.05	1.02	1.1	9580	53810
rs2268055	A	G	0.0051	1.05	1.02	1.09	9580	53810
rs4636106	C	T	0.0051	1.05	1.02	1.09	12171	56862
rs7944230	G	A	0.0051	1.07	1.02	1.12	9580	53810
rs8080211	A	G	0.0051	1.06	1.02	1.1	9580	53810
rs9838654	C	T	0.0051	1.07	1.02	1.12	8115	30616
rs10848428	T	C	0.0052	1.06	1.02	1.1	9580	53810
rs1152620	G	A	0.0052	1.06	1.02	1.11	9580	53810
rs2068647	T	C	0.0052	1.07	1.02	1.12	9580	53810
rs2517489	A	G	0.0052	1.05	1.01	1.08	12171	56862
rs4748035	C	T	0.0052	1.05	1.01	1.08	12171	56862
rs4809330	G	A	0.0052	1.06	1.02	1.1	8906	46146
rs531094	A	T	0.0052	1.05	1.01	1.08	12171	56862
rs6749090	T	G	0.0052	1.05	1.02	1.09	9580	53810
rs734538	G	A	0.0052	1.08	1.02	1.15	9580	53810
rs9529493	A	C	0.0052	1.06	1.02	1.11	9580	53810
rs9935222	C	A	0.0052	1.06	1.02	1.1	9580	53810
rs10769558	T	C	0.0053	1.07	1.02	1.12	9580	53810
rs3130542	G	A	0.0053	1.06	1.02	1.11	9580	53810
rs763157	C	A	0.0053	1.08	1.02	1.15	9580	53810
rs7790494	C	T	0.0053	1.06	1.02	1.11	12171	56862
rs9264508	C	T	0.0053	1.06	1.02	1.11	9580	53810
rs11731927	A	G	0.0054	1.08	1.02	1.13	9580	53810
rs2900277	T	G	0.0054	1.06	1.02	1.11	9580	53810
rs7213889	A	G	0.0054	1.05	1.02	1.09	12171	56862
rs10494310	G	A	0.0055	1.05	1.01	1.09	9580	53810
rs11885687	T	C	0.0055	1.08	1.02	1.14	9580	53810
rs12205296	A	G	0.0055	1.1	1.03	1.17	9580	53810
rs1459814	A	G	0.0055	1.05	1.01	1.09	9580	53810
rs1509833	A	G	0.0055	1.06	1.02	1.1	9580	53810
rs11615334	T	C	0.0056	1.07	1.02	1.11	9580	53810
rs12078935	C	T	0.0056	1.06	1.02	1.1	9580	53810
rs1790123	T	C	0.0056	1.06	1.02	1.11	9580	53810
rs2257505	T	A	0.0056	1.06	1.02	1.1	12171	56862
rs7216798	G	A	0.0056	1.06	1.02	1.1	9580	53810
rs8074771	C	T	0.0056	1.06	1.02	1.1	9580	53810
rs8179390	A	G	0.0056	1.05	1.01	1.09	9580	53810
rs2241432	G	A	0.0057	1.05	1.02	1.1	9580	53810
rs2596503	G	A	0.0057	1.07	1.02	1.11	9580	53810
rs27246	G	A	0.0057	1.06	1.02	1.1	12171	56862
rs8180664	T	C	0.0057	1.06	1.02	1.1	9580	53810
rs10803762	A	G	0.0058	1.06	1.02	1.1	9580	53810
rs12325866	G	A	0.0058	1.06	1.02	1.1	9580	53810
rs12990344	G	T	0.0058	1.08	1.02	1.14	9580	53810
rs4238685	C	T	0.0058	1.09	1.03	1.17	9580	53810
rs9273363	A	C	0.0058	1.06	1.02	1.1	9580	53810
rs10896050	T	G	0.0059	1.06	1.02	1.11	12171	56862
rs17675093	C	T	0.0059	1.05	1.01	1.09	12171	56862
rs1929846	A	C	0.0059	1.08	1.02	1.14	9580	53810
rs4693212	C	T	0.0059	1.06	1.02	1.1	9580	53810
rs6504173	T	C	0.0059	1.06	1.02	1.1	9580	53810
rs7153985	C	T	0.0059	1.08	1.02	1.15	12171	56862
rs876954	A	G	0.0059	1.05	1.01	1.09	9580	53810
rs12222221	C	A	0.006	1.09	1.03	1.16	9580	53810
rs12947660	T	G	0.006	1.05	1.01	1.09	12171	56862
rs2564872	A	G	0.006	1.05	1.01	1.09	12171	56862
rs2840956	G	A	0.006	1.05	1.02	1.09	9580	53810
rs394369	A	G	0.006	1.08	1.02	1.14	9580	53810
rs6088764	A	C	0.006	1.06	1.02	1.1	9225	52849
rs6950934	G	A	0.006	1.08	1.02	1.14	9580	53810
rs825490	G	A	0.006	1.05	1.02	1.09	9580	53810
rs6666742	G	A	0.0061	1.05	1.02	1.09	9580	53810
rs9912201	A	G	0.0061	1.06	1.02	1.1	9580	53810
rs1847643	A	G	0.0062	1.07	1.02	1.12	9580	53810
rs2062181	G	A	0.0062	1.06	1.02	1.1	9580	53810
rs2605097	A	C	0.0062	1.06	1.02	1.1	9580	53810
rs3756987	T	C	0.0062	1.08	1.02	1.14	11902	53152
rs6775518	G	A	0.0062	1.06	1.02	1.11	11902	53152
rs886288	A	G	0.0062	1.05	1.02	1.09	9580	53810
rs9267820	A	G	0.0062	1.05	1.01	1.09	12171	56862
rs9999564	T	C	0.0062	1.05	1.01	1.09	9580	53810
rs11040198	A	G	0.0063	1.07	1.02	1.12	9580	53810
rs1150740	A	C	0.0063	1.08	1.02	1.14	9580	53810
rs1265074	A	C	0.0063	1.06	1.02	1.1	12171	56862
rs1338203	G	A	0.0063	1.07	1.02	1.12	12171	56862
rs2249876	A	G	0.0063	1.05	1.01	1.09	9580	53810
rs2395157	G	A	0.0063	1.06	1.02	1.1	9580	53810
rs5007259	C	T	0.0063	1.05	1.01	1.09	9580	53810
rs9501587	A	G	0.0063	1.07	1.02	1.12	9580	53810
rs11085825	C	T	0.0064	1.06	1.02	1.1	8792	51411
rs2292449	A	G	0.0064	1.08	1.02	1.14	4752	33536
rs2571375	G	A	0.0064	1.08	1.02	1.14	9580	53810
rs3829806	A	G	0.0064	1.05	1.01	1.09	9580	53810
rs6504182	T	C	0.0064	1.06	1.02	1.1	9580	53810
rs6730007	T	C	0.0064	1.05	1.01	1.09	9580	53810
rs9264602	T	C	0.0064	1.06	1.02	1.1	9580	53810
rs9563287	C	T	0.0064	1.06	1.02	1.11	9580	53810
rs9841212	C	T	0.0064	1.05	1.01	1.09	12171	56862
rs174583	C	T	0.0065	1.05	1.01	1.09	12171	56862
rs1877316	C	A	0.0065	1.06	1.02	1.1	9580	53810
rs29232	T	C	0.0065	1.05	1.01	1.1	9580	53810
rs2957090	G	A	0.0065	1.05	1.01	1.09	12171	56862
rs5682	G	A	0.0065	1.05	1.01	1.09	9580	53810
rs6540985	G	A	0.0065	1.06	1.02	1.1	9580	53810
rs7614981	C	A	0.0065	1.05	1.01	1.08	12171	56862
rs9680657	C	A	0.0065	1.06	1.02	1.11	9580	53810
rs10431006	G	A	0.0066	1.09	1.02	1.15	9580	53810
rs2949833	C	T	0.0066	1.06	1.02	1.11	9580	53810
rs488062	G	A	0.0066	1.05	1.01	1.1	9580	53810
rs7382061	C	T	0.0066	1.05	1.01	1.08	12171	56862
rs9614006	C	T	0.0066	1.05	1.01	1.09	12171	56862
rs9901507	G	A	0.0066	1.06	1.02	1.1	9580	53810
rs1060330	T	C	0.0067	1.05	1.01	1.09	9580	53810
rs2246638	A	G	0.0067	1.07	1.02	1.12	9580	53810
rs2293683	G	A	0.0067	1.06	1.02	1.11	6201	48359
rs4345293	G	T	0.0067	1.05	1.01	1.1	9580	53810
rs4595727	C	T	0.0067	1.05	1.01	1.09	9580	53810
rs4639549	A	G	0.0067	1.06	1.02	1.1	9580	53810
rs997997	G	T	0.0067	1.05	1.01	1.09	9580	53810
rs11605627	A	C	0.0068	1.09	1.02	1.16	9580	53810
rs12096987	T	C	0.0068	1.05	1.01	1.09	9580	53810
rs2249231	A	G	0.0068	1.05	1.01	1.09	9580	53810
rs2395163	C	T	0.0068	1.06	1.02	1.1	11738	55424
rs3000864	T	C	0.0068	1.08	1.02	1.13	9147	52372
rs6748389	T	G	0.0068	1.05	1.01	1.09	9580	53810
rs707969	T	C	0.0068	1.08	1.02	1.14	12171	56862
rs9263473	G	A	0.0068	1.05	1.01	1.09	9580	53810
rs9263474	C	A	0.0068	1.05	1.01	1.09	9580	53810
rs9693133	T	C	0.0068	1.05	1.01	1.1	9580	53810
rs11655950	G	A	0.0069	1.05	1.01	1.09	12171	56862
rs12048885	T	G	0.0069	1.07	1.02	1.12	9580	53810
rs12529684	G	A	0.0069	1.1	1.03	1.17	9580	53810
rs13423976	G	A	0.0069	1.06	1.01	1.1	12171	56862
rs17122920	A	G	0.0069	1.09	1.02	1.16	9580	53810
rs2523843	G	A	0.0069	1.05	1.01	1.09	9580	53810
rs2844533	A	G	0.0069	1.06	1.02	1.1	9580	53810
rs10488516	A	G	0.007	1.08	1.02	1.14	9580	53810
rs10954592	T	C	0.007	1.12	1.03	1.21	6201	48359
rs12499395	T	C	0.007	1.05	1.01	1.09	9580	53810
rs2076522	C	G	0.007	1.06	1.02	1.1	9580	53810
rs2077948	G	A	0.007	1.05	1.01	1.09	9580	53810
rs2270115	G	T	0.007	1.05	1.01	1.1	12171	56862
rs2517497	G	A	0.007	1.05	1.01	1.09	9580	53810
rs4236374	C	T	0.007	1.07	1.02	1.12	9580	53810
rs614035	C	T	0.007	1.05	1.01	1.1	9580	53810
rs7680959	T	C	0.007	1.05	1.01	1.08	12171	56862
rs10250993	C	T	0.0071	1.07	1.02	1.12	9580	53810
rs16835135	A	G	0.0071	1.1	1.03	1.18	9580	53810
rs2596501	T	C	0.0071	1.05	1.01	1.09	9580	53810
rs3732285	C	T	0.0071	1.06	1.02	1.1	9580	53810
rs600231	G	A	0.0071	1.06	1.02	1.1	9580	53810
rs9572068	T	G	0.0071	1.06	1.02	1.11	12171	56862
rs12195848	C	A	0.0072	1.08	1.02	1.14	9580	53810
rs2076524	G	A	0.0072	1.06	1.02	1.1	9580	53810
rs574710	C	T	0.0072	1.05	1.01	1.08	12171	56862
rs768994	G	A	0.0072	1.1	1.03	1.17	9580	53810
rs9268474	C	T	0.0072	1.06	1.01	1.1	9580	53810
rs9834801	T	C	0.0072	1.05	1.01	1.09	12171	56862
rs259937	C	T	0.0073	1.1	1.02	1.17	9580	53810
rs3020644	G	A	0.0073	1.05	1.01	1.09	9580	53810
rs12546094	C	T	0.0074	1.05	1.01	1.09	9580	53810
rs3792583	G	A	0.0074	1.06	1.02	1.1	12171	56862
rs5007265	G	T	0.0074	1.05	1.01	1.09	9580	53810
rs10512613	T	G	0.0075	1.05	1.01	1.09	9580	53810
rs1209874	C	T	0.0075	1.06	1.01	1.1	8906	46146
rs12822389	T	C	0.0075	1.07	1.02	1.13	9580	53810
rs2300167	T	C	0.0075	1.05	1.01	1.09	9580	53810
rs2588510	T	C	0.0075	1.05	1.01	1.08	12171	56862
rs259942	T	C	0.0075	1.07	1.02	1.13	9580	53810
rs9268494	C	A	0.0075	1.06	1.01	1.1	9580	53810
rs2395488	G	A	0.0076	1.07	1.02	1.13	4747	40503
rs2523961	A	G	0.0076	1.08	1.02	1.14	9580	53810
rs356960	T	C	0.0076	1.09	1.02	1.16	12171	56862
rs3817963	C	T	0.0076	1.06	1.01	1.1	9580	53810
rs10748801	T	C	0.0077	1.68	1.15	2.45	2610	15997
rs11040432	T	C	0.0077	1.09	1.02	1.16	9580	53810
rs11072405	A	G	0.0077	1.05	1.01	1.09	9580	53810
rs12245418	T	C	0.0077	1.05	1.01	1.08	12171	56862
rs2535304	C	T	0.0077	1.05	1.01	1.09	9580	53810
rs2535311	G	A	0.0077	1.05	1.01	1.09	9580	53810
rs2844701	A	G	0.0077	1.08	1.02	1.15	9580	53810
rs4077515	C	T	0.0077	1.07	1.02	1.13	4747	40503
rs4148866	T	C	0.0077	1.07	1.02	1.12	6201	48359
rs4721321	A	G	0.0077	1.06	1.01	1.1	9580	53810
rs6906846	G	A	0.0077	1.05	1.01	1.09	12171	56862
rs1010222	G	A	0.0078	1.06	1.02	1.11	6201	48359
rs16886445	G	A	0.0078	1.1	1.03	1.18	12171	56862
rs1948	A	G	0.0078	1.06	1.01	1.1	9580	53810
rs1965429	A	C	0.0078	1.05	1.01	1.08	12171	56862
rs2071277	C	T	0.0078	1.05	1.01	1.09	9580	53810
rs2390399	A	G	0.0078	1.05	1.01	1.09	9580	53810
rs3132572	A	G	0.0078	1.08	1.02	1.15	9580	53810
rs4780822	A	G	0.0078	1.06	1.02	1.11	12171	56862
rs7187976	A	G	0.0078	1.07	1.02	1.12	9580	53810
rs805297	A	C	0.0078	1.05	1.01	1.09	12171	56862
rs11085824	A	G	0.0079	1.06	1.02	1.11	8125	51297
rs1565908	T	C	0.0079	1.05	1.01	1.09	9580	53810
rs165256	C	T	0.0079	1.08	1.02	1.13	9580	53810
rs2108691	T	G	0.0079	1.08	1.02	1.14	9580	53810
rs2517500	T	C	0.0079	1.05	1.01	1.09	9580	53810
rs390200	G	A	0.0079	1.06	1.02	1.12	6201	48359
rs423808	T	G	0.0079	1.08	1.02	1.14	9580	53810
rs4622471	C	T	0.0079	1.05	1.01	1.09	9580	53810
rs8254	A	G	0.0079	1.06	1.02	1.1	9580	53810
rs1528007	C	T	0.008	1.08	1.02	1.14	9580	53810
rs15931	C	T	0.008	1.1	1.03	1.18	9580	53810
rs17438451	T	C	0.008	1.05	1.01	1.08	12171	56862
rs2962587	G	A	0.008	1.05	1.01	1.09	12171	56862
rs300912	G	A	0.008	1.05	1.01	1.08	12171	56862
rs9275572	G	A	0.008	1.05	1.01	1.08	12171	56862
rs870309	G	A	0.0081	1.05	1.01	1.09	9580	53810
rs1520101	A	G	0.0082	1.05	1.01	1.08	12171	56862
rs1716409	G	A	0.0082	1.06	1.01	1.1	9580	53810
rs1874883	G	T	0.0082	1.06	1.01	1.1	9580	53810
rs6532114	C	T	0.0082	1.07	1.02	1.12	4747	40503
rs663889	G	A	0.0082	1.05	1.01	1.09	9580	53810
rs6928399	T	C	0.0082	1.06	1.02	1.11	6214	42257
rs11709020	T	C	0.0083	1.05	1.01	1.08	12171	56862
rs11934307	G	A	0.0083	1.05	1.01	1.09	9580	53810
rs17682132	A	G	0.0083	1.06	1.01	1.1	9580	53810
rs9261216	G	A	0.0083	1.07	1.02	1.13	12171	56862
rs984778	T	C	0.0083	1.05	1.01	1.1	9147	52372
rs12135172	C	T	0.0084	1.05	1.01	1.08	12171	56862
rs13141136	G	A	0.0084	1.05	1.01	1.09	9580	53810
rs3734649	T	C	0.0084	1.08	1.02	1.14	9580	53810
rs3750604	A	G	0.0084	1.06	1.01	1.1	9580	53810
rs3826353	A	G	0.0084	1.05	1.01	1.08	12171	56862
rs597332	C	T	0.0084	1.05	1.01	1.09	9580	53810
rs6932810	A	G	0.0084	1.05	1.01	1.09	9580	53810
rs12256118	A	G	0.0085	1.06	1.01	1.1	9580	53810
rs17028081	A	G	0.0085	1.08	1.02	1.15	12171	56862
rs3135395	G	T	0.0085	1.05	1.01	1.1	9147	52372
rs11668501	T	C	0.0086	1.06	1.02	1.12	9580	53810
rs17558352	G	A	0.0086	1.07	1.02	1.12	8115	30616
rs259920	A	G	0.0086	1.09	1.02	1.16	12171	56862
rs454510	A	G	0.0086	1.05	1.01	1.09	12171	56862
rs9319282	C	A	0.0086	1.06	1.01	1.1	9580	53810
rs10145132	A	G	0.0087	1.05	1.01	1.09	9580	53810
rs7913889	T	C	0.0087	1.07	1.02	1.13	9580	53810
rs13123545	T	C	0.0088	1.05	1.01	1.1	9580	53810
rs16889320	C	T	0.0088	1.09	1.02	1.17	9580	53810
rs7924182	A	G	0.0088	1.05	1.01	1.08	11047	55564
rs11206043	C	T	0.0089	1.05	1.01	1.09	9580	53810
rs2074482	A	C	0.0089	1.07	1.02	1.13	12171	56862
rs2243631	T	C	0.0089	1.05	1.01	1.09	9580	53810
rs6427005	G	T	0.0089	1.05	1.01	1.08	12171	56862
rs9373114	A	G	0.0089	1.05	1.01	1.09	9580	53810
rs6861004	C	T	0.009	1.05	1.01	1.09	12171	56862
rs868351	G	T	0.009	1.06	1.01	1.1	12171	56862
rs9311676	C	T	0.009	1.05	1.01	1.09	12171	56862
rs2240619	A	C	0.0091	1.05	1.01	1.09	9580	53810
rs4073782	T	C	0.0091	1.06	1.02	1.11	9580	53810
rs7271036	C	T	0.0091	1.08	1.02	1.14	12171	56862
rs12196024	T	C	0.0092	1.07	1.02	1.13	9580	53810
rs12413812	A	G	0.0092	1.05	1.01	1.1	9580	53810
rs2387217	G	A	0.0092	1.07	1.02	1.12	9580	53810
rs4705869	T	C	0.0092	1.08	1.02	1.14	9580	53810
rs4841548	T	C	0.0092	1.05	1.01	1.09	12171	56862
rs7072165	C	T	0.0092	1.08	1.02	1.15	9580	53810
rs7923729	T	C	0.0092	1.06	1.01	1.1	9580	53810
rs11514917	T	G	0.0093	1.05	1.01	1.09	11047	55564
rs1205340	G	A	0.0093	1.05	1.01	1.09	9580	53810
rs1349532	C	T	0.0093	1.1	1.02	1.18	9580	53810
rs1735433	T	C	0.0093	1.05	1.01	1.1	8906	46146
rs2450908	T	C	0.0093	1.05	1.01	1.08	12171	56862
rs2516415	A	G	0.0093	1.05	1.01	1.09	9580	53810
rs2956914	G	T	0.0093	1.04	1.01	1.08	12171	56862
rs3749830	C	T	0.0093	1.09	1.02	1.16	12171	56862
rs5751901	C	T	0.0093	1.05	1.01	1.09	12171	56862
rs660652	A	G	0.0093	1.05	1.01	1.09	9580	53810
rs7897283	G	T	0.0093	1.06	1.01	1.1	9580	53810
rs9261821	T	C	0.0093	1.06	1.02	1.11	12171	56862
rs9804247	G	A	0.0093	1.05	1.01	1.1	9580	53810
rs6697813	T	G	0.0094	1.06	1.01	1.1	9580	53810
rs10234545	T	C	0.0095	1.09	1.02	1.16	9580	53810
rs10282929	G	T	0.0095	1.06	1.01	1.11	9580	53810
rs11952091	G	A	0.0095	1.08	1.02	1.14	9580	53810
rs17583023	G	A	0.0095	1.05	1.01	1.08	12171	56862
rs2250807	G	A	0.0095	1.06	1.01	1.1	9580	53810
rs615470	T	C	0.0095	1.05	1.01	1.09	9580	53810
rs6457617	T	C	0.0095	1.04	1.01	1.08	12171	56862
rs9501077	G	A	0.0095	1.05	1.01	1.1	9580	53810
rs2071287	T	C	0.0096	1.05	1.01	1.09	9580	53810
rs7120801	A	G	0.0096	1.14	1.03	1.26	6201	48359
rs7305180	T	G	0.0096	1.06	1.02	1.12	9580	53810
rs7465625	T	C	0.0096	1.05	1.01	1.09	9580	53810
rs30527	A	G	0.0097	1.07	1.02	1.12	12171	56862
rs3814210	C	T	0.0097	1.05	1.01	1.09	9580	53810
rs6003847	G	T	0.0097	1.07	1.02	1.12	9580	53810
rs6457121	G	A	0.0097	1.05	1.01	1.09	9580	53810
rs6584202	A	G	0.0097	1.05	1.01	1.1	9580	53810
rs7342064	A	G	0.0097	1.06	1.01	1.1	9580	53810
rs10092449	A	G	0.0098	1.07	1.02	1.13	12171	56862
rs10094463	G	A	0.0098	1.05	1.01	1.09	9580	53810
rs17008544	T	C	0.0098	1.06	1.01	1.11	12171	56862
rs3809790	T	C	0.0098	1.05	1.01	1.09	9580	53810
rs4410406	G	A	0.0098	1.06	1.01	1.1	12171	56862
rs1727302	A	G	0.0099	1.06	1.01	1.1	9580	53810
rs3746455	G	A	0.0099	1.05	1.01	1.09	9580	53810
rs4933987	C	T	0.0099	1.05	1.01	1.09	9580	53810
rs9973239	A	G	0.0099	1.07	1.02	1.12	12171	56862
rs10213420	A	G	0.01	1.08	1.02	1.14	9580	53810
rs10227389	C	T	0.01	1.09	1.02	1.16	9580	53810
rs1041282	C	T	0.01	1.05	1.01	1.09	9580	53810
rs11086026	T	C	0.01	1.12	1.03	1.21	9580	53810
rs11395	C	T	0.01	1.04	1.01	1.08	12171	56862
rs12049503	C	A	0.01	1.05	1.01	1.1	12171	56862
rs12586502	C	T	0.01	1.05	1.01	1.09	9580	53810
rs13321700	T	C	0.01	1.05	1.01	1.08	12171	56862
rs1363098	A	G	0.01	1.05	1.01	1.09	9580	53810
rs17535617	C	T	0.01	1.06	1.01	1.12	9580	53810
rs1886441	T	C	0.01	1.04	1.01	1.08	12171	56862
rs1991492	G	A	0.01	1.06	1.01	1.1	9580	53810
rs2273668	T	G	0.01	1.07	1.02	1.13	9580	53810
rs2735068	G	A	0.01	1.09	1.02	1.17	9580	53810
rs2965214	A	G	0.01	1.06	1.01	1.11	6201	48359
rs3094187	T	C	0.01	1.04	1.01	1.08	12171	56862
rs3132682	C	G	0.01	1.04	1.01	1.08	12171	56862
rs4719457	G	A	0.01	1.05	1.01	1.08	12171	56862
rs4808467	G	A	0.01	1.12	1.03	1.21	9580	53810
rs6457126	T	C	0.01	1.05	1.01	1.09	9580	53810
rs677447	C	T	0.01	1.05	1.01	1.09	9580	53810
rs6899552	C	T	0.01	1.05	1.01	1.09	9580	53810
rs7085239	G	A	0.01	1.06	1.01	1.1	9580	53810
rs7098331	T	G	0.01	1.05	1.01	1.09	9580	53810
rs7685146	A	G	0.01	1.05	1.01	1.1	9580	53810
rs7843177	C	T	0.01	1.05	1.01	1.08	11902	53152
rs919479	G	T	0.01	1.05	1.01	1.1	9580	53810
rs9267821	C	T	0.01	1.05	1.01	1.09	9580	53810
rs9268199	A	G	0.01	1.06	1.01	1.11	9580	53810
rs9385707	C	T	0.01	1.06	1.01	1.1	9580	53810
rs9468925	A	G	0.01	1.05	1.01	1.09	9580	53810
rs9861983	C	T	0.01	1.06	1.01	1.11	9580	53810
rs10068079	A	G	0.011	1.06	1.01	1.11	9580	53810
rs10418662	A	C	0.011	1.05	1.01	1.08	12171	56862
rs10506276	G	A	0.011	1.08	1.02	1.14	12171	56862
rs10516689	T	C	0.011	1.04	1.01	1.08	12171	56862
rs10870112	A	G	0.011	1.06	1.01	1.11	5426	41200
rs11187060	T	C	0.011	1.05	1.01	1.08	12171	56862
rs11223616	T	C	0.011	1.05	1.01	1.1	12171	56862
rs11236730	T	C	0.011	1.07	1.02	1.12	9580	53810
rs11248424	T	C	0.011	1.07	1.02	1.13	12171	56862
rs11747766	G	T	0.011	1.05	1.01	1.09	9580	53810
rs11820925	T	C	0.011	1.07	1.02	1.12	9580	53810
rs12191386	A	G	0.011	1.04	1.01	1.08	12171	56862
rs12513029	G	A	0.011	1.07	1.02	1.13	9580	53810
rs12745403	T	C	0.011	1.06	1.01	1.11	9580	53810
rs12749310	A	G	0.011	1.06	1.01	1.11	8792	51411
rs12775433	C	T	0.011	1.05	1.01	1.09	9580	53810
rs13011574	C	T	0.011	1.06	1.01	1.11	9580	53810
rs13117933	G	A	0.011	1.05	1.01	1.08	12171	56862
rs13279794	C	A	0.011	1.05	1.01	1.09	9580	53810
rs161799	G	A	0.011	1.05	1.01	1.09	9580	53810
rs17212220	T	C	0.011	1.05	1.01	1.09	9580	53810
rs174577	C	A	0.011	1.05	1.01	1.08	12171	56862
rs17706531	A	G	0.011	1.06	1.01	1.11	6201	48359
rs2041975	T	C	0.011	1.05	1.01	1.09	9580	53810
rs2274739	A	G	0.011	1.05	1.01	1.09	9580	53810
rs2280115	A	G	0.011	1.06	1.01	1.11	9580	53810
rs2304694	A	C	0.011	1.06	1.01	1.12	9580	53810
rs2383269	T	C	0.011	1.05	1.01	1.08	12171	56862
rs2403283	A	G	0.011	1.05	1.01	1.09	9580	53810
rs2535310	C	A	0.011	1.05	1.01	1.09	9580	53810
rs3828469	A	G	0.011	1.06	1.01	1.11	9580	53810
rs4148056	C	T	0.011	1.05	1.01	1.09	9580	53810
rs4148060	A	G	0.011	1.05	1.01	1.09	9580	53810
rs4240896	A	G	0.011	1.04	1.01	1.08	12171	56862
rs4876039	C	T	0.011	1.06	1.01	1.1	12171	56862
rs6464489	T	C	0.011	1.05	1.01	1.09	10704	55108
rs6577513	A	G	0.011	1.05	1.01	1.09	9580	53810
rs6669442	A	G	0.011	1.05	1.01	1.09	9580	53810
rs6758173	A	G	0.011	1.05	1.01	1.09	9580	53810
rs6775611	T	C	0.011	1.05	1.01	1.09	9580	53810
rs6818214	G	A	0.011	1.07	1.01	1.12	9580	53810
rs6926792	A	G	0.011	1.07	1.02	1.13	12171	56862
rs6931776	G	A	0.011	1.07	1.02	1.13	12171	56862
rs6932682	C	T	0.011	1.06	1.01	1.1	9580	53810
rs6965466	A	C	0.011	1.05	1.01	1.08	12171	56862
rs7250193	G	A	0.011	1.07	1.01	1.12	12171	56862
rs7305012	G	A	0.011	1.06	1.01	1.11	9580	53810
rs7521134	T	C	0.011	1.05	1.01	1.09	9580	53810
rs7526812	G	A	0.011	1.07	1.01	1.12	9580	53810
rs7934	T	C	0.011	1.05	1.01	1.09	9580	53810
rs8016687	G	A	0.011	1.06	1.01	1.1	9580	53810
rs8052957	G	T	0.011	1.06	1.01	1.11	9580	53810
rs900443	C	T	0.011	1.07	1.02	1.13	9580	53810
rs9261761	G	A	0.011	1.07	1.01	1.12	9580	53810
rs9261817	A	C	0.011	1.07	1.02	1.12	9580	53810
rs9268516	T	C	0.011	1.05	1.01	1.1	9580	53810
rs927728	G	T	0.011	1.05	1.01	1.09	9580	53810
rs9295863	C	A	0.011	1.07	1.01	1.12	9580	53810
rs9357092	G	A	0.011	1.05	1.01	1.09	12171	56862
rs940494	A	G	0.011	1.06	1.01	1.1	9580	53810
rs9501467	C	T	0.011	1.07	1.01	1.12	9580	53810
rs10081235	G	A	0.012	1.04	1.01	1.08	12171	56862
rs10224368	A	C	0.012	1.05	1.01	1.09	9580	53810
rs10226475	G	A	0.012	1.04	1.01	1.08	12171	56862
rs10268380	A	G	0.012	1.09	1.02	1.16	9580	53810
rs1079541	C	A	0.012	1.07	1.01	1.12	9580	53810
rs10831093	G	A	0.012	1.04	1.01	1.08	12171	56862
rs11208924	A	G	0.012	1.07	1.01	1.12	9580	53810
rs11611927	G	A	0.012	1.05	1.01	1.09	12171	56862
rs11699044	T	C	0.012	1.07	1.02	1.13	12171	56862
rs11955750	A	G	0.012	1.05	1.01	1.09	9580	53810
rs12477274	T	G	0.012	1.04	1.01	1.08	12171	56862
rs13195757	C	T	0.012	1.05	1.01	1.09	9580	53810
rs14026	A	G	0.012	1.05	1.01	1.09	9580	53810
rs151551	T	G	0.012	1.08	1.02	1.15	12171	56862
rs1573294	A	G	0.012	1.07	1.01	1.12	9580	53810
rs1653609	C	A	0.012	1.05	1.01	1.09	9580	53810
rs16828256	C	A	0.012	1.08	1.02	1.14	11047	55564
rs16899646	G	C	0.012	1.07	1.01	1.12	12171	56862
rs16949275	A	G	0.012	1.1	1.02	1.19	9580	53810
rs17184382	A	C	0.012	1.05	1.01	1.08	12171	56862
rs1737078	T	G	0.012	1.05	1.01	1.08	9580	53810
rs2300455	G	A	0.012	1.05	1.01	1.1	12171	56862
rs2385891	T	G	0.012	1.06	1.01	1.11	5426	41200
rs2539499	T	C	0.012	1.06	1.01	1.11	7167	26209
rs256871	A	G	0.012	1.07	1.01	1.13	9580	53810
rs30509	C	A	0.012	1.07	1.02	1.13	9580	53810
rs3132959	A	G	0.012	1.05	1.01	1.09	12171	56862
rs3743074	G	A	0.012	1.05	1.01	1.09	9580	53810
rs3763316	T	C	0.012	1.05	1.01	1.1	9580	53810
rs3763317	T	C	0.012	1.05	1.01	1.09	9580	53810
rs4499105	G	T	0.012	1.05	1.01	1.09	9580	53810
rs4810831	C	T	0.012	1.07	1.02	1.13	12171	56862
rs4923542	G	T	0.012	1.05	1.01	1.09	9580	53810
rs4941567	A	G	0.012	1.05	1.01	1.1	12171	56862
rs6797138	T	C	0.012	1.06	1.01	1.1	12171	56862
rs685870	T	C	0.012	1.05	1.01	1.1	9580	53810
rs6928482	C	T	0.012	1.05	1.01	1.09	9580	53810
rs6941112	A	G	0.012	1.05	1.01	1.09	9580	53810
rs7096430	G	A	0.012	1.04	1.01	1.08	12171	56862
rs720176	A	G	0.012	1.06	1.01	1.12	9580	53810
rs7427492	C	T	0.012	1.05	1.01	1.09	9580	53810
rs746439	C	T	0.012	1.1	1.02	1.19	8906	46146
rs7627541	A	G	0.012	1.05	1.01	1.09	12171	56862
rs7662388	T	C	0.012	1.05	1.01	1.09	9580	53810
rs7976530	T	C	0.012	1.07	1.01	1.12	9580	53810
rs8011530	T	C	0.012	1.05	1.01	1.09	12171	56862
rs8082544	G	A	0.012	1.04	1.01	1.08	12171	56862
rs871004	A	G	0.012	1.05	1.01	1.09	9580	53810
rs910049	C	T	0.012	1.05	1.01	1.09	12171	56862
rs9261189	T	C	0.012	1.07	1.02	1.13	12171	56862
rs9261846	G	C	0.012	1.07	1.01	1.12	9580	53810
rs9261847	T	G	0.012	1.07	1.01	1.12	9580	53810
rs9261895	C	T	0.012	1.07	1.01	1.12	9580	53810
rs9261923	G	A	0.012	1.07	1.01	1.12	9580	53810
rs9261947	C	T	0.012	1.07	1.01	1.12	9580	53810
rs9315093	T	C	0.012	1.05	1.01	1.1	12171	56862
rs9809619	G	T	0.012	1.05	1.01	1.09	9580	53810
rs9859586	A	G	0.012	1.05	1.01	1.09	12171	56862
rs10497061	A	G	0.013	1.07	1.01	1.14	12171	56862
rs10748568	A	G	0.013	1.04	1.01	1.08	12171	56862
rs10879945	T	C	0.013	1.05	1.01	1.09	9580	53810
rs11246940	C	T	0.013	1.06	1.01	1.11	12171	56862
rs11250119	G	A	0.013	1.04	1.01	1.08	12171	56862
rs11637635	A	G	0.013	1.05	1.01	1.09	9580	53810
rs12478744	G	A	0.013	1.04	1.01	1.08	12171	56862
rs1318218	C	T	0.013	1.05	1.01	1.09	9580	53810
rs17828747	A	G	0.013	1.05	1.01	1.09	9580	53810
rs1832197	A	G	0.013	1.04	1.01	1.08	12171	56862
rs1863913	C	T	0.013	1.05	1.01	1.09	9580	53810
rs1875673	G	T	0.013	1.06	1.01	1.1	8558	52735
rs194749	T	C	0.013	1.05	1.01	1.09	12171	56862
rs1999321	A	C	0.013	1.05	1.01	1.08	9580	53810
rs2244625	G	A	0.013	1.05	1.01	1.09	9580	53810
rs2273669	G	A	0.013	1.07	1.01	1.12	9580	53810
rs2921077	A	G	0.013	1.04	1.01	1.08	12171	56862
rs30523	A	G	0.013	1.07	1.01	1.13	9580	53810
rs30534	C	T	0.013	1.07	1.01	1.13	9580	53810
rs3129941	G	A	0.013	1.06	1.01	1.1	9580	53810
rs3792581	C	A	0.013	1.06	1.01	1.11	9580	53810
rs3814206	A	G	0.013	1.05	1.01	1.09	9580	53810
rs3829539	T	C	0.013	1.06	1.01	1.11	12171	56862
rs3869070	T	C	0.013	1.04	1.01	1.08	11902	53152
rs3899034	A	G	0.013	1.05	1.01	1.09	12171	56862
rs4261750	A	G	0.013	1.05	1.01	1.09	12171	56862
rs4340549	C	T	0.013	1.06	1.01	1.1	9580	53810
rs4650754	G	A	0.013	1.04	1.01	1.08	12171	56862
rs4752692	T	C	0.013	1.08	1.02	1.14	9580	53810
rs4752781	T	A	0.013	1.04	1.01	1.08	12171	56862
rs4876074	T	C	0.013	1.06	1.01	1.11	9580	53810
rs4908760	A	G	0.013	1.05	1.01	1.09	9580	53810
rs4959041	T	C	0.013	1.06	1.01	1.11	7338	43555
rs515449	A	G	0.013	1.05	1.01	1.09	9580	53810
rs568922	C	T	0.013	1.06	1.01	1.11	11902	53152
rs6059893	G	T	0.013	1.05	1.01	1.08	9580	53810
rs6088512	A	G	0.013	1.05	1.01	1.08	9580	53810
rs6427671	G	A	0.013	1.06	1.01	1.1	9580	53810
rs6491307	G	A	0.013	1.06	1.01	1.1	11902	53152
rs6785251	G	A	0.013	1.05	1.01	1.09	9580	53810
rs6820983	C	T	0.013	1.05	1.01	1.09	9580	53810
rs6942407	A	G	0.013	1.06	1.01	1.11	9580	53810
rs699748	G	A	0.013	1.1	1.02	1.18	11047	55564
rs707919	G	A	0.013	1.05	1.01	1.09	9580	53810
rs7409857	A	G	0.013	1.04	1.01	1.08	12171	56862
rs7626609	C	T	0.013	1.04	1.01	1.08	12171	56862
rs7673763	G	T	0.013	1.07	1.01	1.12	9580	53810
rs827235	C	T	0.013	1.06	1.01	1.11	9580	53810
rs9261919	G	A	0.013	1.07	1.01	1.12	9580	53810
rs9304342	T	G	0.013	1.1	1.02	1.19	9580	53810
rs9317757	C	T	0.013	1.06	1.01	1.11	9580	53810
rs934093	A	G	0.013	1.05	1.01	1.09	9580	53810
rs948194	T	G	0.013	1.05	1.01	1.08	12171	56862
rs950776	C	T	0.013	1.05	1.01	1.08	12171	56862
rs9833903	T	C	0.013	1.05	1.01	1.08	9580	53810
rs9899634	T	A	0.013	1.04	1.01	1.08	12171	56862
rs10160552	G	A	0.014	1.04	1.01	1.08	12171	56862
rs10468608	C	T	0.014	1.05	1.01	1.08	12171	56862
rs10907175	C	A	0.014	1.07	1.01	1.14	12171	56862
rs10937157	G	A	0.014	1.06	1.01	1.11	9580	53810
rs11059973	T	C	0.014	1.05	1.01	1.09	10706	33668
rs1109654	A	G	0.014	1.04	1.01	1.08	12171	56862
rs11135740	G	A	0.014	1.05	1.01	1.1	12171	56862
rs11197776	T	G	0.014	1.05	1.01	1.09	9580	53810
rs11248426	T	C	0.014	1.07	1.01	1.13	9580	53810
rs11601767	C	T	0.014	1.05	1.01	1.1	9580	53810
rs13027694	A	C	0.014	1.05	1.01	1.09	9580	53810
rs1544352	A	G	0.014	1.06	1.01	1.1	12171	56862
rs1594688	A	G	0.014	1.08	1.02	1.15	12171	56862
rs1739	G	A	0.014	1.04	1.01	1.08	12171	56862
rs17411480	C	G	0.014	1.06	1.01	1.11	12171	56862
rs1805453	C	A	0.014	1.06	1.01	1.11	9580	53810
rs2015612	A	C	0.014	1.05	1.01	1.09	9580	53810
rs2074312	G	A	0.014	1.05	1.01	1.09	9580	53810
rs2382962	G	A	0.014	1.08	1.01	1.14	12171	56862
rs2384317	G	A	0.014	1.08	1.02	1.15	9580	53810
rs2395754	T	C	0.014	1.05	1.01	1.09	9580	53810
rs2458268	T	C	0.014	1.04	1.01	1.08	12171	56862
rs2517532	G	A	0.014	1.04	1.01	1.08	12171	56862
rs2535294	G	A	0.014	1.05	1.01	1.08	9580	53810
rs256875	A	G	0.014	1.07	1.01	1.13	9580	53810
rs2835006	G	A	0.014	1.06	1.01	1.11	9580	53810
rs2962580	A	G	0.014	1.05	1.01	1.08	12171	56862
rs2976876	C	T	0.014	1.05	1.01	1.09	9580	53810
rs3118617	C	T	0.014	1.04	1.01	1.08	12171	56862
rs3129907	A	G	0.014	1.05	1.01	1.1	9580	53810
rs3733137	T	C	0.014	1.09	1.02	1.17	10706	33668
rs3779857	G	A	0.014	1.04	1.01	1.08	12171	56862
rs3869068	T	C	0.014	1.07	1.01	1.13	12171	56862
rs4811837	T	C	0.014	1.04	1.01	1.08	12171	56862
rs4972504	C	T	0.014	1.05	1.01	1.09	9580	53810
rs544789	G	A	0.014	1.23	1.04	1.44	5177	14413
rs6060677	T	C	0.014	1.07	1.01	1.14	12171	56862
rs610037	C	A	0.014	1.04	1.01	1.08	12171	56862
rs648514	A	G	0.014	1.05	1.01	1.09	9580	53810
rs7148018	T	C	0.014	1.05	1.01	1.09	9580	53810
rs755714	T	C	0.014	1.05	1.01	1.09	9580	53810
rs7781509	G	A	0.014	1.05	1.01	1.09	9580	53810
rs8010836	T	C	0.014	1.08	1.02	1.15	9580	53810
rs805293	A	T	0.014	1.04	1.01	1.08	12171	56862
rs9261926	C	A	0.014	1.06	1.01	1.11	12171	56862
rs9295886	C	T	0.014	1.06	1.01	1.12	9580	53810
rs10237947	C	A	0.015	1.04	1.01	1.08	12171	56862
rs10794440	G	A	0.015	1.05	1.01	1.1	10706	33668
rs10916780	A	G	0.015	1.06	1.01	1.11	9580	53810
rs11072657	A	C	0.015	1.05	1.01	1.09	9580	53810
rs11164111	A	G	0.015	1.05	1.01	1.09	9580	53810
rs11186647	G	T	0.015	1.08	1.01	1.15	9580	53810
rs11548392	A	G	0.015	1.06	1.01	1.12	9580	53810
rs11701960	T	C	0.015	1.06	1.01	1.1	9580	53810
rs12207559	T	G	0.015	1.04	1.01	1.08	12171	56862
rs12491804	T	G	0.015	1.04	1.01	1.08	12171	56862
rs12523505	T	C	0.015	1.05	1.01	1.1	9580	53810
rs12534308	A	G	0.015	1.05	1.01	1.1	9580	53810
rs12901998	T	G	0.015	1.05	1.01	1.09	9580	53810
rs13025495	A	G	0.015	1.06	1.01	1.1	9580	53810
rs13141390	T	C	0.015	1.05	1.01	1.09	9580	53810
rs1520489	A	G	0.015	1.04	1.01	1.08	12171	56862
rs1584576	T	G	0.015	1.05	1.01	1.09	9580	53810
rs164247	T	C	0.015	1.08	1.02	1.15	12171	56862
rs17632716	T	C	0.015	1.05	1.01	1.08	9580	53810
rs1809148	A	G	0.015	1.07	1.01	1.12	9580	53810
rs2072948	T	C	0.015	1.05	1.01	1.09	9580	53810
rs2074222	G	A	0.015	1.05	1.01	1.1	9580	53810
rs2105461	C	T	0.015	1.04	1.01	1.08	12171	56862
rs2144248	A	G	0.015	1.05	1.01	1.09	8906	46146
rs222843	T	C	0.015	1.05	1.01	1.09	9580	53810
rs2415145	G	A	0.015	1.05	1.01	1.09	9580	53810
rs2602542	A	C	0.015	1.06	1.01	1.1	9580	53810
rs282576	A	G	0.015	1.07	1.01	1.13	9580	53810
rs2879271	C	T	0.015	1.05	1.01	1.09	9580	53810
rs2948286	G	A	0.015	1.05	1.01	1.08	9580	53810
rs2974755	T	C	0.015	1.06	1.01	1.11	6201	48359
rs2976926	C	T	0.015	1.05	1.01	1.08	9580	53810
rs3745651	A	G	0.015	1.04	1.01	1.08	11902	53152
rs3752749	T	C	0.015	1.06	1.01	1.11	9580	53810
rs376127	C	T	0.015	1.11	1.02	1.21	9580	53810
rs3873386	C	T	0.015	1.05	1.01	1.08	9580	53810
rs3895368	T	C	0.015	1.07	1.01	1.13	9580	53810
rs395449	G	A	0.015	1.05	1.01	1.09	9580	53810
rs3964723	C	T	0.015	1.05	1.01	1.1	9580	53810
rs4619692	G	A	0.015	1.05	1.01	1.09	12171	56862
rs4706980	G	A	0.015	1.07	1.01	1.13	9580	53810
rs4795369	G	A	0.015	1.05	1.01	1.1	9580	53810
rs4931748	C	T	0.015	1.05	1.01	1.09	9580	53810
rs4954603	G	A	0.015	1.07	1.01	1.14	9580	53810
rs6019328	A	G	0.015	1.07	1.01	1.13	9580	53810
rs6547660	A	C	0.015	1.04	1.01	1.08	12171	56862
rs6839694	G	A	0.015	1.05	1.01	1.08	9580	53810
rs6928769	T	G	0.015	1.06	1.01	1.11	12171	56862
rs709805	G	A	0.015	1.05	1.01	1.09	12171	56862
rs7222392	C	T	0.015	1.06	1.01	1.11	12171	56862
rs722442	G	A	0.015	1.05	1.01	1.09	9580	53810
rs7372263	C	A	0.015	1.05	1.01	1.09	9580	53810
rs7838571	G	A	0.015	1.05	1.01	1.09	9580	53810
rs805262	T	C	0.015	1.05	1.01	1.08	9580	53810
rs808860	T	C	0.015	1.05	1.01	1.08	12171	56862
rs823088	C	T	0.015	1.04	1.01	1.08	11902	53152
rs888669	C	T	0.015	1.06	1.01	1.1	9580	53810
rs9261922	C	T	0.015	1.06	1.01	1.12	9580	53810
rs9268503	T	C	0.015	1.05	1.01	1.09	9580	53810
rs9268831	T	C	0.015	1.04	1.01	1.08	12171	56862
rs9295873	A	G	0.015	1.06	1.01	1.11	12171	56862
rs985234	C	T	0.015	1.05	1.01	1.1	9580	53810
rs9917155	A	C	0.015	1.04	1.01	1.08	12171	56862
rs10050053	T	C	0.016	1.05	1.01	1.09	11497	49198
rs10165220	A	G	0.016	1.05	1.01	1.09	9580	53810
rs10515157	A	G	0.016	1.06	1.01	1.11	9580	53810
rs10516690	C	T	0.016	1.04	1.01	1.08	11902	53152
rs10951781	A	G	0.016	1.07	1.01	1.13	8115	30616
rs11585570	C	T	0.016	1.05	1.01	1.09	9580	53810
rs11710394	A	G	0.016	1.08	1.01	1.15	9580	53810
rs11717619	A	C	0.016	1.08	1.01	1.15	9580	53810
rs12474905	T	C	0.016	1.06	1.01	1.1	11149	55787
rs12672616	A	G	0.016	1.08	1.01	1.15	9580	53810
rs13194204	A	G	0.016	1.12	1.02	1.23	4544	14972
rs1519619	A	C	0.016	1.07	1.01	1.13	9580	53810
rs1547325	C	A	0.016	1.07	1.01	1.14	9580	53810
rs1670339	G	A	0.016	1.06	1.01	1.11	12171	56862
rs16917117	C	T	0.016	1.05	1.01	1.1	12171	56862
rs17224674	C	T	0.016	1.07	1.01	1.14	12171	56862
rs17705188	A	G	0.016	1.13	1.02	1.24	6634	49797
rs2073818	A	C	0.016	1.05	1.01	1.1	9580	53810
rs2181080	A	G	0.016	1.04	1.01	1.08	12171	56862
rs2302631	G	T	0.016	1.05	1.01	1.09	9580	53810
rs2517485	T	C	0.016	1.05	1.01	1.09	9580	53810
rs2605242	C	T	0.016	1.09	1.02	1.17	8115	30616
rs2832192	T	G	0.016	1.04	1.01	1.08	9580	53810
rs360712	G	A	0.016	1.05	1.01	1.1	9580	53810
rs3780666	C	T	0.016	1.07	1.01	1.13	9580	53810
rs4854414	A	G	0.016	1.05	1.01	1.09	9580	53810
rs4959050	C	T	0.016	1.06	1.01	1.12	9580	53810
rs547077	C	T	0.016	1.05	1.01	1.08	9580	53810
rs6932542	G	A	0.016	1.05	1.01	1.08	9580	53810
rs710422	G	A	0.016	1.05	1.01	1.1	9580	53810
rs7637370	T	C	0.016	1.04	1.01	1.08	9580	53810
rs8878	G	A	0.016	1.04	1.01	1.08	12171	56862
rs10273853	G	A	0.017	1.07	1.01	1.12	11047	55564
rs1049281	C	T	0.017	1.05	1.01	1.09	9580	53810
rs10495276	T	C	0.017	1.04	1.01	1.08	12171	56862
rs1049868	T	C	0.017	1.05	1.01	1.09	12171	56862
rs10519678	C	T	0.017	1.04	1.01	1.08	12171	56862
rs1077393	G	A	0.017	1.04	1.01	1.08	9580	53810
rs10901745	T	C	0.017	1.08	1.01	1.15	12171	56862
rs10909852	C	T	0.017	1.07	1.01	1.14	9580	53810
rs1128723	G	A	0.017	1.06	1.01	1.11	9580	53810
rs11976342	T	C	0.017	1.05	1.01	1.09	9580	53810
rs12668203	G	A	0.017	1.08	1.01	1.15	9580	53810
rs12692588	T	C	0.017	1.04	1.01	1.08	12171	56862
rs12875222	T	C	0.017	1.05	1.01	1.09	9580	53810
rs1496499	T	G	0.017	1.04	1.01	1.08	9580	53810
rs1542180	T	C	0.017	1.04	1.01	1.08	12171	56862
rs16898043	A	G	0.017	1.07	1.01	1.13	12171	56862
rs17146140	G	A	0.017	1.07	1.01	1.13	9580	53810
rs17570449	T	C	0.017	1.04	1.01	1.08	12171	56862
rs17731604	A	C	0.017	1.04	1.01	1.08	12171	56862
rs2018975	C	T	0.017	1.05	1.01	1.09	9580	53810
rs2044731	C	T	0.017	1.05	1.01	1.1	9580	53810
rs2241160	A	G	0.017	1.05	1.01	1.09	9580	53810
rs2389276	T	C	0.017	1.05	1.01	1.08	9580	53810
rs243908	G	A	0.017	1.04	1.01	1.08	12171	56862
rs2479118	C	T	0.017	1.05	1.01	1.09	9580	53810
rs2517453	T	C	0.017	1.04	1.01	1.08	9580	53810
rs2817864	T	G	0.017	1.04	1.01	1.08	9580	53810
rs3000861	A	G	0.017	1.06	1.01	1.11	11738	55424
rs3095227	G	A	0.017	1.07	1.01	1.14	4747	40503
rs3131886	C	T	0.017	1.04	1.01	1.08	12171	56862
rs3135093	G	A	0.017	1.04	1.01	1.08	12171	56862
rs329136	T	C	0.017	1.04	1.01	1.08	9580	53810
rs3765105	A	G	0.017	1.05	1.01	1.08	9580	53810
rs3766554	A	G	0.017	1.12	1.02	1.22	9580	53810
rs380996	G	A	0.017	1.05	1.01	1.09	12171	56862
rs3815795	C	T	0.017	1.05	1.01	1.08	12171	56862
rs3817982	C	T	0.017	1.05	1.01	1.08	9580	53810
rs399844	G	A	0.017	1.05	1.01	1.08	9580	53810
rs4576282	G	A	0.017	1.05	1.01	1.08	9580	53810
rs4610267	C	T	0.017	1.04	1.01	1.08	12171	56862
rs6060741	C	T	0.017	1.05	1.01	1.1	12171	56862
rs7093894	A	C	0.017	1.06	1.01	1.11	12171	56862
rs7221875	A	G	0.017	1.05	1.01	1.09	9580	53810
rs761187	G	A	0.017	1.05	1.01	1.08	9580	53810
rs7738313	C	A	0.017	1.05	1.01	1.09	8906	46146
rs798754	A	G	0.017	1.05	1.01	1.1	12171	56862
rs8005782	G	A	0.017	1.04	1.01	1.08	12171	56862
rs8110546	A	C	0.017	1.07	1.01	1.13	9580	53810
rs8111	T	C	0.017	1.05	1.01	1.09	9580	53810
rs924140	C	T	0.017	1.05	1.01	1.08	9580	53810
rs9324717	A	G	0.017	1.06	1.01	1.11	9580	53810
rs10149496	C	T	0.018	1.07	1.01	1.13	9580	53810
rs10235648	T	C	0.018	1.05	1.01	1.09	9580	53810
rs1033500	A	G	0.018	1.05	1.01	1.08	9580	53810
rs1040806	G	T	0.018	1.05	1.01	1.09	11902	53152
rs10489579	A	G	0.018	1.05	1.01	1.09	9580	53810
rs10931458	G	A	0.018	1.05	1.01	1.1	9580	53810
rs11582416	T	C	0.018	1.05	1.01	1.09	10704	55108
rs11766862	A	G	0.018	1.05	1.01	1.09	9580	53810
rs12462725	T	C	0.018	1.06	1.01	1.11	9580	53810
rs12936178	C	T	0.018	1.05	1.01	1.09	9580	53810
rs12936406	T	C	0.018	1.05	1.01	1.09	9580	53810
rs1352206	G	A	0.018	1.04	1.01	1.08	9580	53810
rs1394371	C	T	0.018	1.05	1.01	1.08	12171	56862
rs1446575	G	T	0.018	1.04	1.01	1.08	12171	56862
rs1471132	G	T	0.018	1.05	1.01	1.09	9580	53810
rs152880	G	T	0.018	1.06	1.01	1.12	9580	53810
rs1545610	T	G	0.018	1.04	1.01	1.08	12171	56862
rs1633085	C	T	0.018	1.04	1.01	1.08	10704	55108
rs17734290	G	T	0.018	1.04	1.01	1.08	12171	56862
rs178791	C	A	0.018	1.04	1.01	1.08	9580	53810
rs1890005	C	T	0.018	1.05	1.01	1.09	9580	53810
rs2076538	C	A	0.018	1.05	1.01	1.08	9580	53810
rs2143465	C	T	0.018	1.05	1.01	1.08	9580	53810
rs2157992	G	A	0.018	1.05	1.01	1.08	9580	53810
rs2232238	C	T	0.018	1.06	1.01	1.11	9580	53810
rs2235678	T	G	0.018	1.05	1.01	1.09	9580	53810
rs2268188	G	T	0.018	1.05	1.01	1.09	9580	53810
rs2275646	T	C	0.018	1.08	1.01	1.15	9580	53810
rs2304693	A	G	0.018	1.06	1.01	1.11	9580	53810
rs2535289	A	G	0.018	1.04	1.01	1.08	9580	53810
rs2535291	A	G	0.018	1.04	1.01	1.08	9580	53810
rs2945891	A	G	0.018	1.04	1.01	1.08	12171	56862
rs300905	A	G	0.018	1.04	1.01	1.08	11902	53152
rs3130316	C	T	0.018	1.04	1.01	1.08	9580	53810
rs3744732	A	G	0.018	1.07	1.01	1.14	9580	53810
rs3763236	C	T	0.018	1.04	1.01	1.08	12171	56862
rs3809399	T	C	0.018	1.08	1.01	1.15	9580	53810
rs3936503	A	G	0.018	1.04	1.01	1.08	12171	56862
rs4074522	G	A	0.018	1.05	1.01	1.09	9580	53810
rs4712075	T	G	0.018	1.04	1.01	1.08	12171	56862
rs4930977	G	A	0.018	1.05	1.01	1.09	12171	56862
rs5007263	G	A	0.018	1.05	1.01	1.08	9580	53810
rs6698109	A	G	0.018	1.05	1.01	1.09	9580	53810
rs6839599	G	A	0.018	1.04	1.01	1.08	12171	56862
rs6858	C	T	0.018	1.05	1.01	1.1	9580	53810
rs6918746	A	G	0.018	1.04	1.01	1.08	9580	53810
rs6952809	T	C	0.018	1.05	1.01	1.09	9580	53810
rs7621975	G	A	0.018	1.06	1.01	1.11	9580	53810
rs7644066	G	A	0.018	1.04	1.01	1.08	12171	56862
rs768543	A	C	0.018	1.07	1.01	1.14	11902	53152
rs7825588	A	G	0.018	1.08	1.01	1.14	9580	53810
rs7947784	C	T	0.018	1.06	1.01	1.12	4752	33536
rs8128397	T	C	0.018	1.06	1.01	1.11	9580	53810
rs902167	C	T	0.018	1.05	1.01	1.08	9580	53810
rs9267833	C	T	0.018	1.05	1.01	1.09	9580	53810
rs9561933	G	A	0.018	1.08	1.01	1.15	12171	56862
rs9891379	G	T	0.018	1.04	1.01	1.08	9580	53810
rs10154656	A	G	0.019	1.05	1.01	1.09	9580	53810
rs10445306	A	G	0.019	1.05	1.01	1.09	9580	53810
rs10851114	G	A	0.019	1.04	1.01	1.08	9580	53810
rs10871409	A	G	0.019	1.04	1.01	1.08	12171	56862
rs10896829	T	C	0.019	1.04	1.01	1.08	12171	56862
rs11120923	T	C	0.019	1.06	1.01	1.11	9147	52372
rs11622328	C	T	0.019	1.1	1.02	1.2	5527	40695
rs11977526	G	A	0.019	1.05	1.01	1.09	9580	53810
rs12610813	A	G	0.019	1.04	1.01	1.08	11047	55564
rs12665700	T	C	0.019	1.06	1.01	1.12	11047	55564
rs12777960	A	C	0.019	1.05	1.01	1.09	9580	53810
rs12903788	G	A	0.019	1.05	1.01	1.1	9580	53810
rs13353497	T	G	0.019	1.05	1.01	1.09	9580	53810
rs1362115	C	T	0.019	1.06	1.01	1.12	9580	53810
rs1422794	G	T	0.019	1.04	1.01	1.08	12171	56862
rs1520077	G	A	0.019	1.04	1.01	1.08	9580	53810
rs16840639	T	C	0.019	1.06	1.01	1.11	9580	53810
rs194741	A	G	0.019	1.05	1.01	1.09	12171	56862
rs1986557	C	T	0.019	1.06	1.01	1.12	9580	53810
rs222857	T	C	0.019	1.05	1.01	1.09	9580	53810
rs224225	G	A	0.019	1.05	1.01	1.1	6201	48359
rs2248617	T	C	0.019	1.04	1.01	1.08	12171	56862
rs2293293	A	G	0.019	1.04	1.01	1.08	12171	56862
rs2306541	G	A	0.019	1.05	1.01	1.09	9580	53810
rs2422441	G	A	0.019	1.04	1.01	1.08	12171	56862
rs2508046	T	C	0.019	1.06	1.01	1.12	9580	53810
rs2572349	A	G	0.019	1.08	1.01	1.15	9580	53810
rs2591968	G	A	0.019	1.09	1.01	1.17	3534	14426
rs2789574	C	T	0.019	1.05	1.01	1.09	9580	53810
rs3095239	G	A	0.019	1.04	1.01	1.07	12171	56862
rs3096700	C	A	0.019	1.04	1.01	1.08	9580	53810
rs3109107	G	T	0.019	1.05	1.01	1.1	9580	53810
rs329129	C	T	0.019	1.04	1.01	1.08	9580	53810
rs3765731	G	A	0.019	1.07	1.01	1.13	5527	40695
rs4426527	A	G	0.019	1.05	1.01	1.1	9580	53810
rs4713506	A	G	0.019	1.05	1.01	1.09	9580	53810
rs4746447	G	T	0.019	1.06	1.01	1.11	12171	56862
rs4947244	C	G	0.019	1.04	1.01	1.08	12171	56862
rs4955526	T	C	0.019	1.04	1.01	1.08	12171	56862
rs502626	G	A	0.019	1.04	1.01	1.08	9580	53810
rs524578	A	G	0.019	1.04	1.01	1.08	9580	53810
rs533885	G	A	0.019	1.04	1.01	1.08	9580	53810
rs604524	G	A	0.019	1.05	1.01	1.09	9580	53810
rs6560712	G	A	0.019	1.04	1.01	1.07	12171	56862
rs6904320	G	A	0.019	1.05	1.01	1.1	9580	53810
rs6996219	G	A	0.019	1.06	1.01	1.11	9580	53810
rs7304782	A	G	0.019	1.05	1.01	1.09	12171	56862
rs742582	A	G	0.019	1.04	1.01	1.08	9580	53810
rs7445640	T	G	0.019	1.04	1.01	1.08	12171	56862
rs7713100	A	G	0.019	1.06	1.01	1.11	9580	53810
rs8107967	A	G	0.019	1.05	1.01	1.1	8125	51297
rs9263870	G	A	0.019	1.07	1.01	1.13	9580	53810
rs9534	T	C	0.019	1.04	1.01	1.08	12171	56862
rs960104	T	C	0.019	1.05	1.01	1.09	9580	53810
rs11097212	C	T	0.02	1.04	1.01	1.07	12171	56862
rs11639293	C	T	0.02	1.05	1.01	1.09	9580	53810
rs11673492	T	C	0.02	1.06	1.01	1.11	9580	53810
rs11689620	A	G	0.02	1.04	1.01	1.08	12171	56862
rs11764820	A	G	0.02	1.06	1.01	1.11	9580	53810
rs12214121	T	C	0.02	1.06	1.01	1.11	12171	56862
rs12872448	A	G	0.02	1.06	1.01	1.11	12171	56862
rs1641215	T	C	0.02	1.04	1.01	1.08	9580	53810
rs17136513	C	T	0.02	1.05	1.01	1.1	9580	53810
rs2012645	G	A	0.02	1.04	1.01	1.08	9580	53810
rs2049015	C	T	0.02	1.05	1.01	1.09	9147	52372
rs273979	T	C	0.02	1.04	1.01	1.08	9580	53810
rs2839338	T	C	0.02	1.07	1.01	1.14	12171	56862
rs360717	A	G	0.02	1.05	1.01	1.09	12171	56862
rs3735840	A	G	0.02	1.04	1.01	1.07	12171	56862
rs3825199	G	A	0.02	1.05	1.01	1.1	9580	53810
rs4128324	G	A	0.02	1.07	1.01	1.13	9580	53810
rs4609377	C	T	0.02	1.04	1.01	1.08	9580	53810
rs4683017	T	C	0.02	1.04	1.01	1.08	9580	53810
rs4713518	G	A	0.02	1.04	1.01	1.08	9580	53810
rs4761877	A	G	0.02	1.05	1.01	1.1	10247	53924
rs4839132	T	C	0.02	1.05	1.01	1.09	9580	53810
rs4852581	C	T	0.02	1.04	1.01	1.08	9580	53810
rs4889673	C	T	0.02	1.05	1.01	1.09	9580	53810
rs592948	T	C	0.02	1.04	1.01	1.08	12171	56862
rs6973982	G	A	0.02	1.06	1.01	1.11	9580	53810
rs7648806	T	G	0.02	1.08	1.01	1.15	9758	29261
rs7939300	A	C	0.02	1.07	1.01	1.13	9580	53810
rs917305	C	T	0.02	1.05	1.01	1.1	9580	53810
rs9912065	T	C	0.02	1.04	1.01	1.08	12171	56862
rs1043060	C	T	0.021	1.06	1.01	1.12	9580	53810
rs10491128	A	G	0.021	1.05	1.01	1.09	9580	53810
rs10793746	A	G	0.021	1.07	1.01	1.12	6201	48359
rs1105224	A	G	0.021	1.05	1.01	1.09	9580	53810
rs11786030	A	G	0.021	1.06	1.01	1.11	9580	53810
rs11830617	A	G	0.021	1.09	1.01	1.17	9580	53810
rs12994627	G	T	0.021	1.05	1.01	1.1	9580	53810
rs13072818	C	T	0.021	1.07	1.01	1.14	9580	53810
rs1456305	G	A	0.021	1.07	1.01	1.13	9580	53810
rs164243	A	G	0.021	1.07	1.01	1.14	12171	56862
rs1998172	C	A	0.021	1.07	1.01	1.13	9580	53810
rs2197205	A	G	0.021	1.05	1.01	1.09	9580	53810
rs224218	G	A	0.021	1.05	1.01	1.1	6201	48359
rs2304283	A	G	0.021	1.08	1.01	1.14	9580	53810
rs2366645	C	T	0.021	1.04	1.01	1.08	12171	56862
rs2375252	C	T	0.021	1.02	1	1.04	12171	56862
rs2428486	C	T	0.021	1.05	1.01	1.09	9580	53810
rs2479958	A	G	0.021	1.05	1.01	1.1	8115	30616
rs2523414	C	T	0.021	1.08	1.01	1.16	9580	53810
rs2839340	A	G	0.021	1.07	1.01	1.14	12171	56862
rs2844529	A	G	0.021	1.05	1.01	1.09	9580	53810
rs2913968	C	T	0.021	1.05	1.01	1.09	9580	53810
rs3734651	C	T	0.021	1.06	1.01	1.12	9580	53810
rs3820148	T	G	0.021	1.12	1.02	1.22	9580	53810
rs3935476	C	T	0.021	1.07	1.01	1.13	6201	48359
rs4880494	A	G	0.021	1.05	1.01	1.09	9580	53810
rs4969384	T	C	0.021	1.08	1.01	1.15	5023	43598
rs6012519	A	G	0.021	1.05	1.01	1.1	9580	53810
rs6433133	T	C	0.021	1.04	1.01	1.07	12171	56862
rs6461108	A	G	0.021	1.07	1.01	1.14	12171	56862
rs6589913	G	T	0.021	1.04	1.01	1.08	9580	53810
rs6702877	G	A	0.021	1.05	1.01	1.09	9580	53810
rs6798680	A	C	0.021	1.05	1.01	1.08	9580	53810
rs6967286	A	C	0.021	1.04	1.01	1.08	9580	53810
rs7217688	C	A	0.021	1.07	1.01	1.13	9580	53810
rs7247247	C	T	0.021	1.07	1.01	1.13	9580	53810
rs7258086	T	G	0.021	1.05	1.01	1.09	9580	53810
rs740059	G	A	0.021	1.04	1.01	1.08	12171	56862
rs7935661	C	A	0.021	1.04	1.01	1.08	10704	55108
rs798756	T	C	0.021	1.05	1.01	1.1	9580	53810
rs910798	G	A	0.021	1.14	1.02	1.26	3534	14426
rs9268132	G	A	0.021	1.04	1.01	1.08	9580	53810
rs9572058	A	G	0.021	1.06	1.01	1.11	9580	53810
rs9809344	T	C	0.021	1.05	1.01	1.09	9580	53810
rs10017431	C	T	0.022	1.04	1.01	1.08	9580	53810
rs1009360	T	C	0.022	1.05	1.01	1.09	9580	53810
rs10455025	A	C	0.022	1.04	1.01	1.08	12171	56862
rs10794457	G	A	0.022	1.07	1.01	1.14	6201	48359
rs10860362	G	A	0.022	1.07	1.01	1.14	9580	53810
rs11245253	T	C	0.022	1.08	1.01	1.15	12171	56862
rs11591635	C	T	0.022	1.08	1.01	1.14	9580	53810
rs11742952	T	C	0.022	1.04	1.01	1.08	9580	53810
rs11981578	T	C	0.022	1.04	1.01	1.08	9580	53810
rs12705034	A	G	0.022	1.08	1.01	1.15	12171	56862
rs13253375	A	G	0.022	1.04	1.01	1.08	9580	53810
rs1343030	T	C	0.022	1.05	1.01	1.09	9580	53810
rs1563325	G	A	0.022	1.05	1.01	1.1	12171	56862
rs1609550	A	G	0.022	1.05	1.01	1.09	10706	33668
rs170088	T	C	0.022	1.07	1.01	1.14	9580	53810
rs1735169	G	A	0.022	1.04	1.01	1.08	9580	53810
rs17413333	A	G	0.022	1.05	1.01	1.09	9580	53810
rs17832456	G	A	0.022	1.05	1.01	1.09	12171	56862
rs2248422	C	T	0.022	1.05	1.01	1.1	9580	53810
rs2289132	G	A	0.022	1.09	1.01	1.17	9580	53810
rs2292453	A	G	0.022	1.07	1.01	1.13	4752	33536
rs2371470	A	G	0.022	1.04	1.01	1.08	12171	56862
rs2596562	C	T	0.022	1.05	1.01	1.09	9580	53810
rs2654189	A	C	0.022	1.05	1.01	1.09	9580	53810
rs2688173	G	A	0.022	1.04	1.01	1.08	12171	56862
rs2980426	C	T	0.022	1.04	1.01	1.08	9580	53810
rs344135	T	C	0.022	1.04	1.01	1.08	9580	53810
rs4808803	G	A	0.022	1.05	1.01	1.1	9580	53810
rs4810865	G	A	0.022	1.05	1.01	1.1	9580	53810
rs4874159	C	T	0.022	1.06	1.01	1.11	9580	53810
rs4972505	A	G	0.022	1.05	1.01	1.09	9580	53810
rs5415	C	T	0.022	1.05	1.01	1.09	9580	53810
rs6447057	T	C	0.022	1.04	1.01	1.08	12171	56862
rs6495307	T	C	0.022	1.04	1.01	1.08	9580	53810
rs6871755	T	C	0.022	1.04	1.01	1.07	12171	56862
rs6872919	C	A	0.022	1.04	1.01	1.08	9580	53810
rs6874733	A	G	0.022	1.05	1.01	1.09	9580	53810
rs6906983	T	C	0.022	1.08	1.01	1.16	10247	53924
rs6991681	A	G	0.022	1.05	1.01	1.09	12171	56862
rs723937	A	G	0.022	1.04	1.01	1.08	9580	53810
rs7255573	T	C	0.022	1.09	1.01	1.17	9580	53810
rs733880	C	T	0.022	1.04	1.01	1.08	9580	53810
rs7436646	G	T	0.022	1.04	1.01	1.08	9580	53810
rs7494065	T	C	0.022	1.04	1.01	1.08	12171	56862
rs8042941	C	T	0.022	1.05	1.01	1.1	8115	30616
rs909728	C	T	0.022	1.04	1.01	1.08	9580	53810
rs9268368	C	T	0.022	1.04	1.01	1.08	9580	53810
rs9461680	T	C	0.022	1.05	1.01	1.1	9580	53810
rs974278	T	C	0.022	1.04	1.01	1.08	9580	53810
rs10781510	G	A	0.023	1.05	1.01	1.09	9580	53810
rs10798000	C	A	0.023	1.04	1.01	1.08	12171	56862
rs10842801	T	C	0.023	1.05	1.01	1.09	12171	56862
rs11053149	A	C	0.023	1.04	1.01	1.08	9580	53810
rs11595928	C	T	0.023	1.04	1.01	1.08	9580	53810
rs11622925	T	C	0.023	1.07	1.01	1.14	9580	53810
rs11831480	T	G	0.023	1.06	1.01	1.11	9580	53810
rs12893469	G	A	0.023	1.04	1.01	1.08	9580	53810
rs130072	T	C	0.023	1.07	1.01	1.14	9580	53810
rs13081028	G	A	0.023	1.04	1.01	1.08	9580	53810
rs13271796	C	A	0.023	1.06	1.01	1.11	9580	53810
rs1737083	G	A	0.023	1.04	1.01	1.08	9580	53810
rs2227139	A	G	0.023	1.04	1.01	1.08	9580	53810
rs2236421	A	G	0.023	1.07	1.01	1.13	9580	53810
rs2379078	T	C	0.023	1.04	1.01	1.08	12171	56862
rs252940	G	A	0.023	1.05	1.01	1.1	9580	53810
rs2555597	C	T	0.023	1.05	1.01	1.09	9580	53810
rs2571430	G	A	0.023	1.08	1.01	1.15	9580	53810
rs2736428	T	C	0.023	1.05	1.01	1.09	9580	53810
rs3132680	C	A	0.023	1.05	1.01	1.09	9580	53810
rs329138	A	G	0.023	1.04	1.01	1.08	9580	53810
rs3743077	T	C	0.023	1.04	1.01	1.08	9580	53810
rs4034942	C	T	0.023	1.04	1.01	1.08	9580	53810
rs4420519	G	A	0.023	1.04	1.01	1.08	12171	56862
rs4432941	T	G	0.023	1.05	1.01	1.09	12171	56862
rs4646285	T	C	0.023	1.07	1.01	1.14	9580	53810
rs4802392	A	G	0.023	1.05	1.01	1.09	9580	53810
rs4808807	G	A	0.023	1.05	1.01	1.1	9580	53810
rs6461701	A	C	0.023	1.07	1.01	1.13	8125	51297
rs6699271	A	G	0.023	1.05	1.01	1.09	9147	52372
rs7173743	T	C	0.023	1.04	1.01	1.08	9580	53810
rs7318781	C	T	0.023	1.04	1.01	1.08	9580	53810
rs7381897	G	A	0.023	1.04	1.01	1.08	9580	53810
rs7666226	C	T	0.023	1.06	1.01	1.12	12171	56862
rs8055674	G	A	0.023	1.06	1.01	1.11	9580	53810
rs8060966	G	A	0.023	1.08	1.01	1.16	9580	53810
rs8119865	C	T	0.023	1.08	1.01	1.15	12171	56862
rs8182236	C	T	0.023	1.05	1.01	1.1	9580	53810
rs892039	A	G	0.023	1.07	1.01	1.13	9580	53810
rs899659	A	G	0.023	1.05	1.01	1.09	8115	30616
rs9349391	T	G	0.023	1.04	1.01	1.08	9580	53810
rs9583589	A	G	0.023	1.07	1.01	1.13	9580	53810
rs9899002	A	G	0.023	1.04	1.01	1.08	9580	53810
rs9912335	C	T	0.023	1.06	1.01	1.12	5527	40695
rs9952705	G	A	0.023	1.04	1.01	1.08	9580	53810
rs10225002	T	C	0.024	1.04	1.01	1.08	9580	53810
rs10507372	A	C	0.024	1.08	1.01	1.15	9580	53810
rs10802268	C	T	0.024	1.05	1.01	1.1	12171	56862
rs10933638	G	A	0.024	1.05	1.01	1.09	9580	53810
rs11072859	G	A	0.024	1.05	1.01	1.09	12171	56862
rs11831111	G	A	0.024	1.06	1.01	1.11	6201	48359
rs12319392	T	G	0.024	1.07	1.01	1.14	12171	56862
rs12546658	C	T	0.024	1.04	1	1.07	12171	56862
rs12663184	T	C	0.024	1.06	1.01	1.12	12171	56862
rs12767679	A	G	0.024	1.04	1.01	1.08	9580	53810
rs12823302	T	G	0.024	1.1	1.01	1.2	6201	48359
rs12914385	C	T	0.024	1.04	1.01	1.08	9580	53810
rs130067	G	T	0.024	1.05	1.01	1.1	9580	53810
rs1361948	G	A	0.024	1.06	1.01	1.12	9580	53810
rs1701	C	A	0.024	1.06	1.01	1.11	6201	48359
rs1887414	C	T	0.024	1.06	1.01	1.12	9225	52849
rs1917040	G	A	0.024	1.04	1.01	1.08	9580	53810
rs2240070	C	T	0.024	1.05	1.01	1.09	9580	53810
rs2290368	C	T	0.024	1.04	1.01	1.08	9580	53810
rs2851247	G	C	0.024	1.05	1.01	1.09	12171	56862
rs3094212	A	G	0.024	1.04	1.01	1.07	12171	56862
rs3124599	A	G	0.024	1.1	1.01	1.2	7130	26333
rs3815328	T	C	0.024	1.04	1.01	1.08	12171	56862
rs4386465	A	G	0.024	1.04	1.01	1.08	9580	53810
rs454748	A	G	0.024	1.04	1	1.07	12171	56862
rs469064	C	A	0.024	1.04	1.01	1.07	12171	56862
rs4751365	A	G	0.024	1.05	1.01	1.09	12171	56862
rs4841254	G	A	0.024	1.04	1.01	1.08	9580	53810
rs4965623	C	T	0.024	1.04	1.01	1.08	9580	53810
rs6439158	C	T	0.024	1.07	1.01	1.13	12171	56862
rs6457622	C	A	0.024	1.04	1.01	1.08	9580	53810
rs7169046	T	C	0.024	1.06	1.01	1.11	12171	56862
rs7208074	A	G	0.024	1.04	1.01	1.08	9580	53810
rs7297558	A	G	0.024	1.07	1.01	1.14	9580	53810
rs735738	C	T	0.024	1.04	1.01	1.08	9580	53810
rs7690728	C	T	0.024	1.06	1.01	1.12	9580	53810
rs7692637	T	G	0.024	1.04	1.01	1.08	9580	53810
rs9268384	G	A	0.024	1.04	1.01	1.08	9580	53810
rs9268644	C	A	0.024	1.04	1.01	1.08	9580	53810
rs9368713	C	T	0.024	1.07	1.01	1.13	9580	53810
rs975263	A	G	0.024	1.04	1.01	1.09	12171	56862
rs9830429	G	A	0.024	1.04	1.01	1.08	9580	53810
rs9853056	T	C	0.024	1.04	1.01	1.08	9580	53810
rs9876483	G	T	0.024	1.04	1.01	1.08	9580	53810
rs9890881	A	C	0.024	1.06	1.01	1.11	12171	56862
rs10273912	C	T	0.025	1.04	1.01	1.08	9580	53810
rs1035149	T	G	0.025	1.04	1.01	1.08	9580	53810
rs10409280	T	C	0.025	1.05	1.01	1.1	9580	53810
rs10519275	G	A	0.025	1.05	1.01	1.09	12171	56862
rs10886047	T	C	0.025	1.05	1.01	1.09	12171	56862
rs10953051	C	T	0.025	1.07	1.01	1.13	12171	56862
rs11038603	A	G	0.025	1.09	1.01	1.17	9580	53810
rs11243977	C	A	0.025	1.05	1.01	1.09	8101	51551
rs11630557	G	A	0.025	1.05	1.01	1.09	9580	53810
rs11810507	A	G	0.025	1.07	1.01	1.14	6201	48359
rs11867830	G	A	0.025	1.06	1.01	1.11	9580	53810
rs11976237	G	A	0.025	1.04	1.01	1.09	9580	53810
rs12524438	T	G	0.025	1.04	1.01	1.08	9147	52372
rs1265063	G	A	0.025	1.04	1.01	1.08	9580	53810
rs1349084	G	A	0.025	1.06	1.01	1.12	9580	53810
rs1555048	G	A	0.025	1.04	1.01	1.08	12171	56862
rs17121543	C	T	0.025	1.06	1.01	1.11	9580	53810
rs17202171	G	A	0.025	1.04	1.01	1.08	9580	53810
rs17692648	A	C	0.025	1.05	1.01	1.11	9580	53810
rs1966	T	C	0.025	1.05	1.01	1.1	9580	53810
rs2067043	C	T	0.025	1.04	1	1.08	12171	56862
rs2403517	C	T	0.025	1.06	1.01	1.12	9580	53810
rs2873193	A	G	0.025	1.04	1.01	1.08	12171	56862
rs3740002	G	A	0.025	1.05	1.01	1.09	9580	53810
rs3810386	A	G	0.025	1.04	1.01	1.08	9580	53810
rs3890745	T	C	0.025	1.04	1.01	1.08	12171	56862
rs394657	G	A	0.025	1.04	1.01	1.08	9580	53810
rs4074995	A	G	0.025	1.04	1.01	1.08	12171	56862
rs4075810	C	T	0.025	1.07	1.01	1.13	9580	53810
rs4432908	G	A	0.025	1.05	1.01	1.1	10247	53924
rs4713505	T	G	0.025	1.05	1.01	1.09	9580	53810
rs4721885	T	C	0.025	1.05	1.01	1.09	9580	53810
rs4765821	G	T	0.025	1.05	1.01	1.09	9580	53810
rs485774	G	A	0.025	1.04	1.01	1.08	9580	53810
rs4916192	C	T	0.025	1.04	1	1.08	12171	56862
rs5750141	C	T	0.025	1.05	1.01	1.09	9580	53810
rs585672	C	T	0.025	1.05	1.01	1.09	9580	53810
rs593982	C	T	0.025	1.07	1.01	1.13	9580	53810
rs663310	C	T	0.025	1.05	1.01	1.09	9580	53810
rs6911198	A	G	0.025	1.04	1.01	1.08	9580	53810
rs708727	G	A	0.025	1.04	1.01	1.08	9580	53810
rs719387	G	A	0.025	1.05	1.01	1.11	12171	56862
rs7252243	C	T	0.025	1.05	1.01	1.09	9580	53810
rs727153	T	C	0.025	1.04	1.01	1.08	9580	53810
rs7605261	T	G	0.025	1.04	1.01	1.08	9580	53810
rs7795828	T	C	0.025	1.05	1.01	1.09	9580	53810
rs7962254	C	T	0.025	1.07	1.01	1.14	9580	53810
rs7987849	C	T	0.025	1.06	1.01	1.12	9580	53810
rs8069856	C	T	0.025	1.06	1.01	1.11	9580	53810
rs8106068	G	A	0.025	1.05	1.01	1.1	9580	53810
rs9275595	C	T	0.025	1.05	1.01	1.1	9580	53810
rs929229	G	A	0.025	1.04	1.01	1.09	11149	55787
rs9494090	G	T	0.025	1.04	1.01	1.08	12171	56862
rs9647234	T	C	0.025	1.04	1.01	1.08	9580	53810
rs1002227	C	A	0.026	1.04	1.01	1.08	12171	56862
rs10091952	G	A	0.026	1.05	1.01	1.09	9580	53810
rs1031326	T	C	0.026	1.04	1	1.08	9580	53810
rs10336	G	A	0.026	1.04	1	1.08	9580	53810
rs1064191	C	T	0.026	1.06	1.01	1.11	4747	40503
rs11673736	T	C	0.026	1.04	1.01	1.08	9580	53810
rs1195924	A	G	0.026	1.04	1.01	1.08	9580	53810
rs1265052	C	T	0.026	1.04	1	1.07	12171	56862
rs1368901	A	G	0.026	1.04	1	1.08	9580	53810
rs1736957	C	T	0.026	1.04	1.01	1.09	9580	53810
rs17623531	T	C	0.026	1.06	1.01	1.11	12171	56862
rs1811350	T	G	0.026	1.05	1.01	1.09	9580	53810
rs2071479	T	C	0.026	1.11	1.01	1.22	9580	53810
rs2256175	T	C	0.026	1.04	1	1.08	9580	53810
rs2516478	A	G	0.026	1.05	1.01	1.1	12171	56862
rs2589949	A	G	0.026	1.04	1	1.08	12171	56862
rs2736172	T	C	0.026	1.04	1	1.08	12171	56862
rs2844458	A	C	0.026	1.05	1.01	1.09	9580	53810
rs3816385	G	A	0.026	1.05	1.01	1.09	12171	56862
rs444821	T	C	0.026	1.05	1.01	1.09	9580	53810
rs457420	T	C	0.026	1.04	1	1.08	12171	56862
rs477005	G	A	0.026	1.04	1	1.08	9580	53810
rs560505	G	A	0.026	1.04	1	1.08	9580	53810
rs565571	A	G	0.026	1.04	1	1.08	9580	53810
rs6684865	G	A	0.026	1.04	1	1.08	12171	56862
rs6800399	A	G	0.026	1.06	1.01	1.11	9580	53810
rs6857336	A	G	0.026	1.06	1.01	1.12	9580	53810
rs6999005	G	A	0.026	1.05	1.01	1.09	9580	53810
rs7005592	T	C	0.026	1.05	1.01	1.1	9580	53810
rs832403	T	G	0.026	1.06	1.01	1.11	9580	53810
rs9267803	T	C	0.026	1.05	1.01	1.09	9580	53810
rs9304687	G	T	0.026	1.04	1	1.08	9147	52372
rs9505351	T	G	0.026	1.04	1.01	1.08	12171	56862
rs9637557	T	C	0.026	1.04	1	1.08	12171	56862
rs10031452	C	T	0.027	1.04	1	1.08	9580	53810
rs10445400	A	G	0.027	1.04	1	1.08	9580	53810
rs10752748	G	A	0.027	1.04	1.01	1.09	9580	53810
rs1079060	C	T	0.027	1.04	1	1.08	9580	53810
rs1151523	C	T	0.027	1.04	1	1.08	9580	53810
rs12898656	C	T	0.027	1.04	1	1.08	12171	56862
rs12953068	A	C	0.027	1.05	1.01	1.1	9580	53810
rs1642040	A	C	0.027	1.05	1.01	1.09	9580	53810
rs1670340	G	A	0.027	1.04	1	1.08	9580	53810
rs16851030	T	C	0.027	1.11	1.01	1.21	9580	53810
rs1754436	T	C	0.027	1.05	1.01	1.1	12171	56862
rs1865740	T	G	0.027	1.06	1.01	1.11	5527	40695
rs1953766	G	A	0.027	1.04	1	1.07	12171	56862
rs2083411	C	T	0.027	1.04	1	1.09	9580	53810
rs2292623	G	A	0.027	1.06	1.01	1.13	9580	53810
rs2394888	G	A	0.027	1.05	1.01	1.09	9580	53810
rs3129871	C	A	0.027	1.04	1	1.09	9147	52372
rs3130653	A	C	0.027	1.06	1.01	1.11	4747	40503
rs3130932	A	C	0.027	1.04	1	1.08	9580	53810
rs325485	A	G	0.027	1.04	1	1.08	12171	56862
rs3808353	G	A	0.027	1.11	1.01	1.22	3534	14426
rs4386816	C	T	0.027	1.07	1.01	1.13	8115	30616
rs4788212	G	T	0.027	1.04	1	1.08	12171	56862
rs4876067	T	C	0.027	1.05	1.01	1.09	9580	53810
rs6958905	T	C	0.027	1.04	1.01	1.09	9580	53810
rs6972158	A	G	0.027	1.04	1	1.09	9580	53810
rs7015797	T	G	0.027	1.04	1.01	1.08	9580	53810
rs7031163	T	C	0.027	1.06	1.01	1.11	9580	53810
rs7317356	A	G	0.027	1.05	1.01	1.09	9580	53810
rs7399018	T	C	0.027	1.05	1.01	1.09	12171	56862
rs8081521	A	G	0.027	1.04	1	1.09	11902	53152
rs9286790	A	G	0.027	1.05	1.01	1.09	9580	53810
rs9290889	G	A	0.027	1.05	1.01	1.09	9580	53810
rs9661310	G	A	0.027	1.09	1.01	1.18	6201	48359
rs10197940	C	T	0.028	1.04	1	1.08	9580	53810
rs10206131	T	C	0.028	1.06	1.01	1.11	9580	53810
rs10418203	G	A	0.028	1.08	1.01	1.15	3265	10716
rs10520846	G	A	0.028	1.06	1.01	1.13	9580	53810
rs10794422	G	A	0.028	1.04	1	1.07	12171	56862
rs10930437	G	A	0.028	1.04	1	1.08	11902	53152
rs11024272	T	C	0.028	1.04	1	1.08	9580	53810
rs11122109	A	G	0.028	1.04	1	1.08	9580	53810
rs11722202	T	C	0.028	1.05	1.01	1.09	9580	53810
rs12025260	C	T	0.028	1.07	1.01	1.13	9580	53810
rs12070036	G	A	0.028	1.04	1	1.07	12171	56862
rs12261843	G	T	0.028	1.05	1	1.09	9580	53810
rs12910951	G	A	0.028	1.04	1	1.08	9580	53810
rs13163964	A	G	0.028	1.04	1	1.08	9580	53810
rs13250838	T	C	0.028	1.07	1.01	1.13	9580	53810
rs13269784	C	T	0.028	1.04	1	1.08	9580	53810
rs1442112	T	C	0.028	1.04	1	1.08	9580	53810
rs17128665	A	G	0.028	1.06	1.01	1.11	9580	53810
rs187084	A	G	0.028	1.04	1	1.08	9580	53810
rs1892498	T	C	0.028	1.04	1	1.07	12171	56862
rs191368	T	G	0.028	1.05	1.01	1.1	9580	53810
rs2071286	T	C	0.028	1.05	1	1.09	12171	56862
rs2072290	T	C	0.028	1.04	1	1.08	9580	53810
rs2127270	G	T	0.028	1.04	1	1.08	9580	53810
rs2222959	T	C	0.028	1.06	1.01	1.11	9580	53810
rs2238655	C	T	0.028	1.04	1	1.07	11902	53152
rs2276454	A	G	0.028	1.04	1	1.08	9580	53810
rs2279103	C	T	0.028	1.05	1.01	1.1	11902	53152
rs2600268	A	G	0.028	1.05	1.01	1.1	12171	56862
rs2741907	A	G	0.028	1.04	1	1.08	9580	53810
rs3134799	A	G	0.028	1.04	1	1.08	9580	53810
rs373267	C	A	0.028	1.04	1	1.08	12171	56862
rs3825181	A	G	0.028	1.05	1	1.09	9580	53810
rs400404	G	T	0.028	1.05	1	1.09	9580	53810
rs4246894	T	C	0.028	1.04	1	1.08	9580	53810
rs4670876	T	C	0.028	1.05	1	1.09	9580	53810
rs4671638	T	C	0.028	1.05	1.01	1.09	9580	53810
rs4961271	T	C	0.028	1.05	1.01	1.09	12171	56862
rs5000634	G	A	0.028	1.04	1	1.07	12171	56862
rs505141	G	A	0.028	1.04	1	1.07	12171	56862
rs583887	T	C	0.028	1.05	1.01	1.1	9580	53810
rs6748893	A	G	0.028	1.04	1	1.08	9580	53810
rs7142145	G	A	0.028	1.04	1	1.07	12171	56862
rs7773373	A	C	0.028	1.06	1.01	1.12	9580	53810
rs9257461	T	C	0.028	1.04	1	1.07	12171	56862
rs9261743	G	T	0.028	1.05	1.01	1.1	9580	53810
rs9261744	C	T	0.028	1.05	1.01	1.1	9580	53810
rs9644258	T	C	0.028	1.04	1	1.09	10704	55108
rs10185243	T	G	0.029	1.05	1	1.09	9580	53810
rs10485058	G	A	0.029	1.05	1.01	1.1	12171	56862
rs10805358	A	C	0.029	1.04	1	1.07	12171	56862
rs10909880	T	C	0.029	1.04	1	1.08	9580	53810
rs11053047	C	T	0.029	1.04	1	1.08	9580	53810
rs12633498	G	A	0.029	1.05	1	1.1	12171	56862
rs1265093	A	G	0.029	1.04	1	1.09	9580	53810
rs12824299	A	C	0.029	1.05	1.01	1.1	9580	53810
rs14969	C	A	0.029	1.06	1.01	1.11	9580	53810
rs1610628	A	C	0.029	1.05	1.01	1.1	9580	53810
rs16892729	C	T	0.029	1.05	1	1.09	9580	53810
rs17340143	T	C	0.029	1.04	1	1.08	9580	53810
rs17801742	T	C	0.029	1.08	1.01	1.17	9580	53810
rs2007787	T	C	0.029	1.09	1.01	1.17	5932	44649
rs2145967	T	C	0.029	1.07	1.01	1.15	12171	56862
rs2298122	T	G	0.029	1.06	1.01	1.11	8906	46146
rs2414638	C	T	0.029	1.04	1	1.08	9580	53810
rs244431	G	A	0.029	1.05	1.01	1.11	9580	53810
rs2647003	G	T	0.029	1.04	1	1.08	9580	53810
rs2835024	T	G	0.029	1.06	1.01	1.11	9580	53810
rs28679372	A	G	0.029	1.02	1	1.04	3265	10716
rs3742887	G	A	0.029	1.04	1	1.09	9580	53810
rs4234464	G	A	0.029	1.04	1	1.07	12171	56862
rs4880807	G	A	0.029	1.04	1	1.08	9580	53810
rs582688	T	C	0.029	1.05	1.01	1.1	12171	56862
rs6493535	T	C	0.029	1.04	1	1.07	12171	56862
rs6575189	T	C	0.029	1.05	1	1.09	9580	53810
rs6917477	C	G	0.029	1.08	1.01	1.15	12171	56862
rs699460	T	G	0.029	1.04	1	1.08	12171	56862
rs7150811	G	A	0.029	1.05	1.01	1.1	9580	53810
rs7192	G	T	0.029	1.04	1	1.08	9580	53810
rs7527465	A	G	0.029	1.05	1.01	1.1	12171	56862
rs7533588	T	C	0.029	1.04	1	1.08	10704	55108
rs7770068	C	T	0.029	1.04	1	1.07	12171	56862
rs7810512	C	A	0.029	1.04	1	1.08	12171	56862
rs8012364	A	G	0.029	1.04	1	1.08	9580	53810
rs8040146	A	G	0.029	1.06	1.01	1.12	9580	53810
rs8069451	C	T	0.029	1.04	1	1.08	12171	56862
rs8077923	T	G	0.029	1.06	1.01	1.11	9580	53810
rs879484	T	C	0.029	1.06	1.01	1.12	9580	53810
rs9294911	T	C	0.029	1.04	1	1.08	9580	53810
rs9321476	C	A	0.029	1.04	1	1.08	9580	53810
rs960990	C	T	0.029	1.05	1	1.09	9580	53810
rs994988	C	T	0.029	1.04	1	1.08	9147	52372
rs1010553	C	T	0.03	1.04	1	1.08	9580	53810
rs10128884	A	G	0.03	1.05	1	1.1	12171	56862
rs10498286	G	A	0.03	1.05	1	1.09	12171	56862
rs10781496	A	G	0.03	1.05	1	1.1	8558	52735
rs11805194	C	T	0.03	1.05	1	1.1	9580	53810
rs12197154	C	T	0.03	1.06	1.01	1.11	9580	53810
rs12242110	G	A	0.03	1.04	1	1.09	9580	53810
rs12246818	G	A	0.03	1.08	1.01	1.15	12171	56862
rs12536698	G	A	0.03	1.06	1.01	1.12	9580	53810
rs17521834	G	A	0.03	1.05	1.01	1.1	12171	56862
rs1775702	C	A	0.03	1.09	1.01	1.18	9580	53810
rs1880297	C	T	0.03	1.04	1	1.07	12171	56862
rs2040988	A	G	0.03	1.06	1.01	1.11	9580	53810
rs2123842	C	T	0.03	1.05	1	1.11	12171	56862
rs2130910	T	C	0.03	1.04	1	1.07	12171	56862
rs2304284	T	C	0.03	1.07	1.01	1.14	9580	53810
rs2304851	A	C	0.03	1.04	1	1.08	9580	53810
rs2327430	C	T	0.03	1.04	1	1.08	9580	53810
rs2394882	C	A	0.03	1.04	1	1.08	9580	53810
rs27863	A	G	0.03	1.05	1	1.1	9580	53810
rs2844511	G	A	0.03	1.06	1.01	1.11	4747	40503
rs3747579	C	T	0.03	1.04	1	1.08	12171	56862
rs3764937	A	G	0.03	1.13	1.01	1.27	3132	11535
rs3809789	A	G	0.03	1.04	1	1.07	12171	56862
rs3813499	T	G	0.03	1.06	1.01	1.12	12171	56862
rs4511593	T	C	0.03	1.04	1	1.08	12171	56862
rs4720497	A	G	0.03	1.05	1	1.1	9580	53810
rs4804202	C	T	0.03	1.04	1	1.08	9580	53810
rs4938807	A	C	0.03	1.06	1.01	1.12	9580	53810
rs6554360	T	C	0.03	1.04	1	1.08	9580	53810
rs678885	A	G	0.03	1.04	1	1.08	9580	53810
rs6960187	A	G	0.03	1.05	1	1.1	9580	53810
rs717519	A	G	0.03	1.04	1	1.08	9580	53810
rs7226359	C	T	0.03	1.12	1.01	1.23	7451	43633
rs7477551	G	A	0.03	1.04	1	1.08	9580	53810
rs7709874	C	T	0.03	1.05	1	1.09	9580	53810
rs8571	G	A	0.03	1.05	1	1.09	9580	53810
rs10025167	A	C	0.031	1.06	1.01	1.11	9580	53810
rs1006722	G	A	0.031	1.04	1	1.07	12171	56862
rs10146912	G	A	0.031	1.04	1	1.08	12171	56862
rs10426753	G	A	0.031	1.05	1	1.09	9580	53810
rs10499559	A	G	0.031	1.06	1	1.11	9580	53810
rs10743737	A	C	0.031	1.04	1	1.08	9580	53810
rs10916495	G	A	0.031	1.05	1	1.1	9580	53810
rs11237353	A	C	0.031	1.06	1.01	1.13	8115	30616
rs11264359	G	A	0.031	1.04	1	1.08	12171	56862
rs1135816	A	G	0.031	1.04	1	1.08	9580	53810
rs11597974	T	C	0.031	1.07	1.01	1.14	9580	53810
rs11607954	C	T	0.031	1.04	1	1.09	9580	53810
rs11723261	G	A	0.031	1.06	1.01	1.11	9580	53810
rs11792447	C	T	0.031	1.04	1	1.08	9580	53810
rs12515947	A	G	0.031	1.04	1	1.08	9580	53810
rs1447131	G	A	0.031	1.04	1	1.08	9580	53810
rs16928315	T	A	0.031	1.07	1.01	1.14	12171	56862
rs17319250	C	T	0.031	1.05	1	1.09	12171	56862
rs17566351	C	T	0.031	1.05	1	1.11	9147	52372
rs17823193	G	A	0.031	1.07	1.01	1.14	10247	53924
rs2074478	T	C	0.031	1.06	1	1.11	9580	53810
rs2146570	G	A	0.031	1.04	1	1.08	9580	53810
rs2242473	G	A	0.031	1.04	1	1.08	9580	53810
rs2279914	G	A	0.031	1.12	1.01	1.24	7451	43633
rs241414	G	T	0.031	1.04	1	1.08	9580	53810
rs2835014	C	T	0.031	1.05	1	1.1	12171	56862
rs2844621	T	C	0.031	1.05	1	1.09	9580	53810
rs3130934	C	A	0.031	1.04	1	1.08	9580	53810
rs332233	C	T	0.031	1.05	1	1.1	9580	53810
rs3796812	G	A	0.031	1.04	1	1.08	9580	53810
rs4240518	G	A	0.031	1.04	1	1.08	12171	56862
rs4488539	C	T	0.031	1.05	1	1.09	9580	53810
rs4646246	G	A	0.031	1.05	1	1.1	9580	53810
rs4747007	C	A	0.031	1.05	1	1.1	9580	53810
rs577149	A	G	0.031	1.05	1	1.09	9580	53810
rs6663689	T	C	0.031	1.05	1	1.1	9580	53810
rs6671385	T	C	0.031	1.05	1	1.1	9580	53810
rs6747364	G	A	0.031	1.04	1	1.09	9580	53810
rs6818447	G	A	0.031	1.06	1	1.11	9580	53810
rs6932553	T	C	0.031	1.07	1.01	1.13	12171	56862
rs7303113	T	C	0.031	1.04	1	1.08	12171	56862
rs7660554	A	G	0.031	1.04	1	1.09	9580	53810
rs7767493	T	C	0.031	1.05	1	1.1	9580	53810
rs832583	A	C	0.031	1.05	1	1.1	9580	53810
rs9275582	T	C	0.031	1.05	1	1.09	9580	53810
rs10001694	A	G	0.032	1.07	1.01	1.13	8632	49403
rs10277943	C	A	0.032	1.08	1.01	1.16	12171	56862
rs1046053	C	A	0.032	1.04	1	1.08	9580	53810
rs10776585	T	C	0.032	1.04	1	1.07	12171	56862
rs10935445	A	G	0.032	1.07	1.01	1.15	9580	53810
rs11083985	C	T	0.032	1.04	1	1.07	12171	56862
rs1108842	A	C	0.032	1.04	1	1.08	9580	53810
rs11771139	G	A	0.032	1.04	1	1.08	12171	56862
rs12193019	T	C	0.032	1.04	1	1.08	12171	56862
rs12293167	T	G	0.032	1.04	1	1.08	9580	53810
rs12601936	G	A	0.032	1.04	1	1.08	9580	53810
rs12641970	G	A	0.032	1.07	1.01	1.14	9580	53810
rs1563471	C	T	0.032	1.04	1	1.08	9580	53810
rs16904873	C	T	0.032	1.07	1.01	1.15	8792	51411
rs17129595	G	A	0.032	1.08	1.01	1.15	9580	53810
rs17146144	T	C	0.032	1.06	1	1.11	9580	53810
rs17156146	C	T	0.032	1.04	1	1.08	9580	53810
rs1775698	A	G	0.032	1.09	1.01	1.17	9580	53810
rs2003334	C	T	0.032	1.04	1	1.07	12171	56862
rs2029356	C	T	0.032	1.05	1	1.09	9580	53810
rs2071465	G	C	0.032	1.04	1	1.08	9580	53810
rs2301963	C	A	0.032	1.04	1	1.07	11902	53152
rs2353605	T	C	0.032	1.06	1.01	1.12	9580	53810
rs2394255	G	A	0.032	1.06	1	1.11	4747	40503
rs241413	G	A	0.032	1.04	1	1.08	9580	53810
rs2486080	T	A	0.032	1.09	1.01	1.17	9580	53810
rs2508876	A	G	0.032	1.04	1	1.08	9580	53810
rs2693737	A	G	0.032	1.07	1.01	1.14	12171	56862
rs2747453	C	T	0.032	1.06	1	1.11	9580	53810
rs2832181	T	G	0.032	1.04	1	1.08	9580	53810
rs2839033	C	T	0.032	1.04	1	1.09	9580	53810
rs2919129	A	C	0.032	1.04	1	1.07	12171	56862
rs3739605	A	G	0.032	1.05	1	1.11	9580	53810
rs3749310	A	G	0.032	1.04	1	1.07	12171	56862
rs3788217	C	T	0.032	1.05	1	1.09	9580	53810
rs3797715	G	A	0.032	1.05	1	1.1	12171	56862
rs415929	C	T	0.032	1.04	1	1.08	12171	56862
rs4749456	T	C	0.032	1.05	1	1.09	9580	53810
rs6090043	C	T	0.032	1.05	1	1.09	8118	43747
rs6558533	A	G	0.032	1.05	1	1.1	9580	53810
rs6773456	A	G	0.032	1.04	1	1.08	9580	53810
rs7903566	G	A	0.032	1.05	1	1.1	9580	53810
rs8112377	T	C	0.032	1.04	1	1.08	12171	56862
rs816953	T	C	0.032	1.05	1	1.11	5527	40695
rs909627	G	T	0.032	1.04	1	1.08	9580	53810
rs9275224	G	A	0.032	1.04	1	1.08	9580	53810
rs928822	T	G	0.032	1.04	1	1.08	9580	53810
rs9449312	C	A	0.032	1.04	1	1.08	9580	53810
rs9890886	G	A	0.032	1.04	1	1.08	9580	53810
rs9916924	T	C	0.032	1.04	1	1.08	9580	53810
rs10518251	A	G	0.033	1.04	1	1.08	12171	56862
rs10765620	A	G	0.033	1.04	1	1.08	9580	53810
rs11117267	T	C	0.033	1.04	1	1.09	9580	53810
rs11966349	C	T	0.033	1.06	1.01	1.13	12171	56862
rs11996540	T	C	0.033	1.05	1	1.1	9580	53810
rs12135243	G	A	0.033	1.04	1	1.08	9580	53810
rs1265110	T	C	0.033	1.06	1	1.12	9580	53810
rs12948120	C	A	0.033	1.05	1	1.09	12171	56862
rs13155521	A	G	0.033	1.08	1.01	1.15	12171	56862
rs1445675	G	A	0.033	1.05	1	1.09	10704	55108
rs1557639	C	T	0.033	1.06	1	1.12	9580	53810
[truncated: 727 more rows]

## Sheet: b) MAGIC HbA1C
SNP	Effect Allele	Other Allele	MAF	Effect	Stderr	P-Value
rs590315	t	g	0.424	0.0221	0.0035	1.743e-10
rs2264578	a	g	0.429	-0.022	0.0035	2.335e-10
rs3757840	t	g	0.491	0.0238	0.0038	2.923e-10
rs12952016	t	g	0.414	0.0221	0.0035	3.365e-10
rs2243523	t	g	0.372	-0.0225	0.0036	3.806e-10
rs11078011	a	g	0.434	-0.0215	0.0035	1.121e-09
rs630945	a	g	0.458	0.0201	0.0034	4.434e-09
rs610516	t	c	0.456	0.0199	0.0034	7.002e-09
rs394369	a	g	0.133	0.0302	0.0054	2.393e-08
rs282576	a	g	0.134	0.0299	0.0054	2.533e-08
rs12949939	t	c	0.385	-0.0203	0.0037	3.189e-08
rs11650335	a	g	0.339	0.0196	0.0036	7.109e-08
rs4986122	a	g	0.353	-0.0195	0.0037	9.175e-08
rs12453162	t	c	0.35	-0.0193	0.0036	1.101e-07
rs8074284	a	g	0.35	0.0186	0.0036	3.184e-07
rs11077947	a	g	0.416	-0.0167	0.0034	8.282e-07
rs2677919	t	c	0.434	-0.0166	0.0034	9.684e-07
rs898097	t	c	0.363	0.0175	0.0036	1.045e-06
rs11078015	t	c	0.398	-0.017	0.0035	1.5e-06
rs7219521	a	g	0.403	0.0163	0.0034	1.622e-06
rs3782123	a	c	0.323	-0.0201	0.0042	1.672e-06
rs8069699	t	c	0.402	0.0162	0.0034	1.799e-06
rs2280544	t	c	0.254	0.0201	0.0043	2.312e-06
rs12580246	a	g	0.111	0.0284	0.0061	3.755e-06
rs12422941	t	c	0.111	-0.0277	0.0061	4.689e-06
rs12940475	t	g	0.201	-0.0185	0.0041	6.005e-06
rs2408955	t	g	0.496	0.0151	0.0034	6.88e-06
rs7307862	t	c	0.125	0.0255	0.0057	7.967e-06
rs3519	a	g	0.111	0.0273	0.0062	9.117e-06
rs4986085	t	c	0.232	-0.0168	0.0038	1.132e-05
rs12423268	a	g	0.115	0.0269	0.0061	1.227e-05
rs3603	t	c	0.199	-0.0186	0.0043	1.343e-05
rs12579336	a	g	0.115	-0.0267	0.0061	1.366e-05
rs914018	a	g	0.184	0.0238	0.0055	1.511e-05
rs3785520	t	c	0.319	-0.0272	0.0064	2.298e-05
rs4986133	a	g	0.274	0.0158	0.0038	2.566e-05
rs6927575	a	g	0.491	-0.0144	0.0034	2.685e-05
rs3741993	t	c	0.115	0.0249	0.006	2.91e-05
rs717551	t	c	0.186	0.0171	0.0041	3.138e-05
rs9328413	a	g	0.208	-0.0174	0.0042	3.999e-05
rs7588286	a	g	0.164	-0.0195	0.0048	4.264e-05
rs9906163	t	c	0.465	-0.0138	0.0034	5.001e-05
rs3818717	t	c	0.367	0.0146	0.0036	5.251e-05
rs3135363	a	g	0.181	-0.0153	0.0038	5.329e-05
rs8067926	a	g	0.475	-0.0137	0.0034	5.813e-05
rs243323	a	g	0.292	-0.015	0.0037	6.01e-05
rs3129763	a	g	0.124	0.0163	0.0041	6.019e-05
rs739787	a	g	0.115	0.0227	0.0057	6.352e-05
rs898098	a	g	0.356	0.0235	0.0059	6.654e-05
rs11610253	t	c	0.398	0.0139	0.0035	7.317e-05
rs7225887	t	c	0.208	-0.0164	0.0041	7.42e-05
rs7295294	t	c	0.117	0.0222	0.0056	7.82e-05
rs10850033	t	c	0.119	-0.0222	0.0056	7.999e-05
rs2301723	a	g	0.128	0.0221	0.0056	8.19e-05
rs4767879	t	g	0.119	-0.0222	0.0056	8.678e-05
rs11870326	a	g	0.124	-0.0225	0.0057	8.748e-05
rs4780355	t	c	0.288	-0.0146	0.0038	0.0001039
rs12231509	t	c	0.112	-0.0219	0.0057	0.0001098
rs1882381	a	g	0.083	0.0194	0.005	0.0001134
rs4767522	t	c	0.119	-0.0221	0.0057	0.0001139
rs10161290	a	g	0.125	0.022	0.0057	0.0001179
rs137926	t	c	0.168	-0.0288	0.0075	0.0001232
rs12424641	a	g	0.125	0.0217	0.0057	0.000126
rs9833435	a	g	0.434	0.0135	0.0035	0.0001264
rs11066119	a	g	0.115	-0.0226	0.0059	0.0001288
rs10850014	a	g	0.119	-0.0216	0.0056	0.0001303
rs9505150	a	g	0.196	0.0167	0.0044	0.0001324
rs1150753	a	g	0.075	-0.0216	0.0057	0.0001584
rs1436306	a	g	0.407	0.0131	0.0035	0.0001721
rs1989949	t	c	0.125	-0.0213	0.0057	0.0001736
rs3744156	t	c	0.206	-0.0169	0.0045	0.0001765
rs9272219	t	g	0.161	0.0144	0.0038	0.0001781
rs10946800	t	c	0.397	-0.013	0.0035	0.00018
rs9538811	t	g	0.342	-0.0139	0.0037	0.0001919
rs6456688	t	c	0.478	-0.0134	0.0036	0.0002006
rs7307566	a	g	0.421	0.0131	0.0035	0.0002109
rs1150752	t	c	0.075	-0.0208	0.0056	0.0002305
rs3131290	a	g	0.354	0.013	0.0035	0.0002341
rs4358615	a	g	0.27	0.0132	0.0036	0.0002466
rs3800893	t	c	0.167	0.0148	0.004	0.0002467
rs7749057	a	g	0.117	-0.0176	0.0048	0.0002544
rs1540273	t	c	0.375	0.0128	0.0035	0.0002552
rs17604371	a	g	0.211	-0.0159	0.0044	0.000256
rs3131378	a	g	0.08	-0.0207	0.0057	0.0002691
rs3752421	a	g	0.385	-0.0127	0.0035	0.0002707
rs3117574	a	g	0.08	0.0207	0.0057	0.0002743
rs1865760	t	c	0.385	-0.0127	0.0035	0.0002776
rs1736911	t	c	0.15	-0.0168	0.0046	0.0002797
rs2169215	a	g	0.451	0.0123	0.0034	0.0002804
rs1270942	a	g	0.071	-0.0208	0.0057	0.0002817
rs497309	a	c	0.071	-0.0207	0.0057	0.0002937
rs3799371	t	c	0.385	-0.0126	0.0035	0.0002946
rs3129996	a	c	0.097	-0.0221	0.0061	0.0002975
rs11246007	t	c	0.17	0.0175	0.0048	0.0002999
rs4801931	t	c	0.348	-0.0132	0.0037	0.0003079
rs7209936	a	c	0.491	0.0132	0.0037	0.0003093
rs781967	t	g	0.416	0.0123	0.0034	0.0003194
rs854813	t	c	0.358	-0.0124	0.0034	0.0003206
rs9356991	a	c	0.4	-0.0126	0.0035	0.0003224
rs1269852	c	g	0.1	0.0206	0.0057	0.0003296
rs10498874	a	c	0.416	0.0123	0.0034	0.0003309
rs932338	a	g	0.181	-0.0158	0.0044	0.0003412
rs3131379	a	g	0.08	0.0205	0.0057	0.000344
rs3117582	t	g	0.08	-0.0203	0.0057	0.0003442
rs3130484	t	c	0.08	-0.0201	0.0056	0.0003459
rs558702	a	g	0.075	0.0204	0.0057	0.0003596
rs1610628	a	c	0.181	0.0158	0.0044	0.0003603
rs1737076	a	g	0.381	-0.0123	0.0035	0.0003606
rs9267531	a	g	0.08	-0.0202	0.0057	0.0003684
rs11071986	a	g	0.451	0.0121	0.0034	0.0003696
rs3729620	t	c	0.263	0.0146	0.0041	0.0003724
rs10850061	t	c	0.115	0.0219	0.0062	0.0003783
rs6502629	a	g	0.367	-0.0123	0.0035	0.0003808
rs1610603	t	c	0.181	-0.0157	0.0044	0.0003833
rs1436307	t	c	0.389	-0.0124	0.0035	0.0003897
rs3134942	t	g	0.084	0.0181	0.0051	0.0004169
rs2248407	a	g	0.133	-0.0166	0.0047	0.00042
rs1633057	a	g	0.181	-0.0156	0.0044	0.0004229
rs1554223	a	g	0.451	0.012	0.0034	0.0004351
rs1633068	t	c	0.183	-0.0155	0.0044	0.0004378
rs1737079	a	g	0.181	0.0155	0.0044	0.0004409
rs569255	a	g	0.482	-0.0131	0.0037	0.0004427
rs3131784	t	c	0.482	0.0121	0.0034	0.0004435
rs3734528	a	g	0.106	-0.0198	0.0056	0.0004509
rs1485483	t	c	0.131	0.0165	0.0047	0.0004526
rs8038170	t	c	0.451	0.012	0.0034	0.000465
rs576516	t	c	0.465	-0.012	0.0034	0.0004698
rs17736782	a	g	0.124	-0.0186	0.0053	0.0004839
rs10484433	a	c	0.107	0.0198	0.0057	0.0004846
rs1633091	t	c	0.185	-0.0155	0.0044	0.0005008
rs3130000	a	g	0.098	-0.021	0.006	0.0005013
rs11708067	a	g	0.226	0.0145	0.0042	0.0005046
rs3132501	t	g	0.137	-0.0189	0.0054	0.0005061
rs16891235	t	c	0.106	-0.0196	0.0056	0.0005157
rs1736926	a	g	0.186	-0.0153	0.0044	0.0005213
rs1633048	a	g	0.181	-0.0155	0.0045	0.0005328
rs9303016	a	c	0.257	-0.0147	0.0042	0.0005375
rs909732	a	g	0.181	-0.0163	0.0047	0.0005415
rs11602622	a	g	0.133	0.016	0.0046	0.0005569
rs9366627	t	c	0.279	-0.0134	0.0039	0.0005581
rs3131296	t	c	0.089	0.0177	0.0051	0.0005731
rs1551628	t	c	0.487	0.0129	0.0037	0.0005741
rs3887854	t	c	0.288	-0.0132	0.0038	0.0005757
rs11071991	t	c	0.442	-0.0117	0.0034	0.0005805
rs1007837	t	c	0.128	0.0161	0.0047	0.0005942
rs1737078	t	g	0.394	0.0117	0.0034	0.0005954
rs3786184	a	c	0.167	0.0148	0.0043	0.0005994
rs1939587	t	g	0.1	-0.0197	0.0058	0.0006259
rs1921799	a	g	0.058	-0.0186	0.0054	0.0006282
rs1318241	t	c	0.133	-0.0159	0.0046	0.0006312
rs11663549	t	c	0.085	-0.0209	0.0061	0.0006409
rs1500005	a	g	0.372	0.0118	0.0035	0.0006427
rs2743931	t	c	0.128	0.0159	0.0047	0.0006472
rs4980319	a	c	0.261	-0.0249	0.0073	0.0006509
rs3134799	a	g	0.429	0.0118	0.0035	0.0006802
rs13220395	a	g	0.093	0.0201	0.0059	0.0006822
rs10946888	t	c	0.376	0.0118	0.0035	0.0006873
rs3778333	a	g	0.292	0.0132	0.0039	0.0006906
rs6502011	t	c	0.42	0.0119	0.0035	0.000693
rs7746261	a	g	0.292	0.0132	0.0039	0.0006945
rs4712976	t	c	0.243	-0.0131	0.0039	0.0006963
rs10264122	t	c	0.413	0.0122	0.0036	0.0007027
rs9899634	a	t	0.305	-0.0118	0.0035	0.0007033
rs9974410	a	c	0.358	-0.0117	0.0035	0.0007138
rs1049493	t	c	0.456	0.0115	0.0034	0.0007305
rs7242868	a	g	0.102	-0.0197	0.0058	0.0007312
rs3132956	a	g	0.07	0.0172	0.0051	0.0007328
rs2523873	c	g	0.391	0.0122	0.0036	0.0007372
rs7487682	t	g	0.398	-0.0116	0.0034	0.0007493
rs6704	a	c	0.286	-0.021	0.0062	0.0007545
rs1385600	a	g	0.133	0.0156	0.0046	0.000762
rs2038477	a	g	0.487	0.0116	0.0035	0.0007634
rs1625636	t	c	0.181	-0.0149	0.0044	0.0007699
rs3135050	t	c	0.161	-0.0155	0.0046	0.00077
rs782002	t	c	0.416	-0.0116	0.0035	0.0007716
rs17586946	t	c	0.221	-0.0135	0.004	0.0007756
rs3117577	a	g	0.08	-0.0181	0.0054	0.0007792
rs7222480	t	g	0.347	0.0122	0.0036	0.0007805
rs4306484	t	c	0.434	-0.0189	0.0056	0.0007853
rs1049623	t	c	0.394	-0.0118	0.0035	0.0007854
rs1001865	t	g	0.227	-0.0133	0.004	0.0007886
rs7749149	a	g	0.292	-0.0125	0.0037	0.0007906
rs760749	a	c	0.164	-0.0237	0.0071	0.000795
rs816411	t	c	0.46	-0.0115	0.0034	0.000811
rs2510054	a	g	0.133	-0.0155	0.0046	0.000813
rs8028241	t	c	0.451	-0.0116	0.0035	0.0008275
rs2281959	a	c	0.274	0.0189	0.0056	0.0008296
rs9358896	a	c	0.389	-0.0116	0.0035	0.0008442
rs2303287	t	c	0.195	0.0151	0.0045	0.0008469
rs11731285	a	g	0.199	-0.0149	0.0045	0.0008642
rs8035890	a	c	0.451	0.0113	0.0034	0.0008666
rs1264323	a	g	0.394	0.0117	0.0035	0.000875
rs622917	t	c	0.487	0.0119	0.0036	0.0008829
rs2071278	a	g	0.097	-0.0161	0.0048	0.000883
rs7927923	t	c	0.177	0.0139	0.0042	0.0008861
rs2523870	t	c	0.374	0.0118	0.0036	0.0009432
rs948662	a	g	0.133	0.0154	0.0047	0.0009447
rs681390	t	c	0.296	0.0205	0.0062	0.0009516
rs10735933	a	g	0.31	-0.0118	0.0036	0.0009522
rs2992453	a	g	0.272	-0.0123	0.0037	0.0009659
rs6598163	a	g	0.486	0.0203	0.0062	0.0009788
rs1737008	a	g	0.102	-0.0152	0.0046	0.000991
rs9895443	a	g	0.195	0.0139	0.0042	0.0009929
rs2050190	a	g	0.252	-0.0121	0.0037	0.001005
rs10931170	t	c	0.053	0.0282	0.0086	0.001029
rs2844701	a	g	0.124	0.0185	0.0056	0.001033
rs2844665	t	c	0.394	-0.0116	0.0036	0.001075
rs3131927	t	c	0.385	-0.0117	0.0036	0.001075
rs1633056	t	c	0.11	-0.0141	0.0043	0.001081
rs3101018	t	c	0.084	0.0174	0.0053	0.001083
rs1633036	t	c	0.15	0.0151	0.0046	0.001099
rs16891315	t	c	0.111	-0.0184	0.0056	0.001102
rs16891334	t	c	0.106	-0.0185	0.0057	0.001104
rs1633085	t	c	0.491	-0.0112	0.0034	0.001109
rs2596503	a	g	0.23	-0.0145	0.0045	0.001111
rs901975	a	g	0.195	-0.0138	0.0042	0.001135
rs1793958	a	g	0.327	0.0116	0.0036	0.001141
rs909728	t	c	0.487	-0.0112	0.0034	0.001145
rs9469583	t	c	0.442	0.0114	0.0035	0.001145
rs4777022	t	c	0.437	0.0111	0.0034	0.001151
rs2071277	t	c	0.451	-0.0112	0.0034	0.001153
rs2517548	t	c	0.394	0.0117	0.0036	0.001161
rs1573472	a	g	0.358	0.0112	0.0035	0.001192
rs3128912	t	c	0.125	-0.0155	0.0048	0.001205
rs1005478	a	g	0.447	0.0114	0.0035	0.001207
rs3183702	a	g	0.304	0.0114	0.0035	0.001212
rs3740677	t	g	0.173	0.0135	0.0042	0.001219
rs4950524	t	g	0.27	0.0121	0.0037	0.001219
rs1737083	a	g	0.45	-0.0111	0.0034	0.001222
rs3132680	a	c	0.398	-0.012	0.0037	0.001231
rs452825	t	c	0.186	0.0139	0.0043	0.001233
rs4773106	a	g	0.274	-0.0133	0.0041	0.001266
rs4927910	t	c	0.066	0.0176	0.0055	0.001268
rs6593298	a	c	0.161	0.0141	0.0044	0.001272
rs228051	a	c	0.173	0.0221	0.0069	0.001297
rs394657	a	g	0.429	-0.0111	0.0035	0.001314
rs3025646	t	c	0.058	-0.0226	0.007	0.001315
rs1961456	a	g	0.314	-0.0119	0.0037	0.001346
rs10233697	a	g	0.203	-0.0136	0.0042	0.001354
rs3094170	t	c	0.144	-0.0154	0.0048	0.001354
rs3744157	t	c	0.358	0.0113	0.0035	0.001364
rs4148973	t	g	0.35	0.0114	0.0036	0.001367
rs2304445	t	c	0.173	0.0146	0.0046	0.001382
rs3788018	a	c	0.133	-0.0151	0.0047	0.001387
rs3738791	t	g	0.296	-0.0117	0.0037	0.001391
rs10229363	a	g	0.217	-0.013	0.0041	0.001419
rs12527111	t	c	0.381	-0.011	0.0035	0.001421
rs6685037	t	c	0.442	0.0111	0.0035	0.001432
rs9895032	t	c	0.5	0.0115	0.0036	0.001432
rs3026354	a	g	0.111	0.0157	0.0049	0.001439
rs2071287	t	c	0.451	0.011	0.0034	0.00144
rs2517451	t	c	0.124	0.0181	0.0057	0.00144
rs9264731	a	g	0.173	0.0157	0.0049	0.001451
rs12469535	a	g	0.093	-0.0182	0.0057	0.001465
rs4955856	t	c	0.44	0.0109	0.0034	0.001475
rs2517527	a	g	0.389	-0.0113	0.0036	0.001522
rs2240070	t	c	0.407	-0.0117	0.0037	0.001536
rs4471453	a	c	0.084	-0.0205	0.0065	0.001546
rs1632971	t	c	0.128	-0.0152	0.0048	0.001558
rs9358876	a	g	0.287	0.0119	0.0038	0.001583
rs3115537	c	g	0.221	0.014	0.0044	0.001585
rs3094093	a	t	0.067	0.0208	0.0066	0.001594
rs1233330	a	g	0.128	-0.0151	0.0048	0.001615
rs4262997	a	g	0.188	0.0134	0.0042	0.001618
rs459644	t	c	0.044	0.0236	0.0075	0.001624
rs10875935	a	g	0.265	-0.013	0.0041	0.001629
rs2905722	a	g	0.164	-0.0154	0.0049	0.00164
rs2546423	a	g	0.438	-0.0122	0.0039	0.001643
rs11723803	t	g	0.183	0.0141	0.0045	0.001655
rs3094086	a	g	0.124	0.0159	0.0051	0.001657
rs2844670	a	g	0.17	0.015	0.0048	0.001661
rs2450138	t	c	0.137	-0.0146	0.0046	0.001662
rs3129073	a	g	0.204	-0.0137	0.0043	0.001663
rs41002	t	c	0.407	-0.0106	0.0034	0.001665
rs4795456	a	g	0.195	-0.0133	0.0042	0.00167
rs7399982	t	c	0.327	-0.0132	0.0042	0.001742
rs11952214	a	g	0.296	-0.0114	0.0037	0.001748
rs3744115	a	g	0.31	-0.011	0.0035	0.001761
rs7328292	t	c	0.195	-0.013	0.0042	0.001762
rs1889018	a	g	0.31	-0.0109	0.0035	0.001763
rs1628578	a	c	0.257	-0.0126	0.004	0.001766
rs3131934	t	c	0.142	-0.0157	0.005	0.00177
rs12055051	t	g	0.242	-0.0114	0.0037	0.001793
rs1387257	a	c	0.358	-0.0111	0.0036	0.001811
rs7568379	t	g	0.42	0.0114	0.0036	0.001811
rs10281917	t	g	0.217	-0.0128	0.0041	0.001819
rs1939586	a	c	0.168	-0.0148	0.0047	0.001843
rs7315820	a	g	0.332	-0.0111	0.0036	0.001851
rs3934942	t	c	0.053	-0.0253	0.0082	0.001904
rs1052299	a	g	0.305	0.0109	0.0035	0.001923
rs9902941	t	c	0.305	-0.0108	0.0035	0.001924
rs12209218	a	c	0.212	-0.0123	0.004	0.001929
rs2246092	a	g	0.425	-0.011	0.0035	0.001955
rs2855812	t	g	0.235	0.0126	0.0041	0.001957
rs10934878	a	g	0.08	0.0164	0.0053	0.001964
rs958697	t	c	0.036	0.0265	0.0085	0.001967
rs806711	t	c	0.049	0.0217	0.007	0.001969
rs2500278	t	c	0.385	-0.0106	0.0034	0.00197
rs7501812	a	g	0.3	-0.0109	0.0035	0.001976
rs1878047	a	g	0.389	0.0113	0.0036	0.001979
rs4148102	a	g	0.142	0.0157	0.0051	0.001987
rs2043031	a	g	0.19	0.0131	0.0042	0.001999
rs3095089	t	g	0.162	0.0139	0.0045	0.002015
rs7382297	t	g	0.173	-0.0152	0.0049	0.002017
rs3829	t	c	0.168	-0.0152	0.0049	0.002032
rs238234	c	g	0.167	0.0132	0.0043	0.002034
rs2889188	a	g	0.257	-0.013	0.0042	0.002035
rs6943474	a	g	0.467	-0.0112	0.0036	0.002041
rs909726	t	c	0.181	-0.016	0.0052	0.002059
rs10048206	a	g	0.327	-0.0106	0.0035	0.002075
rs2524024	t	c	0.069	0.0146	0.0048	0.002075
rs460879	t	c	0.44	0.0105	0.0034	0.002085
rs2057726	t	c	0.128	0.0153	0.005	0.00209
rs1250105	t	c	0.429	-0.011	0.0036	0.002095
rs2523508	t	c	0.23	0.0136	0.0044	0.002106
rs1141034	t	c	0.27	-0.0115	0.0037	0.002107
rs9784321	a	g	0.08	0.0163	0.0053	0.002107
rs6586261	t	c	0.365	0.0106	0.0035	0.002119
rs6461378	t	c	0.412	0.0105	0.0034	0.002127
rs1205896	a	g	0.451	-0.0106	0.0034	0.00213
rs164749	t	g	0.42	-0.0108	0.0035	0.002137
rs10248844	t	c	0.189	0.0128	0.0042	0.002145
rs29218	a	g	0.208	-0.015	0.0049	0.002145
rs13171	t	c	0.19	-0.0233	0.0076	0.002148
rs13241000	a	g	0.451	0.0104	0.0034	0.002157
rs6439158	t	c	0.066	-0.0168	0.0055	0.002177
rs9257775	t	c	0.474	-0.0105	0.0034	0.002177
rs1633005	t	c	0.177	0.014	0.0046	0.002186
rs3131787	t	c	0.181	-0.013	0.0042	0.002216
rs3095151	t	g	0.181	0.013	0.0042	0.002221
rs3130782	t	c	0.137	0.0155	0.0051	0.002238
rs11794	a	g	0.279	-0.0116	0.0038	0.002243
rs2889854	t	g	0.265	0.0121	0.004	0.002271
rs2734583	a	g	0.111	-0.0169	0.0055	0.002279
rs3788017	t	c	0.137	0.0144	0.0047	0.002284
rs1023430	a	g	0.212	-0.0131	0.0043	0.002322
rs10231164	t	c	0.217	0.0124	0.0041	0.002323
rs4761877	a	g	0.207	0.0121	0.004	0.002352
rs7774255	a	t	0.467	-0.0104	0.0034	0.002364
rs3130250	a	g	0.146	-0.0141	0.0046	0.002365
rs204991	t	c	0.137	-0.0135	0.0045	0.002371
rs781858	a	c	0.265	-0.012	0.004	0.002425
rs2455144	a	g	0.407	0.0104	0.0034	0.002433
rs6456767	t	c	0.372	0.0105	0.0035	0.002433
rs3181215	a	g	0.189	0.013	0.0043	0.002459
rs5742794	a	g	0.075	-0.0242	0.008	0.002474
rs10484435	t	g	0.108	-0.0178	0.0059	0.002489
rs9264508	t	c	0.229	-0.0127	0.0042	0.002492
rs227940	t	g	0.482	-0.0105	0.0035	0.002493
rs6580650	t	g	0.381	0.0106	0.0035	0.002522
rs2844519	t	c	0.254	-0.0132	0.0044	0.002523
rs7764946	t	c	0.052	-0.02	0.0066	0.002525
rs1044220	t	c	0.217	-0.0123	0.0041	0.002548
rs7005796	t	c	0.181	0.0136	0.0045	0.002548
rs2073723	t	c	0.266	-0.0119	0.004	0.002567
rs3130542	a	g	0.214	-0.0127	0.0042	0.002569
rs2546431	a	g	0.447	-0.0117	0.0039	0.002571
rs1735169	a	g	0.354	-0.0105	0.0035	0.002585
rs9268235	t	c	0.071	0.017	0.0056	0.002591
rs9468209	t	c	0.354	0.0165	0.0055	0.002605
rs3094609	t	c	0.173	-0.0148	0.0049	0.002693
rs2071653	t	c	0.186	-0.0127	0.0042	0.002715
rs11605044	t	c	0.159	0.0131	0.0044	0.002716
rs9372316	a	g	0.204	0.0128	0.0043	0.00274
rs12138682	t	c	0.28	0.0111	0.0037	0.002767
rs7118561	a	g	0.128	0.0138	0.0046	0.002788
rs6871932	a	g	0.412	0.0107	0.0036	0.002796
rs4712961	t	c	0.283	-0.0112	0.0038	0.00281
rs4271404	a	g	0.067	0.0196	0.0066	0.002813
rs1737060	c	g	0.167	0.0136	0.0046	0.002815
rs11723261	a	g	0.173	-0.0146	0.0049	0.002829
rs13047817	t	c	0.275	0.0113	0.0038	0.002832
rs310752	a	g	0.455	0.0103	0.0034	0.002889
rs4077293	t	c	0.354	0.0111	0.0037	0.002913
rs980014	t	g	0.491	-0.0101	0.0034	0.002916
rs4257260	a	g	0.327	-0.0103	0.0035	0.002921
rs9258883	t	c	0.221	0.012	0.004	0.002923
rs11237451	a	g	0.181	0.0123	0.0041	0.00293
rs4711095	a	c	0.283	0.0112	0.0038	0.002939
rs1716409	a	g	0.376	-0.0112	0.0038	0.00294
rs3132572	a	g	0.133	0.0169	0.0057	0.002963
rs3132714	t	c	0.332	-0.0106	0.0036	0.002968
rs4895799	t	c	0.469	0.0103	0.0035	0.002968
rs175718	a	g	0.425	0.0125	0.0042	0.002969
rs2516670	a	g	0.142	0.0143	0.0048	0.002972
rs4678	a	g	0.185	0.0126	0.0043	0.002995
rs7637014	t	c	0.08	0.0159	0.0053	0.002998
rs4711097	t	c	0.283	-0.0112	0.0038	0.003009
rs10747562	t	c	0.376	-0.0106	0.0036	0.003014
rs7488468	t	c	0.42	0.017	0.0057	0.003027
rs2296329	a	g	0.226	0.0131	0.0044	0.003059
rs2523511	t	c	0.221	0.0131	0.0044	0.003062
rs3117442	a	g	0.496	0.0102	0.0034	0.00307
rs4711096	a	g	0.283	0.0111	0.0038	0.003094
rs4712963	t	c	0.283	-0.0111	0.0038	0.003096
rs9358872	a	g	0.286	-0.0111	0.0038	0.003096
rs1522839	t	c	0.23	0.0117	0.004	0.0031
rs2166835	t	c	0.492	0.0102	0.0035	0.00311
rs2516393	a	c	0.221	-0.0131	0.0044	0.003123
rs12128171	a	g	0.283	0.011	0.0037	0.003125
rs1735165	a	g	0.267	-0.0104	0.0035	0.003165
rs2510044	a	g	0.106	-0.0143	0.0049	0.003173
rs7742406	a	g	0.08	-0.0175	0.0059	0.003184
rs11767623	t	c	0.209	-0.0125	0.0042	0.003219
rs2353605	t	c	0.173	0.0151	0.0051	0.003229
rs1986557	t	c	0.173	-0.0143	0.0049	0.003231
rs2535238	a	c	0.246	0.0123	0.0042	0.003235
rs9321054	a	g	0.491	0.0099	0.0034	0.003247
rs4712960	t	c	0.283	-0.0111	0.0038	0.00325
rs10857002	a	c	0.17	-0.0122	0.0042	0.003252
rs1878069	a	g	0.336	-0.0108	0.0037	0.00327
rs4424065	t	c	0.367	0.0103	0.0035	0.003284
rs17224674	t	c	0.097	-0.0172	0.0059	0.003285
rs209126	t	c	0.473	-0.01	0.0034	0.003285
rs4239275	t	c	0.367	0.0142	0.0048	0.00329
rs9907246	t	c	0.319	0.0103	0.0035	0.003291
rs11078406	t	g	0.327	0.0102	0.0035	0.003303
rs6502007	a	g	0.388	-0.0102	0.0035	0.00331
rs1419640	t	g	0.465	-0.0101	0.0035	0.003349
rs11168437	t	c	0.394	-0.0102	0.0035	0.003353
rs17122920	a	g	0.097	0.0173	0.0059	0.003368
rs854767	a	c	0.279	0.0105	0.0036	0.003381
rs1551063	t	c	0.248	-0.0106	0.0036	0.003383
rs3094001	t	c	0.254	-0.0129	0.0044	0.003399
rs950966	a	g	0.332	0.0101	0.0035	0.003433
rs2808614	a	g	0.385	0.0104	0.0036	0.00344
rs652888	a	g	0.168	-0.013	0.0045	0.00344
rs1610601	a	c	0.23	0.0121	0.0041	0.003449
rs8081521	a	g	0.208	-0.012	0.0041	0.003462
rs3132718	t	c	0.332	-0.0104	0.0036	0.003481
rs2455137	t	c	0.448	-0.01	0.0034	0.003484
rs3131633	a	g	0.203	-0.0133	0.0046	0.003499
rs7240932	t	c	0.093	0.0157	0.0054	0.003511
rs2303644	a	g	0.336	0.0118	0.004	0.003514
rs9258966	t	c	0.326	0.0104	0.0036	0.003516
rs257377	t	g	0.186	0.0122	0.0042	0.003522
rs9473701	a	g	0.119	0.0152	0.0052	0.003522
rs10774117	a	c	0.261	0.0106	0.0036	0.003524
rs3131628	t	c	0.221	0.013	0.0045	0.003546
rs911186	a	g	0.164	-0.0125	0.0043	0.003558
rs2735028	t	c	0.301	0.0105	0.0036	0.003583
rs11634759	t	c	0.235	0.0142	0.0049	0.003596
rs2976047	t	c	0.173	0.0117	0.004	0.003608
rs3130532	a	g	0.233	-0.0145	0.005	0.003608
rs7219320	a	g	0.288	-0.0104	0.0036	0.003614
rs3094663	t	c	0.274	-0.0111	0.0038	0.003629
rs3094654	t	c	0.332	-0.0104	0.0036	0.00364
rs3093981	a	g	0.221	-0.0129	0.0044	0.003642
rs3093983	a	g	0.221	0.0129	0.0044	0.003652
rs9912203	a	g	0.348	0.0104	0.0036	0.003663
rs29255	a	c	0.058	-0.0214	0.0073	0.003665
rs3130056	t	c	0.221	0.0129	0.0044	0.003667
rs3093986	a	t	0.25	0.0129	0.0044	0.003674
rs6753798	t	c	0.487	-0.0098	0.0034	0.00369
rs3795550	t	c	0.279	-0.0105	0.0036	0.0037
rs3095239	a	g	0.491	-0.01	0.0034	0.003741
rs1819819	a	g	0.416	0.0101	0.0035	0.003761
rs9379784	a	g	0.28	0.0109	0.0038	0.003765
rs2546433	t	c	0.469	0.0113	0.0039	0.00377
rs4148101	a	g	0.146	0.0151	0.0052	0.003772
rs3784346	a	g	0.353	-0.0118	0.0041	0.003797
rs3117327	t	c	0.491	-0.0099	0.0034	0.003807
rs8039718	t	c	0.119	0.0151	0.0052	0.003809
rs1736913	t	c	0.308	-0.0104	0.0036	0.003817
rs10489609	t	c	0.389	-0.0108	0.0037	0.003833
rs3949847	a	c	0.175	0.013	0.0045	0.003851
rs4758270	a	g	0.372	-0.0111	0.0038	0.003851
rs1029757	a	g	0.275	-0.0109	0.0038	0.003857
rs12530421	a	c	0.058	-0.0204	0.007	0.003858
rs10929303	t	c	0.208	0.0143	0.0049	0.003867
rs3094159	a	g	0.332	0.0103	0.0036	0.003871
rs11722475	t	c	0.239	-0.0115	0.004	0.003879
rs3131886	t	c	0.403	-0.01	0.0035	0.003886
rs4619154	t	c	0.159	0.0132	0.0046	0.003911
rs4713120	a	c	0.345	0.0103	0.0036	0.003937
rs12152984	t	c	0.35	0.0105	0.0036	0.003947
rs3099844	a	c	0.106	0.0153	0.0053	0.003954
rs3094013	a	g	0.116	0.0157	0.0054	0.004009
rs17271767	t	c	0.151	-0.0115	0.004	0.004031
rs2240619	a	c	0.492	0.0098	0.0034	0.004037
rs3131630	a	g	0.274	0.0121	0.0042	0.004049
rs8716	t	g	0.394	0.0099	0.0035	0.004055
rs6457121	a	g	0.447	-0.0098	0.0034	0.004065
rs2517911	t	c	0.254	-0.0118	0.0041	0.004071
rs11649804	a	c	0.286	0.0113	0.0039	0.004082
rs11653231	a	g	0.332	0.0105	0.0037	0.004097
rs6545222	a	g	0.239	0.0115	0.004	0.004099
rs31210	a	g	0.279	0.0112	0.0039	0.004113
rs8079321	t	c	0.314	0.01	0.0035	0.004114
rs10077254	t	c	0.35	-0.0104	0.0036	0.004116
rs3130502	a	g	0.259	-0.0113	0.004	0.004135
rs12192649	a	g	0.208	-0.0119	0.0041	0.004143
rs7301003	a	g	0.388	0.0099	0.0035	0.004155
rs3130830	a	g	0.491	-0.0098	0.0034	0.004158
rs9604511	a	c	0.321	-0.0126	0.0044	0.004164
rs2227956	a	g	0.239	0.013	0.0045	0.004178
rs3130729	t	g	0.487	-0.0097	0.0034	0.0042
rs2524172	a	g	0.142	-0.0137	0.0048	0.004215
rs3130454	a	g	0.275	0.0108	0.0038	0.004215
rs7775397	t	g	0.071	-0.0165	0.0058	0.004227
rs6740738	t	g	0.102	0.0181	0.0063	0.004228
rs3131854	t	c	0.181	-0.0125	0.0044	0.004237
rs2517532	a	g	0.469	-0.0099	0.0035	0.004239
rs2064766	a	g	0.363	0.011	0.0038	0.004244
rs2074483	a	g	0.354	0.0101	0.0035	0.004273
rs6899012	a	g	0.332	0.0103	0.0036	0.004273
rs925228	a	g	0.239	-0.0114	0.004	0.004311
rs3130718	a	g	0.487	-0.0097	0.0034	0.00433
rs3130637	a	g	0.286	-0.0116	0.0041	0.004331
rs2458640	t	g	0.168	0.0118	0.0041	0.004355
rs9267649	a	g	0.235	-0.013	0.0046	0.004362
rs238882	a	g	0.496	-0.0098	0.0034	0.004365
rs1209874	t	c	0.363	-0.0102	0.0036	0.004373
rs1264459	a	g	0.142	0.0138	0.0049	0.004406
rs7489888	a	g	0.336	-0.0122	0.0043	0.004411
rs3087866	t	c	0.243	-0.0111	0.0039	0.004421
rs11657500	t	c	0.15	0.0198	0.007	0.004427
rs12941039	t	c	0.321	-0.0099	0.0035	0.00444
rs7098615	a	c	0.407	0.0098	0.0035	0.004447
rs2071286	t	c	0.214	0.0116	0.0041	0.004453
rs945704	t	c	0.053	-0.0209	0.0073	0.004468
rs10484432	a	g	0.212	-0.0118	0.0041	0.004474
rs10512645	a	g	0.354	0.0102	0.0036	0.004481
rs10783308	t	c	0.376	0.0102	0.0036	0.004485
rs11249878	a	c	0.288	-0.0106	0.0037	0.0045
rs781831	t	c	0.406	-0.0099	0.0035	0.004501
rs9873519	t	c	0.451	0.0101	0.0036	0.004506
rs7776082	a	g	0.402	0.0098	0.0035	0.004524
rs3115560	a	g	0.208	0.0121	0.0043	0.004533
rs3093978	a	c	0.221	0.0126	0.0044	0.004536
rs2517534	a	g	0.469	-0.0098	0.0035	0.004542
rs2385397	a	c	0.097	-0.018	0.0063	0.004546
rs3132523	t	c	0.257	-0.0113	0.004	0.004548
rs11085825	t	c	0.345	-0.0151	0.0053	0.004564
rs3093993	a	c	0.288	0.0115	0.0041	0.004611
rs9380007	t	c	0.354	-0.01	0.0035	0.004633
rs17521834	a	g	0.177	-0.0139	0.0049	0.004646
rs2437150	t	c	0.373	0.0099	0.0035	0.004656
rs2538048	a	g	0.159	0.0117	0.0042	0.004661
rs3132538	a	g	0.217	-0.0121	0.0043	0.004669
rs2144425	a	g	0.491	0.0097	0.0034	0.004695
rs12475277	t	c	0.23	0.0113	0.004	0.004715
rs3784344	t	c	0.371	0.0115	0.0041	0.004716
rs10520720	a	g	0.212	0.0121	0.0043	0.004737
rs374810	a	g	0.442	0.0096	0.0034	0.004741
rs12678414	t	g	0.252	0.0109	0.0039	0.00477
rs3132499	t	c	0.173	0.0136	0.0048	0.004794
rs10509940	t	c	0.394	-0.0098	0.0035	0.004803
rs2276635	t	c	0.097	-0.0179	0.0064	0.004826
rs1524084	a	g	0.195	-0.0115	0.0041	0.004827
rs2206040	t	c	0.482	0.0096	0.0034	0.004852
rs257387	a	g	0.186	0.0119	0.0042	0.004856
rs9268219	t	g	0.071	-0.0161	0.0057	0.00488
rs2483266	t	c	0.332	-0.01	0.0035	0.004887
rs4459604	t	c	0.272	-0.0101	0.0036	0.004935
rs1522221	t	c	0.429	0.0097	0.0034	0.004942
rs4076950	t	c	0.335	0.0109	0.0039	0.004977
rs12229856	t	c	0.283	-0.0169	0.006	0.004998
rs1165200	a	g	0.212	0.0112	0.004	0.005007
rs12277648	t	c	0.11	-0.0128	0.0046	0.005008
rs12463359	t	g	0.406	-0.01	0.0036	0.005014
rs3809646	t	c	0.358	-0.01	0.0036	0.005014
rs3117328	a	c	0.491	-0.0095	0.0034	0.005015
rs4594993	a	g	0.084	-0.0176	0.0063	0.005022
rs2732480	a	c	0.425	-0.0159	0.0057	0.00506
rs29228	a	g	0.204	0.0121	0.0043	0.005073
rs3808088	t	c	0.345	-0.0099	0.0035	0.005073
rs1264308	t	c	0.119	0.015	0.0053	0.005092
rs209122	t	c	0.473	0.0096	0.0034	0.005096
rs1737043	t	c	0.265	-0.0105	0.0038	0.005125
rs3130766	t	c	0.487	0.0095	0.0034	0.005126
rs17316633	a	g	0.192	-0.0116	0.0042	0.005141
rs1609254	t	c	0.332	-0.0109	0.0039	0.00516
rs9590530	t	c	0.435	0.0101	0.0036	0.005166
rs1129640	t	c	0.223	-0.0124	0.0044	0.005168
rs209123	t	c	0.473	-0.0095	0.0034	0.005178
rs204990	a	c	0.137	0.0124	0.0044	0.005187
rs2206041	t	c	0.487	0.0094	0.0034	0.0052
rs7755211	t	c	0.034	0.0191	0.0069	0.005205
rs4584886	t	c	0.272	0.01	0.0036	0.005229
rs1237485	a	g	0.464	0.0095	0.0034	0.005237
rs1172198	a	g	0.46	-0.0095	0.0034	0.005281
rs6748389	t	g	0.469	0.0096	0.0035	0.005304
rs1736982	a	g	0.277	-0.0105	0.0038	0.005312
rs3117572	a	g	0.239	-0.0126	0.0045	0.005313
rs12593922	a	g	0.456	0.0096	0.0035	0.005344
rs2955355	a	g	0.274	-0.01	0.0036	0.005349
rs7297558	a	g	0.111	0.0159	0.0057	0.005355
rs9294923	t	c	0.088	-0.0146	0.0052	0.005374
rs1632962	a	g	0.252	0.0114	0.0041	0.005375
rs6847267	t	c	0.168	-0.0138	0.005	0.005381
rs2181079	t	c	0.391	0.0104	0.0037	0.005382
rs1615962	a	g	0.259	0.0105	0.0038	0.005388
rs2483260	a	g	0.385	-0.01	0.0036	0.005392
rs7100	a	g	0.243	-0.0109	0.0039	0.005395
rs7547496	t	c	0.345	-0.01	0.0036	0.005426
rs715044	t	g	0.058	0.0209	0.0075	0.00543
rs1264510	t	c	0.137	-0.0134	0.0048	0.005437
rs2285803	t	c	0.274	-0.0105	0.0038	0.005479
rs3134950	a	c	0.456	0.01	0.0036	0.005491
rs4872533	t	c	0.416	0.0102	0.0037	0.005502
rs6493090	a	c	0.204	-0.0122	0.0044	0.005518
rs8025474	t	c	0.27	0.0102	0.0037	0.00552
rs7122140	a	g	0.46	0.0214	0.0077	0.005537
rs6457126	t	c	0.447	0.0094	0.0034	0.005546
rs3185057	a	g	0.093	0.0172	0.0062	0.005559
rs2251824	a	g	0.146	0.0128	0.0046	0.005566
rs3135127	a	g	0.398	0.0097	0.0035	0.00561
rs209130	t	c	0.473	0.0095	0.0034	0.005621
rs6493540	a	g	0.438	0.0095	0.0034	0.005624
rs1632649	t	c	0.478	-0.01	0.0036	0.005633
rs2240022	t	c	0.496	0.0095	0.0034	0.005661
rs9927431	t	c	0.235	-0.019	0.0069	0.00567
rs6583813	t	c	0.277	-0.01	0.0036	0.005686
rs11644881	a	g	0.46	0.0095	0.0034	0.005702
rs2516478	a	g	0.159	0.0126	0.0046	0.005708
rs1736922	t	c	0.33	0.011	0.004	0.00571
rs2218396	t	c	0.27	-0.0114	0.0041	0.005712
rs10512646	a	g	0.35	0.0106	0.0038	0.005747
rs1267675	a	g	0.292	-0.0107	0.0039	0.005753
rs4310395	a	g	0.475	-0.0099	0.0036	0.005758
rs12989842	t	c	0.217	0.011	0.004	0.005784
rs2582717	a	g	0.252	-0.0225	0.0081	0.005786
rs6560952	t	c	0.427	0.0102	0.0037	0.005794
rs1972715	a	g	0.336	0.0112	0.0041	0.005809
rs2145995	a	g	0.456	-0.0107	0.0039	0.005813
rs2653569	a	g	0.228	0.0185	0.0067	0.005817
rs7076371	a	g	0.11	-0.0146	0.0053	0.005824
rs11717797	t	c	0.248	-0.0099	0.0036	0.005837
rs4974016	a	g	0.299	0.0103	0.0037	0.005839
rs9788905	t	c	0.407	0.0105	0.0038	0.005852
rs12206077	a	g	0.269	-0.0108	0.0039	0.005879
rs7222628	a	g	0.389	-0.0097	0.0035	0.005881
rs3117329	t	c	0.491	-0.0094	0.0034	0.005883
rs1633021	t	c	0.217	-0.0112	0.0041	0.005886
rs10208384	t	g	0.111	0.0128	0.0046	0.005895
rs1735433	t	c	0.348	0.0098	0.0036	0.005926
rs1473377	t	g	0.383	-0.0094	0.0034	0.005933
rs1061808	t	g	0.456	-0.0099	0.0036	0.005967
rs2292971	t	c	0.412	0.0096	0.0035	0.005968
rs3130636	a	g	0.288	-0.0112	0.0041	0.005978
rs2175960	t	g	0.06	0.0213	0.0078	0.005979
rs180515	a	g	0.367	-0.0097	0.0035	0.006011
rs2516676	c	g	0.108	0.0132	0.0048	0.006015
rs3094134	t	c	0.093	-0.0144	0.0053	0.006064
rs1010069	a	g	0.486	0.0098	0.0036	0.006065
rs12460048	t	c	0.5	0.0094	0.0034	0.00607
rs3093948	a	g	0.226	-0.012	0.0044	0.006097
rs10406794	a	g	0.27	-0.0114	0.0042	0.006101
rs11731927	a	g	0.158	0.0137	0.005	0.00612
rs9267522	a	g	0.119	-0.012	0.0044	0.006146
rs7103126	t	c	0.128	0.0125	0.0046	0.006166
rs3130501	a	g	0.261	-0.0109	0.004	0.006178
rs3767138	a	g	0.212	-0.0123	0.0045	0.006187
rs705094	a	g	0.412	0.0097	0.0036	0.006204
rs3751035	a	g	0.212	0.0244	0.0089	0.00621
rs7723312	a	g	0.115	-0.0153	0.0056	0.006211
rs11025523	a	g	0.203	-0.0113	0.0041	0.00622
rs2839584	t	c	0.239	0.0112	0.0041	0.006225
rs2517448	t	c	0.407	-0.0097	0.0035	0.006243
rs4368210	t	c	0.274	0.0098	0.0036	0.006266
rs4446587	a	g	0.5	0.0094	0.0034	0.006268
rs1502593	a	g	0.415	0.0093	0.0034	0.006276
rs2292572	t	g	0.128	-0.0124	0.0045	0.00629
rs1874908	a	g	0.376	-0.0098	0.0036	0.006294
rs2955378	a	g	0.274	0.0098	0.0036	0.006321
rs3129792	a	g	0.473	-0.0093	0.0034	0.006324
rs10506276	a	g	0.111	-0.0157	0.0057	0.006336
rs10512644	t	g	0.354	0.0099	0.0036	0.006336
rs1794282	t	c	0.071	0.0154	0.0056	0.006337
rs7649974	a	g	0.383	0.0094	0.0034	0.006338
rs6965614	t	c	0.155	0.0141	0.0052	0.006342
rs2443775	a	g	0.473	0.0093	0.0034	0.006345
rs10494885	a	g	0.477	-0.0093	0.0034	0.006347
rs11167699	t	c	0.106	-0.0161	0.0059	0.006362
rs2233541	t	c	0.261	0.0107	0.0039	0.006376
rs9325145	a	g	0.376	0.0098	0.0036	0.006378
rs1634721	a	g	0.119	0.0149	0.0055	0.006379
rs11830617	a	g	0.07	0.0172	0.0063	0.006407
rs1729901	a	g	0.243	-0.0115	0.0042	0.006413
rs7324563	a	g	0.261	-0.0109	0.004	0.006445
rs7124369	t	c	0.128	0.0125	0.0046	0.006463
rs17238095	t	c	0.237	-0.0113	0.0041	0.00647
rs655929	a	c	0.482	-0.0094	0.0035	0.006493
rs12404733	t	g	0.146	0.0121	0.0044	0.0065
rs2891733	t	c	0.106	-0.0155	0.0057	0.0065
rs2269423	a	c	0.447	-0.0098	0.0036	0.006502
rs11228608	a	g	0.128	0.0125	0.0046	0.006503
rs2955383	a	g	0.274	-0.0098	0.0036	0.006504
rs3130816	a	g	0.491	-0.0093	0.0034	0.00651
rs886082	t	g	0.174	-0.0199	0.0073	0.006519
rs3094187	t	c	0.491	0.0093	0.0034	0.00652
rs940494	a	g	0.212	0.0112	0.0041	0.006523
rs10865953	t	c	0.252	0.0107	0.0039	0.006534
rs781852	a	g	0.394	-0.0145	0.0053	0.006549
rs678084	t	g	0.204	-0.0119	0.0044	0.006569
rs1159974	t	c	0.491	-0.0092	0.0034	0.006581
rs12506745	t	g	0.478	0.0093	0.0034	0.006598
rs13007553	t	c	0.386	0.0108	0.004	0.006639
rs2747421	c	g	0.275	0.0113	0.0042	0.006656
rs2394609	t	g	0.301	-0.0101	0.0037	0.006669
rs3130528	t	c	0.173	-0.0133	0.0049	0.006696
rs380996	a	g	0.327	0.0101	0.0037	0.006701
rs12936831	t	c	0.335	0.0097	0.0036	0.006711
rs932776	t	c	0.5	-0.0092	0.0034	0.006728
rs7221773	a	g	0.174	-0.0126	0.0046	0.006748
rs10789409	t	g	0.009	0.0348	0.0129	0.00679
rs1634714	t	c	0.155	-0.0126	0.0046	0.006791
rs1610663	t	c	0.288	0.0099	0.0037	0.006792
rs375984	t	c	0.243	0.0112	0.0042	0.0068
rs1029391	a	c	0.332	0.0095	0.0035	0.006824
rs8046001	t	c	0.323	0.0097	0.0036	0.006827
rs3824735	t	g	0.319	0.0096	0.0036	0.006839
rs2136264	t	c	0.332	-0.0098	0.0036	0.006846
rs9913277	t	g	0.274	0.0097	0.0036	0.006865
rs1543796	a	g	0.487	0.0092	0.0034	0.00687
rs6424243	a	g	0.5	0.0092	0.0034	0.006925
rs2955372	t	c	0.274	0.0097	0.0036	0.006937
rs1362073	t	c	0.301	-0.0101	0.0038	0.006946
rs3094061	a	c	0.119	-0.0146	0.0054	0.006997
rs661036	t	c	0.442	0.0092	0.0034	0.007011
rs3130374	t	c	0.119	0.0145	0.0054	0.007024
rs1123168	a	g	0.3	0.0097	0.0036	0.007025
rs2745008	t	c	0.385	0.0094	0.0035	0.007039
rs2505374	a	c	0.473	0.021	0.0078	0.007041
rs611744	a	g	0.446	-0.0092	0.0034	0.007063
rs9989854	t	c	0.106	-0.0159	0.0059	0.007068
rs7770592	a	c	0.301	-0.01	0.0037	0.007102
rs7524775	a	g	0.111	-0.0159	0.0059	0.007129
rs3129105	a	c	0.496	0.0091	0.0034	0.007143
rs3130756	a	g	0.487	0.0091	0.0034	0.007168
rs3007722	t	c	0.146	0.0128	0.0048	0.007172
rs6772051	a	g	0.442	-0.0091	0.0034	0.007174
rs9796292	a	g	0.469	0.0097	0.0036	0.007174
rs973253	t	c	0.367	0.0096	0.0036	0.007206
rs3131091	a	g	0.487	0.0091	0.0034	0.007223
rs2747457	t	g	0.257	-0.011	0.0041	0.00725
rs17727853	a	c	0.208	0.0118	0.0044	0.007251
rs1264521	a	g	0.137	-0.0131	0.0049	0.007255
rs3130626	a	g	0.119	-0.0117	0.0044	0.007262
rs812097	a	g	0.195	0.0111	0.0041	0.007267
rs1710896	a	c	0.111	-0.014	0.0052	0.007268
rs3116798	t	c	0.106	0.011	0.0041	0.00728
rs392451	a	g	0.06	0.0191	0.0071	0.007282
rs282584	a	g	0.124	0.0304	0.0113	0.007288
rs3134782	a	g	0.241	0.0129	0.0048	0.007304
rs4233657	t	c	0.179	0.0117	0.0043	0.007333
rs9321057	a	g	0.42	0.0094	0.0035	0.007346
rs6877160	a	g	0.259	0.0105	0.0039	0.007424
rs9257694	t	c	0.487	0.0092	0.0034	0.007424
rs2394660	a	g	0.261	-0.01	0.0037	0.007455
rs763851	a	g	0.341	-0.0095	0.0036	0.007455
rs169679	a	t	0.5	-0.0091	0.0034	0.007464
rs398680	t	c	0.062	-0.0188	0.007	0.007471
rs2736157	a	g	0.119	-0.0117	0.0044	0.00749
rs729405	a	g	0.29	0.0099	0.0037	0.00749
rs10793302	t	c	0.128	-0.0122	0.0046	0.007503
rs3094123	a	g	0.164	-0.0127	0.0048	0.007511
rs17119926	t	c	0.075	-0.0213	0.008	0.007519
rs7521134	t	c	0.348	0.0097	0.0036	0.007552
rs873989	t	c	0.133	0.0122	0.0046	0.00756
rs7744028	a	g	0.487	-0.009	0.0034	0.007561
rs9268862	a	c	0.155	-0.0105	0.0039	0.007597
rs9640666	a	g	0.467	-0.0093	0.0035	0.007608
rs6930876	t	g	0.042	0.0169	0.0063	0.007615
rs7959497	a	g	0.389	0.0097	0.0036	0.007633
rs6696840	t	c	0.465	-0.0091	0.0034	0.007672
rs1024131	a	g	0.106	0.0155	0.0058	0.007687
rs659638	a	g	0.062	0.0188	0.007	0.007731
rs2808611	a	g	0.372	0.0096	0.0036	0.007738
rs2024679	a	g	0.496	-0.0091	0.0034	0.007751
rs1374983	t	c	0.491	0.0091	0.0034	0.007777
rs3117301	t	c	0.27	0.0109	0.0041	0.007785
rs536127	a	g	0.35	0.0093	0.0035	0.007832
rs2486729	t	c	0.367	0.0095	0.0036	0.007849
rs387642	t	c	0.237	0.011	0.0041	0.007859
rs1320525	a	g	0.398	0.0094	0.0036	0.007867
rs7176253	a	g	0.226	0.0109	0.0041	0.007877
rs781825	a	g	0.403	-0.0093	0.0035	0.007881
rs3131863	a	g	0.261	0.01	0.0037	0.007894
rs1736981	a	g	0.265	-0.0101	0.0038	0.007898
rs11653460	t	c	0.332	0.0095	0.0036	0.007918
rs10899500	t	c	0.137	0.0128	0.0048	0.007935
rs3130503	a	g	0.219	-0.0114	0.0043	0.007938
rs2514841	t	c	0.451	0.0094	0.0035	0.007968
rs9266669	a	g	0.133	0.0134	0.005	0.007968
rs1419635	a	g	0.288	0.0103	0.0039	0.007969
rs7550857	a	c	0.128	-0.0197	0.0074	0.008034
rs12129479	t	c	0.119	0.0134	0.005	0.008045
rs694461	t	c	0.265	0.0101	0.0038	0.008084
rs10013211	t	g	0.487	-0.009	0.0034	0.008101
rs1889785	a	g	0.451	0.0096	0.0036	0.008107
rs11710959	t	c	0.248	-0.0096	0.0036	0.008135
rs4272041	a	g	0.469	0.009	0.0034	0.008143
rs12478296	t	c	0.093	-0.0164	0.0062	0.00815
rs9890618	a	g	0.248	-0.01	0.0038	0.008186
rs17046153	t	g	0.34	0.0095	0.0036	0.008187
rs17742611	a	g	0.487	-0.009	0.0034	0.008187
rs6502047	a	g	0.113	-0.0269	0.0102	0.008196
rs2450994	a	g	0.327	-0.0095	0.0036	0.008198
rs1292067	t	g	0.375	0.0092	0.0035	0.008235
rs3130375	a	c	0.119	0.0149	0.0057	0.008236
rs3130628	t	c	0.119	-0.0115	0.0044	0.008239
rs2835270	t	c	0.416	0.0092	0.0035	0.008267
rs953741	t	c	0.358	-0.0103	0.0039	0.00828
rs2984437	a	g	0.381	-0.0154	0.0059	0.008299
rs2041975	t	c	0.451	0.0091	0.0034	0.00833
rs1949707	a	g	0.044	0.0222	0.0084	0.008337
rs13730	t	g	0.152	0.0237	0.009	0.008339
rs7768682	a	t	0.051	-0.0154	0.0058	0.008339
rs1010031	t	c	0.257	-0.0094	0.0036	0.00837
rs1736957	t	c	0.283	-0.0097	0.0037	0.008429
rs16954432	t	c	0.035	-0.0298	0.0113	0.008435
rs2071790	a	g	0.478	0.009	0.0034	0.008453
rs11651623	a	g	0.33	0.0094	0.0036	0.008467
rs10736126	a	g	0.455	0.009	0.0034	0.008478
rs10212298	t	c	0.248	-0.0095	0.0036	0.00848
rs961304	a	g	0.323	-0.0157	0.006	0.008482
rs6915678	t	g	0.305	-0.0094	0.0036	0.008489
rs3115663	t	c	0.119	-0.0115	0.0044	0.008503
rs2727243	a	c	0.259	0.0093	0.0035	0.008508
rs6830247	a	g	0.177	0.0121	0.0046	0.008513
rs13851	a	g	0.332	-0.0094	0.0036	0.008518
rs3132649	a	g	0.119	0.0148	0.0056	0.008549
rs3130654	c	g	0.232	0.011	0.0042	0.008557
rs6499974	t	c	0.361	0.0094	0.0036	0.008561
rs7275820	a	g	0.481	-0.0089	0.0034	0.008572
rs4974088	t	c	0.257	-0.0102	0.0039	0.0086
rs754618	t	c	0.319	-0.0096	0.0037	0.008601
rs13084976	a	g	0.305	0.0096	0.0036	0.008621
rs800586	a	g	0.255	0.0104	0.0039	0.008622
rs3935507	t	c	0.173	-0.0185	0.007	0.008635
rs1406094	a	c	0.159	0.0151	0.0058	0.008647
rs1003879	a	g	0.258	0.0095	0.0036	0.008678
rs3130453	t	c	0.478	0.009	0.0034	0.00869
rs7537378	a	c	0.442	0.0095	0.0036	0.008744
rs16967544	a	g	0.04	0.0273	0.0104	0.008759
rs3117583	a	g	0.119	-0.0114	0.0044	0.008771
rs763009	t	c	0.473	-0.0089	0.0034	0.008779
rs12192194	a	g	0.301	0.0102	0.0039	0.008787
rs2124147	a	g	0.402	0.0089	0.0034	0.008791
rs16894709	t	c	0.084	0.0169	0.0065	0.008799
rs5029824	t	c	0.341	-0.0093	0.0035	0.008813
rs1737231	t	c	0.424	-0.009	0.0034	0.008864
rs1169647	a	c	0.173	0.0277	0.0106	0.008892
rs10498277	a	g	0.076	0.0208	0.008	0.008898
rs2517862	t	c	0.168	0.0123	0.0047	0.008918
rs10846783	t	c	0.232	0.0226	0.0086	0.008919
rs7375177	t	c	0.15	0.0157	0.006	0.008931
rs1699597	t	c	0.442	-0.0099	0.0038	0.008934
rs1060106	a	g	0.208	-0.0104	0.004	0.008943
rs11651341	t	c	0.332	-0.0093	0.0036	0.008965
rs1917040	a	g	0.46	-0.0089	0.0034	0.008981
rs2835267	t	c	0.398	0.009	0.0034	0.009019
rs2673087	a	g	0.261	0.0178	0.0068	0.009021
rs129889	a	g	0.292	0.0119	0.0046	0.009041
rs7736323	a	g	0.327	0.0107	0.0041	0.009045
rs375244	a	g	0.177	-0.0129	0.0049	0.009076
rs2269424	a	g	0.214	0.0104	0.004	0.009111
rs1788449	a	g	0.297	0.01	0.0038	0.009116
rs2792980	t	c	0.115	-0.0142	0.0054	0.009131
rs3094111	t	c	0.168	-0.0125	0.0048	0.009147
rs12780199	a	g	0.321	0.0098	0.0038	0.00917
rs1611738	a	c	0.168	0.0124	0.0047	0.009173
rs4897379	a	c	0.199	-0.0124	0.0047	0.009185
rs3130780	t	g	0.226	-0.0108	0.0041	0.009202
rs369895	a	g	0.482	-0.0095	0.0036	0.009209
rs12475476	t	c	0.233	0.0104	0.004	0.00921
rs238872	t	c	0.482	-0.009	0.0035	0.009218
rs370092	a	g	0.083	0.0183	0.007	0.009247
rs6605287	a	g	0.381	0.0093	0.0036	0.009265
rs2301629	t	c	0.319	0.0092	0.0035	0.009267
rs11622015	t	c	0.239	-0.0115	0.0044	0.009269
rs1127489	t	c	0.147	-0.0144	0.0056	0.00927
rs7325572	a	g	0.048	-0.0192	0.0074	0.009284
rs328495	a	g	0.186	0.028	0.0108	0.009293
rs3130618	a	c	0.119	0.0114	0.0044	0.009318
rs1655900	a	g	0.168	0.0124	0.0048	0.009319
rs632682	t	c	0.147	0.0113	0.0043	0.009351
rs10070168	a	g	0.31	0.0093	0.0036	0.009364
rs166327	t	c	0.389	-0.009	0.0035	0.009373
rs994379	c	g	0.469	0.0089	0.0034	0.009431
rs1134847	t	c	0.283	0.0231	0.0089	0.009437
rs9864243	a	g	0.257	0.0101	0.0039	0.009468
rs12055015	a	g	0.119	-0.0146	0.0056	0.009474
rs6446204	t	c	0.259	-0.0101	0.0039	0.009495
rs13249789	a	g	0.474	-0.009	0.0035	0.009506
rs2732484	a	c	0.323	0.0093	0.0036	0.009515
rs1362070	t	c	0.319	-0.0094	0.0036	0.009526
rs6798189	a	g	0.248	-0.0105	0.0041	0.009528
rs424232	t	c	0.199	0.0099	0.0038	0.009534
rs408988	a	g	0.279	-0.0113	0.0044	0.009544
rs2850791	t	c	0.258	-0.0099	0.0038	0.009547
rs377263	t	c	0.058	-0.0182	0.007	0.009563
rs2523512	a	g	0.159	0.0119	0.0046	0.009576
rs1117490	t	c	0.186	-0.0111	0.0043	0.009633
rs2248617	t	c	0.332	0.0093	0.0036	0.009637
rs6894906	a	g	0.323	0.0099	0.0038	0.00965
rs3129039	a	g	0.226	0.0109	0.0042	0.00966
rs905710	t	g	0.336	0.0102	0.0039	0.009684
rs3129681	t	c	0.478	-0.0089	0.0034	0.009701
rs4400128	t	c	0.308	0.0095	0.0037	0.009711
rs11709525	t	c	0.257	0.0095	0.0037	0.009717
rs377234	t	c	0.062	-0.0183	0.0071	0.009735
rs2243429	t	g	0.332	0.0093	0.0036	0.009752
rs12667395	t	c	0.336	-0.009	0.0035	0.009754
rs2298605	t	c	0.496	-0.0088	0.0034	0.009758
rs3129055	a	g	0.283	-0.0103	0.004	0.009812
rs1233704	t	c	0.226	0.0106	0.0041	0.009839
rs10863461	a	g	0.384	0.009	0.0035	0.009847
rs9405124	a	g	0.288	0.0098	0.0038	0.009848
rs3129963	a	g	0.111	-0.0123	0.0048	0.009867
rs6772452	a	g	0.257	-0.01	0.0039	0.009899
rs2883938	a	g	0.296	-0.0156	0.0061	0.009908
rs1043060	t	c	0.093	0.0133	0.0052	0.009913
rs6807798	t	g	0.252	0.0095	0.0037	0.009935
rs2394888	a	g	0.365	-0.0099	0.0038	0.009946
rs10165099	t	c	0.434	-0.0155	0.006	0.009996
rs2107203	a	g	0.283	0.0103	0.004	0.01
rs11077336	a	g	0.46	0.0088	0.0034	0.01002
rs11689596	t	g	0.106	0.0153	0.0059	0.01002
rs9631189	a	g	0.279	0.0106	0.0041	0.01007
rs6857452	t	c	0.469	0.0088	0.0034	0.01009
rs9364314	t	c	0.088	-0.0138	0.0054	0.01009
rs989099	a	g	0.204	0.0108	0.0042	0.01009
rs3131783	a	g	0.142	0.0132	0.0051	0.01015
rs17524318	a	g	0.248	0.0103	0.004	0.01019
rs6441857	t	c	0.25	0.0092	0.0036	0.01019
rs1442060	a	g	0.433	-0.0099	0.0039	0.0102
rs2486736	t	c	0.367	0.0092	0.0036	0.0102
rs2995300	a	c	0.084	-0.0251	0.0098	0.0102
rs4246754	a	c	0.235	-0.0109	0.0042	0.01029
rs9267576	t	g	0.173	-0.0129	0.005	0.0103
rs1476572	t	g	0.257	0.0096	0.0037	0.01033
rs4239149	a	g	0.336	0.0092	0.0036	0.01038
rs9261394	a	g	0.456	-0.0089	0.0035	0.0104
rs7349863	t	c	0.288	-0.0097	0.0038	0.01043
rs7575433	a	g	0.336	-0.0093	0.0036	0.01043
rs10781583	a	g	0.075	-0.0141	0.0055	0.01044
rs2857700	t	c	0.168	-0.0142	0.0055	0.01046
rs7070793	a	g	0.398	-0.0089	0.0035	0.01046
rs7942007	a	g	0.119	0.0116	0.0045	0.01049
rs885000	t	g	0.221	0.01	0.0039	0.01053
rs1041885	a	t	0.125	0.0114	0.0045	0.01058
rs1771445	a	g	0.103	-0.0133	0.0052	0.01062
rs825461	t	c	0.482	0.0088	0.0035	0.01065
rs1061807	a	g	0.212	0.0102	0.004	0.01067
rs3130785	t	c	0.164	-0.0122	0.0048	0.01069
rs7670873	t	c	0.458	-0.009	0.0035	0.01069
rs3739821	a	g	0.173	-0.0105	0.0041	0.01072
rs6847467	a	g	0.173	0.0109	0.0043	0.01072
rs3016014	a	g	0.353	0.01	0.0039	0.01073
rs3731892	a	g	0.128	-0.0143	0.0056	0.01073
rs1150689	t	c	0.25	-0.0105	0.0041	0.01074
rs7317174	a	g	0.199	0.0133	0.0052	0.01074
rs2304872	t	g	0.257	0.0096	0.0038	0.01076
rs10152450	t	g	0.292	-0.0094	0.0037	0.01079
rs1378577	t	g	0.186	-0.0107	0.0042	0.01081
rs1476016	a	g	0.473	0.0087	0.0034	0.01089
rs746214	t	c	0.451	-0.0087	0.0034	0.01091
rs1005696	t	g	0.394	0.0088	0.0034	0.01092
rs3094556	t	c	0.478	0.0088	0.0034	0.01095
rs17319374	a	g	0.062	0.0153	0.006	0.01098
rs3117444	a	g	0.478	0.0087	0.0034	0.01099
rs9311676	t	c	0.42	0.0092	0.0036	0.01099
rs2960157	t	g	0.248	-0.01	0.0039	0.011
rs4742272	a	g	0.254	0.0092	0.0036	0.01102
rs3132579	t	c	0.155	-0.0117	0.0046	0.01103
rs1610594	t	c	0.261	0.0095	0.0037	0.01106
rs1483973	t	c	0.473	-0.0087	0.0034	0.01108
rs1323721	a	g	0.411	-0.0087	0.0034	0.01109
rs1002044	a	t	0.333	0.0095	0.0038	0.01112
rs633055	t	c	0.175	0.0112	0.0044	0.01112
rs2278857	t	c	0.323	0.0092	0.0036	0.01113
rs2603029	t	c	0.407	-0.0089	0.0035	0.01114
rs2517459	t	c	0.243	-0.0104	0.0041	0.01116
rs17791802	a	g	0.252	-0.0104	0.0041	0.01122
rs3129867	c	g	0.383	0.0095	0.0038	0.01123
rs6469168	t	g	0.483	0.0088	0.0035	0.01123
rs3087657	a	g	0.27	0.0096	0.0038	0.01126
rs7399591	a	g	0.487	0.0088	0.0035	0.01127
rs1736971	t	g	0.257	0.0095	0.0038	0.01129
rs1736969	a	t	0.33	-0.0095	0.0038	0.01131
rs908196	a	g	0.106	0.015	0.0059	0.01133
rs12137595	t	c	0.1	0.0151	0.006	0.01135
rs1611364	t	c	0.19	-0.0104	0.0041	0.01138
rs4713671	t	c	0.45	0.0086	0.0034	0.01141
rs3869070	t	c	0.482	0.0087	0.0034	0.01142
rs11915480	a	g	0.35	-0.0089	0.0035	0.01147
rs1800630	a	c	0.15	0.0118	0.0047	0.01148
rs3130050	a	g	0.177	0.0124	0.0049	0.01148
rs7371570	a	g	0.379	-0.009	0.0036	0.01148
rs766360	a	g	0.398	0.0145	0.0057	0.01149
rs9269043	t	c	0.156	-0.01	0.0039	0.01149
rs10759238	a	g	0.283	0.0104	0.0041	0.0115
rs11130213	t	c	0.257	0.0093	0.0037	0.0115
rs2517826	a	g	0.199	0.0106	0.0042	0.01151
rs9858542	a	g	0.257	0.0093	0.0037	0.01152
rs3749970	a	g	0.478	-0.0086	0.0034	0.01154
rs10748771	t	c	0.046	0.0172	0.0068	0.01155
rs7819483	a	g	0.304	-0.0097	0.0038	0.01157
rs789224	a	c	0.288	0.0095	0.0038	0.01157
rs11644019	t	c	0.153	-0.0114	0.0045	0.0116
rs11991891	a	g	0.483	0.0087	0.0035	0.0116
rs3132931	t	g	0.208	-0.0104	0.0041	0.01163
rs393270	a	c	0.221	0.0096	0.0038	0.01168
rs4806115	t	c	0.181	-0.014	0.0056	0.01168
rs7208859	t	c	0.152	0.0123	0.0049	0.01171
rs826262	a	g	0.407	-0.0088	0.0035	0.01175
rs17608534	t	c	0.336	-0.0097	0.0039	0.01178
rs2516504	a	c	0.305	0.0092	0.0037	0.01178
rs320887	t	c	0.385	-0.0089	0.0035	0.0118
rs2523506	t	g	0.146	0.0118	0.0047	0.01181
rs1407439	a	g	0.272	-0.0101	0.004	0.01186
rs11122273	a	g	0.394	-0.0097	0.0038	0.01187
rs540742	t	c	0.195	0.0103	0.0041	0.01188
rs825476	t	c	0.478	0.0086	0.0034	0.01191
rs4323102	t	c	0.358	-0.0086	0.0034	0.01196
rs10136547	a	g	0.302	0.0096	0.0038	0.01197
rs11966349	t	c	0.119	-0.0149	0.0059	0.01197
rs17119810	t	g	0.078	-0.0198	0.0079	0.012
rs7133699	a	g	0.243	-0.0109	0.0043	0.01201
rs12511220	t	c	0.174	0.0115	0.0046	0.01203
rs5750820	t	g	0.31	0.0092	0.0037	0.01203
rs6518323	a	g	0.23	-0.0106	0.0042	0.01203
rs9368555	t	c	0.217	-0.0105	0.0042	0.01205
rs1116221	t	c	0.239	0.01	0.004	0.01208
rs13186731	t	c	0.115	-0.0161	0.0064	0.01208
rs7604183	t	c	0.367	-0.0093	0.0037	0.01208
rs17174879	a	g	0.094	-0.0154	0.0061	0.01211
rs2516500	t	c	0.27	0.0092	0.0037	0.01213
rs2289109	t	g	0.496	0.0092	0.0037	0.01215
rs2041032	t	c	0.354	0.0092	0.0037	0.01218
rs2894254	t	g	0.071	-0.0144	0.0057	0.0122
rs6886556	t	c	0.305	-0.0091	0.0036	0.0122
rs11711191	a	g	0.248	0.0091	0.0036	0.01221
rs7762279	t	c	0.071	-0.0143	0.0057	0.01223
rs2473375	t	c	0.389	0.0088	0.0035	0.01226
rs3128931	a	g	0.212	-0.0107	0.0043	0.01226
rs2289759	a	g	0.221	0.0107	0.0043	0.01227
rs6666954	t	c	0.279	0.0095	0.0038	0.01231
rs2394882	a	c	0.327	-0.0091	0.0036	0.01232
rs9898513	a	g	0.323	-0.0092	0.0037	0.01234
rs10276096	t	c	0.384	0.0086	0.0034	0.01236
rs12119726	a	g	0.08	0.0139	0.0056	0.01236
rs4072739	a	g	0.254	0.0091	0.0036	0.01238
rs747232	t	c	0.361	-0.0098	0.0039	0.01238
rs16957680	a	c	0.23	0.0108	0.0043	0.01239
rs17684746	a	g	0.248	0.0098	0.0039	0.01239
rs6699043	t	c	0.416	-0.0086	0.0035	0.01239
rs11770278	a	g	0.456	-0.0085	0.0034	0.01244
rs4866381	a	g	0.283	-0.0093	0.0037	0.01249
rs130328	a	g	0.5	-0.0086	0.0034	0.0125
rs3780666	t	c	0.093	0.0128	0.0051	0.01255
rs585672	t	c	0.376	-0.0102	0.0041	0.01258
rs2050230	a	g	0.487	-0.0086	0.0034	0.01262
rs2523706	t	c	0.27	-0.0091	0.0037	0.01271
rs4879832	t	c	0.327	0.0088	0.0035	0.01271
rs10786538	a	g	0.161	-0.0109	0.0044	0.01275
rs12406216	a	g	0.372	-0.009	0.0036	0.01275
rs7805780	a	g	0.128	-0.0121	0.0049	0.01275
rs902167	t	c	0.492	-0.0087	0.0035	0.01275
rs4713145	t	c	0.217	-0.0104	0.0042	0.01277
rs9897348	a	c	0.358	-0.0098	0.004	0.0128
rs2127047	a	g	0.434	0.0085	0.0034	0.01281
rs868987	t	c	0.217	0.0104	0.0042	0.01281
rs13031008	a	g	0.235	0.0098	0.0039	0.01282
rs2447947	t	c	0.478	-0.01	0.004	0.01293
rs3135393	a	g	0.111	-0.0111	0.0045	0.01294
rs11135646	t	c	0.257	0.0094	0.0038	0.01295
rs1611133	t	c	0.217	0.0157	0.0063	0.01296
rs1904840	t	c	0.217	0.0104	0.0042	0.01296
rs4715925	a	g	0.279	0.0092	0.0037	0.01297
rs748678	a	g	0.277	-0.01	0.004	0.01297
rs4669	t	c	0.274	-0.0094	0.0038	0.01303
rs6818447	a	g	0.189	-0.0115	0.0046	0.01305
rs3117578	a	g	0.177	-0.0122	0.0049	0.01307
rs4789704	a	g	0.323	-0.0094	0.0038	0.01307
rs9268202	t	c	0.208	0.0103	0.0042	0.01308
rs9348747	a	g	0.168	-0.0103	0.0042	0.01308
rs2009658	c	g	0.158	-0.0117	0.0047	0.0131
rs2451741	a	g	0.403	0.0088	0.0036	0.01314
rs1947862	t	c	0.217	0.0103	0.0042	0.01315
rs554298	a	g	0.21	-0.01	0.004	0.01316
rs7258998	a	g	0.332	-0.0095	0.0038	0.01317
rs2395173	a	g	0.372	-0.0091	0.0037	0.01319
rs9296322	t	c	0.212	0.0098	0.004	0.01321
rs12292915	a	c	0.42	-0.0188	0.0076	0.01323
rs1881797	t	c	0.129	0.0109	0.0044	0.01323
rs1077432	t	c	0.257	-0.0093	0.0038	0.01324
rs12056915	a	g	0.067	-0.017	0.0069	0.01331
rs1610602	a	c	0.248	0.0101	0.0041	0.01333
rs4713135	a	g	0.217	0.0103	0.0042	0.01335
rs595325	a	c	0.192	-0.0107	0.0043	0.01335
rs8041080	t	c	0.411	-0.0086	0.0035	0.01338
rs945944	t	c	0.075	-0.0133	0.0054	0.01339
rs10444850	a	g	0.288	0.0092	0.0037	0.0134
rs3768781	a	g	0.296	-0.0096	0.0039	0.01341
rs6460137	a	g	0.433	0.0085	0.0035	0.01347
rs3135338	t	c	0.372	0.0091	0.0037	0.01351
rs9295761	a	g	0.217	-0.0103	0.0042	0.01351
rs593569	t	c	0.458	0.0161	0.0065	0.01352
rs7833780	t	g	0.341	0.0088	0.0036	0.01352
rs14969	a	c	0.186	-0.0114	0.0046	0.01355
rs17763551	a	g	0.146	0.012	0.0048	0.01357
rs1402753	a	g	0.252	0.0089	0.0036	0.01358
rs2416303	t	c	0.36	0.0089	0.0036	0.01359
rs4593944	a	g	0.362	-0.0092	0.0037	0.01359
rs17570439	t	c	0.248	0.0104	0.0042	0.0136
rs9276689	t	c	0.071	0.0143	0.0058	0.01361
rs3135388	a	g	0.19	-0.012	0.0049	0.01362
rs1736915	a	g	0.248	0.0097	0.0039	0.01363
rs1429648	t	c	0.058	-0.0177	0.0072	0.01364
rs12915039	a	c	0.239	-0.0102	0.0041	0.01366
rs2949192	a	g	0.35	-0.0087	0.0035	0.01369
rs12909277	a	g	0.394	0.0147	0.006	0.0137
rs1736959	t	c	0.257	0.0093	0.0038	0.01371
rs4598109	t	c	0.486	-0.0084	0.0034	0.01372
rs6957975	t	c	0.314	-0.0087	0.0035	0.01372
rs2732457	t	c	0.319	-0.0089	0.0036	0.01374
rs11657053	t	g	0.332	0.0089	0.0036	0.01377
rs7746884	a	g	0.466	-0.0085	0.0035	0.01379
rs1400432	a	g	0.475	0.0084	0.0034	0.01381
rs2275729	t	g	0.088	-0.0142	0.0058	0.01383
rs556179	a	g	0.491	0.016	0.0065	0.01383
rs945972	t	c	0.398	0.0088	0.0036	0.01383
rs10025167	a	c	0.202	0.0114	0.0046	0.01387
rs8176318	a	c	0.332	0.0089	0.0036	0.01387
rs1521	t	c	0.266	0.0099	0.004	0.01388
rs312138	t	c	0.447	0.0091	0.0037	0.01388
rs615382	a	c	0.062	-0.0166	0.0068	0.0139
rs4936661	a	g	0.292	0.0094	0.0038	0.01391
rs8330	c	g	0.233	-0.012	0.0049	0.01391
rs2290424	a	g	0.478	0.0085	0.0034	0.01392
rs10840245	a	g	0.473	0.0085	0.0034	0.01393
rs7745603	t	c	0.179	0.01	0.0041	0.01398
rs404860	t	c	0.128	0.0125	0.0051	0.01399
rs823154	t	c	0.438	-0.0085	0.0035	0.01402
rs4870660	a	g	0.257	0.0094	0.0038	0.01405
rs10793311	c	g	0.095	-0.0112	0.0046	0.01406
rs10829762	a	g	0.089	0.014	0.0057	0.01406
rs7998061	t	g	0.257	-0.0218	0.0089	0.01406
rs2279072	t	c	0.424	-0.0085	0.0034	0.01407
rs2078527	t	c	0.345	-0.0093	0.0038	0.01409
rs2821063	a	g	0.341	-0.0104	0.0042	0.01409
rs11596507	a	g	0.314	0.0095	0.0039	0.01413
rs3864302	t	c	0.208	0.0102	0.0042	0.01415
rs2292720	t	c	0.058	-0.0165	0.0067	0.01416
rs17224828	a	g	0.111	0.0164	0.0067	0.01419
rs2325751	t	g	0.412	0.0084	0.0034	0.01423
rs9295759	t	c	0.221	0.0102	0.0042	0.01423
rs1683787	a	g	0.283	0.0092	0.0038	0.01424
rs8571	a	g	0.336	0.0091	0.0037	0.01424
rs9380057	t	g	0.217	0.0102	0.0042	0.01424
rs2523756	a	g	0.416	-0.0085	0.0035	0.01427
rs7750783	t	c	0.208	0.0102	0.0042	0.01432
rs6464937	t	c	0.097	0.0238	0.0097	0.01433
rs7419318	t	c	0.372	-0.0088	0.0036	0.01434
rs8045810	t	c	0.491	-0.0088	0.0036	0.01434
rs915945	t	c	0.332	0.0088	0.0036	0.01434
rs2173946	a	g	0.394	-0.0086	0.0035	0.01436
rs884146	a	g	0.408	-0.0083	0.0034	0.01436
rs2523943	t	g	0.102	-0.0134	0.0055	0.01439
rs2044536	a	g	0.19	-0.0104	0.0042	0.0144
rs3764396	t	c	0.412	0.0084	0.0034	0.01443
rs3825181	a	g	0.283	-0.0092	0.0038	0.01443
rs9348796	a	g	0.217	-0.0102	0.0042	0.01443
rs11715665	t	c	0.403	0.0084	0.0034	0.01444
rs3094165	a	g	0.27	-0.009	0.0037	0.01447
rs16941	t	c	0.329	-0.0088	0.0036	0.01448
rs6431443	t	c	0.241	-0.0104	0.0043	0.01448
rs1448427	a	g	0.265	0.0098	0.004	0.01449
rs6533327	a	g	0.487	-0.0083	0.0034	0.01449
rs6979899	t	c	0.017	0.0319	0.0131	0.01449
rs7219773	a	c	0.5	-0.0083	0.0034	0.01452
rs296737	t	c	0.062	-0.0164	0.0067	0.01453
rs11810496	a	g	0.292	0.0092	0.0038	0.01455
rs3851167	t	c	0.372	0.0086	0.0035	0.01455
rs7799285	a	g	0.465	0.0083	0.0034	0.01458
rs10950949	a	c	0.412	0.0085	0.0035	0.01462
rs1983865	t	c	0.434	-0.0083	0.0034	0.01462
rs7672970	a	g	0.326	0.0091	0.0037	0.01464
rs7896199	a	c	0.407	-0.0092	0.0038	0.01466
rs1116222	t	g	0.239	-0.0159	0.0065	0.01467
rs2729265	a	g	0.067	-0.0149	0.0061	0.01467
rs4766383	a	c	0.319	-0.0095	0.0039	0.01474
rs11002969	t	c	0.469	0.0094	0.0039	0.01475
rs12513029	a	g	0.181	-0.0116	0.0047	0.01475
rs11168910	t	c	0.358	-0.0087	0.0036	0.01477
rs110033	a	g	0.442	0.0083	0.0034	0.01478
rs7035256	a	g	0.3	-0.0101	0.0041	0.01479
rs4907715	a	g	0.381	-0.0101	0.0041	0.0148
rs7759336	t	c	0.195	0.0115	0.0047	0.0148
rs2056924	a	g	0.353	0.0144	0.0059	0.01482
rs1610719	a	g	0.319	-0.0091	0.0037	0.01487
rs2602141	t	g	0.295	0.009	0.0037	0.01487
rs2844657	a	g	0.19	-0.0106	0.0043	0.01487
rs9258122	a	g	0.283	0.01	0.0041	0.01488
rs4925386	t	c	0.356	0.0093	0.0038	0.01493
rs1131964	t	c	0.429	0.0153	0.0063	0.01497
rs6907103	t	c	0.458	0.0092	0.0038	0.01499
rs7585471	a	g	0.265	-0.0098	0.004	0.01499
rs989100	t	c	0.204	0.01	0.0041	0.015
rs1058298	t	g	0.323	-0.0092	0.0038	0.01502
rs4584084	t	c	0.235	0.0099	0.0041	0.01505
rs711635	a	g	0.482	-0.0085	0.0035	0.01506
rs379157	a	g	0.473	-0.0085	0.0035	0.01508
rs7825416	t	c	0.181	0.0119	0.0049	0.01508
rs2196489	a	c	0.436	0.0083	0.0034	0.01509
rs1884334	a	g	0.379	-0.0091	0.0038	0.01511
rs7962908	t	c	0.058	0.0163	0.0067	0.01511
rs9267658	t	c	0.173	-0.0123	0.0051	0.01511
rs11768074	a	g	0.119	-0.0116	0.0048	0.01516
rs2345816	a	g	0.199	-0.0103	0.0043	0.01516
rs684030	a	c	0.442	-0.0085	0.0035	0.01516
rs11597218	t	c	0.451	0.0107	0.0044	0.0152
rs2298862	t	c	0.332	-0.0088	0.0036	0.01523
rs3129889	a	g	0.19	0.0119	0.0049	0.01523
rs9986382	t	c	0.473	0.0084	0.0034	0.01523
rs2335407	t	c	0.394	0.0084	0.0035	0.01525
rs9276555	a	g	0.155	0.0106	0.0044	0.01526
rs10764740	a	g	0.332	0.0182	0.0075	0.01531
rs7815105	t	c	0.434	0.0085	0.0035	0.01531
rs1522085	t	c	0.336	0.0087	0.0036	0.01535
rs4515510	t	c	0.097	-0.0234	0.0096	0.01537
rs3132726	a	g	0.205	-0.0097	0.004	0.01542
rs9468487	a	g	0.044	-0.0176	0.0072	0.01544
rs1553291	a	g	0.279	0.0091	0.0038	0.01546
rs6919513	t	c	0.416	0.0084	0.0035	0.01546
rs17692648	a	c	0.155	0.0107	0.0044	0.01548
rs12716293	t	c	0.477	0.0083	0.0034	0.0155
rs2412781	t	c	0.308	0.0089	0.0037	0.01552
rs2776271	t	c	0.204	-0.0106	0.0044	0.01552
rs2229358	a	g	0.412	-0.0083	0.0034	0.01554
rs1077948	t	c	0.212	-0.0101	0.0042	0.01555
rs3015796	t	c	0.451	0.0082	0.0034	0.01563
rs721399	t	c	0.323	-0.0092	0.0038	0.01565
rs11808053	t	c	0.332	-0.0085	0.0035	0.01566
rs2428510	a	g	0.416	0.0084	0.0035	0.01569
rs16893089	a	g	0.286	-0.009	0.0037	0.01572
rs9474515	t	c	0.245	0.0093	0.0039	0.01574
rs3775905	t	c	0.358	-0.0175	0.0073	0.01576
rs10502147	a	g	0.288	0.0092	0.0038	0.01578
rs302321	a	c	0.312	-0.0085	0.0035	0.01578
rs9316362	a	c	0.212	0.0102	0.0042	0.01579
rs3800544	t	c	0.084	-0.016	0.0066	0.0158
rs1060915	a	g	0.332	-0.0087	0.0036	0.01581
rs989203	a	g	0.292	0.0092	0.0038	0.01584
rs2852891	t	g	0.306	0.0092	0.0038	0.01585
rs6839680	t	c	0.177	0.01	0.0041	0.01588
rs2275508	t	c	0.217	-0.01	0.0042	0.01591
rs6959358	a	g	0.372	-0.0084	0.0035	0.01591
rs11976237	a	g	0.292	0.0086	0.0036	0.01594
rs2005492	a	c	0.106	0.0131	0.0055	0.01594
rs16948914	t	c	0.066	-0.0173	0.0072	0.01597
rs6759804	t	c	0.438	0.0085	0.0035	0.01598
rs2984440	a	g	0.402	-0.0141	0.0059	0.01601
rs12526680	a	g	0.443	0.0083	0.0034	0.01602
rs10456372	a	g	0.469	0.0082	0.0034	0.01604
rs1632988	a	g	0.259	0.015	0.0062	0.01604
rs2071465	c	g	0.464	-0.0086	0.0036	0.01604
rs2304881	t	g	0.358	0.0086	0.0036	0.01604
rs1150711	t	c	0.261	-0.0091	0.0038	0.01605
rs2754210	t	c	0.125	0.0145	0.006	0.01607
rs9503725	a	g	0.456	-0.0086	0.0036	0.01611
rs29232	t	c	0.295	0.0088	0.0037	0.01612
rs7174755	t	c	0.305	-0.0088	0.0036	0.01612
rs2736177	t	c	0.173	0.0121	0.005	0.01614
rs3809482	t	c	0.304	0.0089	0.0037	0.01614
rs11880198	a	g	0.137	0.0161	0.0067	0.01621
rs2844533	a	g	0.277	0.0096	0.004	0.01623
rs3130648	t	c	0.19	0.0108	0.0045	0.01625
rs11018746	a	g	0.078	-0.0246	0.0102	0.01626
rs10169411	a	g	0.128	0.0119	0.005	0.01629
rs10899496	t	c	0.137	0.0108	0.0045	0.01629
rs8015333	a	g	0.092	-0.0139	0.0058	0.01629
rs11802821	t	g	0.159	0.0106	0.0044	0.01632
rs7870814	a	g	0.451	-0.0081	0.0034	0.01634
rs2267846	a	g	0.317	-0.0093	0.0039	0.01636
rs7124256	t	c	0.106	0.0135	0.0056	0.01638
rs1626392	t	c	0.195	-0.0097	0.004	0.01639
rs9649851	a	c	0.208	-0.0092	0.0038	0.01646
rs999798	a	g	0.115	0.0211	0.0088	0.0165
rs799912	t	c	0.336	-0.0085	0.0036	0.01651
rs137127	a	c	0.097	0.0134	0.0056	0.01653
rs2524035	a	g	0.159	-0.0106	0.0044	0.01654
rs2072948	t	c	0.353	0.0085	0.0036	0.01655
rs6583826	a	g	0.473	-0.0081	0.0034	0.01659
rs1018396	a	g	0.403	0.0082	0.0034	0.0166
rs1737031	t	c	0.288	0.0089	0.0037	0.01661
rs11101690	t	c	0.128	-0.0227	0.0095	0.01662
rs2179395	t	c	0.403	-0.0082	0.0034	0.01662
rs1117640	t	g	0.15	-0.0123	0.0051	0.01663
rs2737026	a	g	0.196	-0.0098	0.0041	0.01663
rs1447096	t	g	0.207	0.01	0.0042	0.01664
rs6765943	t	c	0.088	0.0146	0.0061	0.01666
rs4783565	a	g	0.186	0.0092	0.0038	0.01667
rs4132209	t	c	0.482	0.0083	0.0035	0.01669
rs3741621	t	c	0.363	0.0086	0.0036	0.01676
rs16940	a	g	0.332	-0.0086	0.0036	0.01679
rs201824	a	g	0.417	-0.0086	0.0036	0.01679
rs9968193	t	c	0.097	-0.0161	0.0067	0.01679
rs11671664	a	g	0.084	0.0169	0.0071	0.01681
rs6457327	a	c	0.407	-0.0086	0.0036	0.01681
rs2905747	a	g	0.308	-0.0102	0.0043	0.01685
rs6794305	t	c	0.279	0.0087	0.0036	0.01686
rs2822520	a	g	0.124	0.0109	0.0046	0.01687
rs1539098	a	c	0.483	0.0087	0.0036	0.01689
rs11085908	t	g	0.42	-0.0081	0.0034	0.01693
rs2274200	t	c	0.257	0.0096	0.004	0.01693
rs10484339	a	g	0.093	-0.0133	0.0056	0.01694
rs10829764	t	c	0.102	-0.0135	0.0057	0.01694
rs708727	a	g	0.46	-0.0082	0.0034	0.01694
rs373170	a	g	0.465	-0.0084	0.0035	0.01695
rs3132468	t	c	0.319	0.0093	0.0039	0.01697
rs4729873	a	g	0.292	-0.0086	0.0036	0.01698
rs11689281	t	g	0.463	0.0143	0.006	0.01699
rs10509910	t	c	0.106	0.0133	0.0056	0.01705
rs2061690	t	c	0.433	0.0083	0.0035	0.01711
rs3197999	a	g	0.261	0.0091	0.0038	0.01711
rs714589	a	g	0.467	0.0086	0.0036	0.01713
rs2291612	t	c	0.058	0.0161	0.0067	0.01715
rs4713137	c	g	0.242	-0.0099	0.0042	0.01715
rs799917	a	g	0.336	0.0085	0.0036	0.01715
rs5749447	a	g	0.326	0.0083	0.0035	0.01716
rs12828155	t	g	0.389	0.0082	0.0034	0.01719
rs7131715	t	c	0.058	-0.0161	0.0067	0.01721
rs4822746	t	c	0.175	-0.0117	0.0049	0.01722
rs16904873	t	c	0.102	0.0159	0.0067	0.01724
rs243324	a	g	0.469	-0.0081	0.0034	0.01724
rs11169247	a	g	0.058	-0.016	0.0067	0.01727
rs259939	t	c	0.314	-0.0088	0.0037	0.01727
rs2742630	a	g	0.301	-0.009	0.0038	0.01727
rs5003266	a	g	0.482	0.0081	0.0034	0.01728
rs11246212	t	c	0.179	0.0198	0.0083	0.01729
rs1601985	a	g	0.341	0.0087	0.0037	0.01729
rs2732481	t	g	0.315	0.0086	0.0036	0.01731
rs222471	t	c	0.131	-0.0118	0.005	0.01734
rs3129066	a	g	0.281	-0.0099	0.0042	0.01734
rs4440995	a	g	0.115	-0.0212	0.0089	0.01734
rs1007766	a	g	0.491	-0.0082	0.0035	0.01735
rs6901158	t	c	0.097	0.0116	0.0049	0.01741
rs6734528	a	g	0.239	0.0093	0.0039	0.01744
rs7332573	t	g	0.106	0.0151	0.0064	0.01746
rs9290432	a	g	0.433	-0.0082	0.0035	0.01746
rs7622843	a	g	0.265	-0.0087	0.0036	0.01749
rs10865541	t	c	0.458	-0.0085	0.0036	0.0175
rs312144	a	g	0.425	0.0084	0.0035	0.01751
rs16942	t	c	0.332	-0.0085	0.0036	0.01763
rs2139461	t	c	0.416	-0.0082	0.0035	0.01763
rs9311295	t	c	0.416	-0.0082	0.0035	0.01768
rs3779853	t	g	0.438	0.0081	0.0034	0.01772
rs4151669	a	g	0.066	-0.0195	0.0082	0.01778
rs10865378	t	g	0.478	0.0083	0.0035	0.0178
rs492827	t	c	0.265	0.0091	0.0038	0.0178
rs9549652	a	g	0.429	-0.0091	0.0038	0.01781
rs3130340	t	c	0.208	-0.0098	0.0042	0.01785
rs3815795	t	c	0.332	0.0089	0.0037	0.01787
rs1680778	a	c	0.288	0.0089	0.0038	0.01788
rs10814165	a	g	0.31	0.0084	0.0035	0.0179
rs2187668	t	c	0.08	0.0123	0.0052	0.01791
rs2744268	a	g	0.314	-0.0092	0.0039	0.01791
rs4871	a	g	0.473	-0.0082	0.0034	0.01795
rs9267948	a	g	0.5	0.0085	0.0036	0.01797
rs9268199	a	g	0.208	0.0105	0.0044	0.01797
rs11634638	t	c	0.23	-0.0092	0.0039	0.01798
rs11247118	a	g	0.482	0.0081	0.0034	0.01799
rs12669325	t	c	0.159	0.0123	0.0052	0.01801
rs4237	a	g	0.403	0.0081	0.0034	0.01801
rs3132945	a	g	0.208	-0.0098	0.0042	0.01802
rs842960	a	g	0.252	0.0094	0.004	0.01803
rs749048	t	g	0.267	0.0088	0.0037	0.01804
rs4611754	t	c	0.173	0.0193	0.0082	0.0181
rs5771077	t	c	0.168	-0.0109	0.0046	0.01814
rs7115477	t	c	0.35	-0.0082	0.0035	0.01817
rs2858996	t	g	0.208	-0.0097	0.0041	0.0182
rs10494884	t	c	0.447	0.0081	0.0034	0.01822
rs3132451	c	g	0.117	0.0102	0.0043	0.01824
rs11865	a	g	0.341	-0.0089	0.0038	0.01827
rs2001097	t	g	0.111	0.0108	0.0046	0.01829
rs4944381	a	g	0.034	-0.019	0.0081	0.01829
rs9895863	a	g	0.407	0.0081	0.0034	0.01829
rs151181	t	c	0.372	-0.0083	0.0035	0.01837
rs10876041	t	c	0.414	-0.0085	0.0036	0.0184
rs3115553	t	c	0.219	0.0098	0.0042	0.0184
rs12719151	t	c	0.451	0.0081	0.0034	0.01843
rs6941992	t	c	0.217	-0.0102	0.0043	0.01843
rs10747561	t	c	0.363	-0.0085	0.0036	0.01845
rs2523618	t	c	0.188	0.0183	0.0078	0.01845
rs3918227	a	c	0.137	-0.0162	0.0069	0.01846
rs2228251	t	c	0.412	0.008	0.0034	0.01847
rs11020425	a	g	0.111	-0.0132	0.0056	0.0185
rs9295804	a	g	0.487	-0.008	0.0034	0.01853
rs1049970	t	c	0.327	-0.0088	0.0038	0.01855
rs11514917	t	g	0.314	-0.0095	0.004	0.01857
rs831596	a	g	0.372	-0.0081	0.0034	0.01858
rs1057835	a	g	0.345	0.0091	0.0039	0.01859
rs10885198	a	g	0.483	0.008	0.0034	0.01861
rs2305818	a	g	0.456	0.0081	0.0034	0.01862
rs12462708	t	c	0.389	-0.0083	0.0035	0.01865
rs1032537	a	g	0.23	0.0096	0.0041	0.01866
rs1150739	t	c	0.363	-0.0083	0.0035	0.01869
rs1483651	t	g	0.239	0.0094	0.004	0.01869
rs9276435	t	c	0.155	0.0103	0.0044	0.01869
rs9911630	a	g	0.336	-0.0084	0.0036	0.01869
rs4681679	a	g	0.348	0.0083	0.0035	0.01871
rs6441858	t	c	0.252	0.0085	0.0036	0.01872
rs718670	t	c	0.124	-0.0107	0.0046	0.01872
rs6593288	a	g	0.279	-0.0096	0.0041	0.01877
rs2325752	t	c	0.46	-0.0081	0.0034	0.01879
rs9268142	t	c	0.208	-0.0098	0.0042	0.0188
rs6935269	t	c	0.205	-0.0098	0.0042	0.01883
rs9295805	t	c	0.288	-0.009	0.0038	0.01884
rs9511313	t	c	0.281	0.009	0.0038	0.01885
rs5030931	a	g	0.23	0.0114	0.0049	0.01889
rs9941869	a	g	0.062	0.0143	0.0061	0.01889
rs2215426	a	g	0.212	0.0098	0.0042	0.01891
rs4894707	t	c	0.398	-0.0081	0.0034	0.01892
rs11653181	t	c	0.04	0.0219	0.0093	0.01893
rs3749966	t	c	0.208	-0.0097	0.0042	0.01893
rs624766	t	g	0.2	0.0094	0.004	0.01898
rs7439356	t	c	0.175	-0.0094	0.004	0.01899
rs1017924	a	g	0.164	0.0104	0.0044	0.01905
rs800548	a	g	0.275	0.0093	0.004	0.01907
rs2293767	a	g	0.296	0.0098	0.0042	0.01914
rs11130643	a	g	0.373	0.0083	0.0035	0.01917
rs1633096	t	g	0.226	0.0094	0.004	0.01917
rs4076072	t	c	0.19	-0.0106	0.0045	0.0192
rs9268200	t	c	0.208	0.0097	0.0042	0.01921
rs1032939	t	g	0.464	-0.0086	0.0037	0.01923
rs7163193	a	g	0.275	0.0092	0.0039	0.01924
rs10063949	t	c	0.362	-0.0087	0.0037	0.01925
rs3864300	t	g	0.208	0.0097	0.0042	0.01925
rs904160	t	c	0.455	-0.0083	0.0035	0.01928
rs2367957	a	c	0.416	0.0084	0.0036	0.0193
rs4664558	t	c	0.199	-0.01	0.0043	0.0193
rs10512613	t	g	0.416	0.0081	0.0035	0.01939
rs11742570	t	c	0.354	0.0135	0.0058	0.01943
rs12988770	a	g	0.416	-0.0081	0.0035	0.01945
rs1028995	t	c	0.398	0.0083	0.0035	0.01948
rs1043402	a	g	0.292	0.0164	0.007	0.01949
rs11666622	t	g	0.42	0.0079	0.0034	0.01949
rs4975777	t	g	0.134	-0.0104	0.0045	0.01952
rs209152	a	g	0.487	-0.008	0.0034	0.01959
rs1641769	t	c	0.239	0.0091	0.0039	0.0196
rs7667153	a	g	0.19	0.0108	0.0046	0.01962
rs12668532	t	g	0.274	0.0093	0.004	0.01968
rs6457536	a	g	0.208	-0.0097	0.0042	0.01968
rs17808157	t	c	0.319	0.0106	0.0046	0.01971
rs4909996	a	g	0.257	0.0094	0.004	0.01974
rs1570760	t	c	0.263	-0.0094	0.004	0.01975
rs2544412	a	g	0.208	0.0094	0.004	0.01976
rs7341328	a	g	0.208	0.0097	0.0042	0.01977
rs514438	t	c	0.23	0.0103	0.0044	0.01978
rs13008857	a	g	0.23	0.0091	0.0039	0.01979
rs1799964	t	c	0.212	-0.0098	0.0042	0.01979
rs10887718	t	c	0.496	-0.0179	0.0077	0.0198
rs12622910	a	c	0.124	0.0122	0.0052	0.01988
rs4148087	a	g	0.155	0.0118	0.0051	0.01988
rs7946354	t	g	0.46	-0.0089	0.0038	0.0199
rs11066128	t	c	0.115	-0.0214	0.0092	0.01992
rs1633030	t	c	0.288	-0.0089	0.0038	0.01992
rs6739099	a	g	0.35	-0.0082	0.0035	0.01993
rs2844621	t	c	0.375	0.009	0.0039	0.01999
rs707889	a	g	0.212	-0.0095	0.0041	0.02004
rs222468	t	c	0.108	0.0115	0.005	0.02006
rs1737041	a	c	0.259	0.0088	0.0038	0.02007
rs2378489	a	c	0.261	0.0087	0.0037	0.02011
rs3096673	t	c	0.208	-0.0097	0.0042	0.02012
rs6685251	a	g	0.407	-0.008	0.0035	0.02013
rs1442140	a	g	0.473	-0.0079	0.0034	0.02014
rs3094014	a	g	0.14	0.0111	0.0048	0.0202
rs1250092	a	g	0.371	-0.0135	0.0058	0.02024
rs968726	t	c	0.279	0.0089	0.0038	0.02026
rs12229174	a	g	0.04	0.0173	0.0075	0.02029
rs16951723	t	c	0.292	-0.0086	0.0037	0.0203
rs1883037	a	g	0.146	-0.0114	0.0049	0.0203
rs2339853	t	c	0.261	0.0094	0.0041	0.02033
rs3815188	a	g	0.159	0.0118	0.0051	0.02034
rs1105937	a	g	0.066	0.0173	0.0074	0.02035
rs7553195	t	c	0.398	-0.0082	0.0035	0.02039
rs213210	a	g	0.097	0.0159	0.0069	0.0204
rs6909427	t	g	0.208	-0.0096	0.0042	0.0204
rs6720962	a	g	0.044	0.02	0.0086	0.02043
rs734663	t	c	0.487	-0.0078	0.0034	0.02044
rs1611732	t	c	0.42	0.008	0.0035	0.02047
rs9975740	a	t	0.155	0.0118	0.0051	0.02049
rs4886847	t	c	0.319	0.0151	0.0065	0.0205
rs1826925	t	c	0.192	0.0159	0.0069	0.02059
rs4821893	a	g	0.299	-0.0083	0.0036	0.02059
rs2395162	t	g	0.111	0.0106	0.0046	0.02061
rs3129887	a	g	0.115	0.0104	0.0045	0.02061
rs12093061	t	c	0.46	-0.008	0.0035	0.02063
rs1895440	t	c	0.297	-0.0086	0.0037	0.02065
rs9863756	a	g	0.088	0.014	0.006	0.02065
rs1414380	a	g	0.434	-0.0176	0.0076	0.02067
rs1837024	t	c	0.473	0.0078	0.0034	0.02067
rs7150436	t	c	0.088	0.0132	0.0057	0.02067
rs1127175	t	c	0.372	-0.0082	0.0035	0.02068
rs199736	t	c	0.31	-0.0086	0.0037	0.02071
rs6729507	t	g	0.248	-0.0146	0.0063	0.02071
rs6703267	a	g	0.27	-0.0144	0.0062	0.02079
rs259938	c	g	0.358	-0.0085	0.0037	0.02082
rs4077365	a	g	0.342	0.0079	0.0034	0.02083
rs10908445	a	g	0.42	0.008	0.0035	0.02089
rs1054888	t	c	0.342	-0.0082	0.0035	0.02093
rs2651899	t	c	0.416	0.0081	0.0035	0.02093
rs13034579	t	g	0.296	-0.0085	0.0037	0.02099
rs35299172	t	c	0.173	0.0265	0.0115	0.021
rs6684360	t	c	0.384	-0.0081	0.0035	0.021
rs9386934	t	c	0.111	-0.0109	0.0047	0.02101
rs7090533	a	g	0.466	-0.0078	0.0034	0.02106
rs11079849	t	c	0.395	-0.0086	0.0037	0.02108
rs10733022	a	c	0.35	0.0086	0.0037	0.02109
rs12472312	a	g	0.199	0.0107	0.0047	0.02111
rs16861969	a	g	0.084	-0.0143	0.0062	0.02115
rs729201	a	g	0.062	0.0193	0.0084	0.02117
rs11950646	a	g	0.354	-0.0083	0.0036	0.02118
rs3130615	a	g	0.319	0.009	0.0039	0.02124
rs6737755	t	c	0.21	-0.0105	0.0046	0.02125
rs6901250	a	g	0.327	-0.0083	0.0036	0.02125
rs6684364	a	g	0.254	-0.009	0.0039	0.02126
rs6600388	a	g	0.013	0.0316	0.0137	0.02127
rs7775504	a	c	0.235	0.0095	0.0041	0.02128
rs9810292	t	g	0.314	-0.0082	0.0036	0.02131
rs3996329	a	g	0.192	0.0099	0.0043	0.02133
rs2239806	t	c	0.111	0.0105	0.0046	0.02135
rs3846672	a	g	0.384	-0.0079	0.0034	0.02135
rs10519445	a	g	0.491	-0.008	0.0035	0.02137
rs936466	t	c	0.09	0.0179	0.0078	0.02138
rs2260834	a	c	0.205	0.0103	0.0045	0.0214
rs2516415	a	g	0.279	0.0083	0.0036	0.02146
rs2523537	a	g	0.196	-0.0121	0.0053	0.02151
rs10909918	a	g	0.46	0.0083	0.0036	0.02152
rs2500027	a	c	0.442	-0.0078	0.0034	0.02157
rs789242	t	c	0.267	0.0087	0.0038	0.02159
rs4304239	a	g	0.376	-0.0081	0.0035	0.02161
rs563536	t	c	0.323	-0.0087	0.0038	0.02161
rs712701	t	g	0.217	-0.0155	0.0068	0.02161
rs4344931	a	c	0.243	0.0085	0.0037	0.02162
rs1732103	t	c	0.405	-0.0083	0.0036	0.02164
rs7936397	a	g	0.226	-0.0096	0.0042	0.02164
rs3811647	a	g	0.358	0.0083	0.0036	0.02167
rs2555597	t	c	0.288	0.0087	0.0038	0.02168
rs2445263	t	g	0.433	-0.0078	0.0034	0.02169
rs940617	a	g	0.449	-0.0078	0.0034	0.0217
rs3761821	t	c	0.19	-0.0166	0.0073	0.02173
rs3135372	a	c	0.111	0.0104	0.0045	0.02174
rs6802482	a	g	0.345	-0.0084	0.0037	0.02174
rs6926629	t	c	0.473	0.0079	0.0034	0.02174
rs4713598	t	g	0.442	-0.008	0.0035	0.02176
rs7573104	a	g	0.299	-0.0085	0.0037	0.0218
rs2233974	c	g	0.2	-0.0103	0.0045	0.02182
rs2187820	t	c	0.111	0.0104	0.0045	0.02183
rs2242656	t	c	0.201	0.0099	0.0043	0.02183
rs1042640	c	g	0.216	-0.0116	0.0051	0.02184
rs2112675	a	g	0.455	-0.0079	0.0035	0.02187
rs2517611	a	g	0.186	-0.0099	0.0043	0.02187
rs7318128	a	g	0.221	-0.0117	0.0051	0.02187
rs11856619	t	c	0.434	-0.0078	0.0034	0.0219
rs13052408	t	g	0.228	0.0097	0.0042	0.02191
rs10041997	a	g	0.464	-0.0078	0.0034	0.02193
rs1734910	a	g	0.412	0.0134	0.0059	0.02193
rs8111074	t	g	0.358	-0.0089	0.0039	0.02194
rs12952892	a	g	0.199	-0.0106	0.0046	0.02195
rs9521845	a	g	0.332	0.0099	0.0043	0.02196
rs10848582	t	c	0.456	-0.0087	0.0038	0.02198
rs1126722	t	g	0.341	-0.0081	0.0035	0.02199
rs484728	a	c	0.125	0.0117	0.0051	0.02199
rs10484442	a	g	0.473	0.0078	0.0034	0.02207
rs7372263	a	c	0.354	0.0085	0.0037	0.02209
rs9461271	a	g	0.473	-0.0078	0.0034	0.0221
rs10518812	a	c	0.23	0.0099	0.0043	0.02211
rs10989173	t	c	0.223	-0.0099	0.0043	0.02212
rs735143	a	g	0.292	0.0088	0.0039	0.02213
rs431563	a	g	0.257	-0.0083	0.0036	0.02214
rs9424482	t	g	0.219	-0.0096	0.0042	0.02215
rs2543163	a	g	0.325	0.0082	0.0036	0.02216
rs12513791	a	g	0.036	-0.0174	0.0076	0.02223
rs7822076	a	g	0.274	0.0087	0.0038	0.02224
rs3759165	t	c	0.224	0.0162	0.0071	0.02225
rs1895375	t	c	0.492	-0.008	0.0035	0.02228
rs735877	t	c	0.411	0.0079	0.0035	0.02232
rs12811832	a	g	0.363	-0.0085	0.0037	0.02233
rs7180917	a	g	0.406	-0.0078	0.0034	0.02239
rs394558	a	g	0.438	0.008	0.0035	0.02243
rs1264377	a	g	0.142	0.0116	0.0051	0.02244
rs11710724	a	g	0.075	-0.0156	0.0068	0.02249
rs3817576	a	g	0.483	0.008	0.0035	0.02256
rs7758736	a	g	0.146	0.0101	0.0045	0.02257
rs9424572	a	g	0.358	-0.0085	0.0037	0.02257
rs2445284	t	c	0.425	0.0078	0.0034	0.02263
rs4386465	a	g	0.42	0.0081	0.0035	0.02263
rs5742725	t	c	0.071	0.021	0.0092	0.02267
rs1281988	a	g	0.447	-0.0078	0.0034	0.02268
rs3131283	t	c	0.164	-0.0113	0.005	0.02271
rs4735980	t	c	0.46	-0.008	0.0035	0.02274
rs660153	t	c	0.115	0.0195	0.0086	0.02276
rs781853	t	c	0.394	-0.0133	0.0058	0.02277
rs887500	t	g	0.15	-0.0111	0.0049	0.02285
rs4777230	t	c	0.117	-0.0118	0.0052	0.0229
rs1956002	a	c	0.173	0.0112	0.0049	0.02293
rs12488	t	c	0.226	-0.0215	0.0095	0.02295
rs2290130	a	g	0.267	-0.0091	0.004	0.02296
rs3134954	t	c	0.168	0.0113	0.005	0.02296
rs2835228	t	c	0.314	-0.0085	0.0038	0.02302
rs8054100	a	g	0.31	-0.0088	0.0039	0.02304
rs7520693	a	c	0.259	0.0086	0.0038	0.02309
rs2232238	t	c	0.133	-0.0107	0.0047	0.02313
rs11871056	a	g	0.42	-0.0079	0.0035	0.02315
rs16910122	t	c	0.168	0.0107	0.0047	0.02315
rs3958122	t	c	0.394	0.0081	0.0036	0.02319
rs6793934	a	g	0.027	0.0259	0.0114	0.02321
rs884421	t	c	0.142	0.0115	0.0051	0.02322
rs1610678	t	c	0.456	-0.0077	0.0034	0.02324
rs12776037	t	c	0.319	0.0097	0.0043	0.02325
rs6747792	t	g	0.168	0.0102	0.0045	0.02329
rs2291986	t	c	0.208	-0.0101	0.0045	0.0233
rs3134943	t	c	0.174	-0.0112	0.005	0.0233
rs4671952	t	c	0.354	-0.008	0.0035	0.0234
rs11032363	t	c	0.31	-0.008	0.0035	0.02343
rs10426971	a	g	0.447	-0.0078	0.0034	0.02346
rs10775383	t	c	0.327	0.0079	0.0035	0.02346
rs729202	a	g	0.058	-0.0192	0.0085	0.02347
rs3135395	t	g	0.372	-0.0083	0.0037	0.02352
rs594397	t	c	0.221	0.0091	0.004	0.02352
rs3779522	t	c	0.336	-0.0081	0.0036	0.02354
rs2844796	a	g	0.208	0.0098	0.0043	0.02357
rs1557816	t	g	0.367	0.0081	0.0036	0.02362
rs767471	t	c	0.473	-0.0077	0.0034	0.02362
rs7997	c	g	0.083	0.0283	0.0125	0.02362
rs3736781	a	g	0.473	-0.0078	0.0034	0.02367
rs8048652	a	g	0.232	-0.0094	0.0042	0.02371
rs2190622	a	g	0.367	-0.008	0.0035	0.02372
rs3135366	t	c	0.111	-0.0103	0.0046	0.02378
rs1680083	a	g	0.358	0.008	0.0035	0.0238
rs10084554	t	g	0.248	0.0088	0.0039	0.02383
rs3812594	a	g	0.305	-0.0086	0.0038	0.02385
rs10949662	t	c	0.314	-0.0089	0.0039	0.02386
rs2127270	t	g	0.415	-0.0079	0.0035	0.02386
rs16855658	a	g	0.086	-0.0136	0.006	0.02389
rs9295695	t	c	0.473	0.0078	0.0034	0.02389
rs3822270	a	c	0.241	0.0162	0.0072	0.02391
rs898590	a	g	0.339	0.0084	0.0037	0.02391
rs1653609	a	c	0.408	-0.0079	0.0035	0.02395
rs3805700	a	g	0.274	-0.0085	0.0038	0.024
rs1018903	a	g	0.483	-0.0078	0.0035	0.02403
rs7215084	t	c	0.437	0.0077	0.0034	0.02403
rs3130683	t	c	0.168	0.0113	0.005	0.02409
rs9941870	a	g	0.062	0.0137	0.0061	0.02415
rs10222540	t	c	0.105	0.0119	0.0053	0.02425
rs1608651	t	c	0.296	-0.0082	0.0036	0.02427
rs1174931	t	c	0.35	0.008	0.0035	0.02429
rs6787114	a	g	0.133	0.0127	0.0056	0.02429
rs12748152	t	c	0.08	-0.0142	0.0063	0.0243
rs10929164	t	c	0.155	0.0104	0.0046	0.02434
rs3132940	t	g	0.164	-0.0113	0.005	0.02435
rs12031844	t	c	0.345	0.008	0.0036	0.02437
rs7973458	t	c	0.447	-0.0078	0.0034	0.02437
rs2180834	a	g	0.177	0.0099	0.0044	0.02439
rs7588696	t	c	0.327	-0.0084	0.0037	0.0244
rs92303	t	c	0.128	0.0112	0.005	0.02443
rs17318327	t	c	0.118	-0.0113	0.005	0.02445
rs6679056	a	g	0.403	-0.0076	0.0034	0.02452
rs3130932	a	c	0.327	0.0081	0.0036	0.02457
rs559311	t	g	0.111	0.0118	0.0052	0.02461
rs3117099	a	g	0.15	0.0097	0.0043	0.02467
rs380152	a	g	0.235	0.0088	0.0039	0.0247
rs7987863	t	c	0.08	0.0177	0.0079	0.02471
rs2229768	t	c	0.212	0.0092	0.0041	0.02472
rs4141214	a	g	0.239	-0.0098	0.0044	0.02474
rs10800	a	g	0.274	-0.009	0.004	0.02475
rs3135380	a	c	0.111	-0.0103	0.0046	0.02476
rs10884244	a	g	0.216	0.0091	0.004	0.02477
rs9864550	t	c	0.465	-0.0077	0.0034	0.02477
rs4936682	t	g	0.301	-0.0084	0.0037	0.02479
rs826322	a	g	0.342	0.0079	0.0035	0.02479
rs7382061	t	c	0.451	-0.0077	0.0034	0.02484
rs2653557	t	g	0.464	-0.0077	0.0034	0.02485
rs10413734	t	g	0.318	-0.0086	0.0039	0.02488
rs12352785	a	c	0.323	0.0082	0.0037	0.02488
rs138475	a	c	0.254	0.0088	0.0039	0.02488
rs10951261	a	g	0.252	-0.0094	0.0042	0.0249
rs4128245	a	g	0.469	-0.0076	0.0034	0.02497
rs3740651	a	g	0.248	0.0091	0.0041	0.02498
rs2839169	a	g	0.075	-0.0119	0.0053	0.02502
rs3895368	t	c	0.106	0.0122	0.0054	0.02507
rs17028572	a	g	0.075	0.0136	0.0061	0.02508
rs429511	t	c	0.177	-0.0104	0.0046	0.02511
rs7075976	a	g	0.438	-0.0177	0.0079	0.02512
rs2071544	t	c	0.496	-0.0079	0.0035	0.02516
rs4733964	t	g	0.354	0.0084	0.0037	0.02516
rs3816780	t	c	0.107	-0.0124	0.0055	0.02522
rs4773321	t	g	0.451	-0.0081	0.0036	0.02531
rs999474	a	g	0.42	-0.0076	0.0034	0.02534
rs1169293	a	g	0.106	0.0145	0.0065	0.02535
rs2747430	a	g	0.332	0.0084	0.0037	0.02537
rs6456733	t	c	0.473	-0.0077	0.0034	0.0254
rs690367	a	g	0.301	0.0083	0.0037	0.0254
rs12912744	t	c	0.23	-0.0096	0.0043	0.02543
rs751553	t	c	0.389	0.0077	0.0034	0.02544
rs1429146	t	c	0.438	0.008	0.0036	0.02545
rs1862499	a	g	0.385	-0.0166	0.0074	0.02546
rs1044506	t	g	0.164	-0.0114	0.0051	0.02547
rs2090192	a	g	0.168	-0.0107	0.0048	0.02548
rs4808319	a	g	0.415	0.0075	0.0034	0.0255
rs2853612	a	g	0.358	-0.008	0.0036	0.02559
rs10134257	t	g	0.177	0.0098	0.0044	0.02561
rs11616301	t	c	0.248	-0.0095	0.0043	0.02561
rs6499976	a	g	0.345	0.008	0.0036	0.02571
rs6696923	a	g	0.402	-0.0078	0.0035	0.02572
rs3826290	a	g	0.239	-0.016	0.0072	0.02573
rs10501429	t	g	0.19	-0.0093	0.0042	0.02574
rs12912620	a	g	0.304	0.0145	0.0065	0.02575
rs2112051	a	c	0.208	-0.009	0.004	0.02576
rs10269151	a	g	0.04	-0.0281	0.0126	0.02583
rs4610267	t	c	0.257	-0.008	0.0036	0.02585
rs6486307	t	c	0.327	0.0081	0.0036	0.02586
rs1611737	c	g	0.433	-0.0078	0.0035	0.02587
rs11130638	a	g	0.35	-0.0079	0.0035	0.02592
rs2502979	a	c	0.403	0.0078	0.0035	0.02592
rs3130283	a	c	0.17	-0.0111	0.005	0.02593
rs7128353	t	c	0.295	0.0084	0.0038	0.02595
rs2305899	t	c	0.062	-0.015	0.0067	0.02596
rs2460000	a	g	0.381	0.0091	0.0041	0.02598
rs7281551	t	c	0.259	0.0087	0.0039	0.02605
rs11213985	a	c	0.3	-0.0084	0.0038	0.02608
rs1846285	a	g	0.195	0.01	0.0045	0.02613
rs9616495	t	c	0.434	0.0082	0.0037	0.02614
rs1109866	t	c	0.106	-0.0245	0.011	0.02615
rs1378736	a	g	0.451	-0.0075	0.0034	0.02617
rs12781609	t	c	0.35	0.0129	0.0058	0.02621
rs13072696	a	g	0.252	-0.008	0.0036	0.02627
rs1620173	a	c	0.362	-0.0082	0.0037	0.02628
rs3130934	a	c	0.342	-0.0081	0.0036	0.02631
rs11910753	a	g	0.102	0.0128	0.0058	0.02636
rs396660	t	c	0.332	0.0085	0.0038	0.02636
rs3770011	t	c	0.239	0.0086	0.0039	0.02638
rs10797020	a	g	0.389	-0.0075	0.0034	0.0264
rs747443	t	c	0.301	0.0094	0.0042	0.02644
rs7225476	a	g	0.434	-0.0166	0.0075	0.02647
rs9268530	t	c	0.111	-0.0101	0.0046	0.02648
rs13067678	a	g	0.385	0.0076	0.0034	0.02651
rs10972278	a	g	0.288	-0.0082	0.0037	0.02656
rs1558461	a	g	0.173	0.0122	0.0055	0.02663
rs174548	c	g	0.301	0.0082	0.0037	0.02664
rs4852283	a	g	0.441	-0.0079	0.0036	0.02666
rs12112354	t	g	0.241	-0.0083	0.0037	0.02667
rs1539508	a	g	0.46	-0.0165	0.0074	0.02669
rs2303616	a	g	0.071	0.0148	0.0067	0.02672
rs13202339	a	g	0.142	-0.0117	0.0053	0.02675
rs2110153	a	g	0.142	-0.0101	0.0046	0.02679
rs11735705	t	g	0.243	-0.0085	0.0038	0.02681
rs921978	a	g	0.217	0.0096	0.0043	0.02687
rs3826312	t	c	0.146	-0.022	0.0099	0.02689
rs7843258	t	c	0.199	0.0098	0.0044	0.02692
rs3130342	a	c	0.168	-0.011	0.005	0.02694
rs10751296	a	g	0.19	-0.0093	0.0042	0.02695
rs3803167	t	c	0.23	-0.0089	0.004	0.02696
rs7967542	a	g	0.354	-0.0081	0.0037	0.02696
rs4929914	t	c	0.482	0.0078	0.0035	0.02699
rs1773189	a	g	0.186	0.0193	0.0087	0.02703
rs3130544	a	c	0.115	0.0122	0.0055	0.02703
rs721037	a	g	0.296	0.0088	0.004	0.02703
rs2500017	a	g	0.451	0.0075	0.0034	0.02704
rs4404880	t	c	0.398	0.0079	0.0036	0.02706
rs7804093	t	c	0.385	0.0081	0.0037	0.02708
rs12548278	a	g	0.296	0.0079	0.0036	0.0271
rs1872877	t	c	0.397	-0.0077	0.0035	0.02713
rs12709102	t	c	0.456	0.0077	0.0035	0.02717
rs596783	t	c	0.186	-0.0093	0.0042	0.02718
rs877098	a	g	0.429	-0.0076	0.0034	0.0272
rs1079309	a	c	0.296	-0.0082	0.0037	0.02721
rs735883	a	g	0.417	0.0077	0.0035	0.02725
rs3135391	a	g	0.19	-0.0107	0.0048	0.02728
rs2470243	t	c	0.155	-0.0105	0.0048	0.0274
rs2239805	t	g	0.111	-0.01	0.0046	0.02747
rs2839245	t	c	0.058	-0.0139	0.0063	0.02747
rs9804487	a	g	0.456	-0.0075	0.0034	0.02749
rs2839376	a	g	0.077	0.0123	0.0056	0.02751
rs383711	a	g	0.097	-0.0151	0.0068	0.02755
rs3130931	t	c	0.341	-0.0083	0.0038	0.0276
rs615199	t	c	0.327	0.008	0.0036	0.02761
rs6929124	t	c	0.217	-0.0092	0.0042	0.02761
rs4684981	a	g	0.283	0.0094	0.0043	0.02768
rs12134133	a	g	0.314	-0.0083	0.0038	0.02769
rs10936203	a	g	0.265	0.0084	0.0038	0.0277
rs5757650	t	c	0.33	0.0079	0.0036	0.02775
rs13117476	t	c	0.487	0.0075	0.0034	0.02777
rs7779963	t	g	0.279	-0.008	0.0036	0.02779
rs2053984	t	c	0.204	-0.0094	0.0043	0.02781
rs241398	t	c	0.42	0.0076	0.0035	0.02783
rs762364	a	g	0.32	-0.0082	0.0037	0.02787
rs2289762	a	g	0.221	-0.0093	0.0042	0.02789
rs2839246	a	g	0.058	-0.0139	0.0063	0.0279
rs2532941	a	g	0.265	0.0086	0.0039	0.02791
rs1264376	a	c	0.141	0.0132	0.006	0.02794
rs6425766	a	g	0.482	-0.0074	0.0034	0.02794
rs3800303	a	g	0.403	0.0076	0.0035	0.02797
rs10516535	t	c	0.429	0.0074	0.0034	0.02798
rs1401718	t	c	0.204	0.0088	0.004	0.02798
rs7750641	t	c	0.115	0.0119	0.0054	0.028
rs9291123	t	c	0.345	0.0076	0.0035	0.02802
rs3808350	a	g	0.388	0.0078	0.0036	0.02806
rs2326805	t	g	0.46	-0.0075	0.0034	0.02809
rs533810	t	c	0.363	-0.0081	0.0037	0.02811
rs5757642	t	c	0.354	0.0079	0.0036	0.02811
rs12190030	t	c	0.212	0.0097	0.0044	0.02814
rs4671224	t	c	0.358	-0.0077	0.0035	0.02815
rs2643210	t	g	0.42	-0.0075	0.0034	0.02816
rs4148866	t	c	0.401	0.0113	0.0052	0.02816
rs11622328	t	c	0.08	0.0152	0.0069	0.02818
rs4780822	a	g	0.177	0.0099	0.0045	0.02821
rs322820	t	c	0.332	-0.0077	0.0035	0.02822
rs7398833	t	c	0.23	-0.0088	0.004	0.02822
rs6457738	t	c	0.42	0.0079	0.0036	0.02825
rs3812595	t	c	0.305	-0.0083	0.0038	0.02827
rs1715919	t	g	0.119	0.0124	0.0056	0.02829
rs8413	t	c	0.487	0.0077	0.0035	0.02829
rs3132392	t	c	0.084	-0.0138	0.0063	0.0283
rs712700	t	c	0.217	-0.0091	0.0041	0.0283
rs7898841	a	g	0.333	0.0076	0.0035	0.02831
rs3131093	t	c	0.085	0.0133	0.0061	0.02832
rs12426943	t	c	0.478	-0.0075	0.0034	0.02834
rs2166736	a	g	0.283	-0.0083	0.0038	0.02834
rs17056764	a	c	0.04	0.0151	0.0069	0.02835
rs9312960	a	c	0.268	0.0189	0.0086	0.02836
rs7190823	t	c	0.416	0.0077	0.0035	0.02838
rs9606958	a	g	0.243	0.0086	0.0039	0.02839
rs12536698	a	g	0.124	-0.0109	0.005	0.02843
rs2141574	t	c	0.261	0.0078	0.0036	0.02844
rs3818624	a	g	0.169	-0.0096	0.0044	0.02849
rs7798805	t	c	0.375	-0.0078	0.0035	0.02851
rs1557817	a	g	0.083	-0.0115	0.0053	0.02853
rs7763013	a	g	0.319	-0.0088	0.004	0.02857
rs3734637	t	g	0.394	0.0076	0.0035	0.02859
rs6909790	a	g	0.208	-0.0091	0.0042	0.02861
rs1078697	t	c	0.158	-0.0095	0.0043	0.02862
rs2182128	t	c	0.274	-0.0082	0.0038	0.02864
rs984778	t	c	0.372	0.008	0.0037	0.02869
rs6771972	a	g	0.31	0.0083	0.0038	0.02874
rs379221	a	g	0.137	-0.0102	0.0047	0.02875
rs137098	t	c	0.119	-0.0111	0.0051	0.02876
rs17705959	t	c	0.458	-0.0076	0.0035	0.02879
rs10721	a	g	0.208	0.0097	0.0044	0.02882
rs1557615	t	c	0.403	-0.0074	0.0034	0.02886
rs2951810	a	c	0.483	-0.0074	0.0034	0.02886
rs12114308	a	g	0.447	0.0074	0.0034	0.0289
rs7776264	a	g	0.274	-0.0084	0.0038	0.0289
rs3131638	a	g	0.269	-0.0089	0.0041	0.02891
rs11199591	a	g	0.199	-0.0099	0.0045	0.02892
rs3129012	a	g	0.188	0.0106	0.0049	0.02892
rs8106386	a	g	0.358	0.0077	0.0035	0.02892
rs3752493	t	g	0.354	-0.0084	0.0038	0.02893
rs2248289	t	c	0.208	-0.0092	0.0042	0.02895
rs17236586	a	c	0.414	0.0077	0.0035	0.02897
rs10958812	a	g	0.336	0.0079	0.0036	0.02898
rs1007573	a	g	0.075	-0.013	0.0059	0.02899
rs1525889	a	c	0.363	-0.0078	0.0036	0.02904
rs10840147	a	g	0.491	0.0075	0.0034	0.02906
rs7289031	a	c	0.308	-0.0111	0.0051	0.02911
rs2523986	t	c	0.146	0.011	0.005	0.02913
rs2535291	a	g	0.482	0.0074	0.0034	0.02913
rs4705815	t	g	0.459	0.0075	0.0035	0.02915
rs6906846	a	g	0.31	-0.0081	0.0037	0.02915
rs1405940	t	c	0.119	0.0109	0.005	0.02916
rs12871473	t	c	0.069	0.0149	0.0068	0.02918
rs11868477	t	c	0.195	-0.0106	0.0049	0.02919
rs12411435	t	c	0.15	0.0104	0.0048	0.02921
rs7610136	t	c	0.327	0.0081	0.0037	0.02924
rs11158686	a	g	0.088	0.0124	0.0057	0.02925
rs13014729	t	c	0.195	0.0094	0.0043	0.02931
rs2033083	t	c	0.496	0.0074	0.0034	0.02932
rs6430506	t	c	0.283	0.0082	0.0038	0.02933
rs1996408	a	g	0.292	-0.0082	0.0038	0.02935
rs2296742	a	g	0.482	-0.0074	0.0034	0.02935
rs3132390	a	g	0.088	-0.0132	0.006	0.02935
rs7187976	a	g	0.179	0.0101	0.0046	0.02935
rs9467782	a	g	0.473	-0.0075	0.0034	0.02938
rs2489556	a	g	0.394	0.0161	0.0074	0.02941
rs11218490	a	g	0.252	0.0086	0.0039	0.02944
rs806176	a	c	0.283	0.0137	0.0063	0.02947
rs3094228	t	c	0.142	-0.0104	0.0048	0.02951
rs322825	t	c	0.332	-0.0126	0.0058	0.0296
rs703537	a	g	0.33	-0.0077	0.0035	0.0296
rs3817188	t	c	0.296	-0.0081	0.0037	0.02961
rs277579	a	g	0.305	-0.0079	0.0036	0.02963
rs680960	a	g	0.221	0.0086	0.004	0.02964
rs2230683	t	c	0.084	-0.0128	0.0059	0.02967
rs12900827	t	c	0.058	0.026	0.0119	0.02972
rs928822	t	g	0.482	0.0076	0.0035	0.02973
rs10247980	t	c	0.341	-0.0137	0.0063	0.02975
rs10814192	a	g	0.293	0.0081	0.0037	0.02975
rs2839508	t	c	0.412	0.0076	0.0035	0.02977
rs12224154	t	c	0.336	0.0078	0.0036	0.02978
rs17013704	t	c	0.186	-0.0093	0.0043	0.02981
rs10750551	a	g	0.434	0.0075	0.0035	0.02986
rs2643208	t	c	0.35	-0.0077	0.0035	0.02987
rs2072721	a	g	0.265	-0.0089	0.0041	0.0299
rs2944584	a	g	0.458	-0.0144	0.0066	0.0299
rs3802426	a	g	0.344	-0.0076	0.0035	0.02994
rs8079717	a	g	0.482	0.0082	0.0038	0.02995
rs587118	t	c	0.487	0.0074	0.0034	0.02997
rs10770037	a	g	0.464	-0.0075	0.0034	0.02998
rs12936694	a	g	0.385	0.0075	0.0035	0.02999
rs7932336	a	g	0.15	-0.0103	0.0048	0.02999
rs6924102	a	g	0.442	-0.0076	0.0035	0.03003
rs6438086	a	g	0.301	0.0078	0.0036	0.03005
rs11663990	t	c	0.159	-0.0111	0.0051	0.03008
rs4680833	t	g	0.126	0.0115	0.0053	0.0301
rs685870	t	c	0.305	0.0082	0.0038	0.03011
rs925151	a	g	0.415	-0.0094	0.0043	0.03015
rs7130280	a	g	0.416	0.0075	0.0035	0.03016
rs9830429	a	g	0.424	0.0076	0.0035	0.03016
rs2269346	t	c	0.097	-0.0146	0.0067	0.03017
rs767763	a	g	0.407	0.0078	0.0036	0.03018
rs7772827	t	c	0.214	-0.0085	0.0039	0.03019
rs1264698	a	c	0.242	-0.009	0.0042	0.03028
rs9323692	a	g	0.104	0.0149	0.0069	0.03029
rs2077948	a	g	0.416	-0.0075	0.0035	0.03035
rs9262141	t	c	0.124	-0.0113	0.0052	0.03036
rs447167	t	c	0.235	0.0083	0.0039	0.03037
rs880133	a	g	0.358	-0.0076	0.0035	0.03039
rs2298222	a	g	0.304	-0.014	0.0064	0.03046
rs1423089	a	g	0.478	0.0076	0.0035	0.03048
rs2667774	a	g	0.425	-0.0075	0.0035	0.0305
rs2298749	t	c	0.238	-0.0085	0.0039	0.03056
rs2346115	t	c	0.226	-0.0101	0.0047	0.03057
rs12787745	a	c	0.31	0.008	0.0037	0.03059
rs7313839	a	g	0.407	-0.0076	0.0035	0.03062
rs7981577	t	c	0.375	0.0079	0.0036	0.03063
rs17496354	t	c	0.17	-0.01	0.0046	0.03073
rs6749402	t	g	0.301	-0.0079	0.0037	0.03074
rs6504604	t	g	0.212	0.0087	0.004	0.03076
rs1010169	a	g	0.327	0.0077	0.0036	0.03079
rs2877716	t	c	0.248	-0.0087	0.004	0.03084
rs3130557	t	c	0.115	0.0116	0.0054	0.03084
rs4290266	a	g	0.173	-0.011	0.0051	0.03085
rs4474806	a	g	0.491	-0.0084	0.0039	0.03087
rs2242500	a	g	0.324	-0.0077	0.0036	0.03092
rs831592	a	g	0.336	-0.0078	0.0036	0.03092
rs3803856	t	c	0.327	-0.0078	0.0036	0.03095
rs9295784	a	c	0.04	-0.0151	0.007	0.03095
rs879635	t	c	0.375	0.0073	0.0034	0.03098
rs952094	a	g	0.398	-0.0073	0.0034	0.03099
rs2517673	a	g	0.099	0.0119	0.0055	0.031
rs10793334	t	c	0.195	-0.0092	0.0043	0.03101
rs1123936	a	g	0.491	-0.0074	0.0034	0.03104
rs11998466	a	g	0.451	0.0073	0.0034	0.03107
rs6461461	a	g	0.28	0.0098	0.0045	0.03112
rs2071552	a	g	0.491	-0.0076	0.0035	0.03117
rs1643489	a	g	0.252	-0.0165	0.0077	0.03123
rs13014122	a	g	0.265	0.0082	0.0038	0.03128
rs12263592	a	g	0.146	0.0111	0.0052	0.03131
rs10001365	a	g	0.379	0.0124	0.0058	0.03133
rs2034475	t	g	0.257	-0.0078	0.0036	0.03133
rs863750	t	c	0.46	0.0076	0.0036	0.03139
rs10892563	t	c	0.367	-0.0075	0.0035	0.03141
rs4679909	t	c	0.317	-0.0077	0.0036	0.03144
rs4758272	a	g	0.257	0.0093	0.0043	0.03148
rs7533573	a	g	0.407	-0.0077	0.0036	0.03149
rs10771180	t	c	0.447	-0.0074	0.0034	0.0315
rs4656078	t	c	0.394	0.0073	0.0034	0.0316
rs10909968	a	c	0.348	0.009	0.0042	0.03161
rs3856036	a	c	0.237	-0.0088	0.0041	0.03161
rs10445830	t	c	0.239	-0.0086	0.004	0.03162
rs12946669	t	c	0.357	0.0077	0.0036	0.03164
rs1043441	t	c	0.292	0.0132	0.0062	0.03167
rs10774811	t	c	0.345	0.0078	0.0036	0.03167
rs4509126	a	g	0.133	0.0194	0.009	0.03167
rs4961271	t	c	0.199	-0.0095	0.0044	0.03167
rs2821060	t	c	0.344	-0.0091	0.0042	0.03172
rs737452	a	g	0.389	0.0073	0.0034	0.03174
rs11769388	t	c	0.09	0.0138	0.0064	0.03175
rs1880296	t	g	0.415	-0.0075	0.0035	0.03178
rs3765105	a	g	0.491	0.0074	0.0034	0.03184
rs546381	t	g	0.451	-0.0074	0.0034	0.03185
rs6533218	a	c	0.208	0.0087	0.004	0.03187
rs277606	t	c	0.31	0.0077	0.0036	0.03188
rs6467148	a	g	0.279	-0.0083	0.0039	0.03189
rs6860369	a	g	0.279	-0.0083	0.0039	0.0319
rs1899389	a	g	0.465	0.0073	0.0034	0.03192
rs910049	t	c	0.275	-0.0087	0.0041	0.03194
rs1448063	t	c	0.393	-0.0074	0.0035	0.03196
rs1669716	t	c	0.119	-0.016	0.0074	0.03197
rs1264551	a	g	0.217	-0.0089	0.0041	0.03203
rs3756193	t	c	0.388	-0.0086	0.004	0.03207
rs310762	t	c	0.398	-0.0126	0.0059	0.03211
rs2256594	a	g	0.124	0.011	0.0051	0.03212
rs2276454	a	g	0.389	0.0078	0.0036	0.03216
rs4074426	a	g	0.327	-0.0158	0.0074	0.03216
rs6939576	a	g	0.279	0.0082	0.0038	0.03216
rs1893261	a	g	0.354	0.0075	0.0035	0.03217
rs6894351	a	g	0.434	-0.0073	0.0034	0.03218
rs2571381	t	c	0.133	-0.0102	0.0048	0.03219
rs7827372	a	c	0.235	-0.0092	0.0043	0.03222
rs3129871	a	c	0.384	-0.0078	0.0036	0.03225
rs1233585	a	g	0.164	-0.0096	0.0045	0.03226
rs4434123	a	g	0.265	-0.0083	0.0039	0.03234
[truncated: 743 more rows]

## Sheet: c) MAGIC fGlucose
SNP	Effect Allele	Other Allele	MAF	Effect	Stderr	P-Value
rs3757840	t	g	0.491	0.041	0.0043	3.353e-21
rs174548	c	g	0.301	0.023	0.0039	5.313e-09
rs11708067	a	g	0.226	0.027	0.0047	8.724e-09
rs174583	t	c	0.35	-0.022	0.0039	1.173e-08
rs174577	a	c	0.345	-0.022	0.0039	1.428e-08
rs174550	t	c	0.367	0.021	0.0038	1.479e-08
rs174547	t	c	0.344	0.021	0.0038	1.719e-08
rs174535	t	c	0.341	0.021	0.0038	2.437e-08
rs1535	a	g	0.341	0.021	0.0039	2.454e-08
rs174576	a	c	0.345	-0.022	0.0039	2.482e-08
rs102275	t	c	0.351	0.021	0.0039	2.505e-08
rs174546	t	c	0.341	-0.021	0.0039	2.701e-08
rs6798189	a	g	0.248	-0.024	0.0045	1.207e-07
rs2877716	t	c	0.248	-0.023	0.0044	1.424e-07
rs10012946	t	c	0.317	-0.019	0.0038	4.17e-07
rs7586601	a	g	0.473	-0.019	0.0037	4.284e-07
rs10010131	a	g	0.323	-0.018	0.0037	9.367e-07
rs4416547	a	g	0.323	0.018	0.0037	9.455e-07
rs4458523	t	g	0.319	-0.018	0.0037	1.42e-06
rs4481292	t	c	0.33	0.018	0.0038	3.673e-06
rs174538	a	g	0.321	-0.018	0.0039	4.674e-06
rs10769158	t	c	0.469	-0.016	0.0036	1.139e-05
rs3821943	t	c	0.292	0.016	0.0037	1.269e-05
rs4148899	t	c	0.465	-0.016	0.0036	1.365e-05
rs457420	t	c	0.389	0.017	0.0039	1.651e-05
rs4689391	a	g	0.332	0.016	0.0038	1.777e-05
rs174450	t	g	0.447	0.016	0.0038	1.781e-05
rs1046314	a	g	0.336	0.016	0.0037	2.251e-05
rs734312	a	g	0.35	0.016	0.0037	2.56e-05
rs2293941	a	g	0.212	0.018	0.0045	3.443e-05
rs11619319	a	g	0.212	-0.018	0.0044	3.457e-05
rs4688982	t	c	0.336	0.016	0.0039	4.199e-05
rs10804976	t	g	0.371	0.015	0.0038	5.452e-05
rs896817	t	c	0.394	-0.015	0.0038	5.481e-05
rs1933488	a	g	0.403	-0.015	0.0037	5.489e-05
rs1000778	a	g	0.272	-0.017	0.0042	5.621e-05
rs2012019	t	c	0.418	-0.015	0.0036	6.592e-05
rs3855680	a	c	0.42	-0.015	0.0038	6.597e-05
rs6867040	t	c	0.298	-0.017	0.0041	6.746e-05
rs10248619	t	c	0.217	0.019	0.0048	7.014e-05
rs11886	t	g	0.312	0.016	0.0039	7.354e-05
rs108499	t	c	0.35	-0.015	0.0039	7.432e-05
rs2293576	a	g	0.347	-0.015	0.0039	8.629e-05
rs11563944	a	g	0.265	0.017	0.0043	9.306e-05
rs42659	a	g	0.491	-0.015	0.0037	9.575e-05
rs10226014	a	g	0.473	-0.014	0.0037	9.583e-05
rs12420703	t	c	0.469	-0.014	0.0036	9.71e-05
rs30523	a	g	0.129	-0.021	0.0053	9.938e-05
rs954750	t	c	0.233	0.019	0.0049	0.0001046
rs752854	t	c	0.27	0.015	0.004	0.0001072
rs4954603	a	g	0.128	0.023	0.006	0.0001089
rs2029298	t	c	0.327	-0.015	0.0039	0.0001111
rs7740777	a	c	0.393	-0.014	0.0036	0.0001185
rs2280737	t	c	0.416	-0.014	0.0037	0.000125
rs174449	a	g	0.367	0.015	0.0038	0.0001274
rs256875	a	g	0.128	-0.02	0.0052	0.0001338
rs13472	a	g	0.412	0.014	0.0037	0.0001427
rs12564800	a	c	0.434	0.014	0.0037	0.0001655
rs256871	a	g	0.129	-0.02	0.0053	0.0001728
rs30509	a	c	0.128	0.02	0.0053	0.0001778
rs1044744	a	g	0.332	-0.014	0.0038	0.0001808
rs42627	a	g	0.477	0.014	0.0037	0.0001815
rs30534	t	c	0.128	0.02	0.0053	0.0001926
rs7144088	a	c	0.42	0.014	0.0038	0.000201
rs30527	a	g	0.128	-0.019	0.0052	0.0002152
rs4705869	t	c	0.124	-0.021	0.0055	0.0002158
rs7602534	t	c	0.412	0.014	0.0038	0.0002238
rs4665969	t	c	0.425	-0.014	0.0037	0.0002297
rs1049817	a	g	0.425	-0.014	0.0038	0.0002336
rs9319282	a	c	0.258	0.016	0.0043	0.0002358
rs10205219	t	c	0.467	-0.014	0.0037	0.0002437
rs560048	t	c	0.5	-0.014	0.0038	0.0002483
rs1060525	a	g	0.416	-0.014	0.0037	0.0002575
rs1541044	t	c	0.114	0.019	0.0051	0.0002676
rs11607862	t	c	0.286	0.015	0.0042	0.0003095
rs4803	a	g	0.41	-0.014	0.0038	0.0003105
rs4766609	a	g	0.204	-0.018	0.0049	0.0003113
rs6115191	t	c	0.438	-0.013	0.0037	0.0003214
rs2387881	a	g	0.438	-0.013	0.0037	0.0003275
rs6050631	t	c	0.425	-0.013	0.0037	0.0003304
rs704795	a	g	0.412	0.013	0.0037	0.0003489
rs2237059	t	c	0.142	-0.017	0.0048	0.0003562
rs17621851	t	c	0.071	-0.022	0.0061	0.0003586
rs174455	a	g	0.358	0.014	0.0038	0.0003822
rs10001190	a	g	0.29	-0.014	0.0039	0.0004107
rs42664	a	g	0.487	-0.014	0.0039	0.0004159
rs1260342	t	g	0.416	0.013	0.0038	0.0004189
rs4663791	a	g	0.164	-0.018	0.0051	0.0004204
rs2258719	t	c	0.438	-0.013	0.0037	0.0004229
rs431579	t	c	0.438	0.013	0.0037	0.0004355
rs6965126	t	c	0.239	0.016	0.0045	0.0004486
rs7284306	t	c	0.345	0.014	0.0039	0.0004586
rs4663796	a	g	0.117	-0.019	0.0055	0.0004817
rs1260320	a	g	0.407	0.013	0.0037	0.0004833
rs6557097	a	c	0.371	0.015	0.0042	0.0005068
rs11229194	a	g	0.23	-0.014	0.004	0.0005082
rs7299315	a	c	0.375	0.021	0.006	0.000537
rs11761839	t	c	0.314	-0.015	0.0042	0.0005399
rs3900945	t	c	0.323	-0.013	0.0038	0.0005426
rs4671729	a	c	0.093	-0.02	0.0058	0.0005463
rs2293571	a	g	0.403	0.013	0.0037	0.0005514
rs2307129	t	c	0.12	-0.017	0.0049	0.0005537
rs10496744	a	g	0.164	-0.018	0.0051	0.0005659
rs2073061	a	g	0.496	-0.013	0.0039	0.0005738
rs7116432	a	g	0.324	-0.013	0.0039	0.0005753
rs940898	t	c	0.35	0.013	0.0039	0.000577
rs11079016	a	g	0.17	0.017	0.005	0.0005799
rs2276454	a	g	0.389	0.014	0.004	0.0005872
rs4277129	t	c	0.211	0.014	0.004	0.0005894
rs3753494	t	c	0.106	-0.017	0.0051	0.0006316
rs6050632	a	g	0.442	0.013	0.0037	0.000637
rs42608	a	g	0.241	-0.015	0.0044	0.0006404
rs2051959	t	g	0.239	-0.015	0.0045	0.0006494
rs11172139	a	c	0.456	-0.013	0.0038	0.0006522
rs10240790	a	g	0.31	-0.014	0.0042	0.0006635
rs4078216	a	g	0.235	-0.025	0.0075	0.0006741
rs2243270	a	g	0.142	0.017	0.0049	0.0006828
rs11684134	a	g	0.447	-0.013	0.0039	0.0006935
rs1029365	a	g	0.237	0.015	0.0045	0.0007244
rs13072818	t	c	0.092	-0.021	0.0061	0.000725
rs7103581	t	g	0.305	-0.013	0.0039	0.0007263
rs2288958	a	c	0.482	-0.013	0.0038	0.0007433
rs10838660	a	g	0.305	-0.013	0.0039	0.0007561
rs11039074	t	c	0.231	-0.013	0.0039	0.0007604
rs10954652	t	g	0.314	-0.014	0.0042	0.0007972
rs7946709	t	g	0.305	-0.013	0.0039	0.0008088
rs12292911	a	g	0.389	-0.013	0.0038	0.0008147
rs2675124	a	g	0.168	-0.016	0.0047	0.0008178
rs1098782	a	g	0.473	0.012	0.0037	0.0008214
rs11039119	a	g	0.323	0.013	0.0039	0.0008237
rs16889293	t	c	0.265	-0.038	0.011	0.0008323
rs4663795	a	g	0.119	0.019	0.0056	0.0008371
rs11615336	a	c	0.208	0.016	0.0049	0.0008452
rs1045582	t	g	0.204	0.016	0.0049	0.000851
rs9505351	t	g	0.277	0.014	0.0042	0.0008605
rs11172156	t	c	0.496	0.013	0.0038	0.0008744
rs6083828	t	c	0.442	-0.012	0.0037	0.0008839
rs6574178	a	g	0.487	-0.013	0.0038	0.000884
rs7486863	a	g	0.496	0.013	0.0039	0.000891
rs4075325	t	c	0.482	-0.013	0.0038	0.0008991
rs1124649	a	g	0.314	0.014	0.0041	0.0009175
rs2227890	a	g	0.438	0.02	0.0061	0.0009208
rs42663	t	g	0.239	-0.015	0.0046	0.0009235
rs17863999	a	g	0.221	-0.015	0.0047	0.0009444
rs1060573	a	g	0.305	0.013	0.0039	0.0009458
rs225710	t	c	0.496	-0.012	0.0036	0.0009728
rs7135142	a	g	0.478	-0.013	0.0038	0.0009755
rs2108349	a	g	0.288	-0.013	0.0039	0.000976
rs6943153	t	c	0.279	0.013	0.0039	0.0009837
rs7551142	t	g	0.071	-0.02	0.006	0.0009912
rs9784675	a	g	0.146	0.016	0.0049	0.001001
rs2277324	a	g	0.358	0.013	0.0039	0.001003
rs747650	t	c	0.305	0.013	0.0039	0.001003
rs11681351	a	g	0.42	0.012	0.0037	0.001028
rs1748333	t	c	0.292	-0.013	0.0041	0.001032
rs225686	a	g	0.442	-0.012	0.0036	0.001033
rs9288258	t	c	0.025	0.035	0.011	0.001063
rs2302706	a	g	0.208	-0.016	0.0049	0.001109
rs162907	a	g	0.31	0.013	0.0039	0.001111
rs1046317	t	c	0.252	-0.013	0.004	0.001114
rs2287218	t	c	0.199	0.016	0.0049	0.001114
rs17717875	a	g	0.084	0.025	0.0078	0.001136
rs7519293	a	g	0.071	0.02	0.006	0.001138
rs2863973	a	c	0.127	0.016	0.0048	0.001148
rs1830762	t	c	0.397	0.013	0.0041	0.001155
rs4980994	a	g	0.478	-0.012	0.0037	0.001165
rs869358	a	g	0.473	-0.012	0.0036	0.001183
rs1477117	a	g	0.212	0.016	0.0049	0.001189
rs1045263	a	g	0.204	-0.016	0.0049	0.001194
rs6076347	a	g	0.496	0.012	0.0037	0.001232
rs4351475	t	c	0.425	0.012	0.0037	0.001265
rs4814518	a	g	0.475	0.012	0.0037	0.001332
rs1026882	t	c	0.42	-0.012	0.0037	0.001337
rs8045821	a	g	0.168	-0.017	0.0051	0.001344
rs2817056	a	c	0.478	-0.012	0.0037	0.001353
rs14863	t	c	0.223	0.016	0.005	0.001354
rs2766565	a	g	0.478	-0.012	0.0037	0.001354
rs2243268	a	c	0.137	0.016	0.005	0.001383
rs1346719	t	c	0.084	0.02	0.0061	0.001386
rs2243266	a	g	0.158	-0.016	0.005	0.001409
rs2304681	a	g	0.388	0.012	0.0038	0.001434
rs6115218	a	g	0.274	0.021	0.0067	0.001435
rs1939900	t	c	0.076	0.023	0.0072	0.001443
rs1130694	a	g	0.433	-0.02	0.0062	0.001447
rs4423675	a	g	0.473	-0.012	0.0037	0.001447
rs1144539	a	c	0.352	-0.013	0.0039	0.001451
rs7107929	a	g	0.381	0.015	0.0047	0.001452
rs225671	a	g	0.496	-0.011	0.0036	0.001456
rs7606889	a	c	0.027	0.035	0.011	0.001457
rs7924535	a	g	0.5	0.012	0.0037	0.001464
rs6546503	t	g	0.385	-0.012	0.0037	0.001484
rs9897348	a	c	0.358	0.014	0.0043	0.001488
rs2243290	a	c	0.138	-0.016	0.0051	0.001491
rs1285841	t	c	0.42	0.012	0.0037	0.001579
rs8109951	t	c	0.363	0.012	0.0038	0.001594
rs6107027	a	g	0.473	0.011	0.0036	0.00161
rs1874929	t	c	0.305	-0.012	0.0038	0.001624
rs2916	a	g	0.438	-0.012	0.0038	0.001626
rs9383848	a	g	0.496	0.012	0.0039	0.00165
rs3798130	t	c	0.142	-0.016	0.0049	0.001656
rs2979202	t	c	0.442	-0.012	0.0037	0.001674
rs2387653	t	c	0.332	-0.012	0.0039	0.001724
rs1820167	t	c	0.42	-0.012	0.0038	0.001734
rs3763700	t	c	0.416	-0.012	0.0038	0.001756
rs5017686	a	g	0.376	0.011	0.0037	0.001756
rs682181	t	g	0.358	0.012	0.004	0.001765
rs1939988	t	c	0.496	0.011	0.0036	0.001769
rs1009567	t	c	0.496	0.011	0.0036	0.00178
rs11126836	t	c	0.385	-0.012	0.0037	0.001788
rs1866654	t	c	0.385	0.012	0.0037	0.001806
rs10751157	a	c	0.367	0.015	0.0048	0.001815
rs1053609	t	g	0.367	-0.012	0.0037	0.001836
rs7419565	t	c	0.358	-0.013	0.004	0.001848
rs12186803	a	g	0.138	-0.015	0.0049	0.001857
rs10175692	t	g	0.376	0.011	0.0037	0.001863
rs1007602	t	c	0.319	-0.012	0.0038	0.001865
rs7577689	a	g	0.347	-0.012	0.0037	0.001879
rs1408529	a	g	0.288	-0.012	0.0039	0.001892
rs7767008	t	g	0.243	-0.013	0.0042	0.001899
rs11674689	t	c	0.438	-0.012	0.0039	0.00191
rs1047171	t	c	0.438	0.019	0.0061	0.001913
rs10198499	t	c	0.357	-0.013	0.0041	0.001931
rs4880503	a	c	0.292	0.013	0.0042	0.001933
rs3820546	a	g	0.465	0.013	0.004	0.001961
rs12535424	a	g	0.084	-0.023	0.0076	0.00198
rs2936428	t	c	0.317	0.012	0.0038	0.001996
rs1677722	t	c	0.333	0.012	0.0039	0.002014
rs2243250	t	c	0.137	-0.029	0.0094	0.002021
rs2856	t	c	0.441	0.019	0.0061	0.002028
rs11598494	t	c	0.367	-0.012	0.0039	0.002032
rs11770855	t	c	0.296	0.013	0.0041	0.002041
rs687672	t	c	0.221	0.025	0.0081	0.002068
rs3931642	a	c	0.252	-0.014	0.0046	0.002105
rs12285167	a	c	0.261	-0.015	0.0047	0.002162
rs12463359	t	g	0.406	-0.012	0.0038	0.002178
rs2377609	a	c	0.434	0.011	0.0037	0.002231
rs8011530	t	c	0.27	0.012	0.004	0.002261
rs17032103	t	c	0.094	0.018	0.0058	0.002262
rs656980	a	g	0.217	0.025	0.0081	0.0023
rs6050626	t	c	0.432	0.019	0.0061	0.002371
rs13117476	t	c	0.487	0.011	0.0036	0.002437
rs408307	t	c	0.283	0.012	0.0041	0.002447
rs8025474	t	c	0.27	0.012	0.004	0.002457
rs4939173	a	g	0.199	-0.012	0.0041	0.002487
rs8007552	a	g	0.491	-0.011	0.0038	0.002533
rs6435707	t	g	0.4	0.011	0.0037	0.002542
rs10781496	a	g	0.491	0.013	0.0045	0.002551
rs8106375	a	g	0.086	-0.027	0.0091	0.002561
rs10181051	t	c	0.403	-0.015	0.0048	0.002568
rs12075148	a	c	0.085	0.018	0.0058	0.00258
rs150656	t	c	0.465	0.012	0.0039	0.002605
rs2501540	t	c	0.28	-0.012	0.004	0.002634
rs6488330	t	c	0.415	0.018	0.0061	0.002638
rs2514202	a	g	0.241	0.012	0.0039	0.002646
rs11717619	a	c	0.084	0.019	0.0063	0.002661
rs11710394	a	g	0.084	0.019	0.0063	0.002684
rs11638663	a	g	0.093	-0.021	0.0071	0.00271
rs720682	t	c	0.235	0.012	0.0041	0.002722
rs9643184	a	g	0.186	-0.017	0.0056	0.002732
rs10902222	t	g	0.354	0.013	0.0044	0.002735
rs6488868	a	g	0.314	0.012	0.0041	0.002753
rs2252096	t	c	0.296	-0.012	0.004	0.002756
rs17412275	a	g	0.265	-0.014	0.0046	0.002759
rs6500437	t	c	0.372	0.012	0.0041	0.002761
rs11625669	a	g	0.467	-0.011	0.0037	0.002778
rs2431776	t	g	0.358	-0.012	0.0039	0.002869
rs10139287	a	c	0.376	-0.011	0.0038	0.002874
rs225657	a	c	0.442	-0.011	0.0036	0.002878
rs7200676	t	c	0.226	0.023	0.0077	0.002882
rs2001595	t	c	0.274	-0.012	0.0041	0.002889
rs7102031	t	c	0.254	-0.012	0.0041	0.002965
rs11145930	t	c	0.358	-0.012	0.004	0.003
rs1050045	t	c	0.398	-0.011	0.0037	0.003022
rs4734295	a	g	0.487	0.011	0.0038	0.003044
rs6062689	a	g	0.327	0.013	0.0045	0.003062
rs4489379	t	c	0.385	0.013	0.0043	0.003069
rs13431857	t	c	0.04	-0.032	0.011	0.00314
rs7453	t	c	0.456	0.011	0.0037	0.003159
rs4150052	a	g	0.071	-0.021	0.007	0.003173
rs1109559	a	g	0.354	-0.011	0.0039	0.003224
rs2073818	a	c	0.283	0.012	0.0042	0.003256
rs1983890	t	c	0.407	0.011	0.0038	0.003266
rs12129479	t	c	0.119	-0.018	0.006	0.003284
rs17376207	t	c	0.124	0.017	0.0058	0.003303
rs826278	a	g	0.321	-0.012	0.004	0.003329
rs2820590	t	c	0.296	-0.012	0.0042	0.003377
rs7656697	t	c	0.478	-0.011	0.0037	0.003433
rs652243	a	g	0.083	-0.021	0.0071	0.003445
rs2436631	a	g	0.025	0.026	0.0088	0.003453
rs1534664	a	g	0.416	0.011	0.0039	0.003494
rs250223	a	c	0.174	-0.013	0.0046	0.003502
rs921135	a	g	0.252	0.011	0.0039	0.003529
rs7845219	t	c	0.438	0.011	0.0036	0.003531
rs11644047	a	g	0.367	-0.012	0.0042	0.003534
rs3812560	t	c	0.5	0.012	0.0041	0.003553
rs11253082	t	c	0.102	-0.019	0.0064	0.003571
rs4150084	a	g	0.08	-0.021	0.007	0.003585
rs12668118	a	g	0.252	-0.013	0.0044	0.003586
rs4529013	a	g	0.385	0.011	0.0039	0.003621
rs2535238	a	c	0.246	0.013	0.0046	0.003657
rs1869793	t	c	0.027	-0.031	0.011	0.003671
rs7701011	a	g	0.133	-0.017	0.0057	0.003672
rs923828	a	g	0.379	0.011	0.0038	0.003693
rs9853279	a	g	0.442	0.011	0.0037	0.003702
rs6696840	t	c	0.465	-0.011	0.0037	0.003718
rs10774117	a	c	0.261	0.011	0.0038	0.003722
rs3743980	t	g	0.279	-0.021	0.0074	0.003723
rs10168416	c	g	0.267	0.011	0.0038	0.003736
rs10044139	t	c	0.129	0.017	0.0057	0.003748
rs2576225	t	c	0.336	-0.011	0.0039	0.003773
rs12151791	t	c	0.301	-0.011	0.0039	0.003792
rs2737026	a	g	0.196	-0.013	0.0043	0.003848
rs4993292	t	g	0.027	0.029	0.01	0.003868
rs9849010	a	g	0.319	-0.011	0.0037	0.003877
rs1861436	a	g	0.035	0.026	0.0091	0.003952
rs7603285	a	g	0.117	-0.017	0.0058	0.003955
rs6427922	a	g	0.188	0.013	0.0044	0.003956
rs6532149	a	c	0.496	0.011	0.0037	0.003956
rs4238833	t	g	0.363	-0.012	0.0042	0.003963
rs261949	a	g	0.177	-0.015	0.0054	0.004009
rs6699129	a	g	0.434	-0.011	0.0037	0.00401
rs2515226	a	g	0.349	0.011	0.0037	0.004114
rs10772397	t	c	0.388	-0.018	0.0062	0.004127
rs10512916	a	g	0.142	0.014	0.005	0.00413
rs2070959	a	g	0.314	0.011	0.0039	0.004163
rs2966704	a	g	0.314	-0.011	0.0039	0.004173
rs13163610	a	c	0.124	0.017	0.0059	0.004196
rs2976871	a	c	0.345	0.012	0.0041	0.004209
rs10887040	a	g	0.367	-0.011	0.0038	0.004216
rs11950646	a	g	0.354	-0.011	0.0038	0.004216
rs10476526	a	g	0.15	-0.016	0.0057	0.004226
rs2570407	a	c	0.283	0.012	0.0043	0.004249
rs2835024	t	g	0.168	0.014	0.0049	0.004252
rs2966715	a	g	0.27	-0.011	0.0039	0.004284
rs7508679	t	c	0.397	0.011	0.0037	0.004324
rs2295882	t	c	0.257	0.013	0.0044	0.004405
rs12698021	t	c	0.103	-0.022	0.0079	0.004419
rs726407	a	g	0.433	0.012	0.0042	0.004464
rs3812570	a	c	0.491	0.012	0.0041	0.00448
rs29218	a	g	0.208	-0.014	0.0049	0.004523
rs11634290	a	g	0.429	-0.011	0.0038	0.004524
rs4713671	t	c	0.45	0.01	0.0036	0.004539
rs753112	a	g	0.231	0.016	0.0057	0.004562
rs12596553	t	g	0.199	-0.013	0.0047	0.004583
rs11202121	a	g	0.201	-0.013	0.0048	0.004607
rs11172300	t	c	0.389	0.011	0.0038	0.004613
rs3106189	t	c	0.469	-0.011	0.0038	0.004629
rs10041417	t	c	0.128	-0.013	0.0048	0.00466
rs3130266	a	g	0.467	-0.011	0.0038	0.004674
rs12039790	t	c	0.35	0.012	0.0041	0.004683
rs6745602	a	c	0.19	-0.014	0.0048	0.004688
rs10003940	t	c	0.482	-0.01	0.0037	0.004692
rs1990478	a	g	0.491	-0.011	0.0038	0.00472
rs481145	t	c	0.442	0.011	0.0037	0.004757
rs3108582	a	g	0.442	0.01	0.0037	0.004785
rs1680083	a	g	0.358	0.011	0.0038	0.0048
rs10920260	t	g	0.186	-0.012	0.0044	0.004825
rs2747421	c	g	0.275	0.013	0.0046	0.00484
rs3130270	a	g	0.478	0.01	0.0037	0.004874
rs7945558	a	g	0.212	-0.021	0.0073	0.004877
rs9324717	a	g	0.122	0.014	0.005	0.004884
rs10063949	t	c	0.362	-0.011	0.0039	0.004898
rs6816309	t	c	0.372	-0.011	0.0041	0.004926
rs4427989	a	g	0.261	-0.012	0.0044	0.005006
rs1131375	t	c	0.4	0.011	0.0038	0.005008
rs9864995	t	c	0.376	-0.011	0.0038	0.005031
rs1673087	a	g	0.372	-0.011	0.0039	0.005046
rs6439170	t	c	0.442	0.011	0.0037	0.005059
rs4236486	t	c	0.385	-0.013	0.0047	0.005063
rs375984	t	c	0.243	0.013	0.0046	0.005068
rs7230298	a	g	0.5	-0.01	0.0036	0.005068
rs9694100	a	g	0.425	0.012	0.0044	0.005072
rs11632887	a	g	0.093	0.019	0.0069	0.005132
rs916570	a	g	0.248	-0.012	0.0044	0.005141
rs9816879	a	c	0.248	0.01	0.0037	0.005196
rs748319	t	c	0.174	0.015	0.0052	0.005217
rs2855022	a	g	0.385	0.011	0.0039	0.005259
rs6457738	t	c	0.42	0.011	0.0039	0.005279
rs6485702	t	c	0.292	0.011	0.0039	0.005289
rs2279596	a	g	0.362	-0.018	0.0065	0.005318
rs10508476	t	c	0.2	-0.013	0.0046	0.005329
rs3819177	t	c	0.496	0.01	0.0037	0.00536
rs628265	a	g	0.469	0.011	0.0041	0.005377
rs1883415	a	c	0.345	0.011	0.0039	0.005389
rs9630429	a	g	0.438	-0.017	0.0061	0.005404
rs6899857	t	c	0.268	-0.011	0.0038	0.005405
rs13020894	t	c	0.053	0.026	0.0095	0.005407
rs2070649	a	g	0.31	0.011	0.0041	0.00544
rs4720078	a	g	0.221	-0.013	0.0045	0.005488
rs17064865	t	c	0.106	-0.018	0.0064	0.005503
rs4747887	t	c	0.478	-0.01	0.0037	0.005509
rs2222959	t	c	0.17	0.014	0.0049	0.005513
rs586199	a	g	0.442	-0.011	0.0038	0.00552
rs10409280	t	c	0.292	0.012	0.0044	0.005528
rs1079558	a	g	0.376	-0.012	0.0044	0.005575
rs6758995	t	c	0.235	-0.012	0.0045	0.00564
rs387642	t	c	0.237	0.013	0.0046	0.005646
rs1793949	a	g	0.407	0.011	0.0038	0.005652
rs7382714	t	c	0.27	-0.011	0.0038	0.005655
rs6912414	a	g	0.27	0.011	0.0038	0.005712
rs9468459	a	g	0.04	0.021	0.0076	0.005735
rs2835014	t	c	0.173	-0.014	0.005	0.005778
rs10013211	t	g	0.487	0.01	0.0036	0.005798
rs7381376	c	g	0.267	-0.011	0.0038	0.00587
rs225665	a	c	0.429	-0.01	0.0037	0.005892
rs4735337	t	c	0.425	0.01	0.0037	0.005898
rs478104	a	g	0.093	0.015	0.0056	0.005999
rs4693212	t	c	0.323	0.011	0.0041	0.006004
rs929596	a	g	0.27	0.011	0.0042	0.006034
rs13161885	a	c	0.133	0.016	0.0058	0.006039
rs12893469	a	g	0.441	0.01	0.0037	0.006041
rs581849	t	c	0.482	-0.011	0.0039	0.006088
rs17742611	a	g	0.487	0.01	0.0037	0.006147
rs12270054	t	c	0.261	0.019	0.0071	0.006265
rs11974761	a	g	0.458	0.011	0.0038	0.006283
rs6485690	a	g	0.295	0.011	0.0039	0.006295
rs4245555	t	c	0.376	0.01	0.0037	0.006354
rs7382649	t	c	0.27	0.011	0.0038	0.006425
rs4919741	a	g	0.305	-0.01	0.0038	0.006436
rs12186184	t	c	0.425	0.011	0.0038	0.006462
rs7943062	a	g	0.199	-0.013	0.0048	0.006489
rs4487900	a	g	0.438	0.01	0.0038	0.006516
rs1829989	a	c	0.482	-0.01	0.0038	0.006525
rs3130100	t	c	0.487	0.01	0.0038	0.006546
rs16951723	t	c	0.292	-0.011	0.004	0.006554
rs10846489	a	g	0.363	-0.011	0.0039	0.00657
rs250244	a	g	0.233	-0.012	0.0044	0.006586
rs2777860	a	g	0.46	0.01	0.0037	0.006621
rs2387977	t	c	0.482	0.0098	0.0036	0.006669
rs12219630	t	c	0.29	0.011	0.0041	0.00667
rs10152450	t	g	0.292	-0.011	0.004	0.006683
rs308328	t	c	0.381	-0.011	0.004	0.006723
rs9521520	a	g	0.305	-0.011	0.0041	0.00673
rs9468464	t	c	0.044	-0.021	0.0079	0.006736
rs4699881	t	c	0.448	-0.011	0.004	0.00674
rs7843825	t	c	0.319	0.011	0.0041	0.006759
rs4499602	a	g	0.19	-0.012	0.0045	0.006793
rs2040387	t	c	0.142	0.013	0.0049	0.006818
rs17084869	a	g	0.111	0.016	0.0059	0.006826
rs6585775	a	c	0.372	0.011	0.0039	0.006884
rs12335010	t	c	0.283	-0.011	0.0042	0.006887
rs17170516	a	g	0.217	-0.012	0.0046	0.006898
rs2275767	t	c	0.323	-0.011	0.004	0.006906
rs7713100	a	g	0.144	0.014	0.0051	0.006907
rs1034565	t	c	0.25	0.012	0.0046	0.006933
rs12119	t	c	0.478	-0.01	0.0037	0.00696
rs736374	a	g	0.332	0.01	0.0039	0.006971
rs13010027	a	g	0.15	0.014	0.0052	0.006976
rs10496444	a	g	0.327	-0.011	0.004	0.007017
rs7259197	a	g	0.412	0.011	0.0041	0.007094
rs7328292	t	c	0.195	-0.012	0.0045	0.007139
rs809125	a	g	0.219	0.011	0.0043	0.007172
rs2238655	t	c	0.372	-0.01	0.0038	0.007185
rs9479495	t	c	0.341	-0.011	0.0042	0.007192
rs10883887	a	g	0.42	0.01	0.0038	0.007215
rs2088102	t	c	0.436	-0.012	0.0046	0.007224
rs4773106	a	g	0.274	-0.013	0.0047	0.007224
rs3742969	a	g	0.093	0.015	0.0055	0.007251
rs2739454	a	g	0.341	-0.011	0.004	0.007267
rs8009761	a	g	0.482	-0.011	0.0039	0.0073
rs9851496	t	c	0.19	-0.012	0.0046	0.007301
rs10477008	a	c	0.102	0.015	0.0055	0.007304
rs11130213	t	c	0.257	-0.01	0.0039	0.00731
rs6873939	t	c	0.071	-0.021	0.0079	0.007351
rs2789577	a	g	0.342	0.01	0.0038	0.007358
rs11166382	a	c	0.168	0.012	0.0045	0.00736
rs480933	a	g	0.239	-0.011	0.0042	0.00736
rs544446	t	c	0.239	0.011	0.0042	0.007389
rs2378865	a	g	0.425	-0.01	0.0038	0.007392
rs9276734	a	g	0.274	0.01	0.0039	0.007398
rs209153	t	c	0.473	0.016	0.0061	0.007423
rs2071639	a	c	0.093	-0.019	0.007	0.007493
rs16853820	t	c	0.133	-0.016	0.0059	0.007538
rs4888383	t	c	0.467	-0.0098	0.0037	0.007566
rs2238658	a	g	0.438	-0.011	0.004	0.007567
rs11580908	t	c	0.173	0.012	0.0046	0.007579
rs2306674	a	g	0.049	0.025	0.0092	0.007582
rs6452972	a	c	0.062	-0.021	0.0081	0.007594
rs13389867	a	g	0.243	-0.011	0.0041	0.00766
rs7606475	t	c	0.145	0.014	0.0052	0.007663
rs2747457	t	g	0.257	-0.012	0.0045	0.007694
rs3117324	t	g	0.433	-0.01	0.0037	0.007695
rs11947775	t	c	0.394	-0.01	0.0039	0.007719
rs16945686	t	c	0.049	-0.024	0.0092	0.007725
rs526450	t	c	0.093	0.015	0.0056	0.007736
rs10873409	a	g	0.429	0.0097	0.0036	0.00776
rs209148	a	g	0.473	-0.016	0.0061	0.00776
rs4728147	t	c	0.465	0.0097	0.0037	0.007787
rs1549525	a	g	0.093	0.015	0.0055	0.007841
rs6991067	a	g	0.496	0.0097	0.0036	0.007859
rs2295756	t	c	0.354	-0.01	0.0039	0.007865
rs10781542	a	g	0.5	0.0099	0.0037	0.007886
rs7251415	a	g	0.142	-0.014	0.0051	0.007891
rs194525	t	g	0.168	0.014	0.0052	0.007912
rs12437182	a	g	0.424	-0.0097	0.0036	0.007917
rs3787186	t	c	0.363	-0.01	0.0039	0.007922
rs1024446	a	g	0.438	0.01	0.0039	0.007963
rs10135595	t	g	0.433	0.0096	0.0036	0.007969
rs2280024	a	g	0.434	-0.0099	0.0037	0.008038
rs10444850	a	g	0.288	0.011	0.004	0.008041
rs9858542	a	g	0.257	-0.01	0.0039	0.008058
rs4947350	t	c	0.192	-0.012	0.0047	0.008063
rs3115378	t	c	0.336	-0.0099	0.0037	0.008081
rs3809878	t	c	0.179	0.013	0.0047	0.008099
rs12269644	t	c	0.276	0.011	0.0041	0.008126
rs10971234	a	g	0.062	-0.025	0.0096	0.008152
rs2835006	a	g	0.173	-0.013	0.005	0.008162
rs3974323	a	g	0.221	0.011	0.0041	0.00817
rs7118536	t	c	0.217	-0.011	0.004	0.008172
rs11709525	t	c	0.257	-0.01	0.0039	0.0082
rs6583813	t	c	0.277	-0.01	0.0038	0.008202
rs1424752	a	c	0.239	0.011	0.0042	0.008234
rs10849891	t	g	0.394	-0.01	0.0038	0.00824
rs8006817	a	g	0.429	0.0096	0.0036	0.00825
rs8017888	t	c	0.42	-0.0098	0.0037	0.008346
rs6583826	a	g	0.473	-0.0097	0.0037	0.008368
rs7556816	t	c	0.366	0.017	0.0063	0.008397
rs456261	a	g	0.491	-0.01	0.0039	0.00843
rs2393581	a	g	0.267	0.011	0.0043	0.008513
rs5759636	t	c	0.133	-0.012	0.0046	0.008536
rs8081687	t	c	0.323	-0.013	0.005	0.008543
rs7189887	t	c	0.11	-0.014	0.0054	0.008574
rs9258122	a	g	0.283	0.013	0.0049	0.008589
rs4756007	t	g	0.081	0.021	0.0079	0.008598
rs2393582	t	g	0.277	-0.011	0.0043	0.008629
rs4765757	t	c	0.15	0.022	0.0082	0.008629
rs9276726	t	c	0.27	-0.01	0.0039	0.008668
rs4734174	a	g	0.412	0.01	0.0039	0.008735
rs10514393	t	c	0.467	-0.0096	0.0036	0.008747
rs6664278	a	g	0.329	0.017	0.0063	0.008806
rs12982931	t	c	0.167	-0.013	0.0051	0.008823
rs6831368	a	g	0.345	-0.01	0.0039	0.008854
rs2041975	t	c	0.451	0.0095	0.0036	0.008855
rs2483704	a	g	0.451	-0.0097	0.0037	0.008857
rs3116846	t	c	0.487	-0.016	0.006	0.008905
rs1879379	a	g	0.381	-0.01	0.0039	0.008927
rs3756821	t	c	0.385	-0.017	0.0064	0.008936
rs9573531	a	c	0.217	-0.012	0.0047	0.008981
rs3731828	t	c	0.317	-0.011	0.0041	0.008991
rs2717	a	g	0.492	0.0095	0.0036	0.008993
rs2070852	c	g	0.257	-0.01	0.004	0.009016
rs6545222	a	g	0.239	-0.011	0.0043	0.009018
rs7775073	a	g	0.362	0.01	0.0039	0.009031
rs2339853	t	c	0.261	-0.011	0.0041	0.009036
rs4874159	t	c	0.204	-0.013	0.0052	0.009048
rs2282314	a	g	0.336	-0.011	0.0043	0.009067
rs1116221	t	c	0.239	0.011	0.0043	0.009076
rs3811697	t	c	0.274	-0.01	0.0039	0.009115
rs10929989	a	g	0.482	0.0098	0.0037	0.009135
rs3129073	a	g	0.204	-0.013	0.0049	0.009159
rs17863787	t	g	0.304	0.01	0.004	0.009165
rs10928399	t	c	0.199	0.013	0.0048	0.009212
rs9923145	a	g	0.451	-0.0094	0.0036	0.009213
rs3129793	a	g	0.473	0.016	0.0061	0.009223
rs2688228	t	c	0.403	0.0097	0.0037	0.009237
rs8059478	t	c	0.345	0.011	0.004	0.009237
rs10876377	t	c	0.42	0.0096	0.0037	0.009286
rs13408761	a	g	0.075	-0.016	0.0061	0.009286
rs622614	t	c	0.221	0.013	0.0048	0.009302
rs1016607	t	c	0.425	-0.0098	0.0038	0.009341
rs2576212	t	c	0.365	-0.0099	0.0038	0.009389
rs11878100	a	g	0.388	0.0098	0.0038	0.00944
rs6674176	a	g	0.168	0.013	0.0048	0.009483
rs12023438	a	g	0.265	0.011	0.0042	0.00949
rs9468487	a	g	0.044	-0.02	0.0078	0.009579
rs473429	t	c	0.447	-0.0094	0.0036	0.009585
rs11762634	a	g	0.325	-0.011	0.0043	0.009587
rs2251844	t	c	0.071	0.016	0.0063	0.009629
rs1446669	t	c	0.327	0.01	0.004	0.009682
rs965374	t	g	0.408	0.01	0.0039	0.009696
rs8128397	t	c	0.173	0.013	0.005	0.009697
rs17455697	a	g	0.429	0.0095	0.0037	0.009732
rs10487628	a	g	0.124	0.014	0.0055	0.009735
rs2258022	t	g	0.35	-0.011	0.0043	0.009764
rs4835726	t	c	0.383	0.0099	0.0038	0.009767
rs9920164	t	c	0.049	-0.023	0.009	0.009832
rs4760685	a	g	0.456	-0.0095	0.0037	0.009837
rs11662721	t	c	0.177	0.012	0.0046	0.009883
rs7961855	t	c	0.483	0.0095	0.0037	0.00989
rs3742971	t	c	0.093	-0.014	0.0055	0.009902
rs9894913	a	g	0.252	-0.011	0.0043	0.009964
rs10781507	a	g	0.477	0.011	0.0041	0.009976
rs11715915	t	c	0.274	-0.01	0.004	0.009976
rs7937415	a	g	0.286	-0.018	0.007	0.009992
rs194527	t	c	0.168	-0.013	0.0052	0.01006
rs4625	a	g	0.274	0.01	0.0039	0.01012
rs9927363	a	g	0.217	-0.016	0.0064	0.01012
rs3117301	t	c	0.27	0.011	0.0045	0.01021
rs194522	t	c	0.168	-0.013	0.0052	0.01023
rs7695691	a	g	0.455	0.0094	0.0036	0.01024
rs2514841	t	c	0.451	-0.0098	0.0038	0.01025
rs2296742	a	g	0.482	-0.0095	0.0037	0.01026
rs6995315	a	g	0.069	-0.015	0.0057	0.01027
rs10502435	t	c	0.175	0.012	0.0045	0.01029
rs948577	t	c	0.288	-0.018	0.007	0.01031
rs2245888	t	c	0.271	-0.011	0.0041	0.01033
rs2298605	t	c	0.496	0.0095	0.0037	0.01033
rs6876589	t	c	0.327	-0.01	0.0039	0.01036
rs6939576	a	g	0.279	0.011	0.0042	0.01036
rs1053612	a	g	0.066	0.017	0.0067	0.01038
rs1004062	t	g	0.478	0.015	0.0061	0.01041
rs1483651	t	g	0.239	0.011	0.0045	0.01041
rs3794091	a	g	0.35	-0.0095	0.0037	0.01045
rs10438303	t	c	0.062	0.017	0.0065	0.0105
rs11996455	a	g	0.491	-0.0094	0.0037	0.0105
rs6101284	a	g	0.128	0.015	0.0058	0.01052
rs12186748	t	g	0.429	-0.0094	0.0037	0.01053
rs1060962	t	g	0.465	0.0092	0.0036	0.01055
rs2840345	a	g	0.235	0.016	0.0064	0.01056
rs3130267	t	g	0.487	0.0094	0.0037	0.01057
rs151181	t	c	0.372	-0.0098	0.0038	0.01058
rs10833049	t	c	0.211	0.019	0.0076	0.01062
rs17226148	a	g	0.079	-0.016	0.0062	0.01066
rs6001766	t	c	0.42	0.01	0.004	0.0107
rs720844	a	g	0.168	0.012	0.0048	0.0107
rs8042868	t	c	0.071	-0.016	0.0064	0.01073
rs3796080	a	g	0.053	0.023	0.009	0.01074
rs549022	t	c	0.239	-0.011	0.0042	0.01075
rs3819001	t	c	0.035	0.029	0.011	0.01077
rs29228	a	g	0.204	0.012	0.0048	0.01079
rs1535966	a	g	0.102	0.016	0.0063	0.01081
rs17115481	a	g	0.235	0.01	0.0041	0.01082
rs1732103	t	c	0.405	-0.0098	0.0038	0.01082
rs3810177	t	c	0.327	0.013	0.0052	0.01085
rs3175123	t	c	0.035	0.024	0.0094	0.01087
rs6714340	t	c	0.177	-0.011	0.0045	0.01088
rs1264698	a	c	0.242	-0.011	0.0045	0.0109
rs11038603	a	g	0.086	0.02	0.0079	0.01093
rs5030932	t	c	0.265	-0.018	0.0073	0.01097
rs9898513	a	g	0.323	-0.01	0.004	0.01098
rs11203115	a	g	0.263	-0.011	0.0042	0.011
rs953470	a	g	0.259	0.011	0.0042	0.01102
rs10201535	a	g	0.296	0.012	0.0046	0.01104
rs2064068	t	c	0.46	-0.015	0.0061	0.01105
rs2159113	t	c	0.383	-0.01	0.004	0.01114
rs6716290	t	g	0.296	-0.011	0.0045	0.01117
rs2851247	c	g	0.274	-0.011	0.0045	0.01118
rs4577601	a	g	0.319	0.01	0.0039	0.01119
rs194534	a	g	0.216	0.012	0.0049	0.01122
rs3131083	a	g	0.487	0.015	0.0061	0.01122
rs4637573	t	c	0.258	-0.01	0.0041	0.01125
rs4742292	a	g	0.363	0.0098	0.0039	0.01125
rs11350	t	c	0.08	0.014	0.0054	0.01127
rs13234547	a	g	0.066	-0.022	0.0085	0.01127
rs3784275	a	g	0.058	-0.017	0.0066	0.0113
rs6915678	t	g	0.305	-0.0098	0.0039	0.0113
rs6781516	t	g	0.083	-0.015	0.0061	0.01132
rs140519	t	g	0.482	-0.0099	0.0039	0.01133
rs2186358	a	c	0.243	0.019	0.0076	0.01133
rs7653897	a	g	0.496	0.0094	0.0037	0.01137
rs699664	t	c	0.384	-0.0099	0.0039	0.01139
rs11126231	a	g	0.351	0.011	0.0042	0.01141
rs803137	a	g	0.204	0.011	0.0043	0.01141
rs1264702	t	c	0.21	-0.012	0.0046	0.01145
rs2146443	a	g	0.221	0.012	0.0048	0.01146
rs16828836	t	c	0.146	-0.013	0.0052	0.01147
rs2339929	t	c	0.28	0.011	0.0042	0.01148
rs1888576	a	g	0.412	-0.0094	0.0037	0.01152
rs16936098	t	g	0.119	-0.014	0.0056	0.01157
rs11983596	a	g	0.15	0.013	0.0053	0.01159
rs2043675	a	g	0.327	0.01	0.004	0.01162
rs9461507	a	g	0.051	0.02	0.0078	0.01162
rs4002419	t	c	0.393	-0.013	0.0051	0.01164
rs763161	a	g	0.237	0.011	0.0043	0.01165
rs13101418	t	c	0.319	0.0099	0.0039	0.01166
rs1992291	a	g	0.217	-0.011	0.0044	0.0117
rs273914	a	t	0.321	-0.0095	0.0038	0.01175
rs10910030	t	c	0.323	-0.01	0.0041	0.01177
rs3780666	t	c	0.093	-0.015	0.0058	0.01178
rs10982177	t	c	0.115	0.018	0.007	0.01183
rs10893942	a	g	0.252	-0.0098	0.0039	0.01184
rs12026838	a	g	0.119	0.015	0.0058	0.01184
rs729201	a	g	0.062	0.021	0.0084	0.01194
rs1043060	t	c	0.093	-0.014	0.0055	0.01195
rs12404733	t	g	0.146	0.013	0.005	0.01196
rs17312456	a	g	0.133	0.014	0.0057	0.01198
rs1633005	t	c	0.177	0.013	0.0051	0.01202
rs17761971	a	c	0.177	0.012	0.0048	0.01202
rs583887	t	c	0.23	0.012	0.0047	0.01202
rs7136813	a	g	0.358	-0.0097	0.0039	0.01202
rs628311	a	c	0.425	-0.0091	0.0036	0.01203
rs17207648	t	g	0.177	-0.011	0.0046	0.01204
rs9876483	t	g	0.407	-0.0092	0.0036	0.01209
rs11203290	t	c	0.438	-0.012	0.0047	0.0121
rs11221527	t	c	0.252	0.0098	0.0039	0.01211
rs1264695	a	g	0.217	-0.012	0.0046	0.01212
rs558514	t	c	0.257	0.011	0.0042	0.01214
rs10818569	t	c	0.292	0.01	0.004	0.01219
rs1129152	t	c	0.495	-0.0094	0.0038	0.0122
rs11665385	a	g	0.491	-0.0091	0.0036	0.01221
rs12989842	t	c	0.217	-0.011	0.0042	0.01221
rs17675121	t	c	0.432	0.0091	0.0036	0.01221
rs6548380	t	c	0.102	-0.015	0.0062	0.01227
rs6757208	t	c	0.062	-0.015	0.0061	0.01227
rs1628578	a	c	0.257	-0.011	0.0044	0.01228
rs6766131	t	c	0.274	0.0096	0.0038	0.01239
rs9295751	a	c	0.035	-0.023	0.0094	0.01241
rs131778	a	g	0.458	0.0098	0.0039	0.01242
rs925228	a	g	0.239	0.011	0.0042	0.01248
rs2005557	a	g	0.45	0.009	0.0036	0.01249
rs10875268	t	c	0.124	-0.013	0.0052	0.0125
rs12514368	a	g	0.235	-0.01	0.0041	0.01251
rs925905	t	c	0.343	0.0096	0.0039	0.01253
rs4760687	a	g	0.296	0.0099	0.004	0.01257
rs12141236	a	c	0.265	0.01	0.004	0.0126
rs11877720	a	g	0.491	0.009	0.0036	0.01267
rs2279642	t	c	0.208	0.011	0.0045	0.01267
rs9634167	t	c	0.389	0.0093	0.0037	0.01271
rs9871548	a	g	0.223	-0.011	0.0043	0.01274
rs8120417	a	g	0.243	-0.012	0.0047	0.01276
rs11168425	a	g	0.296	0.0098	0.0039	0.01277
rs11260562	a	g	0.053	-0.025	0.0098	0.01277
rs3129055	a	g	0.283	-0.011	0.0044	0.01281
rs7157977	t	c	0.42	0.0093	0.0037	0.01284
rs4675925	a	g	0.295	-0.011	0.0046	0.01289
rs4369555	t	c	0.483	-0.015	0.0061	0.01291
rs8026972	t	c	0.159	-0.013	0.0051	0.01293
rs17513917	t	c	0.335	-0.0096	0.0039	0.01297
rs7198295	t	c	0.5	0.0091	0.0037	0.01297
rs9406138	a	g	0.181	-0.012	0.0049	0.01297
rs11082467	t	c	0.491	0.009	0.0036	0.01302
rs9975962	a	g	0.071	0.016	0.0065	0.01302
rs3107151	t	g	0.355	0.0097	0.0039	0.01305
rs10927875	t	c	0.323	-0.0097	0.0039	0.01306
rs7999797	a	g	0.434	0.0096	0.0039	0.01306
rs10444489	t	g	0.394	0.0092	0.0037	0.01309
rs17121248	a	g	0.243	-0.011	0.0043	0.01309
rs10518820	t	g	0.067	-0.015	0.0062	0.01312
rs1348109	a	g	0.456	-0.0092	0.0037	0.01312
rs6101269	t	g	0.111	-0.016	0.0063	0.01313
rs11628439	t	c	0.429	0.0092	0.0037	0.01317
rs2274651	a	c	0.464	-0.0092	0.0037	0.0132
rs1064951	t	c	0.388	0.0092	0.0037	0.01327
rs7248791	a	g	0.08	0.016	0.0064	0.01329
rs3815215	a	g	0.145	0.013	0.0052	0.01331
rs11631195	a	g	0.394	-0.0096	0.0039	0.01348
rs246498	t	c	0.447	0.0093	0.0038	0.01361
rs11856795	t	g	0.054	-0.016	0.0064	0.01364
rs174213	t	c	0.323	-0.01	0.0041	0.01365
rs10640	a	g	0.274	-0.0095	0.0038	0.01366
rs729197	t	g	0.312	0.0098	0.004	0.01366
rs7206780	t	c	0.204	0.011	0.0045	0.01368
rs12374457	t	c	0.354	-0.0098	0.004	0.0137
rs916380	t	c	0.376	-0.0096	0.0039	0.01372
rs689647	t	c	0.071	-0.015	0.0059	0.01374
rs6918746	a	g	0.392	0.0092	0.0037	0.01377
rs10900862	t	c	0.35	-0.0097	0.004	0.01378
rs10515750	t	c	0.095	0.018	0.0071	0.01385
rs11706370	a	g	0.242	-0.0095	0.0038	0.01386
rs12442297	t	c	0.058	-0.016	0.0064	0.01386
rs8057673	t	c	0.429	0.0098	0.004	0.01386
rs10887959	t	c	0.243	-0.011	0.0043	0.0139
rs1022477	a	g	0.465	0.0089	0.0036	0.01391
rs4869781	t	g	0.388	-0.0092	0.0038	0.01392
rs1110446	t	c	0.208	0.012	0.0048	0.01397
rs9515119	a	c	0.301	0.01	0.0041	0.01397
rs2465647	t	c	0.199	0.012	0.0047	0.014
rs10882091	t	c	0.438	-0.0091	0.0037	0.01401
rs213204	a	c	0.336	0.0093	0.0038	0.01403
rs10520597	a	g	0.341	-0.0098	0.004	0.01404
rs10138386	t	c	0.5	0.0093	0.0038	0.01412
rs3806997	a	g	0.204	0.013	0.0054	0.01415
rs977629	a	g	0.235	0.011	0.0044	0.01416
rs6677745	a	c	0.121	-0.013	0.0052	0.01418
rs2844796	a	g	0.208	0.012	0.0048	0.01419
rs7515488	t	c	0.149	-0.015	0.0059	0.01423
rs4756204	a	g	0.385	0.0091	0.0037	0.0143
rs12475277	t	c	0.23	-0.01	0.0042	0.01431
rs3130829	a	g	0.5	-0.015	0.0063	0.01442
rs4959464	t	c	0.323	0.0097	0.0039	0.01442
rs2412780	a	g	0.075	-0.014	0.0058	0.01449
rs9295784	a	c	0.04	-0.019	0.0078	0.01449
rs6546824	a	g	0.35	0.0098	0.004	0.01453
rs6924545	t	c	0.035	0.02	0.0082	0.01454
rs11673399	t	c	0.416	-0.0092	0.0038	0.0146
rs12668261	t	c	0.406	0.015	0.0062	0.0146
rs729202	a	g	0.058	-0.021	0.0084	0.01461
rs11007614	t	c	0.146	0.021	0.0087	0.01462
rs12470026	a	g	0.283	-0.01	0.0042	0.01465
rs6586188	t	c	0.279	0.01	0.0042	0.01465
rs1110338	t	c	0.08	0.016	0.0065	0.01468
rs3130745	a	c	0.469	0.015	0.0062	0.01468
rs16977724	t	c	0.058	-0.016	0.0064	0.0147
rs1610601	a	c	0.23	0.011	0.0046	0.01471
rs6997	t	c	0.274	-0.0094	0.0039	0.01472
rs213201	t	c	0.336	0.0092	0.0038	0.01475
rs11264467	t	c	0.265	-0.0097	0.004	0.01476
rs2107203	a	g	0.283	0.011	0.0043	0.01476
rs10908498	t	c	0.265	0.0099	0.004	0.01478
rs248383	t	c	0.469	-0.0089	0.0037	0.0148
rs11579620	a	g	0.15	-0.013	0.0052	0.01487
rs11214725	t	c	0.199	0.011	0.0047	0.01489
rs10849888	a	g	0.496	-0.0093	0.0038	0.0149
rs1800330	t	c	0.366	0.0098	0.004	0.0149
rs9314145	a	c	0.15	-0.02	0.0082	0.0149
rs2745189	t	c	0.147	-0.013	0.0052	0.01491
rs1041088	t	c	0.434	-0.0091	0.0038	0.01493
rs1059288	a	g	0.496	0.0093	0.0038	0.01493
rs6709162	t	c	0.314	-0.0093	0.0038	0.01497
rs11251728	t	c	0.487	-0.0091	0.0037	0.01499
rs1130635	t	c	0.339	0.0098	0.004	0.01501
rs12869824	a	g	0.173	0.011	0.0046	0.01502
rs2465650	a	g	0.199	-0.011	0.0047	0.01502
rs5751592	t	c	0.186	-0.01	0.0042	0.01506
rs7916812	a	g	0.261	-0.01	0.0043	0.01506
rs10742816	t	c	0.133	-0.021	0.0087	0.01509
rs923952	t	g	0.119	0.014	0.0058	0.01513
rs11082469	a	g	0.442	0.0088	0.0036	0.01515
rs17862875	a	g	0.301	-0.0096	0.0039	0.01515
rs3856451	t	c	0.412	-0.0091	0.0037	0.0152
rs10219187	t	c	0.243	-0.0097	0.004	0.01523
rs1015443	t	c	0.412	0.0091	0.0037	0.0153
rs8086499	a	g	0.49	0.0088	0.0036	0.0153
rs9521509	t	c	0.487	0.0091	0.0038	0.01532
rs2296587	a	g	0.305	-0.0093	0.0039	0.01534
rs39830	a	g	0.403	0.0089	0.0037	0.01538
rs910552	a	c	0.319	0.0093	0.0039	0.01538
rs11083274	t	c	0.173	-0.011	0.0046	0.01545
rs4607180	a	g	0.314	-0.0097	0.004	0.01549
rs1995186	t	c	0.248	0.01	0.0041	0.01551
rs4804202	t	c	0.299	0.0093	0.0039	0.0156
rs333338	t	g	0.491	0.0089	0.0037	0.01561
rs1611133	t	c	0.217	0.014	0.0057	0.01563
rs7132175	a	g	0.381	0.0089	0.0037	0.01566
rs1728605	t	c	0.433	0.0095	0.0039	0.01567
rs1896017	t	g	0.407	0.0092	0.0038	0.01573
rs254286	a	g	0.403	0.009	0.0037	0.01573
rs8036798	a	c	0.383	-0.0093	0.0039	0.01578
rs274549	a	c	0.181	0.014	0.0056	0.01582
rs6485696	t	c	0.288	-0.016	0.0065	0.01584
rs912403	a	g	0.173	-0.011	0.0048	0.01586
rs11919311	t	g	0.478	0.0087	0.0036	0.01592
rs17026114	a	g	0.05	-0.021	0.0088	0.01595
rs3811699	t	c	0.274	0.0093	0.0039	0.01596
rs890746	a	g	0.438	-0.0088	0.0037	0.01596
rs7694734	a	c	0.27	0.01	0.0041	0.01599
rs2248289	t	c	0.208	-0.011	0.0047	0.016
rs5771276	a	g	0.388	0.017	0.007	0.01602
rs10781510	a	g	0.482	-0.0099	0.0041	0.01609
rs1349532	t	c	0.111	-0.017	0.0071	0.01609
rs951498	t	c	0.385	0.009	0.0037	0.0161
rs1344819	a	g	0.195	-0.012	0.0051	0.01615
rs2056486	t	g	0.252	0.01	0.0043	0.01615
rs11589957	a	g	0.284	0.011	0.0044	0.01616
rs883095	a	g	0.327	-0.0098	0.0041	0.0162
rs4952632	t	g	0.053	-0.021	0.0088	0.01621
rs9754402	t	c	0.465	-0.0087	0.0036	0.01624
rs12049503	a	c	0.226	-0.011	0.0045	0.01628
rs13259590	a	g	0.257	-0.0098	0.0041	0.01629
rs3791041	a	g	0.279	-0.0099	0.0041	0.01631
rs7570134	a	g	0.199	0.011	0.0044	0.01631
rs10908502	a	g	0.265	0.0097	0.004	0.01636
rs4968046	t	c	0.195	-0.011	0.0046	0.01638
rs2240133	t	c	0.379	-0.0094	0.0039	0.01641
rs6495855	t	c	0.137	-0.013	0.0055	0.01641
rs4888262	t	c	0.447	-0.0088	0.0037	0.01642
rs6060038	a	g	0.438	-0.0091	0.0038	0.01643
rs486301	a	g	0.073	-0.015	0.0062	0.01648
rs6744284	t	c	0.288	-0.0095	0.004	0.01651
rs1979205	a	c	0.137	0.013	0.0055	0.01652
rs213202	a	g	0.336	0.0094	0.0039	0.01655
rs2764126	t	g	0.075	0.013	0.0053	0.01657
rs4150031	t	g	0.071	-0.019	0.0078	0.01657
rs12672574	a	g	0.093	-0.014	0.006	0.01658
rs964923	t	c	0.071	-0.019	0.0081	0.01659
rs5751156	a	g	0.167	0.011	0.0046	0.01661
rs7130727	t	c	0.465	0.0088	0.0037	0.01663
rs6853673	t	g	0.3	0.011	0.0045	0.01664
rs11748320	a	g	0.301	-0.0094	0.0039	0.01666
rs6758561	a	g	0.31	-0.0093	0.0039	0.01669
rs12368653	a	g	0.447	0.0088	0.0037	0.0167
rs595436	t	g	0.42	-0.0092	0.0038	0.01671
rs16965120	t	g	0.062	0.015	0.0064	0.01676
rs4275659	t	c	0.332	0.0095	0.004	0.01678
rs10988	t	c	0.288	-0.0097	0.004	0.0168
rs941891	a	g	0.115	0.013	0.0054	0.0168
rs2064078	a	g	0.412	-0.015	0.0062	0.01681
rs10768122	a	g	0.385	-0.0089	0.0037	0.01683
rs10849880	a	c	0.385	-0.0089	0.0037	0.01683
rs9806945	a	g	0.168	0.012	0.0049	0.01684
rs10193972	a	g	0.252	-0.01	0.0043	0.01685
rs10786018	a	g	0.447	-0.015	0.0061	0.01685
rs16928173	t	g	0.307	-0.011	0.0047	0.01693
rs2305397	t	c	0.415	-0.0089	0.0037	0.01693
rs3815914	t	c	0.279	0.0095	0.004	0.01695
rs4963243	a	g	0.155	0.012	0.0051	0.01697
rs1058396	a	g	0.491	-0.0088	0.0037	0.01702
rs10102530	a	g	0.415	0.0087	0.0037	0.0171
rs2855039	t	c	0.336	0.0096	0.004	0.0171
rs4974609	t	g	0.389	-0.0088	0.0037	0.01711
rs9391806	t	c	0.133	-0.011	0.0048	0.01715
rs6914616	a	c	0.036	0.019	0.008	0.01716
rs17195721	a	c	0.403	0.009	0.0038	0.0172
rs4646430	c	g	0.274	-0.0095	0.004	0.0172
rs7659891	a	g	0.066	0.018	0.0076	0.01721
rs9366755	t	c	0.133	-0.011	0.0047	0.01723
rs936199	a	c	0.248	-0.011	0.0045	0.01729
rs6457713	t	c	0.098	0.016	0.0066	0.01732
rs2255042	t	c	0.071	-0.015	0.0062	0.01738
rs6699078	a	g	0.396	0.0091	0.0038	0.01738
rs10769603	t	c	0.412	0.0089	0.0037	0.01739
rs10045787	t	c	0.288	0.0097	0.0041	0.01742
rs2240058	t	c	0.119	0.012	0.0049	0.01742
rs780816	t	c	0.212	-0.01	0.0044	0.01742
rs3011225	a	g	0.239	0.01	0.0044	0.01744
rs3848079	t	c	0.137	-0.012	0.005	0.01749
rs845195	a	g	0.274	-0.01	0.0043	0.01749
rs4668498	t	g	0.438	0.0089	0.0038	0.01757
rs16873628	a	c	0.491	-0.0092	0.0039	0.01761
rs1471928	t	c	0.263	-0.01	0.0042	0.01762
rs6851677	a	g	0.228	0.011	0.0045	0.01764
rs2287358	t	c	0.067	-0.02	0.0086	0.01765
rs1726703	t	g	0.451	-0.0087	0.0037	0.01767
rs868351	t	g	0.226	-0.011	0.0045	0.01769
rs12889162	t	c	0.434	-0.0091	0.0038	0.0177
rs11991891	a	g	0.483	-0.0087	0.0037	0.01772
rs4888422	a	g	0.416	0.0087	0.0037	0.01773
rs2140336	a	g	0.491	0.0086	0.0036	0.01774
rs15931	t	c	0.115	-0.017	0.0073	0.01777
rs7247513	t	c	0.274	-0.0094	0.004	0.01782
rs3779273	a	g	0.425	-0.0092	0.0039	0.01786
rs4723203	t	g	0.177	-0.012	0.0049	0.01787
rs4823473	a	g	0.42	-0.0087	0.0037	0.01787
rs751346	t	c	0.258	-0.01	0.0043	0.01795
rs4648807	t	c	0.332	0.0092	0.0039	0.01796
rs9809185	t	c	0.388	-0.009	0.0038	0.01796
rs7296507	a	g	0.482	-0.0088	0.0037	0.01797
rs2803566	t	c	0.416	0.009	0.0038	0.01799
rs6546838	a	g	0.252	-0.01	0.0043	0.018
rs1872276	a	g	0.442	0.0087	0.0037	0.01802
rs803217	t	g	0.416	0.0088	0.0037	0.01803
rs9674817	t	c	0.108	-0.017	0.0073	0.01803
rs1560333	t	c	0.071	-0.015	0.0062	0.01806
rs3797711	t	g	0.188	0.011	0.0045	0.01809
rs35735	t	g	0.397	-0.0099	0.0042	0.01811
rs973730	t	c	0.173	-0.011	0.0046	0.01817
rs10494261	a	g	0.098	0.017	0.0071	0.01818
rs11227332	a	g	0.226	-0.011	0.0048	0.01819
rs6044134	a	g	0.465	0.0088	0.0037	0.0182
rs12055237	a	g	0.341	0.0096	0.0041	0.01822
rs1015442	t	c	0.42	0.0087	0.0037	0.01823
rs17275890	t	g	0.319	-0.016	0.0066	0.01824
rs10791318	a	g	0.45	0.0093	0.004	0.01828
rs2155633	t	c	0.142	-0.011	0.0049	0.01838
rs8107642	a	g	0.312	-0.0095	0.004	0.01838
rs694985	t	c	0.066	0.014	0.0061	0.01841
rs6469168	t	g	0.483	-0.0087	0.0037	0.01844
rs3743853	a	g	0.168	-0.011	0.0049	0.01846
rs8050745	a	g	0.071	-0.015	0.0065	0.0185
rs35723	a	g	0.408	0.01	0.0043	0.01854
rs1928730	t	g	0.442	0.0086	0.0037	0.01859
rs4277747	t	g	0.314	0.0094	0.004	0.01861
rs11229087	t	c	0.288	-0.0097	0.0041	0.01864
rs586339	a	c	0.279	0.0098	0.0042	0.01866
rs6419960	a	g	0.296	-0.0095	0.0041	0.01873
rs2764105	t	c	0.066	0.013	0.0053	0.01875
rs4148866	t	c	0.401	-0.011	0.0046	0.01875
rs2046362	a	g	0.438	0.0087	0.0037	0.01878
rs3743266	t	c	0.354	-0.0093	0.004	0.0188
rs16835135	a	g	0.102	0.017	0.0071	0.01885
rs503532	t	c	0.339	0.009	0.0038	0.01893
rs1641215	t	c	0.411	0.0089	0.0038	0.01895
rs4942034	t	c	0.128	0.011	0.0048	0.01896
rs7972509	t	c	0.403	0.0089	0.0038	0.01896
rs11860295	t	c	0.075	-0.016	0.0068	0.01897
rs7591224	a	g	0.331	-0.0098	0.0042	0.01899
rs7962254	t	c	0.089	0.015	0.0064	0.01899
rs6847440	a	g	0.235	-0.011	0.0045	0.01901
rs4967946	t	c	0.138	-0.012	0.0052	0.01907
rs1043101	a	g	0.384	-0.0087	0.0037	0.0191
rs13178392	t	c	0.242	0.0097	0.0041	0.01911
rs10948664	t	c	0.394	-0.0087	0.0037	0.01914
rs2243395	a	g	0.263	-0.01	0.0044	0.01922
rs496584	t	c	0.071	-0.015	0.0062	0.01922
rs13155521	a	g	0.08	-0.018	0.0079	0.01923
rs7914814	t	c	0.438	0.0087	0.0037	0.01924
rs11732301	a	g	0.25	0.0093	0.004	0.01932
rs2236052	a	g	0.389	0.0086	0.0037	0.01938
rs7513222	a	g	0.288	0.0096	0.0041	0.01938
rs16917117	t	c	0.142	-0.011	0.0048	0.0194
rs9543938	a	g	0.178	-0.012	0.0052	0.01942
rs2788	a	g	0.062	0.015	0.0064	0.01943
rs17427286	a	g	0.286	-0.0093	0.004	0.01951
rs6546534	t	g	0.265	-0.0096	0.0041	0.01952
rs4460629	t	c	0.5	-0.0086	0.0037	0.01953
rs1035149	t	g	0.403	0.0089	0.0038	0.01956
rs1281958	a	c	0.442	-0.0086	0.0037	0.01957
rs10768118	a	g	0.376	-0.0087	0.0037	0.0196
rs17802653	a	g	0.199	-0.011	0.0049	0.01964
rs6546856	t	c	0.283	-0.01	0.0043	0.0197
rs3088168	t	c	0.385	-0.0087	0.0037	0.01972
rs1949881	t	c	0.341	0.0091	0.0039	0.01975
rs17387775	t	c	0.111	0.011	0.0046	0.01976
rs10492102	a	g	0.261	-0.0099	0.0042	0.01983
rs2240887	a	g	0.125	-0.012	0.0051	0.01986
rs11556563	t	c	0.465	0.0086	0.0037	0.01989
rs17796129	a	c	0.235	0.01	0.0044	0.01989
rs986046	a	g	0.102	-0.013	0.0058	0.01991
rs365	a	c	0.128	-0.011	0.0048	0.01992
rs983149	a	g	0.308	0.0091	0.0039	0.01992
rs217242	t	c	0.159	0.012	0.0051	0.01996
rs4969254	t	c	0.179	-0.011	0.0049	0.01998
rs746738	t	c	0.403	-0.0087	0.0038	0.01998
rs7299061	t	c	0.482	0.0087	0.0037	0.02005
rs12441861	t	c	0.062	-0.015	0.0064	0.02012
rs10060400	a	g	0.458	-0.0085	0.0037	0.02014
rs10175338	t	g	0.27	0.0094	0.004	0.02014
rs882227	a	g	0.124	-0.013	0.0056	0.02014
rs12599876	t	c	0.075	-0.015	0.0065	0.02018
rs7076351	t	c	0.464	0.0084	0.0036	0.02018
rs1354171	a	g	0.137	-0.012	0.0053	0.0202
rs13817	a	g	0.371	-0.012	0.005	0.02021
rs13190217	a	g	0.441	0.0087	0.0037	0.02024
rs270613	a	g	0.399	-0.0087	0.0038	0.02026
rs6482761	a	c	0.304	0.011	0.0048	0.02026
rs4933030	t	c	0.072	0.015	0.0063	0.02027
rs12941110	a	g	0.473	0.0087	0.0037	0.02031
rs7928668	t	c	0.429	0.0084	0.0036	0.02031
rs10748568	a	g	0.442	0.0086	0.0037	0.02039
rs2959265	t	c	0.496	0.0085	0.0037	0.02039
rs533558	a	g	0.381	-0.0089	0.0038	0.02043
rs11264463	a	g	0.279	0.0092	0.004	0.02044
rs793506	t	g	0.393	0.0088	0.0038	0.02045
rs1509408	a	c	0.274	0.0099	0.0043	0.02055
rs3868142	a	g	0.071	-0.015	0.0065	0.02055
rs6430947	a	c	0.146	-0.012	0.0054	0.02055
rs12386522	t	c	0.04	-0.018	0.0076	0.02059
rs2230127	t	c	0.42	0.0089	0.0039	0.02059
rs4975577	t	c	0.491	-0.015	0.0067	0.0206
rs7248104	a	g	0.394	0.0085	0.0037	0.02061
rs4646429	t	c	0.274	0.0092	0.004	0.02068
rs1880025	a	g	0.416	0.0085	0.0037	0.02069
rs12641050	t	c	0.35	0.0089	0.0038	0.0207
rs1561735	t	c	0.438	0.0085	0.0037	0.0207
rs5751148	a	g	0.204	0.011	0.0046	0.0207
rs3763888	t	c	0.381	-0.0087	0.0038	0.02073
rs17493851	a	g	0.288	-0.0093	0.004	0.02074
rs3807648	t	c	0.425	-0.009	0.0039	0.02076
rs9906163	t	c	0.465	-0.0087	0.0038	0.02076
rs2236483	t	c	0.366	0.012	0.0052	0.02079
rs2479955	a	g	0.15	0.012	0.0051	0.0208
rs7755211	t	c	0.034	-0.017	0.0075	0.02082
rs11953517	a	g	0.286	-0.0092	0.004	0.02088
rs559910	t	c	0.394	0.0085	0.0037	0.02088
rs7195186	a	g	0.465	-0.0099	0.0043	0.02091
rs10076988	a	g	0.466	-0.0085	0.0037	0.02093
rs4751873	a	g	0.208	0.011	0.0048	0.02095
rs11891403	a	g	0.475	-0.0091	0.0039	0.02097
rs6471314	a	g	0.261	0.0095	0.0041	0.02097
rs12060830	a	c	0.111	0.016	0.0068	0.021
rs12076549	a	c	0.451	0.0087	0.0038	0.02102
rs2606418	a	g	0.25	-0.016	0.0068	0.02105
rs4461510	a	c	0.42	-0.0085	0.0037	0.02105
rs7174755	t	c	0.305	-0.0092	0.004	0.02106
rs1325597	t	g	0.286	-0.0094	0.0041	0.02109
rs2839384	a	g	0.243	-0.011	0.0046	0.02111
rs3087801	a	g	0.288	-0.0092	0.004	0.02111
rs4499218	t	c	0.204	-0.011	0.0047	0.02121
rs7296418	t	c	0.315	-0.0092	0.004	0.02123
rs10900863	a	g	0.3	-0.0091	0.0039	0.02124
rs343120	a	g	0.208	-0.0094	0.0041	0.02124
rs10491474	t	c	0.433	-0.0084	0.0037	0.02126
rs3763373	a	g	0.303	-0.0092	0.004	0.02128
rs2288020	t	c	0.394	0.009	0.0039	0.02131
rs1108041	a	c	0.067	-0.012	0.0051	0.02132
rs10106787	t	c	0.392	-0.0089	0.0039	0.02143
rs1471293	a	g	0.482	-0.0084	0.0036	0.02144
rs2146570	a	g	0.425	0.0088	0.0038	0.02146
rs3813760	t	c	0.168	-0.011	0.0048	0.02146
rs2420640	t	g	0.478	0.0083	0.0036	0.02154
rs2219943	t	c	0.235	0.01	0.0045	0.02158
rs2051561	a	g	0.487	-0.0087	0.0038	0.0216
rs6878452	t	g	0.341	0.0094	0.0041	0.02161
rs4075674	a	c	0.075	0.013	0.0057	0.02162
rs6564157	t	c	0.434	0.009	0.0039	0.02163
rs7160161	a	g	0.274	0.011	0.0047	0.02163
rs2071979	a	g	0.447	0.0093	0.004	0.02164
rs6111177	a	c	0.35	0.0089	0.0039	0.02167
rs17161761	t	c	0.084	-0.014	0.006	0.0217
rs6684514	a	g	0.265	-0.0094	0.0041	0.02173
rs3759791	t	c	0.062	0.015	0.0064	0.02175
rs6920044	a	g	0.103	-0.014	0.0061	0.02178
rs6471296	a	g	0.274	-0.0092	0.004	0.02193
rs9735635	a	c	0.155	0.012	0.0051	0.02193
rs512804	t	c	0.25	-0.009	0.0039	0.02194
rs13353165	a	c	0.051	0.02	0.0087	0.02196
rs927704	t	g	0.451	-0.0086	0.0037	0.02196
rs12220642	t	c	0.473	0.009	0.0039	0.02199
rs9957617	a	g	0.436	-0.0085	0.0037	0.02201
rs1044573	a	g	0.486	0.0083	0.0036	0.02203
rs2488087	a	g	0.467	0.0083	0.0036	0.02203
rs4887776	a	g	0.376	0.0086	0.0038	0.02204
rs887829	t	c	0.314	-0.0088	0.0039	0.02212
rs9573533	t	c	0.219	0.011	0.0046	0.02213
rs2895332	a	g	0.363	0.009	0.004	0.02224
rs11245742	a	g	0.455	-0.0084	0.0037	0.02227
rs2066276	t	c	0.442	0.0085	0.0037	0.02227
rs3828935	a	c	0.296	-0.0091	0.004	0.02227
rs2871775	a	g	0.389	0.0084	0.0037	0.02228
rs13422656	t	c	0.429	0.0085	0.0037	0.0223
rs17636666	t	c	0.242	-0.0095	0.0042	0.02231
rs861256	t	c	0.385	-0.0086	0.0038	0.02232
rs12078573	a	g	0.102	-0.016	0.0071	0.02233
rs3828329	t	c	0.363	0.0087	0.0038	0.02234
rs11264477	t	c	0.23	-0.01	0.0044	0.02244
rs190063	a	c	0.164	-0.012	0.0051	0.02246
rs139561	t	c	0.204	-0.011	0.0046	0.02247
rs13141390	t	c	0.233	0.0094	0.0041	0.02248
rs9880307	a	c	0.441	0.0084	0.0037	0.02251
rs6435143	a	c	0.438	-0.0084	0.0037	0.02253
rs10056462	a	g	0.102	0.014	0.0061	0.02259
rs6957602	a	g	0.196	0.01	0.0045	0.02263
rs9263625	a	g	0.216	-0.011	0.0049	0.02264
rs2360279	a	g	0.301	-0.0095	0.0042	0.02266
rs3816318	a	g	0.416	0.014	0.0062	0.02266
rs10174937	a	g	0.314	-0.0088	0.0038	0.02276
rs2031131	t	c	0.084	0.014	0.0061	0.02278
rs13174055	t	c	0.288	-0.0091	0.004	0.02279
rs7083413	a	g	0.124	-0.013	0.0058	0.0228
rs7586361	a	g	0.35	0.009	0.004	0.02288
rs2233965	t	g	0.186	0.012	0.0051	0.02289
rs6425398	t	c	0.155	0.011	0.0049	0.0229
rs10743932	t	c	0.408	-0.0084	0.0037	0.02296
rs12533251	a	g	0.095	-0.013	0.006	0.02296
rs1233585	a	g	0.164	-0.011	0.005	0.02299
rs2857861	t	c	0.447	-0.0084	0.0037	0.023
rs1077421	t	c	0.071	-0.015	0.0066	0.02302
rs10747562	t	c	0.376	-0.0088	0.0039	0.02304
rs2412779	a	g	0.075	0.013	0.0057	0.02304
rs3794678	a	g	0.267	0.0099	0.0043	0.02305
rs6096573	t	c	0.438	0.0083	0.0037	0.02307
rs1593872	a	c	0.46	-0.0084	0.0037	0.02311
rs11240351	a	g	0.425	-0.0083	0.0037	0.02316
rs11167468	t	c	0.115	0.014	0.0063	0.0232
rs607062	t	c	0.279	-0.0095	0.0042	0.02323
rs12546342	t	c	0.075	0.017	0.0075	0.02325
rs10888256	t	c	0.112	0.018	0.0078	0.02327
rs9614462	a	g	0.473	-0.0082	0.0036	0.02329
rs1127152	a	g	0.487	0.0085	0.0038	0.02332
rs17731893	a	g	0.339	-0.0095	0.0042	0.02336
rs9971430	t	c	0.23	0.0098	0.0043	0.02336
rs3208968	a	c	0.394	0.009	0.004	0.02338
rs343118	a	c	0.208	-0.0092	0.004	0.0234
rs6947826	t	c	0.084	-0.014	0.006	0.02347
rs7080240	t	c	0.487	0.0086	0.0038	0.0235
rs10977321	t	c	0.281	-0.0088	0.0039	0.02356
rs343109	a	g	0.208	-0.0092	0.004	0.02356
rs4519741	t	c	0.332	0.0086	0.0038	0.02368
rs12910011	t	c	0.442	0.0083	0.0037	0.02369
rs2036455	a	g	0.451	0.0084	0.0037	0.02372
rs3824735	t	g	0.319	0.0086	0.0038	0.02373
rs11752528	t	g	0.221	-0.013	0.0056	0.02377
rs10484400	t	c	0.102	0.014	0.0061	0.02381
rs930657	a	c	0.429	0.0084	0.0037	0.02382
rs7960340	a	g	0.111	0.012	0.0054	0.02383
rs1274213	a	g	0.137	0.013	0.006	0.02389
rs4984895	t	c	0.447	0.0092	0.0041	0.02389
rs12903027	a	g	0.438	0.0083	0.0037	0.0239
rs6742078	t	g	0.314	-0.0089	0.0039	0.0239
rs1285850	a	g	0.455	-0.0085	0.0038	0.02392
rs16867886	t	c	0.102	0.014	0.0061	0.02392
rs1597619	t	c	0.212	0.011	0.0047	0.02395
rs10766527	a	g	0.124	-0.012	0.0055	0.02398
rs10772380	t	g	0.261	0.0095	0.0042	0.02406
rs1362070	t	c	0.319	-0.0091	0.004	0.02406
rs4148324	t	g	0.314	0.0087	0.0039	0.02407
rs13158163	t	c	0.288	0.0091	0.004	0.02408
rs7583420	a	g	0.297	0.0093	0.0041	0.02413
rs11996666	t	g	0.098	0.011	0.0051	0.02416
rs12830053	t	c	0.239	-0.011	0.0048	0.02422
rs2305899	t	c	0.062	0.015	0.0066	0.02424
rs10781500	t	c	0.487	-0.0094	0.0042	0.02427
rs344365	a	g	0.447	0.009	0.004	0.02429
rs10484402	a	g	0.035	0.021	0.0094	0.02431
rs11024979	t	c	0.125	0.012	0.0055	0.02433
rs989203	a	g	0.292	-0.0094	0.0042	0.02437
rs8016855	a	g	0.084	-0.015	0.0064	0.02442
rs5742803	t	c	0.407	-0.014	0.0063	0.02444
rs9469586	a	g	0.058	0.019	0.0084	0.02447
rs347234	t	c	0.214	-0.0091	0.004	0.02455
rs7742120	a	g	0.075	0.026	0.012	0.02456
rs2177189	a	g	0.201	-0.011	0.0049	0.0246
rs6877277	t	c	0.288	0.009	0.004	0.02464
rs1558461	a	g	0.173	-0.014	0.0063	0.02465
rs16891235	t	c	0.106	-0.014	0.0064	0.02471
rs17165896	t	c	0.106	-0.012	0.0053	0.02471
rs4378078	a	g	0.467	0.0084	0.0037	0.02471
rs13134328	t	c	0.246	0.0094	0.0042	0.02475
rs7848165	a	g	0.19	-0.012	0.0052	0.02477
rs3848348	t	g	0.168	0.011	0.0048	0.02478
rs1443241	t	g	0.323	0.0089	0.004	0.0248
rs474588	a	c	0.226	-0.0096	0.0043	0.02481
rs4148325	t	c	0.314	-0.0088	0.0039	0.02489
rs3863320	a	g	0.35	-0.0085	0.0038	0.02492
rs2298866	a	c	0.403	0.0084	0.0038	0.02494
rs8067926	a	g	0.475	-0.0084	0.0038	0.02494
rs902771	a	c	0.237	0.0089	0.004	0.02494
rs16887464	a	g	0.451	-0.0082	0.0037	0.02497
rs4332019	t	g	0.159	0.0099	0.0044	0.025
rs717920	a	g	0.237	0.011	0.0049	0.025
rs7196127	t	c	0.405	-0.0088	0.0039	0.02501
rs463260	t	c	0.5	-0.0083	0.0037	0.02502
rs10189574	a	c	0.203	0.0095	0.0042	0.02504
rs536410	t	c	0.465	0.0083	0.0037	0.02508
rs222843	t	c	0.407	0.0089	0.004	0.02513
rs446735	a	c	0.5	0.0083	0.0037	0.02515
rs2166181	a	g	0.496	-0.0084	0.0037	0.02516
rs225618	t	c	0.39	0.0083	0.0037	0.02517
rs11609896	a	g	0.5	0.0083	0.0037	0.02519
rs2278581	a	g	0.252	0.0095	0.0043	0.02521
rs1247936	t	c	0.447	0.0085	0.0038	0.02533
rs9380001	t	c	0.102	-0.014	0.0061	0.02534
rs2144248	a	g	0.371	-0.009	0.004	0.02535
rs10484545	c	g	0.05	0.015	0.0067	0.02536
rs457565	a	g	0.341	0.0086	0.0038	0.02538
rs729463	a	c	0.416	0.0088	0.0039	0.02539
rs2278860	a	g	0.075	0.013	0.0057	0.02544
rs272842	a	g	0.385	-0.0083	0.0037	0.02559
rs9468877	a	g	0.131	-0.011	0.0049	0.02559
rs11264339	t	c	0.5	0.0081	0.0036	0.0256
rs12438547	a	g	0.186	0.02	0.0089	0.02564
rs4948194	a	g	0.442	-0.0084	0.0038	0.02565
rs7845120	t	c	0.389	0.0089	0.004	0.02565
rs11640338	a	g	0.469	-0.0099	0.0044	0.02566
rs6736600	a	g	0.281	-0.014	0.0063	0.02568
rs2764850	a	g	0.46	0.0082	0.0037	0.0257
rs602513	a	g	0.392	0.0081	0.0036	0.02571
rs7298565	a	g	0.487	0.0083	0.0037	0.02571
rs9725597	a	g	0.208	0.011	0.0047	0.02571
rs9328576	a	g	0.414	-0.0086	0.0038	0.02573
rs2033958	a	c	0.248	-0.011	0.005	0.02577
rs8413	t	c	0.487	0.0084	0.0038	0.02577
rs13437290	t	c	0.168	0.011	0.0051	0.02581
rs6495850	t	g	0.137	-0.012	0.0056	0.02582
rs10005531	t	g	0.456	-0.0082	0.0037	0.02586
rs6785251	a	g	0.305	0.0087	0.0039	0.02594
rs4795369	a	g	0.295	-0.0094	0.0042	0.02596
rs7325969	t	g	0.164	0.011	0.0051	0.02597
rs7616839	a	g	0.482	-0.0081	0.0037	0.02598
rs10417436	a	g	0.469	-0.0081	0.0037	0.026
rs4808852	a	g	0.144	-0.011	0.005	0.02603
rs7837587	t	c	0.46	-0.0082	0.0037	0.02607
rs518709	t	c	0.372	0.0086	0.0039	0.02608
rs16965867	t	c	0.124	0.014	0.0061	0.02609
rs3813227	t	c	0.252	0.0096	0.0043	0.0261
rs3197999	a	g	0.261	-0.009	0.0041	0.02614
rs4875864	a	g	0.447	0.0085	0.0038	0.02616
rs708459	t	c	0.447	-0.0081	0.0036	0.02618
rs7928714	a	g	0.447	-0.0083	0.0037	0.02619
rs1546416	a	g	0.42	0.0089	0.004	0.02626
rs1122713	a	g	0.42	-0.0083	0.0037	0.02627
rs2735246	t	g	0.106	0.014	0.0062	0.02628
rs13104947	a	c	0.372	-0.009	0.0041	0.02629
rs7998651	t	c	0.221	0.0099	0.0045	0.02629
rs4121417	a	g	0.23	0.0087	0.0039	0.0263
rs6972158	a	g	0.366	-0.0085	0.0038	0.02632
rs2159158	a	g	0.434	-0.014	0.0064	0.02636
rs6546836	a	g	0.221	-0.0094	0.0042	0.02638
rs888690	t	c	0.442	-0.0084	0.0038	0.02642
rs2183246	t	c	0.305	-0.0093	0.0042	0.02643
rs7965541	a	c	0.381	-0.0084	0.0038	0.02644
rs10494363	a	g	0.103	-0.016	0.0071	0.02647
rs472617	a	g	0.199	-0.0098	0.0044	0.02648
rs274559	a	g	0.385	0.0083	0.0037	0.02653
rs898590	a	g	0.339	0.0088	0.004	0.02654
rs1054747	a	g	0.075	-0.019	0.0084	0.02656
rs12678087	t	c	0.128	-0.013	0.0059	0.02657
rs3732285	t	c	0.288	0.0093	0.0042	0.02657
rs4819314	a	c	0.088	0.013	0.0057	0.02659
rs4918415	a	c	0.125	0.013	0.0058	0.0266
rs12663707	a	g	0.102	-0.014	0.0062	0.02663
rs11024980	a	g	0.124	-0.012	0.0054	0.02667
rs17078320	t	c	0.177	0.011	0.0051	0.02667
rs1845861	a	c	0.446	0.0083	0.0037	0.02669
rs17184382	a	c	0.438	0.0088	0.004	0.02671
rs7257846	t	c	0.111	0.013	0.0058	0.02676
rs916256	a	g	0.345	-0.0086	0.0039	0.02676
rs274557	t	c	0.385	0.0083	0.0037	0.02679
rs10946943	a	g	0.102	-0.013	0.0061	0.02681
rs419291	t	c	0.381	-0.0084	0.0038	0.02685
rs659857	t	c	0.387	0.015	0.0066	0.02686
rs1632962	a	g	0.252	0.01	0.0045	0.02687
rs4961193	t	c	0.27	0.0091	0.0041	0.0269
rs7445264	t	g	0.317	-0.0087	0.0039	0.02695
rs257372	t	g	0.098	0.02	0.009	0.02696
rs6562904	a	g	0.159	0.012	0.0054	0.02697
rs1061646	a	g	0.372	-0.0093	0.0042	0.02705
rs11240358	a	g	0.407	0.0083	0.0038	0.02705
rs488797	t	c	0.383	-0.0083	0.0037	0.02705
rs270605	t	c	0.385	0.0082	0.0037	0.02707
rs11242465	t	g	0.261	0.009	0.0041	0.0271
rs6913892	a	g	0.168	-0.011	0.0051	0.02711
rs16879281	c	g	0.075	0.013	0.0059	0.02714
rs4573069	a	g	0.274	0.0087	0.0039	0.02715
rs12378318	t	c	0.475	0.0081	0.0037	0.02717
rs6518291	a	g	0.195	-0.01	0.0046	0.0272
rs126092	a	g	0.221	0.01	0.0045	0.02726
rs272867	a	g	0.385	0.0082	0.0037	0.02727
rs808734	a	g	0.098	0.011	0.0048	0.02738
rs555086	t	g	0.347	0.0086	0.0039	0.0274
rs757297	a	g	0.241	0.0089	0.004	0.0274
rs4431977	t	c	0.317	-0.0091	0.0041	0.02742
rs7200137	t	g	0.403	0.0085	0.0039	0.02745
rs6431547	a	g	0.281	0.0096	0.0044	0.02749
rs42395	t	c	0.447	-0.0081	0.0037	0.02753
rs2517911	t	c	0.254	-0.0099	0.0045	0.02755
rs10920269	t	g	0.223	0.0097	0.0044	0.02757
rs17802465	a	g	0.085	-0.013	0.0057	0.02758
rs2270416	a	c	0.08	-0.019	0.0086	0.02759
rs648732	t	c	0.372	-0.015	0.0066	0.02763
rs7248584	t	c	0.5	0.0083	0.0038	0.02763
rs911186	a	g	0.164	-0.01	0.0047	0.02763
rs1367117	a	g	0.335	-0.009	0.0041	0.02764
rs2277777	t	c	0.5	-0.0081	0.0037	0.02765
rs2734974	a	g	0.195	-0.01	0.0046	0.02765
rs10848428	t	c	0.332	-0.0088	0.004	0.02766
rs4634634	t	c	0.129	-0.012	0.0056	0.02771
rs6958905	t	c	0.36	-0.0084	0.0038	0.02771
rs4820446	t	c	0.208	0.01	0.0047	0.02772
rs716733	a	g	0.19	0.0097	0.0044	0.02777
rs4788074	a	g	0.363	0.0082	0.0037	0.02783
rs7608623	t	g	0.458	-0.0081	0.0037	0.02784
rs4693147	a	g	0.321	-0.0089	0.004	0.02786
rs7161	t	c	0.217	0.0095	0.0043	0.02787
rs10275028	t	c	0.372	-0.0085	0.0039	0.02788
rs139553	t	c	0.221	0.0099	0.0045	0.02792
rs2279895	a	g	0.279	0.0089	0.004	0.02792
rs11024995	t	c	0.103	0.012	0.0055	0.02797
rs12512607	t	c	0.319	-0.0092	0.0042	0.02801
rs6707397	t	g	0.456	0.0083	0.0038	0.02804
rs12478744	a	g	0.434	0.0081	0.0037	0.02816
rs807485	a	g	0.412	-0.0089	0.0041	0.02818
rs12931604	a	g	0.233	0.0099	0.0045	0.02819
rs7142145	a	g	0.496	-0.008	0.0036	0.02822
rs272884	c	g	0.35	0.0081	0.0037	0.02823
rs754204	t	c	0.424	0.0084	0.0038	0.02825
rs3170863	t	c	0.465	0.0082	0.0038	0.02826
rs3816183	t	c	0.257	0.0093	0.0042	0.02829
rs2439831	t	c	0.071	-0.013	0.0058	0.02831
rs6661602	t	c	0.345	0.0096	0.0044	0.02834
rs9953092	t	c	0.04	0.018	0.0081	0.02838
rs10199614	t	c	0.297	0.009	0.0041	0.02839
rs4930713	a	g	0.31	0.0088	0.004	0.0284
rs4859512	t	c	0.46	-0.008	0.0037	0.02841
rs2500406	a	c	0.358	-0.0086	0.0039	0.02844
rs9883955	t	g	0.376	-0.0088	0.004	0.02846
rs2275954	a	g	0.491	0.009	0.0041	0.02851
rs3816127	a	c	0.088	0.014	0.0066	0.02851
rs272875	t	c	0.385	-0.0081	0.0037	0.02857
rs17562461	a	g	0.332	0.0084	0.0039	0.02858
rs13188669	t	g	0.156	-0.011	0.0052	0.02859
rs272881	a	g	0.385	0.0081	0.0037	0.0286
rs2855812	t	g	0.235	0.0097	0.0044	0.0286
rs12315631	t	c	0.076	0.012	0.0053	0.02861
rs469064	a	c	0.495	-0.008	0.0036	0.02862
rs1806440	a	g	0.199	-0.011	0.0053	0.02863
rs740466	t	c	0.398	0.0084	0.0039	0.02863
rs10512684	a	g	0.181	-0.011	0.0051	0.02865
rs10887990	t	c	0.403	0.0079	0.0036	0.02867
rs453494	t	c	0.168	0.011	0.0049	0.02869
rs10400435	t	c	0.133	0.024	0.011	0.02871
rs6546847	a	g	0.261	-0.0094	0.0043	0.02872
rs13339161	a	g	0.372	-0.0083	0.0038	0.02873
rs3809079	a	g	0.279	-0.016	0.0073	0.02876
rs2280410	t	c	0.031	-0.022	0.01	0.02877
rs4072980	a	g	0.379	0.0092	0.0042	0.0288
rs4731588	a	g	0.487	-0.0095	0.0043	0.0288
rs1148716	a	g	0.345	-0.0081	0.0037	0.02881
rs12345013	a	g	0.062	0.014	0.0066	0.02881
rs13379337	a	c	0.491	-0.014	0.0062	0.02881
rs2517826	a	g	0.199	0.01	0.0047	0.02882
rs2290214	t	c	0.174	0.011	0.005	0.02888
rs815946	t	c	0.296	0.0089	0.0041	0.02892
rs2075002	t	c	0.083	-0.013	0.0061	0.02896
rs2395256	t	c	0.482	-0.013	0.0061	0.02897
rs4887772	t	c	0.372	-0.0083	0.0038	0.02897
rs10917351	a	g	0.15	-0.011	0.0049	0.029
rs719925	t	c	0.469	0.008	0.0037	0.029
rs4248169	a	c	0.482	-0.013	0.0061	0.02909
rs10507243	a	g	0.491	-0.0081	0.0037	0.0291
rs2395031	a	g	0.062	-0.015	0.007	0.02911
rs2551188	t	c	0.27	0.0087	0.004	0.02918
rs11890668	t	c	0.085	0.014	0.0065	0.02923
rs10471689	t	c	0.491	0.0088	0.004	0.02924
rs2274687	t	c	0.15	0.011	0.005	0.02926
rs4683148	t	c	0.372	-0.0088	0.004	0.02933
rs10175368	t	c	0.27	0.0087	0.004	0.02943
rs1648045	a	g	0.323	-0.0088	0.004	0.02945
rs12647145	a	c	0.482	-0.008	0.0037	0.02948
rs9319482	a	g	0.362	0.0089	0.0041	0.0295
rs9552555	a	g	0.146	-0.013	0.0058	0.0295
rs1810205	a	g	0.31	-0.0083	0.0038	0.02956
rs4678126	a	g	0.19	0.011	0.005	0.02959
rs6677321	a	c	0.345	0.0083	0.0038	0.02959
rs1233486	a	g	0.239	0.015	0.0068	0.0296
rs16891334	t	c	0.106	-0.014	0.0063	0.02973
rs1633021	t	c	0.217	-0.0096	0.0044	0.02977
rs1790349	t	c	0.168	0.011	0.0048	0.02979
rs11160563	a	g	0.335	0.017	0.0078	0.02981
rs13123545	t	c	0.25	0.0087	0.004	0.02983
rs17687258	a	g	0.097	-0.016	0.0072	0.02985
rs1522927	t	g	0.336	-0.0087	0.004	0.02986
rs2300605	t	c	0.305	-0.0093	0.0043	0.02987
rs7210970	a	g	0.155	0.011	0.0051	0.02988
rs4266763	a	g	0.487	0.0089	0.0041	0.02991
rs12662501	t	c	0.146	-0.011	0.0048	0.02993
rs10484433	a	c	0.107	0.014	0.0063	0.02994
rs17672458	t	c	0.305	0.0095	0.0044	0.02994
rs4757484	a	g	0.372	-0.0082	0.0038	0.02994
rs17267540	t	c	0.075	0.016	0.0073	0.02995
rs9717	t	c	0.333	0.015	0.0069	0.02997
rs2447196	a	g	0.066	-0.014	0.0063	0.03
rs7728385	t	g	0.103	0.013	0.0062	0.03
rs266805	a	g	0.27	0.0093	0.0043	0.03002
rs17640009	a	g	0.363	-0.0081	0.0037	0.03004
rs6715112	a	g	0.274	0.009	0.0041	0.03006
rs6893238	t	c	0.058	0.016	0.0073	0.03008
rs9457204	t	g	0.123	-0.011	0.0051	0.0301
rs11846198	t	c	0.075	-0.014	0.0063	0.03011
rs10202253	a	g	0.456	-0.0078	0.0036	0.03014
rs2631370	t	c	0.385	0.0081	0.0037	0.03014
rs272886	t	c	0.385	-0.008	0.0037	0.03022
rs7962908	t	c	0.058	-0.014	0.0066	0.03023
rs1955666	t	c	0.084	-0.014	0.0064	0.03027
rs923864	t	c	0.283	-0.0087	0.004	0.03027
rs10492098	a	g	0.401	-0.0082	0.0038	0.03031
rs4873809	t	c	0.391	0.011	0.0052	0.03034
rs16894709	t	c	0.084	-0.014	0.0064	0.03038
rs599700	t	g	0.442	-0.0082	0.0038	0.03039
rs831633	t	c	0.327	0.0081	0.0037	0.03043
rs6597101	a	g	0.119	0.01	0.0046	0.0305
rs11863694	a	g	0.27	-0.0094	0.0044	0.03053
rs6930876	t	g	0.042	-0.014	0.0063	0.03055
rs845202	a	g	0.292	0.0089	0.0041	0.03057
rs6435036	a	g	0.456	0.0078	0.0036	0.03061
rs5764698	t	g	0.473	-0.0078	0.0036	0.03063
rs3129039	a	g	0.226	0.01	0.0046	0.03064
rs10790979	t	c	0.241	-0.014	0.0066	0.03065
rs6599308	a	g	0.363	0.0087	0.004	0.03066
rs455567	a	g	0.5	-0.008	0.0037	0.03072
rs1007234	a	c	0.451	-0.0082	0.0038	0.03074
rs3845521	t	c	0.15	0.011	0.0049	0.03082
rs671473	a	c	0.283	-0.0084	0.0039	0.03083
rs4474835	a	g	0.371	-0.009	0.0042	0.03085
rs137127	a	c	0.097	-0.013	0.0061	0.03086
rs12933281	t	g	0.416	0.013	0.0061	0.03088
rs6470648	a	g	0.292	-0.0084	0.0039	0.03088
rs712735	t	c	0.474	0.017	0.0076	0.0309
rs7786808	a	g	0.403	0.0084	0.0039	0.03093
rs4908626	t	g	0.125	-0.011	0.005	0.03097
rs2453626	t	c	0.487	-0.008	0.0037	0.03101
rs2546371	t	c	0.168	-0.0098	0.0045	0.03102
rs1076106	a	c	0.295	0.009	0.0042	0.03105
rs2683259	t	c	0.284	-0.0083	0.0039	0.0311
rs7572505	a	g	0.254	0.015	0.007	0.03112
rs151228	a	g	0.487	-0.008	0.0037	0.03119
rs17115409	a	c	0.178	-0.0096	0.0045	0.03125
rs270607	a	g	0.288	-0.0084	0.0039	0.03129
rs137098	t	c	0.119	0.012	0.0056	0.03131
rs270606	a	g	0.283	-0.0084	0.0039	0.03132
rs8058922	t	g	0.345	-0.0083	0.0039	0.03141
rs12444188	a	g	0.088	-0.012	0.0055	0.03146
rs12812	a	g	0.165	0.012	0.0055	0.03155
rs2240134	t	c	0.308	0.0086	0.004	0.03159
rs2071551	t	c	0.478	-0.013	0.0061	0.03163
rs6922009	t	g	0.195	-0.011	0.0049	0.03165
rs2280411	a	g	0.292	0.0084	0.0039	0.03168
rs10178745	a	g	0.482	-0.008	0.0037	0.0317
rs12404121	t	c	0.272	-0.0082	0.0038	0.0317
rs273913	t	c	0.385	-0.008	0.0037	0.03172
rs11686131	t	c	0.208	0.0096	0.0045	0.03173
rs9368628	a	g	0.118	0.0099	0.0046	0.03181
rs11043	a	g	0.088	-0.012	0.0055	0.03194
rs4660761	a	g	0.159	0.01	0.0047	0.03203
rs887204	a	g	0.327	0.0091	0.0043	0.03212
rs2800235	a	g	0.478	0.0079	0.0037	0.03222
rs6593325	a	g	0.357	-0.0083	0.0039	0.03222
rs3134942	t	g	0.084	0.012	0.0057	0.03223
rs3813630	a	g	0.119	-0.022	0.01	0.03227
rs3732896	a	g	0.164	-0.011	0.0053	0.03229
rs3734966	t	c	0.115	0.03	0.014	0.03229
rs7016433	a	c	0.288	0.011	0.0052	0.03234
rs6426158	t	c	0.42	-0.0085	0.0039	0.03236
rs4888240	t	c	0.336	0.0083	0.0039	0.03242
rs11938607	t	c	0.23	0.0093	0.0044	0.03243
rs4777035	a	g	0.381	-0.0083	0.0039	0.03247
rs11067231	a	c	0.487	0.0078	0.0036	0.03249
rs2136585	t	c	0.46	0.0078	0.0036	0.03249
rs2313693	a	g	0.199	0.01	0.0049	0.03251
rs1165200	a	g	0.212	-0.009	0.0042	0.03253
rs17578206	t	c	0.137	-0.013	0.0061	0.03258
rs9863756	a	g	0.088	0.014	0.0064	0.0326
rs6532795	t	c	0.279	0.0085	0.004	0.03261
rs3734528	a	g	0.106	-0.013	0.0063	0.03264
rs156322	t	c	0.283	0.0083	0.0039	0.03268
rs3906155	t	c	0.393	0.0081	0.0038	0.03269
rs4785763	a	c	0.376	0.009	0.0042	0.03269
rs12073783	a	g	0.433	-0.0085	0.004	0.0327
rs11002322	t	g	0.358	-0.0087	0.0041	0.03278
rs1742398	t	c	0.434	0.0081	0.0038	0.03278
rs11063260	a	c	0.333	0.0088	0.0041	0.03279
rs273915	c	g	0.233	0.0083	0.0039	0.03281
rs13276608	t	c	0.08	0.015	0.0069	0.03289
rs17500483	t	c	0.36	0.0081	0.0038	0.0329
rs1881797	t	c	0.129	0.01	0.0048	0.03293
rs10191556	t	c	0.111	0.012	0.0055	0.03295
rs7256502	t	c	0.146	0.016	0.0077	0.03301
rs10491472	a	c	0.15	0.012	0.0058	0.03305
rs273912	t	g	0.283	0.0083	0.0039	0.03306
rs9972635	t	c	0.044	0.022	0.011	0.03306
rs11238680	a	g	0.115	0.011	0.0052	0.03307
rs1051434	t	c	0.329	-0.0085	0.004	0.03313
rs27246	a	g	0.204	-0.0096	0.0045	0.03313
rs10741719	a	g	0.366	-0.008	0.0038	0.03317
rs10754506	a	g	0.308	-0.0082	0.0038	0.03318
rs10831562	a	g	0.195	0.0097	0.0046	0.0332
rs4148102	a	g	0.142	0.011	0.0054	0.0332
rs270601	t	c	0.283	-0.0083	0.0039	0.03321
rs11953390	a	g	0.051	-0.016	0.0075	0.03322
rs194503	a	g	0.248	0.01	0.0047	0.03322
rs12523953	t	c	0.216	-0.011	0.0049	0.03325
rs7987849	t	c	0.1	-0.012	0.0057	0.03325
rs11205037	t	g	0.159	0.015	0.0068	0.03327
rs3823402	a	t	0.192	-0.011	0.005	0.0333
rs1980293	a	g	0.415	-0.0078	0.0037	0.03331
rs972351	t	c	0.058	0.017	0.0079	0.03337
rs7300549	a	g	0.146	-0.0097	0.0046	0.0334
rs6075070	a	g	0.35	-0.0081	0.0038	0.03345
rs10789215	t	c	0.451	-0.0079	0.0037	0.03348
rs10021692	a	g	0.115	-0.012	0.0059	0.0335
rs6443636	t	c	0.473	-0.0079	0.0037	0.03352
rs3900629	t	c	0.252	-0.0084	0.004	0.03356
rs2963919	t	c	0.372	0.0081	0.0038	0.03365
rs17002804	a	c	0.5	0.0078	0.0037	0.03367
rs9532536	t	c	0.115	0.011	0.0051	0.0337
rs12029322	t	c	0.226	-0.0093	0.0044	0.03375
rs7273717	t	c	0.341	-0.0083	0.0039	0.03375
rs11211124	t	c	0.226	0.0093	0.0044	0.03381
rs2806874	a	c	0.451	0.0079	0.0037	0.03381
rs4323102	t	c	0.358	0.0079	0.0037	0.03386
rs7939402	t	g	0.031	0.021	0.0097	0.03393
rs7770236	a	g	0.089	0.015	0.0072	0.03396
rs1633096	t	g	0.226	0.0094	0.0045	0.03397
rs12269261	a	g	0.339	-0.0081	0.0038	0.034
rs2097432	t	c	0.123	0.015	0.0073	0.034
rs8113515	a	c	0.339	0.0088	0.0041	0.03406
rs4034942	t	c	0.394	-0.0078	0.0037	0.03408
rs11657500	t	c	0.15	0.014	0.0068	0.03411
rs738669	t	c	0.401	0.0082	0.0039	0.03414
rs7486927	a	g	0.345	0.01	0.0048	0.03414
rs4822360	a	g	0.367	-0.0077	0.0037	0.03417
rs4843249	a	g	0.288	0.0099	0.0047	0.03421
rs1887814	a	g	0.412	-0.008	0.0038	0.03422
rs1737031	t	c	0.288	0.0086	0.004	0.03423
rs11241998	t	c	0.088	0.013	0.0059	0.03424
rs1078697	t	c	0.158	0.01	0.0049	0.03425
rs1311615	a	g	0.279	-0.0086	0.0041	0.03427
rs12454625	a	g	0.407	-0.008	0.0038	0.03429
rs7709842	t	c	0.19	-0.0097	0.0046	0.03429
rs1311616	t	g	0.277	0.0087	0.0041	0.03432
rs272882	t	g	0.275	0.0082	0.0039	0.03432
rs272880	t	c	0.283	0.0082	0.0039	0.03433
rs272888	t	c	0.283	-0.0082	0.0039	0.03433
rs1109977	t	g	0.389	0.0079	0.0037	0.03434
rs1881245	a	g	0.248	0.015	0.0071	0.03434
rs272883	a	g	0.283	-0.0082	0.0039	0.03436
rs272892	t	c	0.283	0.0082	0.0039	0.03437
rs4699877	a	g	0.332	0.0082	0.0039	0.03438
rs7307064	a	c	0.119	0.012	0.0055	0.03439
rs12780199	a	g	0.321	0.0086	0.0041	0.03441
rs2602878	t	g	0.279	0.0087	0.0041	0.03441
rs733579	t	c	0.212	-0.0093	0.0044	0.03444
rs2631362	a	g	0.283	0.0082	0.0039	0.03449
rs1510798	t	g	0.308	0.0094	0.0044	0.03452
rs7180917	a	g	0.406	-0.008	0.0038	0.03452
rs806176	a	c	0.283	0.015	0.0069	0.03454
rs1709901	t	g	0.146	0.012	0.0058	0.03458
rs7258698	a	g	0.071	0.018	0.0085	0.03459
rs735845	t	g	0.442	-0.0078	0.0037	0.03459
rs6546497	a	g	0.427	-0.0082	0.0039	0.03461
rs4031031	t	c	0.283	0.009	0.0043	0.03462
rs10492606	t	c	0.115	-0.011	0.0052	0.03463
rs1633036	t	c	0.15	0.01	0.0048	0.03465
rs10893962	t	c	0.142	0.0099	0.0047	0.03469
rs2293860	t	g	0.465	0.013	0.0061	0.03469
rs629241	t	c	0.365	-0.0086	0.0041	0.03471
rs4802634	t	c	0.412	0.0078	0.0037	0.03473
rs8055325	a	g	0.398	-0.008	0.0038	0.03473
rs12919933	a	g	0.478	0.0084	0.004	0.03478
rs7285377	t	g	0.261	0.0092	0.0043	0.03484
rs3740334	t	c	0.177	-0.011	0.0052	0.03485
rs272887	a	g	0.288	-0.0083	0.0039	0.03487
rs3131888	t	c	0.376	-0.0096	0.0045	0.03491
rs10235648	t	c	0.354	-0.0082	0.0039	0.03492
rs2602891	t	c	0.274	-0.0085	0.004	0.03492
rs12130219	a	g	0.259	0.0096	0.0046	0.03495
rs10152898	t	g	0.161	0.01	0.0049	0.03496
rs1056738	a	g	0.342	-0.0081	0.0038	0.03499
rs4971079	a	g	0.469	0.0076	0.0036	0.03505
rs7081677	a	g	0.25	0.009	0.0043	0.03505
rs1046789	a	g	0.293	0.0091	0.0043	0.03508
rs2108202	t	c	0.217	0.0092	0.0044	0.03509
rs3664	a	g	0.288	-0.0091	0.0043	0.03509
rs4581940	t	c	0.438	-0.0078	0.0037	0.03509
rs11884776	t	c	0.243	0.0092	0.0043	0.0351
rs10898112	a	g	0.268	-0.0096	0.0046	0.03515
rs11704481	a	g	0.385	-0.0078	0.0037	0.03515
rs7728381	t	c	0.372	-0.008	0.0038	0.03515
rs11109828	a	c	0.119	-0.014	0.0065	0.03529
rs845232	a	g	0.283	0.0088	0.0042	0.0353
rs6600755	t	c	0.124	-0.012	0.0056	0.03534
rs7934841	a	g	0.372	0.0082	0.0039	0.03534
rs3196816	a	g	0.075	-0.013	0.0061	0.03536
rs1737008	a	g	0.102	-0.01	0.0048	0.03537
rs225616	a	g	0.433	-0.0076	0.0036	0.0354
rs11145974	t	c	0.301	-0.0089	0.0042	0.03541
rs6455580	a	g	0.075	0.013	0.0061	0.03549
rs1610719	a	g	0.319	-0.0082	0.0039	0.0355
rs10773397	t	c	0.451	0.0087	0.0041	0.03555
rs11876166	a	g	0.438	0.0093	0.0044	0.03556
rs10170310	a	g	0.168	0.01	0.0048	0.03563
rs4084262	t	c	0.15	-0.0097	0.0046	0.03564
rs9729	t	g	0.429	-0.013	0.006	0.03567
rs2869756	t	g	0.458	-0.0084	0.004	0.03569
rs1184781	t	c	0.42	0.0083	0.0039	0.03575
rs2249703	a	g	0.474	-0.0077	0.0036	0.03575
rs7134565	t	c	0.469	0.0077	0.0037	0.03575
rs484029	t	c	0.093	0.019	0.009	0.03577
rs17707300	t	c	0.363	-0.0079	0.0037	0.03579
rs3132662	a	g	0.468	0.01	0.0048	0.03583
rs10854166	a	g	0.482	-0.008	0.0038	0.03587
rs166849	a	g	0.412	-0.0078	0.0037	0.03588
rs12228876	a	c	0.445	0.0077	0.0037	0.03589
rs2793259	a	c	0.119	0.0095	0.0045	0.03589
rs6919216	a	g	0.173	0.011	0.0051	0.0359
rs6923504	c	g	0.322	0.014	0.0065	0.03592
rs3904275	a	g	0.465	-0.0078	0.0037	0.03594
rs10831706	a	g	0.106	-0.016	0.0075	0.03596
rs7420703	t	c	0.111	-0.011	0.0055	0.03597
rs10516603	a	g	0.116	0.011	0.005	0.03601
rs4416783	t	c	0.42	0.0079	0.0038	0.03602
rs3800893	t	c	0.167	-0.009	0.0043	0.03608
rs10058772	t	c	0.27	0.0094	0.0045	0.0361
rs7738313	a	c	0.375	0.0082	0.0039	0.03618
rs2075000	a	g	0.093	-0.012	0.0059	0.03621
rs2228956	t	c	0.164	-0.01	0.005	0.03621
rs2245473	a	g	0.115	-0.011	0.0051	0.03624
rs3812099	a	g	0.075	0.013	0.0061	0.03625
rs2290416	a	g	0.107	0.015	0.0073	0.03627
rs5758991	a	c	0.088	0.017	0.0079	0.03627
rs7425380	t	c	0.192	0.01	0.0049	0.03627
rs2602896	a	g	0.272	0.0084	0.004	0.03629
rs6455563	a	g	0.075	-0.013	0.0061	0.03629
rs7459974	a	g	0.323	-0.0094	0.0045	0.03631
rs10033399	t	c	0.155	0.01	0.0048	0.03632
rs7460697	t	c	0.292	-0.0081	0.0038	0.03632
rs9357048	a	g	0.093	0.013	0.0064	0.03634
rs2161387	a	g	0.186	0.0093	0.0044	0.03636
rs2294996	t	c	0.292	-0.0089	0.0042	0.03641
rs4552453	t	c	0.248	0.0087	0.0042	0.03644
rs845270	t	c	0.246	-0.0087	0.0041	0.03645
rs7608932	t	c	0.431	-0.0076	0.0036	0.03646
rs2235152	a	g	0.155	0.012	0.0055	0.03647
rs803219	t	c	0.447	0.0076	0.0036	0.03649
rs2443775	a	g	0.473	-0.0076	0.0036	0.03658
rs7046	a	g	0.398	0.0078	0.0038	0.03659
rs11673740	t	c	0.083	-0.016	0.0075	0.03661
rs2283240	t	c	0.434	0.0078	0.0037	0.03662
rs2671898	t	g	0.398	0.0079	0.0038	0.03663
rs2595893	t	c	0.128	-0.011	0.0051	0.03665
rs1563066	a	c	0.429	-0.0079	0.0038	0.03667
rs11221653	t	c	0.367	-0.008	0.0038	0.03668
rs3132956	a	g	0.07	0.012	0.0056	0.03668
rs4969259	t	c	0.451	-0.0088	0.0042	0.0367
rs1653609	a	c	0.408	0.0079	0.0038	0.03677
rs7176848	a	g	0.288	0.009	0.0043	0.03677
rs13391552	a	g	0.248	0.0091	0.0044	0.03683
rs9276558	a	g	0.487	0.013	0.0061	0.03687
rs7815105	t	c	0.434	-0.0078	0.0038	0.0369
rs11205308	a	g	0.097	-0.015	0.0074	0.03696
rs3903759	a	c	0.111	-0.011	0.005	0.03696
rs2174098	a	g	0.045	0.014	0.0065	0.03702
rs2851253	t	g	0.274	0.0084	0.004	0.03702
rs4804833	a	g	0.398	0.0082	0.0039	0.03706
rs803220	a	g	0.447	0.0075	0.0036	0.03708
rs2088124	a	g	0.469	-0.0076	0.0036	0.03713
rs2527776	a	g	0.288	0.0086	0.0041	0.03713
rs1801206	t	c	0.332	0.013	0.0062	0.03718
rs1284108	t	g	0.367	-0.0079	0.0038	0.0372
rs1154405	a	g	0.279	-0.0085	0.0041	0.03725
rs1707336	t	g	0.416	-0.0076	0.0037	0.03726
rs10933937	a	g	0.066	-0.032	0.015	0.03728
rs2516424	a	g	0.332	-0.01	0.0048	0.03728
rs16844855	t	g	0.076	-0.015	0.0071	0.03737
rs17052053	t	c	0.119	0.012	0.0058	0.03739
rs10227806	t	g	0.071	0.015	0.0074	0.0374
rs6499141	t	c	0.04	0.017	0.0083	0.0374
rs13133647	t	c	0.274	0.0084	0.004	0.03746
rs10885632	t	c	0.403	-0.0077	0.0037	0.03747
rs226493	a	g	0.358	0.0077	0.0037	0.03749
rs13110176	a	g	0.274	-0.0084	0.004	0.03751
rs9561641	a	g	0.296	0.0086	0.0042	0.03753
rs6781443	t	c	0.186	0.011	0.0054	0.03756
rs2076594	a	c	0.327	-0.008	0.0039	0.03757
rs10015634	a	g	0.336	0.0083	0.004	0.03759
rs12928849	a	g	0.23	0.0096	0.0046	0.0376
rs3923	t	c	0.4	0.0077	0.0037	0.03761
rs7321852	a	g	0.093	-0.014	0.0066	0.03764
rs272878	t	c	0.283	-0.0081	0.0039	0.03775
rs11728170	a	g	0.128	0.013	0.0062	0.03779
rs11747066	a	g	0.273	0.0094	0.0045	0.03781
rs14178	a	g	0.04	0.017	0.0084	0.03781
rs16891315	t	c	0.111	-0.013	0.0064	0.03784
rs202622	t	g	0.235	0.0093	0.0045	0.03784
rs1052629	t	c	0.243	-0.012	0.0059	0.03786
rs1657139	t	c	0.174	-0.01	0.0049	0.03786
rs9357054	t	c	0.035	0.019	0.0094	0.03786
rs10747561	t	c	0.363	-0.0081	0.0039	0.03789
rs2602865	t	c	0.279	0.0085	0.0041	0.03791
rs8180914	a	g	0.429	-0.013	0.0065	0.03793
rs9472138	t	c	0.239	0.0084	0.004	0.03797
rs12601936	a	g	0.42	-0.0081	0.0039	0.03798
rs1633030	t	c	0.288	-0.0084	0.0041	0.03798
rs2518824	t	g	0.284	0.009	0.0043	0.03801
rs3769059	a	g	0.15	0.011	0.0051	0.03803
rs6931082	a	g	0.121	-0.013	0.0062	0.03805
rs896762	a	g	0.416	0.008	0.0038	0.03806
rs6503236	a	g	0.081	-0.015	0.0072	0.03807
rs3129066	a	g	0.281	-0.0098	0.0047	0.03809
rs4233110	a	c	0.333	-0.0086	0.0041	0.03809
rs884020	t	g	0.483	-0.0076	0.0037	0.03811
rs1160075	a	g	0.353	-0.008	0.0039	0.03815
rs5751591	a	g	0.345	0.0077	0.0037	0.03815
rs10789956	a	g	0.22	0.0095	0.0046	0.03817
rs4657669	t	c	0.08	-0.013	0.0062	0.03819
rs10250709	a	g	0.372	0.008	0.0039	0.0382
rs3761680	a	c	0.367	-0.0082	0.004	0.03825
rs2478477	t	c	0.393	-0.0081	0.0039	0.03836
rs7256349	a	g	0.252	-0.0094	0.0045	0.03836
rs10744816	t	c	0.483	-0.0076	0.0037	0.03839
rs2712102	t	c	0.204	0.0095	0.0046	0.0384
rs12257763	t	c	0.257	0.0088	0.0043	0.03841
rs13019346	t	c	0.42	0.0078	0.0038	0.03845
rs1026916	a	g	0.385	-0.0078	0.0038	0.03846
rs2949743	a	g	0.198	-0.0089	0.0043	0.03848
rs1801311	a	g	0.305	0.0083	0.004	0.03852
rs1975760	t	c	0.305	0.0087	0.0042	0.03855
rs3018048	t	c	0.279	-0.0085	0.0041	0.03856
rs7667122	t	c	0.332	-0.0082	0.004	0.03857
rs5767553	t	g	0.416	0.0076	0.0037	0.03868
rs6448852	t	c	0.482	0.0079	0.0038	0.03871
rs2997883	a	g	0.383	0.0079	0.0038	0.03872
rs10896050	t	g	0.19	0.01	0.005	0.03874
rs7660554	a	g	0.25	0.0082	0.004	0.03874
rs1425852	a	c	0.403	-0.0078	0.0038	0.03877
rs2851248	t	c	0.274	0.0083	0.004	0.03884
rs4974666	t	c	0.451	0.008	0.0039	0.03884
rs10794459	a	c	0.397	0.0096	0.0046	0.03887
rs622917	t	c	0.487	0.008	0.0039	0.0389
rs4753196	a	c	0.491	0.0079	0.0038	0.03892
rs17398421	t	g	0.128	-0.01	0.005	0.03895
rs12210225	a	g	0.14	0.012	0.0057	0.039
rs17136076	a	g	0.283	0.0087	0.0042	0.039
rs11709450	a	g	0.28	-0.0087	0.0042	0.03901
rs7976409	a	g	0.119	-0.011	0.0055	0.03901
rs17817868	t	c	0.274	0.0083	0.004	0.03904
rs976312	a	g	0.333	0.0076	0.0037	0.03904
rs17126483	t	c	0.272	0.0095	0.0046	0.03905
rs11098258	a	g	0.353	0.0078	0.0038	0.03909
rs4699714	a	g	0.274	-0.0083	0.004	0.03909
rs3810414	t	c	0.332	0.0093	0.0045	0.03913
rs7860634	a	g	0.433	0.0076	0.0037	0.0392
rs9309428	t	c	0.464	0.0078	0.0038	0.03921
rs3739821	a	g	0.173	0.0098	0.0048	0.03923
rs1448241	t	c	0.35	0.0081	0.0039	0.03931
rs1975384	t	c	0.208	0.0093	0.0045	0.03936
rs6075078	t	g	0.5	-0.0076	0.0037	0.03936
rs4715326	t	c	0.416	0.0077	0.0037	0.03937
rs2669166	a	g	0.416	-0.0075	0.0037	0.03945
rs3131064	t	c	0.168	-0.011	0.0055	0.03946
rs7546596	t	c	0.305	0.0078	0.0038	0.03953
rs13171	t	c	0.19	0.018	0.0086	0.03955
rs6807729	a	g	0.466	0.0075	0.0037	0.03957
rs6727608	t	c	0.159	0.012	0.0057	0.03961
rs10876322	a	g	0.381	-0.0079	0.0038	0.03962
rs272893	t	c	0.376	-0.0077	0.0037	0.03964
rs17794472	a	c	0.403	0.0078	0.0038	0.03965
rs12371154	a	g	0.398	0.0094	0.0046	0.03967
rs2434487	a	g	0.115	0.015	0.0072	0.03968
rs7753507	t	c	0.469	-0.0075	0.0037	0.0397
rs3778624	t	g	0.177	0.0088	0.0043	0.03973
rs1368394	a	g	0.381	-0.0078	0.0038	0.03975
rs4679372	a	g	0.305	-0.0087	0.0042	0.03977
rs9806826	t	c	0.339	-0.0082	0.004	0.03977
rs10797649	a	c	0.496	0.0082	0.004	0.03982
rs11235796	a	g	0.111	0.012	0.0058	0.03983
rs3131296	t	c	0.089	0.012	0.0057	0.03984
rs17832456	a	g	0.292	-0.0091	0.0044	0.03986
rs1233482	a	c	0.239	0.014	0.007	0.03989
rs2277326	a	c	0.372	0.0079	0.0038	0.0399
rs202617	a	g	0.235	-0.0092	0.0045	0.03991
rs10789214	t	c	0.451	0.0075	0.0037	0.03995
rs2525467	t	c	0.42	0.0077	0.0038	0.04
rs4077032	a	c	0.252	0.0081	0.0039	0.04003
rs935473	a	g	0.15	-0.0098	0.0048	0.04006
rs9509598	a	c	0.137	0.011	0.0056	0.04007
rs7975956	a	g	0.277	0.0082	0.004	0.04009
rs1028590	t	c	0.442	0.0078	0.0038	0.04013
rs2293910	a	g	0.146	0.011	0.0052	0.04014
rs395449	a	g	0.333	-0.0078	0.0038	0.04014
rs1117640	t	g	0.15	-0.011	0.0053	0.04022
rs4441525	t	c	0.465	0.0076	0.0037	0.04023
rs274558	a	g	0.385	0.0077	0.0038	0.04024
rs6486574	a	g	0.412	-0.0081	0.0039	0.04026
rs11210924	a	g	0.312	0.0076	0.0037	0.0403
rs1281988	a	g	0.447	-0.0077	0.0037	0.04033
rs3729620	t	c	0.263	-0.009	0.0044	0.04033
rs13017098	t	c	0.412	-0.0077	0.0038	0.04036
rs7896631	a	g	0.217	-0.0088	0.0043	0.04036
rs7421739	a	g	0.491	-0.0079	0.0038	0.04039
rs7647446	a	g	0.195	-0.0099	0.0049	0.04042
rs975761	t	c	0.425	-0.0076	0.0037	0.04047
rs1107179	t	g	0.403	-0.0076	0.0037	0.04057
rs183898	c	g	0.245	0.008	0.0039	0.04061
rs3749331	t	c	0.2	-0.011	0.0054	0.04064
rs13338472	t	c	0.044	-0.017	0.0081	0.04068
rs226202	t	c	0.283	-0.0081	0.004	0.04068
rs4271313	a	g	0.459	0.012	0.0059	0.04074
rs2851246	t	c	0.274	0.0082	0.004	0.04075
rs6937595	a	g	0.108	-0.013	0.0062	0.04076
rs3999821	a	g	0.412	-0.0093	0.0045	0.04079
rs7733723	t	c	0.05	-0.015	0.0075	0.04084
rs11109806	t	c	0.155	0.01	0.005	0.04086
rs1736911	t	c	0.15	-0.0097	0.0047	0.04087
rs7670241	t	g	0.274	0.0083	0.004	0.04087
rs7191836	t	c	0.071	-0.023	0.011	0.04088
rs7669636	a	g	0.274	0.0083	0.004	0.04088
rs6448916	t	c	0.172	-0.01	0.005	0.04094
rs11030600	t	g	0.032	0.019	0.0095	0.04095
rs7025666	t	c	0.317	0.0084	0.0041	0.04099
rs7200005	a	g	0.438	0.0077	0.0037	0.04099
rs9456291	a	g	0.071	-0.012	0.0061	0.04099
rs9583589	a	g	0.108	0.012	0.0057	0.04105
rs11477	t	c	0.286	0.0083	0.0041	0.04107
rs1629906	a	g	0.142	-0.019	0.0093	0.04107
rs10160002	t	c	0.164	-0.0096	0.0047	0.04111
rs4699713	t	c	0.274	0.0083	0.0041	0.04113
rs9380173	a	g	0.119	-0.0099	0.0048	0.04115
rs1345825	a	c	0.283	0.0082	0.004	0.04116
rs270602	t	c	0.376	-0.0076	0.0037	0.04116
rs1264701	t	g	0.195	-0.0091	0.0044	0.04118
rs2075001	a	g	0.078	-0.012	0.0059	0.04121
rs2233967	c	g	0.185	0.01	0.005	0.04124
rs2161357	a	g	0.173	-0.0092	0.0045	0.04126
rs6937438	a	g	0.243	-0.0083	0.004	0.04128
rs10824571	a	g	0.339	-0.008	0.0039	0.04135
rs2235217	t	c	0.297	-0.013	0.0065	0.04136
rs10070021	a	g	0.362	0.0077	0.0038	0.04143
rs10899990	a	g	0.146	0.011	0.0054	0.04144
rs1803382	t	c	0.319	-0.011	0.0054	0.04144
rs6600143	a	c	0.314	-0.0089	0.0043	0.04145
rs272869	a	g	0.376	-0.0076	0.0037	0.04151
rs749338	t	c	0.447	-0.0077	0.0038	0.04152
rs6122080	a	g	0.345	-0.0089	0.0043	0.04156
rs4700135	t	c	0.438	-0.0075	0.0037	0.04161
rs2303616	a	g	0.071	-0.013	0.0066	0.04162
rs4750005	t	c	0.487	-0.0077	0.0038	0.04162
rs9368521	t	c	0.102	0.013	0.0064	0.04173
rs133295	a	g	0.186	0.0092	0.0045	0.04181
rs6691985	t	c	0.235	0.0085	0.0042	0.04184
rs2976876	t	c	0.366	-0.0075	0.0037	0.04185
rs1509573	t	c	0.475	0.0076	0.0037	0.04186
rs1275	t	c	0.341	0.01	0.005	0.04187
rs3810267	a	g	0.403	-0.0074	0.0037	0.04194
rs3740341	a	g	0.168	0.011	0.0054	0.04197
rs8110220	t	c	0.239	0.0088	0.0043	0.042
rs11002309	t	c	0.36	-0.0081	0.004	0.04203
rs2292199	a	g	0.239	0.0097	0.0048	0.04204
rs4788073	a	g	0.363	-0.0077	0.0038	0.04205
rs7579	t	c	0.296	-0.0081	0.004	0.04205
rs1053738	t	c	0.305	-0.0087	0.0043	0.0421
rs7518128	t	g	0.292	0.0089	0.0044	0.0421
rs12405585	a	c	0.106	-0.011	0.0052	0.04219
rs708723	t	c	0.478	-0.0075	0.0037	0.04224
rs2654185	a	c	0.42	-0.0078	0.0039	0.0423
rs17561473	t	c	0.23	0.011	0.0056	0.0424
rs17218162	a	g	0.274	0.0082	0.004	0.04243
rs4967986	a	g	0.2	0.0089	0.0044	0.04249
rs132793	a	g	0.203	0.0095	0.0047	0.0425
rs7633770	a	g	0.398	-0.0077	0.0038	0.04251
rs10498113	t	c	0.451	0.0074	0.0037	0.04252
rs1008485	t	c	0.261	0.0085	0.0042	0.04257
rs1106201	t	c	0.301	0.0092	0.0046	0.04257
rs17218141	t	c	0.274	-0.0082	0.004	0.04259
rs4921982	t	c	0.327	0.013	0.0065	0.04259
rs931734	a	g	0.482	-0.0076	0.0038	0.04261
rs12296001	t	c	0.252	0.0095	0.0047	0.04263
rs559971	a	g	0.186	-0.0092	0.0046	0.04265
rs838878	a	g	0.283	-0.0091	0.0045	0.04267
rs274546	a	g	0.381	-0.0075	0.0037	0.04269
rs6531204	a	g	0.28	0.0087	0.0043	0.04269
rs7046093	t	c	0.199	0.0089	0.0044	0.0427
rs3087370	a	g	0.283	0.0084	0.0042	0.04271
rs26965	t	c	0.127	-0.011	0.0053	0.04272
rs3003376	t	c	0.133	-0.01	0.005	0.04274
rs862241	a	g	0.267	-0.008	0.004	0.04276
rs17218073	a	g	0.274	0.0081	0.004	0.04278
rs869701	t	c	0.496	0.0078	0.0039	0.0428
rs3789775	t	c	0.155	0.011	0.0054	0.04283
rs13143133	a	g	0.274	-0.0081	0.004	0.04284
rs872994	a	c	0.448	0.014	0.007	0.04285
rs12325113	t	c	0.381	-0.0075	0.0037	0.04287
rs916134	a	g	0.323	-0.0081	0.004	0.04287
rs272889	a	g	0.376	-0.0075	0.0037	0.04297
rs6702462	a	c	0.474	-0.0076	0.0037	0.04297
rs13112176	a	g	0.274	0.0081	0.004	0.04305
rs11235811	t	c	0.1	-0.012	0.0059	0.04307
rs274007	a	c	0.438	0.0079	0.0039	0.0431
rs2701918	t	c	0.279	-0.0082	0.004	0.04311
rs924684	a	g	0.46	-0.0075	0.0037	0.04311
rs2602877	a	t	0.3	-0.0084	0.0041	0.04312
rs11043288	a	g	0.469	-0.0073	0.0036	0.04313
rs4950989	t	c	0.31	0.0087	0.0043	0.04315
rs10874238	a	g	0.263	-0.0087	0.0043	0.04316
rs17217949	a	g	0.272	-0.0081	0.004	0.04316
rs16917102	t	c	0.201	0.0091	0.0045	0.04317
rs11191381	t	c	0.314	0.0079	0.0039	0.04318
rs325253	t	g	0.3	0.0075	0.0037	0.04318
rs274562	c	g	0.35	-0.0076	0.0037	0.04322
rs1035525	a	g	0.19	0.013	0.0066	0.04325
rs9812091	a	g	0.385	-0.0079	0.0039	0.04325
rs16852287	a	c	0.051	-0.014	0.0067	0.04326
rs12599812	t	c	0.261	-0.0089	0.0044	0.0433
rs6427671	a	g	0.35	-0.0088	0.0044	0.04337
rs2060222	t	c	0.35	-0.0078	0.0038	0.04344
rs13110764	a	g	0.274	0.0082	0.004	0.04346
rs10404945	t	c	0.169	-0.0099	0.0049	0.04349
rs7134594	t	c	0.487	0.0075	0.0037	0.0435
rs7766599	t	c	0.062	0.015	0.0073	0.0435
rs11227247	a	c	0.146	0.014	0.0071	0.04357
rs343119	t	c	0.208	0.0085	0.0042	0.04357
rs8109373	t	g	0.186	-0.013	0.0063	0.04357
rs11123033	t	g	0.323	0.0079	0.0039	0.04358
rs9535292	t	c	0.323	0.014	0.0071	0.04359
rs2580761	a	g	0.208	0.0087	0.0043	0.04372
rs4838153	t	c	0.175	-0.0098	0.0049	0.04373
rs137926	t	c	0.168	-0.017	0.0084	0.04374
rs12033524	t	c	0.204	0.009	0.0045	0.04381
rs7934062	a	c	0.292	0.0089	0.0044	0.04384
rs4121427	t	c	0.358	0.0075	0.0037	0.04387
rs7250193	a	g	0.137	0.011	0.0054	0.0439
rs6749402	t	g	0.301	0.0079	0.0039	0.04391
rs10208384	t	g	0.111	0.01	0.005	0.04394
rs4784986	t	c	0.327	0.008	0.004	0.04396
rs11134568	t	c	0.165	-0.0095	0.0047	0.04398
rs9380174	t	c	0.177	-0.0085	0.0042	0.04401
rs17236053	t	g	0.327	-0.0087	0.0043	0.04404
rs712258	t	c	0.383	0.0077	0.0038	0.04411
rs2016837	a	g	0.066	-0.013	0.0065	0.04419
rs712119	t	c	0.358	0.0075	0.0037	0.04421
rs4789698	t	c	0.412	-0.0079	0.0039	0.04422
rs17516020	a	g	0.265	-0.0086	0.0043	0.04424
rs6011442	a	g	0.288	-0.014	0.0069	0.04424
rs7287788	a	g	0.177	0.01	0.005	0.04424
rs2912420	t	c	0.46	0.0073	0.0036	0.0443
rs3794089	t	c	0.388	0.0076	0.0038	0.0444
rs7935661	a	c	0.376	0.0079	0.0039	0.04446
rs2996060	a	g	0.228	-0.0086	0.0043	0.04451
rs10794748	a	g	0.398	0.0076	0.0038	0.04452
rs17080884	t	c	0.164	0.01	0.005	0.04452
rs7078243	a	c	0.491	0.0075	0.0037	0.04452
rs7190835	a	g	0.367	0.0083	0.0041	0.04457
rs2235552	a	g	0.267	0.0084	0.0042	0.04459
rs2668423	t	g	0.261	-0.0084	0.0042	0.04468
rs2357468	t	g	0.482	0.0074	0.0037	0.0447
rs1632971	t	c	0.128	-0.01	0.005	0.04476
rs233314	a	g	0.367	-0.0098	0.0049	0.04476
rs429511	t	c	0.177	-0.011	0.0054	0.04477
rs4845503	a	g	0.465	-0.0073	0.0036	0.04486
rs2735232	a	g	0.225	0.01	0.005	0.04495
rs6902440	a	g	0.062	-0.015	0.0076	0.04499
rs17218560	a	g	0.277	-0.0081	0.004	0.045
rs1397178	t	c	0.372	0.0078	0.0039	0.04501
rs914388	a	g	0.487	0.0076	0.0038	0.04502
rs6674072	a	c	0.159	-0.01	0.0052	0.04504
rs11815117	a	g	0.279	-0.0083	0.0042	0.04509
rs793753	t	g	0.408	0.0081	0.004	0.0451
rs3130055	t	c	0.281	0.0084	0.0042	0.04513
rs12410334	a	c	0.159	-0.0095	0.0047	0.0452
rs2075588	a	c	0.332	0.0089	0.0045	0.04527
rs7559853	a	g	0.246	-0.013	0.0067	0.04527
rs2414638	t	c	0.314	-0.0076	0.0038	0.04531
rs3773786	a	g	0.235	0.0085	0.0042	0.04532
rs4396209	t	c	0.173	-0.012	0.0058	0.04532
rs9945370	a	g	0.429	-0.0086	0.0043	0.04533
rs689207	a	g	0.425	0.0073	0.0037	0.04534
rs133368	t	c	0.305	0.0076	0.0038	0.04537
rs4353130	a	c	0.106	0.013	0.0067	0.0454
rs231023	a	g	0.469	0.0074	0.0037	0.04542
[truncated: 153 more rows]

## Sheet: d) MAGIC fInsulin
SNP	Effect Allele	Other Allele	MAF	Effect	Stderr	P-Value
rs736374	a	g	0.332	0.018	0.004	1.139e-05
rs7116432	a	g	0.324	-0.017	0.0041	2.105e-05
rs10768118	a	g	0.376	-0.016	0.0039	2.409e-05
rs3088168	t	c	0.385	-0.016	0.0039	3.183e-05
rs3794091	a	g	0.35	-0.016	0.0039	3.329e-05
rs4756204	a	g	0.385	0.016	0.0039	3.336e-05
rs1043101	a	g	0.384	-0.016	0.0039	3.398e-05
rs10768122	a	g	0.385	-0.016	0.0039	3.504e-05
rs2839467	a	g	0.186	-0.019	0.0046	3.956e-05
rs7187976	a	g	0.179	0.02	0.005	5.053e-05
rs4780822	a	g	0.177	0.021	0.0052	5.427e-05
rs3763888	t	c	0.381	-0.016	0.0039	6.315e-05
rs1544352	a	g	0.177	0.02	0.005	6.606e-05
rs3829539	t	c	0.173	0.02	0.005	7.186e-05
rs720176	a	g	0.173	0.02	0.005	7.454e-05
rs6943153	t	c	0.279	0.016	0.0041	7.494e-05
rs12075148	a	c	0.085	0.024	0.006	7.579e-05
rs2108349	a	g	0.288	-0.016	0.0041	8.791e-05
rs8050872	t	c	0.181	-0.02	0.0052	0.0001057
rs6430612	t	c	0.381	0.016	0.0042	0.0001105
rs665677	a	g	0.246	0.016	0.0041	0.0001174
rs10221893	t	c	0.385	0.016	0.0042	0.0001293
rs4804833	a	g	0.398	0.016	0.0041	0.0001444
rs2605096	a	g	0.327	0.015	0.0041	0.0001772
rs9931211	t	c	0.183	0.019	0.0052	0.0001797
rs7070394	a	g	0.335	-0.015	0.004	0.0002221
rs1019704	a	g	0.353	-0.015	0.0041	0.0002612
rs1563355	t	c	0.314	-0.015	0.004	0.0002816
rs13236444	t	c	0.403	0.014	0.0038	0.0002876
rs950928	t	c	0.181	0.019	0.0052	0.0002877
rs11134696	t	c	0.354	0.014	0.0039	0.0003182
rs7780100	a	g	0.473	-0.014	0.0038	0.0003732
rs2295756	t	c	0.354	-0.014	0.0041	0.0003777
rs2605097	a	c	0.319	0.015	0.0041	0.0003812
rs4717222	a	c	0.429	-0.013	0.0038	0.0003989
rs8107967	a	g	0.442	0.015	0.0041	0.0004105
rs3794089	t	c	0.388	0.014	0.0039	0.0004127
rs6982196	a	g	0.326	-0.015	0.0042	0.0004156
rs9292722	t	c	0.261	0.016	0.0045	0.0004584
rs2602865	t	c	0.279	0.015	0.0043	0.000479
rs3018048	t	c	0.279	-0.015	0.0043	0.0004966
rs5760102	t	c	0.296	-0.022	0.0062	0.0004989
rs1154405	a	g	0.279	-0.015	0.0043	0.0005059
rs11784244	a	g	0.336	-0.015	0.0042	0.0005333
rs11586125	t	c	0.232	0.017	0.0049	0.0005336
rs1311616	t	g	0.277	0.015	0.0043	0.0005338
rs1311615	a	g	0.279	-0.015	0.0043	0.0005464
rs6532795	t	c	0.279	0.014	0.0042	0.0005513
rs4718180	a	c	0.469	0.013	0.0039	0.000566
rs1571737	t	c	0.159	0.017	0.005	0.0005756
rs1230154	t	c	0.283	-0.014	0.0042	0.0006012
rs6532798	t	c	0.283	-0.014	0.0041	0.0006131
rs4245555	t	c	0.376	0.013	0.0039	0.0006252
rs3775905	t	c	0.358	0.025	0.0074	0.0006272
rs2602877	a	t	0.3	-0.015	0.0043	0.0006273
rs1403339	t	c	0.138	-0.019	0.0055	0.0006323
rs2602878	t	g	0.279	0.015	0.0043	0.0006656
rs6460248	a	g	0.468	0.013	0.0039	0.0006929
rs12154016	t	c	0.414	0.013	0.0038	0.0006943
rs12189191	t	c	0.319	-0.013	0.0039	0.000768
rs10049077	a	c	0.242	0.015	0.0044	0.0007792
rs1126673	t	c	0.279	-0.014	0.0041	0.0008046
rs1496653	a	g	0.217	-0.015	0.0045	0.000811
rs2043111	t	c	0.261	0.015	0.0044	0.0008285
rs3130316	t	c	0.398	-0.013	0.0039	0.0008364
rs10078289	t	g	0.192	-0.016	0.0047	0.0008412
rs7187776	a	g	0.362	-0.013	0.0039	0.0008829
rs495336	t	c	0.46	-0.013	0.0039	0.0008878
rs6955931	t	c	0.093	0.024	0.0073	0.0008997
rs3096700	a	c	0.398	-0.013	0.004	0.0009146
rs2485680	t	c	0.292	0.013	0.004	0.0009168
rs7191155	t	c	0.179	0.02	0.006	0.0009579
rs7071471	t	c	0.42	0.013	0.004	0.0009584
rs4699713	t	c	0.274	0.014	0.0043	0.0009645
rs644827	t	c	0.456	-0.013	0.004	0.0009943
rs10875268	t	c	0.124	-0.018	0.0053	0.001013
rs1874883	t	g	0.301	0.014	0.0043	0.001036
rs4630241	a	g	0.42	-0.013	0.0039	0.001046
rs2293293	a	g	0.341	-0.013	0.004	0.001054
rs2605100	a	g	0.314	-0.014	0.0042	0.001055
rs4074522	a	g	0.341	0.013	0.004	0.001062
rs1545119	a	g	0.326	-0.014	0.0042	0.001087
rs2851253	t	g	0.274	0.014	0.0042	0.001112
rs7920517	a	g	0.42	-0.013	0.004	0.001115
rs11837144	t	c	0.403	-0.013	0.0039	0.001118
rs4955526	t	c	0.341	-0.013	0.004	0.00113
rs1646128	a	g	0.298	0.014	0.0044	0.001147
rs10997875	t	c	0.27	-0.013	0.004	0.001176
rs7135542	t	c	0.397	0.013	0.0039	0.001187
rs3115572	c	g	0.398	-0.013	0.0039	0.001197
rs2602891	t	c	0.274	-0.014	0.0042	0.001215
rs1399961	t	c	0.403	0.013	0.004	0.001219
rs9456291	a	g	0.071	-0.02	0.0063	0.00125
rs2970503	a	g	0.097	0.024	0.0074	0.001255
rs7946354	t	g	0.46	0.013	0.0041	0.00127
rs7779296	a	g	0.274	-0.015	0.0046	0.001279
rs10851498	t	c	0.465	0.012	0.0038	0.001283
rs1065778	t	c	0.415	0.012	0.0038	0.001294
rs12325113	t	c	0.381	-0.013	0.0039	0.001301
rs595436	t	g	0.42	-0.013	0.004	0.001306
rs2274739	a	g	0.456	0.012	0.0038	0.001309
rs7799117	a	g	0.208	-0.014	0.0043	0.00131
rs12140675	t	c	0.243	0.014	0.0044	0.001314
rs2071042	a	g	0.336	0.02	0.0062	0.001315
rs11198893	a	g	0.08	0.022	0.0069	0.001316
rs2851277	t	g	0.295	-0.014	0.0042	0.001334
rs10492229	t	c	0.186	0.014	0.0044	0.001341
rs6769789	t	c	0.336	0.02	0.0062	0.001341
rs2602896	a	g	0.272	0.013	0.0042	0.001344
rs9717043	a	g	0.075	0.024	0.0075	0.001346
rs17218162	a	g	0.274	0.014	0.0042	0.001352
rs2926494	t	c	0.416	0.013	0.0039	0.001353
rs773863	a	g	0.392	-0.021	0.0066	0.001354
rs17218141	t	c	0.274	-0.013	0.0042	0.001358
rs8049439	t	c	0.385	-0.013	0.0039	0.001376
rs10797056	a	g	0.456	-0.012	0.0038	0.001378
rs13112176	a	g	0.274	0.013	0.0042	0.00138
rs17218073	a	g	0.274	0.013	0.0042	0.00139
rs7002629	a	c	0.168	-0.016	0.0051	0.001396
rs805293	a	t	0.487	0.012	0.0038	0.001397
rs13143133	a	g	0.274	-0.013	0.0042	0.001399
rs13133647	t	c	0.274	0.013	0.0042	0.001408
rs17217949	a	g	0.272	-0.013	0.0042	0.001414
rs3123078	t	c	0.42	-0.013	0.0039	0.001448
rs13110176	a	g	0.274	-0.013	0.0042	0.001449
rs4751873	a	g	0.208	0.016	0.005	0.001463
rs6455563	a	g	0.075	-0.02	0.0063	0.001476
rs2523512	a	g	0.159	0.016	0.005	0.001477
rs4462273	t	c	0.103	-0.021	0.0067	0.001486
rs10766662	t	c	0.142	0.02	0.0062	0.001514
rs4788099	a	g	0.381	-0.012	0.0039	0.001522
rs941891	a	g	0.115	0.018	0.0057	0.001524
rs7669636	a	g	0.274	0.013	0.0042	0.001553
rs644774	t	c	0.456	0.012	0.0039	0.001556
rs11616018	t	c	0.181	0.033	0.01	0.001563
rs9403906	t	c	0.177	-0.015	0.0048	0.001563
rs9809619	t	g	0.301	0.013	0.0041	0.001579
rs2159359	a	c	0.181	0.016	0.0049	0.001582
rs3888190	a	c	0.381	0.012	0.0039	0.001602
rs12202641	t	c	0.394	0.013	0.004	0.001603
rs17817868	t	c	0.274	0.013	0.0042	0.001603
rs10762183	a	c	0.292	0.013	0.004	0.001604
rs4699714	a	g	0.274	-0.013	0.0042	0.001617
rs7670241	t	g	0.274	0.013	0.0042	0.001639
rs9566343	t	g	0.177	0.016	0.005	0.001646
rs2851246	t	c	0.274	0.013	0.0042	0.001656
rs2851247	c	g	0.274	-0.015	0.0047	0.001678
rs3196816	a	g	0.075	-0.02	0.0063	0.001685
rs7934	t	c	0.456	0.012	0.0038	0.00169
rs1567408	t	c	0.246	-0.014	0.0045	0.001725
rs660594	a	g	0.446	0.012	0.0039	0.001727
rs536968	a	g	0.098	0.018	0.0059	0.001753
rs945781	t	c	0.119	-0.017	0.0053	0.001755
rs11607862	t	c	0.286	0.014	0.0044	0.001785
rs2516478	a	g	0.159	0.016	0.005	0.001785
rs6956221	a	g	0.491	-0.012	0.0039	0.001785
rs7958683	a	g	0.181	-0.014	0.0045	0.00179
rs1568910	a	g	0.465	0.012	0.0039	0.001793
rs2269145	t	c	0.496	-0.013	0.004	0.001796
rs652888	a	g	0.168	0.015	0.005	0.001827
rs204905	a	g	0.469	0.019	0.0062	0.00183
rs9809344	t	c	0.372	-0.013	0.004	0.00183
rs6661511	a	g	0.204	-0.014	0.0046	0.001833
rs2851248	t	c	0.274	0.013	0.0042	0.001834
rs4788101	t	c	0.381	0.012	0.0039	0.001839
rs1033027	t	c	0.243	-0.014	0.0046	0.001847
rs12125947	t	c	0.478	-0.012	0.0038	0.00186
rs12907866	a	g	0.491	0.012	0.0039	0.001863
rs2008514	a	g	0.381	0.012	0.0039	0.001872
rs700518	t	c	0.42	0.012	0.0038	0.001899
rs2863984	a	g	0.492	0.012	0.0038	0.001912
rs1167827	a	g	0.429	-0.015	0.0047	0.001917
rs10997870	t	g	0.288	0.012	0.004	0.001938
rs7427492	t	c	0.356	0.013	0.0041	0.001939
rs17218560	a	g	0.277	-0.013	0.0042	0.001948
rs13110764	a	g	0.274	0.013	0.0042	0.001987
rs10257280	t	c	0.088	-0.023	0.0074	0.002005
rs2274619	t	c	0.451	0.013	0.0041	0.002005
rs6532796	a	g	0.279	0.013	0.0042	0.00202
rs7075009	t	g	0.42	0.012	0.0039	0.002078
rs4529036	a	g	0.282	0.015	0.0048	0.002107
rs7177977	a	g	0.292	-0.013	0.0042	0.002114
rs2179170	t	c	0.212	0.016	0.0053	0.002116
rs2224573	a	g	0.288	-0.012	0.004	0.002121
rs2097432	t	c	0.123	0.022	0.0072	0.002143
rs1126671	t	c	0.283	0.013	0.0041	0.002145
rs765751	t	c	0.379	-0.012	0.0039	0.00215
rs454748	a	g	0.447	0.012	0.0039	0.002183
rs10807150	t	c	0.177	0.015	0.0049	0.002187
rs4403695	t	c	0.241	-0.012	0.004	0.002208
rs10160981	a	g	0.181	0.014	0.0045	0.002266
rs4788102	a	g	0.381	0.012	0.004	0.002266
rs3812099	a	g	0.075	0.019	0.0063	0.002281
rs10858052	a	g	0.279	0.013	0.0043	0.002368
rs5157	t	c	0.473	-0.02	0.0067	0.002372
rs6455580	a	g	0.075	0.019	0.0063	0.00238
rs8120417	a	g	0.243	-0.015	0.005	0.002395
rs7097008	a	c	0.274	0.012	0.004	0.002401
rs2841249	a	g	0.093	0.021	0.007	0.002425
rs13232914	a	g	0.19	-0.014	0.0045	0.002439
rs9964749	a	g	0.469	-0.012	0.0039	0.002444
rs11673347	a	g	0.434	0.012	0.0041	0.002462
rs12491422	t	c	0.332	0.012	0.004	0.002468
rs7502124	t	c	0.217	0.017	0.0055	0.002481
rs6606687	t	c	0.181	0.013	0.0045	0.002485
rs10274919	t	c	0.44	0.012	0.0038	0.002519
rs17649407	t	c	0.258	0.014	0.0047	0.002526
rs6460206	a	c	0.465	-0.011	0.0038	0.002578
rs10997868	a	c	0.288	0.019	0.0063	0.002592
rs17705188	a	g	0.084	0.026	0.0087	0.002613
rs1106724	a	c	0.183	-0.013	0.0044	0.00262
rs736017	a	g	0.186	0.015	0.0049	0.002651
rs10947540	t	c	0.177	0.015	0.0049	0.002658
rs252353	a	g	0.221	0.016	0.0054	0.002668
rs11065688	t	c	0.177	0.014	0.0046	0.002674
rs11198886	t	c	0.088	0.021	0.007	0.00268
rs10942858	a	c	0.199	0.014	0.0047	0.002693
rs2526877	t	c	0.319	-0.012	0.0039	0.002717
rs10774117	a	c	0.261	0.012	0.004	0.002737
rs399844	a	g	0.366	-0.012	0.0039	0.002747
rs1888824	a	g	0.177	0.015	0.0049	0.002754
rs1311617	t	g	0.279	0.013	0.0044	0.002762
rs10993845	t	c	0.088	-0.024	0.008	0.002779
rs13146272	a	c	0.404	-0.014	0.0046	0.002795
rs6839680	t	c	0.177	-0.014	0.0046	0.002824
rs6688261	t	c	0.478	0.011	0.0038	0.002859
rs14804	a	g	0.25	-0.013	0.0043	0.00286
rs4711411	a	g	0.177	-0.015	0.0049	0.002877
rs10246495	t	c	0.137	-0.016	0.0054	0.002899
rs1108709	t	c	0.177	0.015	0.0049	0.002903
rs6960979	a	g	0.465	-0.011	0.0038	0.002919
rs1557568	t	c	0.177	0.015	0.0049	0.002925
rs4331301	a	g	0.425	0.012	0.0039	0.002949
rs2425173	a	g	0.146	-0.016	0.0054	0.002967
rs3825072	t	c	0.288	0.014	0.0046	0.003047
rs605203	a	c	0.345	0.012	0.0041	0.003072
rs6727142	a	g	0.19	0.015	0.005	0.003073
rs3130315	a	g	0.438	0.012	0.004	0.003082
rs750991	a	g	0.425	0.012	0.0039	0.003087
rs1466216	a	g	0.482	0.011	0.0039	0.003113
rs1522249	t	c	0.181	0.018	0.006	0.00312
rs749292	a	g	0.456	-0.011	0.0038	0.003137
rs13214290	t	g	0.177	-0.014	0.0049	0.00316
rs11076016	a	c	0.332	-0.012	0.004	0.003207
rs258324	t	g	0.159	-0.018	0.006	0.003259
rs660550	a	c	0.456	0.012	0.004	0.00326
rs7618215	t	g	0.261	0.013	0.0044	0.003267
rs6954172	a	c	0.274	0.014	0.0047	0.003284
rs2303759	t	g	0.296	0.013	0.0045	0.003358
rs7804955	t	c	0.469	-0.011	0.0038	0.003394
rs12905321	a	g	0.469	0.011	0.0038	0.003408
rs11185544	t	c	0.398	0.013	0.0043	0.003435
rs457420	t	c	0.389	0.012	0.0041	0.00344
rs10954922	t	c	0.407	0.011	0.0039	0.003491
rs1051500	a	g	0.487	-0.018	0.0062	0.003531
rs1863913	t	c	0.301	0.012	0.0041	0.003555
rs3115573	a	g	0.438	-0.011	0.004	0.003578
rs2820426	a	g	0.379	-0.011	0.0039	0.003604
rs486416	a	g	0.345	0.012	0.0041	0.003617
rs3779250	t	c	0.305	-0.011	0.004	0.003655
rs7687961	a	c	0.186	-0.014	0.0047	0.003671
rs4725227	t	c	0.279	-0.012	0.0041	0.003733
rs293795	a	g	0.138	-0.025	0.0084	0.003755
rs2046362	a	g	0.438	0.011	0.0038	0.003769
rs3758391	t	c	0.27	-0.019	0.0064	0.003784
rs2271660	t	c	0.416	0.011	0.0039	0.00381
rs6791432	a	g	0.324	0.012	0.0042	0.00382
rs7173811	t	c	0.5	0.011	0.0039	0.003828
rs405875	t	c	0.438	-0.011	0.004	0.003829
rs2241160	a	g	0.354	0.011	0.0039	0.003831
rs2996060	a	g	0.228	-0.013	0.0045	0.003838
rs221902	t	g	0.367	0.011	0.0039	0.003873
rs8181023	t	c	0.305	-0.013	0.0046	0.003919
rs10744162	t	c	0.416	0.011	0.004	0.003964
rs9813691	t	g	0.173	-0.013	0.0044	0.003993
rs11666402	t	c	0.459	-0.013	0.0044	0.003995
rs1456	t	c	0.447	0.011	0.0039	0.004009
rs1233486	a	g	0.239	0.019	0.0068	0.004036
rs6427005	t	g	0.467	-0.011	0.0039	0.004039
rs10934427	t	c	0.381	-0.012	0.0042	0.004047
rs1538742	a	c	0.42	0.011	0.004	0.00406
rs13033621	a	c	0.296	0.013	0.0044	0.004124
rs12829374	t	g	0.195	0.013	0.0045	0.00413
rs589428	t	g	0.342	-0.012	0.0041	0.004151
rs6775611	t	c	0.332	-0.012	0.0042	0.004163
rs2521933	t	c	0.447	0.011	0.0038	0.004168
rs3747745	a	g	0.199	-0.013	0.0046	0.004223
rs6042462	t	c	0.344	-0.021	0.0073	0.00427
rs10789409	t	g	0.009	0.053	0.019	0.004277
rs1890941	t	c	0.248	0.013	0.0046	0.004313
rs12441324	a	g	0.469	0.011	0.0038	0.004318
rs2251824	a	g	0.146	0.015	0.0051	0.00434
rs3751700	a	g	0.159	-0.017	0.0061	0.004361
rs17562787	a	g	0.159	0.015	0.0053	0.004374
rs1126672	a	g	0.274	0.012	0.0043	0.004494
rs16835	a	g	0.288	-0.013	0.0045	0.004513
rs10823120	t	c	0.274	-0.014	0.0048	0.004523
rs989682	a	g	0.365	0.012	0.0043	0.004527
rs7576160	t	c	0.261	0.013	0.0045	0.004539
rs8001869	t	c	0.398	-0.011	0.0039	0.004566
rs2086891	t	c	0.375	0.012	0.0042	0.00462
rs10907175	a	c	0.075	-0.019	0.0068	0.004666
rs339400	t	c	0.183	-0.019	0.0069	0.004674
rs7997858	a	g	0.314	0.012	0.0043	0.004712
rs2894240	a	g	0.438	0.011	0.0039	0.004744
rs137862	a	c	0.438	0.011	0.0038	0.004745
rs3807069	t	c	0.442	0.011	0.0039	0.004759
rs7800787	t	c	0.434	0.011	0.004	0.004759
rs2550886	t	c	0.228	-0.012	0.0043	0.004775
rs563412	a	g	0.442	0.011	0.0039	0.004787
rs3798236	t	c	0.295	-0.011	0.0041	0.004793
rs4779762	a	g	0.216	0.012	0.0042	0.004823
rs10413734	t	g	0.318	-0.012	0.0043	0.004847
rs914388	a	g	0.487	0.011	0.004	0.004895
rs11640338	a	g	0.469	-0.013	0.0046	0.004912
rs6751801	a	c	0.305	0.012	0.0042	0.004925
rs6703082	a	g	0.097	-0.018	0.0064	0.004936
rs2406998	a	g	0.475	0.011	0.0038	0.004958
rs6664314	t	c	0.208	0.015	0.0052	0.005046
rs12910011	t	c	0.442	0.011	0.0038	0.005079
rs3020644	a	g	0.385	-0.011	0.004	0.005094
rs2844663	t	c	0.376	0.017	0.0061	0.005104
rs12903027	a	g	0.438	0.011	0.0038	0.005105
rs727581	t	c	0.305	0.011	0.004	0.005152
rs11203184	t	c	0.248	0.012	0.0044	0.005159
rs3814871	a	g	0.332	-0.011	0.004	0.005165
rs7946612	a	g	0.1	-0.019	0.0068	0.005172
rs3109107	t	g	0.235	0.013	0.0045	0.005187
rs3743269	t	c	0.252	-0.012	0.0044	0.00522
rs2091228	a	g	0.442	-0.011	0.0038	0.005281
rs10737197	a	g	0.496	0.011	0.004	0.005293
rs4815889	a	g	0.115	0.017	0.0061	0.005298
rs2523506	t	g	0.146	0.014	0.0051	0.005341
rs2301488	t	c	0.5	0.011	0.004	0.00535
rs6768743	t	c	0.177	-0.012	0.0044	0.005403
rs3156	a	g	0.332	0.011	0.0039	0.005406
rs1704394	t	g	0.186	0.013	0.0048	0.005445
rs16853820	t	c	0.133	-0.017	0.0062	0.005456
rs7550551	a	g	0.286	-0.013	0.0045	0.005456
rs4718154	t	c	0.478	-0.011	0.0038	0.005458
rs7077176	a	g	0.066	0.022	0.0079	0.005514
rs923952	t	g	0.119	0.017	0.006	0.005533
rs13326151	a	g	0.173	0.012	0.0044	0.00555
rs10931726	t	c	0.281	-0.011	0.004	0.005565
rs4714485	t	g	0.259	0.012	0.0042	0.005611
rs1291799	a	g	0.324	0.012	0.0042	0.005613
rs4509079	t	c	0.058	0.022	0.008	0.005614
rs10028303	a	g	0.08	0.018	0.0064	0.005637
rs10234545	t	c	0.066	-0.019	0.0067	0.005644
rs9998315	a	g	0.27	0.013	0.0046	0.005694
rs17218239	a	g	0.274	0.012	0.0044	0.005706
rs1042364	t	c	0.274	0.012	0.0043	0.005711
rs6681671	t	c	0.248	-0.014	0.005	0.005711
rs12410869	t	g	0.394	-0.011	0.0039	0.005784
rs4779759	a	g	0.192	-0.012	0.0044	0.005821
rs11831111	a	g	0.451	0.014	0.0049	0.005891
rs6712631	t	c	0.283	0.011	0.0039	0.005899
rs17580332	t	c	0.234	0.015	0.0053	0.005911
rs1080226	t	g	0.243	0.014	0.005	0.005957
rs6589829	t	c	0.366	-0.012	0.0044	0.006
rs9810292	t	g	0.314	-0.011	0.004	0.006001
rs1062935	t	c	0.414	0.012	0.0044	0.006025
rs7668784	t	g	0.235	0.013	0.0046	0.006031
rs2148342	a	g	0.269	-0.012	0.0043	0.006088
rs3795396	a	g	0.473	0.01	0.0038	0.00611
rs1233482	a	c	0.239	0.019	0.0069	0.006123
rs9267956	a	g	0.398	-0.011	0.0039	0.006162
rs12913745	t	c	0.292	0.012	0.0044	0.006183
rs934093	a	g	0.321	-0.011	0.0042	0.006207
rs16844212	t	c	0.288	0.012	0.0044	0.006218
rs3130055	t	c	0.281	0.012	0.0043	0.006231
rs9841212	t	c	0.301	0.011	0.0042	0.006231
rs12711793	t	g	0.239	-0.013	0.0047	0.006232
rs913075	a	g	0.199	-0.013	0.0047	0.006237
rs720745	t	g	0.336	0.011	0.0039	0.006299
rs2721965	a	c	0.296	0.011	0.004	0.0063
rs681390	t	c	0.296	0.018	0.0066	0.006333
rs1466072	t	g	0.208	-0.015	0.0056	0.006369
rs17200216	a	c	0.142	0.012	0.0044	0.006375
rs251370	t	c	0.445	0.011	0.0039	0.006379
rs2550887	a	g	0.226	-0.012	0.0043	0.006396
rs6442553	a	g	0.22	0.013	0.0046	0.00643
rs2269144	a	c	0.466	0.011	0.004	0.00648
rs3116713	a	g	0.155	-0.02	0.0072	0.006523
rs7719681	t	c	0.305	0.011	0.0041	0.006573
rs2236850	t	c	0.4	0.011	0.0041	0.0066
rs3760627	t	c	0.451	-0.011	0.004	0.006608
rs10248619	t	c	0.217	0.013	0.0049	0.006619
rs2374341	t	c	0.363	-0.011	0.004	0.00663
rs7345	t	g	0.473	0.01	0.0038	0.006631
rs2329154	t	c	0.381	0.011	0.0041	0.006641
rs17516020	a	g	0.265	-0.012	0.0045	0.006642
rs2249105	a	g	0.283	0.011	0.004	0.006762
rs1264322	a	g	0.119	-0.025	0.0092	0.006764
rs7166258	t	c	0.195	0.012	0.0043	0.006781
rs628265	a	g	0.469	0.012	0.0044	0.006815
rs485231	a	g	0.478	-0.01	0.0038	0.006851
rs9849010	a	g	0.319	-0.011	0.0039	0.006873
rs1886634	t	c	0.248	0.012	0.0043	0.006893
rs7170004	t	c	0.491	0.01	0.0038	0.006913
rs2342610	a	g	0.358	-0.011	0.0039	0.006947
rs7219773	a	c	0.5	0.01	0.0039	0.006953
rs699748	a	g	0.064	-0.021	0.0079	0.006994
rs4806115	t	c	0.181	-0.016	0.0061	0.007006
rs1256531	a	g	0.066	0.02	0.0073	0.00706
rs221898	t	c	0.407	0.01	0.0039	0.007107
rs4806152	a	c	0.257	-0.013	0.0047	0.007145
rs2275685	t	c	0.305	0.017	0.0064	0.007148
rs896860	t	c	0.107	-0.017	0.0062	0.007162
rs11136092	t	g	0.314	-0.011	0.0041	0.007177
rs12311063	a	g	0.342	-0.011	0.004	0.007188
rs11694000	a	g	0.319	0.011	0.0041	0.007191
rs659445	a	g	0.345	0.011	0.0042	0.007198
rs7992158	a	g	0.442	0.01	0.0039	0.00722
rs334888	a	c	0.19	0.013	0.005	0.007263
rs2240401	t	c	0.336	-0.011	0.004	0.007269
rs2071985	a	g	0.487	-0.018	0.0066	0.007274
rs6704	a	c	0.286	-0.018	0.0066	0.007276
rs961304	a	g	0.323	-0.018	0.0066	0.007291
rs6900726	a	g	0.279	0.011	0.0042	0.007299
rs2063409	a	c	0.274	0.012	0.0046	0.007345
rs6989	a	c	0.305	-0.017	0.0064	0.007365
rs137856	a	g	0.451	-0.01	0.0038	0.007372
rs10783388	t	c	0.372	-0.011	0.0041	0.007436
rs842449	t	c	0.106	0.017	0.0064	0.007467
rs13585	a	g	0.173	-0.014	0.0053	0.007615
rs2228099	c	g	0.392	0.011	0.0039	0.007643
rs6565510	a	g	0.217	0.015	0.0057	0.007731
rs2920862	a	g	0.381	-0.011	0.004	0.007772
rs1342718	a	g	0.062	0.022	0.0084	0.007852
rs211457	t	c	0.173	0.018	0.0066	0.007852
rs11589957	a	g	0.284	0.012	0.0046	0.007858
rs12059980	a	c	0.008	0.034	0.013	0.007887
rs7942159	a	g	0.415	-0.011	0.0041	0.007976
rs1812771	t	c	0.42	0.01	0.0039	0.007981
rs12830663	t	c	0.217	0.013	0.0051	0.007987
rs1595947	a	g	0.093	-0.019	0.0071	0.008
rs10417844	t	c	0.173	0.013	0.0051	0.00801
rs2033958	a	c	0.248	-0.014	0.0053	0.008016
rs1243888	t	c	0.217	-0.015	0.0055	0.008047
rs1264309	a	g	0.358	-0.017	0.0062	0.008049
rs6737255	t	c	0.279	0.012	0.0046	0.008062
rs12333375	a	g	0.42	-0.01	0.0039	0.008094
rs2222060	a	g	0.383	-0.011	0.004	0.008134
rs1964363	a	g	0.431	0.011	0.004	0.00815
rs9314433	a	c	0.159	0.013	0.0051	0.008178
rs2291199	a	g	0.416	0.01	0.0039	0.00824
rs11612479	a	g	0.394	-0.011	0.004	0.00825
rs11220019	t	c	0.195	0.013	0.0048	0.008255
rs494620	a	g	0.434	0.011	0.004	0.00826
rs893875	a	g	0.398	-0.01	0.0039	0.008385
rs11077336	a	g	0.46	0.01	0.0039	0.008433
rs11644881	a	g	0.46	0.01	0.0039	0.008504
rs1529957	a	g	0.15	-0.014	0.0052	0.008545
rs919149	a	g	0.292	-0.011	0.0041	0.008548
rs10099744	a	g	0.033	0.022	0.0085	0.008613
rs896862	a	g	0.164	0.016	0.006	0.008631
rs2857708	t	c	0.128	0.015	0.0056	0.008642
rs8444	a	g	0.376	-0.01	0.004	0.008658
rs1789695	a	c	0.314	-0.011	0.0041	0.008663
rs972351	t	c	0.058	0.022	0.0084	0.008697
rs10516939	t	c	0.133	0.015	0.0056	0.008721
rs4496076	t	c	0.487	-0.01	0.0038	0.008723
rs12801636	a	g	0.217	-0.013	0.005	0.008735
rs12352785	a	c	0.323	0.011	0.0042	0.008761
rs1775698	a	g	0.062	0.021	0.0082	0.008761
rs11076006	t	c	0.442	-0.01	0.0038	0.008762
rs11017797	a	c	0.394	-0.01	0.004	0.008854
rs4578863	t	c	0.447	0.0098	0.0038	0.008862
rs13263158	a	g	0.279	0.012	0.0046	0.00888
rs7199936	t	c	0.226	-0.011	0.0043	0.008943
rs10405064	t	c	0.164	0.013	0.0051	0.00896
rs12663882	a	c	0.204	-0.011	0.0044	0.008973
rs2773495	t	c	0.323	0.011	0.0041	0.009002
rs2252856	a	g	0.358	0.016	0.0062	0.009042
rs220310	a	g	0.358	0.011	0.0043	0.009095
rs2227356	t	c	0.332	-0.011	0.0042	0.009119
rs1264305	t	c	0.358	0.016	0.0062	0.009199
rs8060966	a	g	0.111	0.018	0.0071	0.009232
rs4302608	a	g	0.496	0.01	0.004	0.00927
rs1441413	a	g	0.335	0.011	0.0042	0.009285
rs699754	t	c	0.058	-0.021	0.008	0.009315
rs4627097	a	g	0.242	-0.01	0.0039	0.009323
rs1500005	a	g	0.372	0.01	0.0039	0.00933
rs11710394	a	g	0.084	0.018	0.0067	0.009337
rs11130331	a	g	0.319	0.01	0.004	0.009371
rs614549	a	g	0.389	-0.011	0.0041	0.009414
rs11204737	t	c	0.473	0.0099	0.0038	0.009427
rs7570134	a	g	0.199	0.012	0.0045	0.009452
rs2517462	t	c	0.358	-0.016	0.0062	0.00946
rs3953797	a	c	0.288	-0.018	0.007	0.009465
rs7899336	t	g	0.195	-0.013	0.0051	0.009466
rs11811060	a	g	0.212	0.013	0.0051	0.009494
rs11989864	a	g	0.159	-0.014	0.0055	0.009494
rs2532936	a	c	0.358	-0.016	0.0062	0.009499
rs7119911	t	g	0.482	0.011	0.0043	0.009504
rs2288481	a	g	0.277	-0.012	0.0047	0.009505
rs2249459	t	c	0.366	0.016	0.0062	0.009599
rs6937595	a	g	0.108	-0.017	0.0064	0.009671
rs1264297	a	c	0.358	-0.016	0.0062	0.009702
rs11249061	t	c	0.248	-0.012	0.0047	0.009722
rs11170866	t	g	0.155	-0.015	0.0057	0.009794
rs2738808	t	c	0.226	0.011	0.0042	0.009794
rs7302649	a	g	0.394	0.01	0.004	0.009826
rs11677219	a	g	0.478	-0.011	0.0044	0.009848
rs2155633	t	c	0.142	-0.013	0.005	0.009865
rs7519293	a	g	0.071	0.016	0.0062	0.009877
rs7828303	t	c	0.354	-0.011	0.0041	0.009922
rs2416315	a	g	0.323	0.01	0.0041	0.009925
rs4687687	a	g	0.323	-0.01	0.004	0.009934
rs11715915	t	c	0.274	-0.011	0.0042	0.009936
rs7838717	t	c	0.319	-0.011	0.0043	0.009942
rs12002100	t	c	0.241	-0.013	0.0051	0.009971
rs6572807	a	g	0.243	-0.012	0.0045	0.01
rs989501	a	g	0.358	0.01	0.004	0.01004
rs393521	t	g	0.207	-0.013	0.0049	0.01005
rs2488433	a	g	0.062	0.021	0.008	0.01006
rs2256332	a	g	0.319	-0.01	0.0039	0.01007
rs2846901	a	g	0.146	0.013	0.0051	0.0101
rs3912439	t	c	0.089	-0.016	0.0064	0.01011
rs1150753	a	g	0.075	0.017	0.0065	0.01016
rs13088	a	g	0.397	-0.01	0.004	0.0102
rs3736147	a	g	0.314	0.01	0.004	0.01023
rs12549232	t	c	0.265	0.011	0.0044	0.01034
rs2165303	a	g	0.013	-0.049	0.019	0.01035
rs7551142	t	g	0.071	-0.016	0.0062	0.01035
rs195529	t	c	0.368	-0.01	0.004	0.01037
rs6600388	a	g	0.013	0.06	0.023	0.01037
rs9383498	t	c	0.272	0.011	0.0042	0.01038
rs11136413	a	g	0.5	-0.01	0.0039	0.0104
rs1269852	c	g	0.1	-0.017	0.0067	0.01041
rs4610260	a	g	0.314	0.011	0.0042	0.01046
rs10404945	t	c	0.169	-0.013	0.0051	0.01051
rs11717619	a	c	0.084	0.017	0.0067	0.01053
rs11856273	a	g	0.416	0.0099	0.0039	0.01054
rs17654409	c	g	0.049	0.02	0.0077	0.01054
rs2291004	a	c	0.168	0.013	0.0051	0.01058
rs1012734	t	c	0.447	-0.0098	0.0038	0.01059
rs6554603	t	c	0.155	-0.012	0.0047	0.01061
rs7843828	t	c	0.314	0.01	0.004	0.01061
rs571374	t	c	0.496	-0.01	0.0039	0.01063
rs11763147	a	g	0.477	-0.0099	0.0039	0.01066
rs10407084	t	c	0.164	-0.013	0.0051	0.01068
rs12937510	t	c	0.212	-0.018	0.0071	0.01071
rs1775702	a	c	0.075	-0.021	0.008	0.01071
rs4238522	a	g	0.416	-0.0099	0.0039	0.01073
rs7937415	a	g	0.286	-0.018	0.007	0.01075
rs8081687	t	c	0.323	-0.013	0.0052	0.0108
rs221917	t	c	0.429	0.0099	0.0039	0.01081
rs11886737	a	g	0.279	-0.011	0.0045	0.01082
rs12983575	a	c	0.235	0.022	0.0085	0.01082
rs4720497	a	g	0.199	0.013	0.0049	0.01088
rs2540950	t	c	0.279	-0.01	0.004	0.01094
rs17005360	t	c	0.062	0.03	0.012	0.01096
rs10516936	a	g	0.117	-0.014	0.0055	0.01097
rs2550911	t	c	0.226	0.011	0.0042	0.011
rs665691	c	g	0.438	-0.0099	0.0039	0.011
rs1054770	a	g	0.308	-0.012	0.0048	0.01101
rs1563438	t	c	0.208	0.011	0.0044	0.01101
rs10505476	t	c	0.226	0.011	0.0044	0.01102
rs2060249	a	g	0.08	0.023	0.0091	0.01107
rs2501968	a	g	0.398	0.0099	0.0039	0.01108
rs4498196	a	c	0.394	-0.013	0.0053	0.01109
rs7003969	a	g	0.265	-0.012	0.0046	0.01113
rs1387545	t	c	0.42	0.012	0.0049	0.01121
rs11922975	t	c	0.314	0.01	0.004	0.01123
rs9266669	a	g	0.133	-0.015	0.0061	0.01124
rs17621851	t	c	0.071	-0.016	0.0063	0.01127
rs11065706	t	c	0.186	-0.011	0.0044	0.01132
rs3735894	a	g	0.319	-0.01	0.0041	0.01132
rs2242664	t	c	0.456	0.015	0.0061	0.01133
rs10409204	a	g	0.164	0.013	0.0051	0.01138
rs12536316	t	c	0.425	-0.01	0.0039	0.0114
rs6460232	a	g	0.425	0.01	0.004	0.0114
rs11246855	a	g	0.071	0.025	0.0099	0.01142
rs11827201	t	c	0.074	-0.019	0.0075	0.01147
rs6457747	t	c	0.105	-0.017	0.0068	0.01147
rs6931082	a	g	0.121	-0.016	0.0064	0.01148
rs7438763	a	g	0.354	0.01	0.004	0.0115
rs4478844	a	g	0.301	-0.01	0.0041	0.01151
rs11217941	t	g	0.478	-0.012	0.0048	0.01153
rs2641426	a	c	0.358	0.01	0.004	0.01154
rs12022722	t	c	0.482	0.0097	0.0038	0.01159
rs998454	t	c	0.204	-0.012	0.0049	0.01166
rs10829941	t	c	0.403	0.0097	0.0039	0.01167
rs2832192	t	g	0.492	-0.0095	0.0038	0.01168
rs1083	a	g	0.08	0.016	0.0064	0.01175
rs1438715	t	c	0.159	-0.012	0.0048	0.01177
rs9369373	t	g	0.261	0.011	0.0042	0.01181
rs17829629	a	c	0.265	-0.012	0.0046	0.01184
rs16904252	a	g	0.115	-0.017	0.0066	0.01189
rs11264477	t	c	0.23	-0.011	0.0046	0.0119
rs10190128	a	g	0.288	0.011	0.0042	0.01198
rs10797348	a	c	0.235	0.01	0.0041	0.01205
rs11203970	a	g	0.417	-0.0097	0.0039	0.01207
rs6074044	t	c	0.14	-0.016	0.0065	0.0121
rs11733193	t	c	0.186	-0.013	0.0053	0.01215
rs12402939	a	c	0.447	0.0099	0.004	0.01216
rs2894239	t	g	0.321	-0.01	0.0041	0.01216
rs1771756	t	c	0.473	0.0096	0.0038	0.01219
rs2100987	t	c	0.354	-0.014	0.0055	0.01219
rs13056403	a	g	0.102	-0.02	0.008	0.01224
rs12911554	t	c	0.407	-0.0095	0.0038	0.0123
rs2326171	a	c	0.376	0.01	0.0041	0.0123
rs4963120	t	c	0.416	0.0099	0.004	0.01232
rs9816879	a	c	0.248	0.0098	0.0039	0.01233
rs2574983	a	g	0.137	-0.015	0.0059	0.01238
rs3768013	a	g	0.394	-0.0098	0.0039	0.01238
rs10404920	t	c	0.164	-0.013	0.005	0.01241
rs6510478	a	g	0.194	-0.011	0.0046	0.01244
rs6442549	a	g	0.205	0.011	0.0046	0.01245
rs1015849	a	g	0.164	0.013	0.0051	0.01248
rs565791	a	g	0.319	-0.012	0.0047	0.01248
rs9848622	a	g	0.392	0.01	0.0041	0.0125
rs2486080	a	t	0.075	-0.02	0.0081	0.01254
rs2237259	t	c	0.412	-0.01	0.004	0.01255
rs6936204	t	c	0.367	-0.01	0.004	0.01263
rs7975233	a	g	0.394	-0.0097	0.0039	0.01265
rs7529080	a	c	0.415	0.0096	0.0039	0.01266
rs7083625	a	c	0.496	0.0095	0.0038	0.01267
rs2286311	t	c	0.441	0.0094	0.0038	0.01269
rs17314159	a	c	0.359	0.01	0.004	0.01271
rs10227389	t	c	0.062	0.017	0.0068	0.01273
rs6519991	a	g	0.106	-0.02	0.0081	0.01276
rs7306271	a	g	0.465	-0.0096	0.0039	0.01277
rs12512607	t	c	0.319	-0.011	0.0044	0.01279
rs4921982	t	c	0.327	0.016	0.0064	0.0128
rs220128	a	c	0.416	-0.01	0.0041	0.01282
rs7136939	t	c	0.394	-0.0097	0.0039	0.01283
rs11649849	a	g	0.403	-0.015	0.0062	0.01284
rs13140326	a	g	0.084	-0.019	0.0078	0.01289
rs7532045	a	g	0.394	-0.0098	0.0039	0.01289
rs1889740	t	c	0.394	-0.0098	0.0039	0.01292
rs4075871	t	c	0.415	0.0096	0.0039	0.01292
rs2071353	t	c	0.146	0.013	0.0055	0.01299
rs7074482	a	g	0.305	-0.011	0.0043	0.01302
rs155361	a	g	0.429	-0.0094	0.0038	0.01307
rs2081096	a	g	0.168	0.013	0.005	0.01312
rs2009658	c	g	0.158	-0.013	0.0051	0.01321
rs1291849	a	g	0.319	0.01	0.0041	0.01325
rs3213690	a	g	0.363	-0.01	0.0041	0.01325
rs1545837	t	c	0.339	-0.0099	0.004	0.01326
rs1866007	a	g	0.252	0.011	0.0045	0.01327
rs11681769	a	g	0.199	-0.013	0.0052	0.01334
rs7169633	a	c	0.085	-0.02	0.0082	0.01334
rs3745765	t	g	0.168	0.013	0.0051	0.01339
rs116016	a	g	0.45	0.0093	0.0038	0.01343
rs7606889	a	c	0.027	0.029	0.012	0.01353
rs1338685	t	c	0.106	0.015	0.0062	0.01355
rs3756193	t	c	0.388	0.011	0.0044	0.01357
rs11807450	t	c	0.441	-0.0095	0.0038	0.0136
rs3130623	t	c	0.128	-0.019	0.0077	0.01362
rs10499694	a	g	0.491	0.0094	0.0038	0.01363
rs1125221	a	g	0.469	-0.0094	0.0038	0.01363
rs4803229	t	g	0.168	-0.013	0.0051	0.01365
rs948577	t	c	0.288	-0.017	0.007	0.01365
rs16970288	t	c	0.314	-0.011	0.0044	0.01374
rs17710097	a	g	0.416	0.0097	0.004	0.01375
rs17713693	a	g	0.159	0.014	0.0058	0.01376
rs883810	t	c	0.473	-0.0095	0.0039	0.01384
rs381521	a	g	0.097	0.013	0.0052	0.01388
rs11002322	t	g	0.358	-0.011	0.0043	0.01389
rs3130013	a	c	0.173	0.016	0.0066	0.01389
rs6994872	t	g	0.429	-0.0097	0.0039	0.01389
rs10151454	a	c	0.196	-0.011	0.0046	0.01396
rs2288958	a	c	0.482	-0.0096	0.0039	0.01406
rs158761	a	c	0.429	0.01	0.0041	0.01412
rs220312	a	g	0.363	0.01	0.0042	0.01412
rs4238685	t	c	0.121	0.017	0.0069	0.01418
rs11785755	a	c	0.319	0.01	0.0041	0.01419
rs7291444	t	g	0.159	0.013	0.0055	0.01422
rs9387025	a	g	0.442	-0.0093	0.0038	0.01423
rs12652257	t	c	0.301	-0.01	0.0043	0.01425
rs12148133	t	c	0.381	0.0098	0.004	0.01428
rs4804706	t	g	0.241	-0.012	0.005	0.01428
rs495565	a	g	0.381	-0.0096	0.0039	0.01428
rs714421	t	c	0.394	-0.0095	0.0039	0.01428
rs580396	t	c	0.379	0.0096	0.0039	0.01436
rs959489	t	c	0.102	0.016	0.0064	0.01436
rs6998277	t	c	0.181	0.012	0.0048	0.01438
rs211462	t	g	0.168	-0.016	0.0065	0.01439
rs221924	a	g	0.429	0.0092	0.0038	0.01439
rs251377	a	c	0.429	0.0093	0.0038	0.01439
rs1321017	t	c	0.478	0.0096	0.0039	0.01441
rs11760270	a	g	0.332	-0.0099	0.004	0.01449
rs11855908	a	g	0.084	-0.021	0.0088	0.01462
rs4693460	a	c	0.394	0.0095	0.0039	0.01463
rs6565259	t	c	0.358	-0.011	0.0043	0.01466
rs7549149	t	g	0.257	0.012	0.0048	0.01473
rs815118	t	g	0.062	0.02	0.0083	0.01473
rs9276555	a	g	0.155	-0.012	0.005	0.01475
rs10945440	a	g	0.348	-0.0098	0.004	0.01481
rs7695691	a	g	0.455	0.0093	0.0038	0.01481
rs8043	a	g	0.42	-0.0092	0.0038	0.01481
rs2395110	a	g	0.438	0.015	0.006	0.01485
rs2076529	t	c	0.465	-0.015	0.0062	0.01491
rs709933	a	g	0.338	-0.015	0.0061	0.01492
rs12994633	a	g	0.347	0.0096	0.0039	0.01496
rs2652684	a	c	0.459	0.0094	0.0039	0.01499
rs7146876	a	g	0.274	-0.012	0.005	0.01499
rs3754211	a	g	0.487	-0.0094	0.0039	0.01502
rs2688080	t	c	0.178	0.012	0.0049	0.01503
rs17184526	t	c	0.122	0.018	0.0073	0.01506
rs1076929	t	c	0.295	0.0099	0.0041	0.0151
rs11204725	t	c	0.478	-0.0092	0.0038	0.01511
rs3750580	t	c	0.397	-0.015	0.0063	0.01511
rs7398280	t	c	0.213	-0.011	0.0047	0.01513
rs10640	a	g	0.274	-0.0097	0.004	0.01514
rs7310728	a	g	0.097	-0.015	0.0062	0.01515
rs1138714	a	g	0.416	-0.0096	0.0039	0.01516
rs1886632	t	c	0.235	-0.011	0.0045	0.01521
rs9399613	t	c	0.301	0.011	0.0044	0.01521
rs7527871	a	c	0.115	0.014	0.0057	0.01528
rs881301	t	c	0.434	-0.0096	0.0039	0.01528
rs1984791	a	g	0.358	0.01	0.0042	0.01538
rs2395488	a	g	0.335	0.014	0.0057	0.01545
rs2566273	a	g	0.336	0.0095	0.0039	0.01553
rs1892196	a	g	0.298	-0.0098	0.0041	0.01558
rs410851	t	c	0.288	-0.016	0.0067	0.0156
rs9530	a	g	0.469	-0.0094	0.0039	0.0156
rs11025610	a	g	0.15	0.016	0.0067	0.01561
rs9322714	a	g	0.42	-0.0093	0.0039	0.01566
rs199622	a	g	0.358	-0.0093	0.0039	0.01568
rs13343502	t	c	0.164	0.012	0.0051	0.01572
rs2794768	t	c	0.297	0.015	0.0064	0.01582
rs10788792	t	g	0.429	0.0093	0.0039	0.01583
rs1048021	t	c	0.305	-0.01	0.0042	0.01584
rs2410305	t	g	0.237	0.012	0.0048	0.01585
rs6820200	a	g	0.19	-0.011	0.0047	0.01587
rs2521951	t	c	0.482	0.0093	0.0038	0.0159
rs504836	t	c	0.173	0.012	0.0048	0.0159
rs1048019	a	g	0.305	-0.01	0.0042	0.01592
rs10268380	a	g	0.062	-0.017	0.007	0.01597
rs2141587	a	g	0.119	0.014	0.006	0.01598
rs10418729	a	c	0.06	-0.019	0.0077	0.016
rs792040	a	g	0.355	0.0093	0.0039	0.01613
rs1407439	a	g	0.272	0.011	0.0044	0.01618
rs935162	t	c	0.31	0.01	0.0042	0.01632
rs12568757	a	g	0.473	0.0091	0.0038	0.01633
rs17618369	t	c	0.342	0.0095	0.004	0.01635
rs9859074	a	g	0.279	-0.011	0.0045	0.01638
rs11727167	a	g	0.442	0.0092	0.0038	0.01645
rs10516523	t	g	0.208	-0.011	0.0047	0.01651
rs6879627	t	c	0.162	-0.016	0.0068	0.01652
rs1148093	a	g	0.482	-0.0092	0.0039	0.01655
rs4843172	t	c	0.265	-0.029	0.012	0.01655
rs3776512	a	g	0.195	0.017	0.0069	0.01656
rs9396978	a	g	0.034	-0.021	0.0085	0.01658
rs4687680	a	g	0.367	-0.0094	0.0039	0.01659
rs3821873	t	c	0.379	0.0093	0.0039	0.01663
rs12613966	t	c	0.142	-0.012	0.0051	0.01664
rs11199729	a	g	0.333	0.01	0.0042	0.01671
rs11706370	a	g	0.242	-0.0096	0.004	0.01673
rs504389	a	c	0.317	0.011	0.0046	0.01675
rs4718244	a	g	0.469	-0.0092	0.0039	0.01679
rs7815797	t	c	0.214	-0.013	0.0057	0.01686
rs910798	a	g	0.125	-0.024	0.01	0.01686
rs13229781	a	g	0.438	0.0096	0.004	0.01687
rs11238133	a	c	0.332	0.0098	0.0041	0.01688
rs6546891	a	g	0.248	-0.014	0.0058	0.01694
rs1334891	t	g	0.407	-0.017	0.007	0.01695
rs737452	a	g	0.389	0.0094	0.0039	0.01695
rs17135129	a	g	0.124	0.013	0.0056	0.01697
rs1612141	a	g	0.199	0.011	0.0045	0.017
rs6997	t	c	0.274	-0.0096	0.004	0.01701
rs7586601	a	g	0.473	-0.0092	0.0039	0.01703
rs10888395	t	c	0.394	-0.0094	0.0039	0.01704
rs12357549	t	c	0.097	0.015	0.0063	0.01705
rs3740526	t	c	0.464	-0.0092	0.0039	0.0171
rs4625	a	g	0.274	0.0097	0.0041	0.01712
rs11771033	t	c	0.469	0.009	0.0038	0.01713
rs748678	a	g	0.277	0.011	0.0045	0.01713
rs4663795	a	g	0.119	0.014	0.0058	0.01722
rs7601200	t	c	0.451	0.0091	0.0038	0.01722
rs871888	a	g	0.267	-0.012	0.0049	0.01723
rs5993445	t	c	0.273	-0.011	0.0046	0.01724
rs5996534	t	c	0.102	-0.018	0.0075	0.01725
rs3779834	a	g	0.164	0.013	0.0053	0.01726
rs11776549	t	c	0.31	0.0097	0.0041	0.01728
rs12948915	t	c	0.08	-0.015	0.0063	0.01729
rs2255798	c	g	0.142	0.013	0.0054	0.01733
rs6972063	t	c	0.412	-0.0096	0.004	0.01735
rs413722	t	c	0.102	0.017	0.0073	0.01737
rs2073818	a	c	0.283	0.01	0.0043	0.01741
rs4908686	a	g	0.398	-0.0098	0.0041	0.01742
rs175970	t	g	0.095	0.017	0.0073	0.01746
rs1643489	a	g	0.252	0.019	0.0081	0.0175
rs2242231	a	g	0.159	-0.012	0.0052	0.01753
rs16920516	t	g	0.367	-0.0092	0.0039	0.0176
rs1568350	t	c	0.296	-0.0096	0.004	0.01766
rs2214270	t	c	0.46	-0.0092	0.0039	0.01768
rs10153481	a	g	0.221	0.013	0.0053	0.0177
rs4751339	a	g	0.214	0.011	0.0046	0.01773
rs1028245	a	c	0.394	0.0093	0.0039	0.01778
rs12638270	a	g	0.385	0.0092	0.0039	0.0178
rs2395754	t	c	0.475	0.0095	0.004	0.01781
rs453922	t	c	0.3	0.017	0.0074	0.01783
rs6488888	a	g	0.403	-0.0092	0.0039	0.01787
rs4971013	a	g	0.279	-0.0097	0.0041	0.01793
rs10766635	t	c	0.327	0.0098	0.0041	0.01799
rs6801173	t	c	0.146	-0.012	0.005	0.01804
rs10892592	t	c	0.341	0.0094	0.004	0.01805
rs4709363	a	g	0.304	0.0099	0.0042	0.01808
rs1009360	t	c	0.363	0.0094	0.004	0.01809
rs221904	a	c	0.45	-0.0089	0.0038	0.01809
rs9875948	a	g	0.296	-0.0095	0.004	0.0181
rs6457617	t	c	0.478	0.0091	0.0038	0.01815
rs6766131	t	c	0.274	0.0094	0.004	0.0182
rs10048942	a	g	0.217	-0.01	0.0044	0.01821
rs1534991	t	c	0.279	0.011	0.0049	0.01821
rs3119025	t	g	0.102	0.017	0.0073	0.01822
rs11253377	t	c	0.467	-0.0091	0.0038	0.01832
rs13013681	t	c	0.186	0.013	0.0056	0.01833
rs10882649	a	g	0.345	-0.0094	0.004	0.01834
rs1778378	t	c	0.204	-0.011	0.0045	0.01839
rs11002309	t	c	0.36	-0.0099	0.0042	0.0184
rs6959358	a	g	0.372	0.0091	0.0039	0.01842
rs10888394	t	c	0.388	-0.0092	0.0039	0.0185
rs2777860	a	g	0.46	0.0092	0.0039	0.01851
rs34337	a	g	0.261	-0.0093	0.004	0.01853
rs10443215	t	c	0.367	0.0093	0.0039	0.01856
rs11253380	a	g	0.437	-0.009	0.0038	0.01858
rs7973468	t	c	0.108	-0.015	0.0062	0.01858
rs7996689	a	g	0.265	0.011	0.0045	0.0186
rs216501	t	c	0.08	-0.013	0.0057	0.01861
rs3813145	t	c	0.372	0.0094	0.004	0.01864
rs1800759	t	g	0.381	0.015	0.0061	0.01865
rs220136	a	c	0.407	-0.0098	0.0042	0.01865
rs10882942	t	c	0.456	-0.009	0.0038	0.01867
rs534654	a	g	0.173	-0.011	0.0049	0.0187
rs7758736	a	g	0.146	-0.012	0.005	0.0187
rs11645274	t	c	0.376	-0.0094	0.004	0.01873
rs7587769	a	g	0.333	0.0092	0.0039	0.01874
rs11684157	a	c	0.434	0.0091	0.0039	0.01875
rs4236206	a	g	0.4	0.0097	0.0041	0.01875
rs2524121	a	g	0.15	0.015	0.0064	0.01878
rs2832181	t	g	0.459	-0.0089	0.0038	0.01882
rs4699196	t	c	0.208	-0.011	0.0047	0.01884
rs13394110	a	g	0.28	0.012	0.0052	0.01891
rs7481546	t	c	0.35	0.011	0.0046	0.01893
rs1150752	t	c	0.075	0.015	0.0066	0.01895
rs4887776	a	g	0.376	0.0092	0.0039	0.01901
rs7429906	t	c	0.075	-0.025	0.011	0.01906
rs4788074	a	g	0.363	0.0091	0.0039	0.01908
rs4339405	t	c	0.058	-0.018	0.0079	0.01909
rs603093	a	c	0.292	-0.011	0.0045	0.01912
rs2602565	a	g	0.125	-0.014	0.0061	0.01913
rs4509682	a	g	0.392	0.0092	0.0039	0.01913
rs6919400	t	c	0.469	0.009	0.0038	0.01914
rs7619173	t	c	0.339	0.0096	0.0041	0.01915
rs2257216	t	c	0.265	-0.0095	0.004	0.01918
rs2634444	a	g	0.483	0.0091	0.0039	0.01921
rs4733962	t	c	0.434	0.009	0.0038	0.01924
rs1551306	a	g	0.425	-0.0089	0.0038	0.01925
rs2710251	t	c	0.398	0.0088	0.0038	0.01926
rs400037	a	g	0.204	0.012	0.005	0.01927
rs10749660	a	g	0.281	-0.0096	0.0041	0.0193
rs2524387	t	c	0.248	0.016	0.0067	0.01935
rs10824571	a	g	0.339	-0.0096	0.0041	0.01936
rs3759692	a	c	0.097	-0.012	0.0052	0.01936
rs7833499	t	c	0.288	-0.0098	0.0042	0.0194
rs3811699	t	c	0.274	0.0094	0.004	0.01941
rs17031647	t	c	0.084	0.015	0.0062	0.01942
rs1641996	a	g	0.208	0.014	0.006	0.01943
rs2556388	t	c	0.393	0.0088	0.0038	0.01949
rs6693713	t	c	0.299	-0.0098	0.0042	0.0195
rs9355747	t	g	0.305	-0.0098	0.0042	0.01952
rs1953773	t	g	0.473	-0.0087	0.0037	0.01956
rs10888390	a	g	0.375	-0.0094	0.004	0.0196
rs13013413	t	c	0.173	0.012	0.0052	0.01965
rs6416835	a	g	0.433	0.0092	0.004	0.01966
rs6482761	a	c	0.304	0.011	0.0049	0.01967
rs2234391	a	g	0.46	-0.0089	0.0038	0.01968
rs3130014	a	g	0.305	0.0094	0.004	0.01973
rs2444217	a	g	0.491	0.0095	0.0041	0.01977
rs2239839	a	c	0.288	0.01	0.0043	0.01979
rs1336900	a	g	0.429	-0.0091	0.0039	0.01981
rs93136	a	g	0.482	-0.0096	0.0041	0.01982
rs6683514	a	g	0.42	-0.009	0.0039	0.01983
rs220111	a	c	0.398	0.0092	0.004	0.01989
rs9649520	t	c	0.34	-0.0088	0.0038	0.01989
rs11170	t	c	0.438	0.0088	0.0038	0.02001
rs2707221	t	c	0.237	0.01	0.0044	0.02001
rs4930244	t	c	0.336	-0.0098	0.0042	0.02001
rs9844666	a	g	0.173	0.01	0.0045	0.02001
rs860447	t	c	0.311	0.01	0.0044	0.02003
rs12228199	a	g	0.177	-0.011	0.0046	0.02004
rs7752938	t	c	0.263	-0.01	0.0044	0.02004
rs11803800	a	g	0.084	0.015	0.0063	0.02005
rs8087549	t	c	0.3	0.0092	0.004	0.02005
rs10993994	t	c	0.341	0.0096	0.0041	0.02006
rs887829	t	c	0.314	-0.0094	0.0041	0.02013
rs10489526	a	c	0.221	-0.011	0.0048	0.02015
rs4148324	t	g	0.314	0.0094	0.0041	0.02019
rs7005715	a	g	0.447	-0.011	0.0049	0.02019
rs7195186	a	g	0.465	-0.01	0.0045	0.02022
rs11189249	a	g	0.42	-0.0092	0.0039	0.02029
rs9524559	t	c	0.367	-0.0093	0.004	0.02029
rs3810409	a	g	0.018	-0.019	0.0083	0.0203
rs11830829	a	g	0.314	-0.0095	0.0041	0.02034
rs800950	t	c	0.407	0.015	0.0065	0.02039
rs12936178	t	c	0.354	0.0092	0.004	0.0204
rs7718261	t	c	0.042	0.023	0.0099	0.02041
rs12313273	t	c	0.168	0.012	0.005	0.02043
rs2535627	t	c	0.407	0.009	0.0039	0.02044
rs1652931	t	c	0.223	-0.01	0.0044	0.02049
rs13083717	a	g	0.3	-0.01	0.0044	0.02051
rs449401	a	g	0.192	0.012	0.0052	0.02051
rs7412746	t	c	0.469	0.0089	0.0038	0.02052
rs3822858	t	c	0.394	-0.0092	0.004	0.02053
rs1322819	a	g	0.336	-0.0096	0.0042	0.02055
rs137992	a	g	0.478	-0.0092	0.004	0.02062
rs214246	a	g	0.459	-0.0092	0.004	0.02063
rs13156236	a	g	0.332	-0.0096	0.0042	0.02065
rs12196723	t	c	0.336	-0.0095	0.0041	0.02068
rs11783765	a	c	0.199	0.011	0.0047	0.02069
rs11162567	a	g	0.407	0.0092	0.004	0.02074
rs10220397	a	g	0.243	0.011	0.0046	0.02076
rs3119021	a	g	0.102	0.017	0.0073	0.02076
rs4942611	a	g	0.465	-0.0089	0.0038	0.02077
rs6669442	a	g	0.392	0.0093	0.004	0.02079
rs7574429	t	g	0.363	-0.0089	0.0039	0.02085
rs6777812	t	c	0.19	0.011	0.0047	0.02086
rs12130524	t	c	0.221	0.011	0.0048	0.02087
rs2282851	t	c	0.288	0.0098	0.0043	0.02087
rs6969532	t	c	0.224	0.013	0.0056	0.02094
rs1005901	a	g	0.434	0.0091	0.0039	0.02098
rs10170310	a	g	0.168	0.012	0.0051	0.02098
rs11712688	a	g	0.456	-0.0088	0.0038	0.02099
rs11987758	a	g	0.128	-0.014	0.006	0.02104
rs4674321	a	g	0.325	0.0088	0.0038	0.02106
rs9276435	t	c	0.155	-0.012	0.0051	0.02106
rs7887	t	g	0.375	0.0094	0.0041	0.02108
rs439332	t	c	0.097	0.012	0.0052	0.0211
rs11586422	t	c	0.447	-0.0088	0.0038	0.02115
rs9577762	a	g	0.392	0.011	0.0046	0.02116
rs12936406	t	c	0.354	-0.0091	0.004	0.02117
rs161645	a	g	0.292	0.0094	0.0041	0.02118
rs151181	t	c	0.372	-0.0092	0.004	0.02121
rs4807523	a	g	0.085	0.02	0.0089	0.02122
rs9872864	a	g	0.46	0.0088	0.0038	0.02124
rs7648759	t	c	0.29	0.015	0.0065	0.0213
rs4648845	t	c	0.483	0.013	0.0057	0.02132
rs2574943	a	g	0.137	-0.013	0.0057	0.02133
rs7964443	t	c	0.416	-0.0089	0.0039	0.02133
rs9642980	a	c	0.08	0.016	0.007	0.02136
rs16940970	t	c	0.186	0.01	0.0045	0.02143
rs2244205	t	c	0.428	0.0093	0.0041	0.02145
rs3130257	t	c	0.159	0.015	0.0066	0.02146
rs8013053	a	g	0.146	-0.012	0.0053	0.02152
rs1201783	t	g	0.296	-0.0099	0.0043	0.02159
rs10857002	a	c	0.17	0.011	0.0046	0.02163
rs11692799	a	g	0.234	-0.013	0.0056	0.02164
rs12544338	t	c	0.093	-0.015	0.0066	0.02165
rs9881461	a	g	0.438	0.009	0.0039	0.02166
rs10130641	a	g	0.165	0.014	0.0059	0.02168
rs1796412	t	c	0.208	0.011	0.0046	0.02173
rs2567665	t	c	0.327	0.0094	0.0041	0.02173
rs4952535	a	g	0.363	-0.0093	0.004	0.02173
rs4954592	t	c	0.137	-0.015	0.0066	0.02174
rs7151271	a	g	0.381	0.0089	0.0039	0.02177
rs4149246	t	g	0.075	-0.019	0.0083	0.02182
rs4452075	a	g	0.168	-0.012	0.0051	0.02182
rs11657650	a	g	0.158	0.012	0.0054	0.02192
rs409866	t	c	0.097	0.012	0.0052	0.02199
rs10870464	a	c	0.288	0.0097	0.0042	0.02202
rs3801925	a	g	0.042	-0.017	0.0073	0.02203
rs929596	a	g	0.27	0.01	0.0044	0.02204
rs11722658	t	c	0.478	-0.0099	0.0043	0.02213
rs2544165	a	g	0.442	-0.0089	0.0039	0.02217
rs11709110	a	g	0.258	-0.0096	0.0042	0.02221
rs17648050	t	c	0.102	-0.017	0.0073	0.02221
rs11062838	t	c	0.097	0.014	0.0062	0.02222
rs1530870	t	g	0.093	-0.018	0.0079	0.02224
rs6837685	a	g	0.283	-0.0092	0.004	0.02224
rs1318196	t	c	0.285	-0.015	0.0067	0.02228
rs9729	t	g	0.429	-0.014	0.006	0.02228
rs533822	a	g	0.319	0.011	0.0049	0.0223
rs1460098	a	g	0.196	0.011	0.0048	0.02234
rs941578	t	c	0.088	0.016	0.0069	0.02234
rs772655	t	c	0.364	-0.01	0.0045	0.02235
rs974416	t	c	0.458	0.0087	0.0038	0.02235
rs7869375	a	g	0.332	-0.0091	0.004	0.02237
rs7141179	a	g	0.212	-0.011	0.0048	0.0224
rs751553	t	c	0.389	0.0088	0.0038	0.02243
rs7733723	t	c	0.05	-0.018	0.0078	0.02245
rs17640009	a	g	0.363	-0.0089	0.0039	0.02246
rs9548380	t	c	0.204	0.011	0.0048	0.02246
rs170055	a	g	0.092	-0.012	0.0052	0.02248
rs1800630	a	c	0.15	0.012	0.0052	0.02254
rs2304958	a	g	0.305	-0.011	0.0046	0.02254
rs9371155	a	g	0.05	-0.019	0.0086	0.02254
rs17661905	t	c	0.305	-0.0097	0.0043	0.02256
rs4616183	a	g	0.442	0.0086	0.0038	0.02256
rs4832	a	c	0.19	-0.011	0.005	0.02257
rs2501540	t	c	0.28	-0.0097	0.0042	0.02268
rs1062610	t	c	0.394	0.015	0.0065	0.02271
rs4478433	t	g	0.076	0.017	0.0073	0.02271
rs17363814	t	c	0.29	-0.011	0.0048	0.02273
rs9674291	a	g	0.094	0.013	0.0058	0.02273
rs4699710	t	c	0.373	-0.0092	0.004	0.02275
rs1835317	t	c	0.279	0.01	0.0045	0.02276
rs501299	a	c	0.35	-0.0091	0.004	0.0228
rs1677091	a	c	0.336	0.0095	0.0042	0.02285
rs1053598	t	c	0.327	0.0098	0.0043	0.02288
rs187084	a	g	0.341	0.0089	0.0039	0.02294
rs16865262	t	c	0.2	0.011	0.0048	0.02295
rs699765	t	g	0.061	0.018	0.008	0.023
rs17023926	t	c	0.115	0.013	0.0059	0.02301
rs2304961	a	g	0.292	0.01	0.0044	0.02304
rs12647145	a	c	0.482	-0.0087	0.0038	0.02305
rs1174656	a	g	0.363	0.014	0.0063	0.0231
rs866255	a	g	0.242	-0.014	0.0061	0.02311
rs3130628	t	c	0.119	0.011	0.005	0.02314
rs1883415	a	c	0.345	0.0093	0.0041	0.02316
rs1039888	a	g	0.164	0.011	0.0049	0.0232
rs11188484	a	g	0.383	0.009	0.004	0.0232
rs11657288	a	g	0.381	-0.011	0.0049	0.02321
rs2543163	a	g	0.325	0.0091	0.004	0.02325
rs8134627	t	c	0.432	-0.0086	0.0038	0.02328
rs213198	a	g	0.164	0.017	0.0074	0.02329
rs3780169	t	c	0.394	0.0091	0.004	0.02331
rs558702	a	g	0.075	-0.015	0.0067	0.02339
rs12446550	a	g	0.398	0.0089	0.0039	0.02341
rs17262764	a	g	0.208	-0.011	0.0048	0.02346
rs2288911	t	g	0.465	-0.0093	0.0041	0.02348
rs933208	t	g	0.279	0.0094	0.0042	0.02348
rs7796960	t	c	0.492	-0.0087	0.0038	0.02349
rs2248821	a	g	0.418	0.0087	0.0039	0.0235
rs6928769	t	g	0.142	-0.012	0.0053	0.02351
rs2010506	t	c	0.158	-0.013	0.0059	0.02358
rs5769126	a	c	0.5	0.011	0.0049	0.02359
rs3117574	a	g	0.08	-0.015	0.0065	0.02368
rs3795272	t	c	0.31	0.0089	0.0039	0.02368
rs12460438	a	c	0.128	0.016	0.0071	0.02373
rs586199	a	g	0.442	-0.0088	0.0039	0.02373
rs2075580	c	g	0.317	0.0094	0.0042	0.02375
rs2421001	t	c	0.261	0.01	0.0046	0.02378
rs11638086	a	g	0.434	-0.0088	0.0039	0.02381
rs1431401	a	g	0.155	-0.018	0.0078	0.02383
rs7305729	t	c	0.108	-0.014	0.0061	0.02383
rs7046093	t	c	0.199	0.01	0.0046	0.02386
rs1055388	t	c	0.279	0.0094	0.0042	0.02392
rs7201929	t	c	0.246	0.011	0.0046	0.02393
rs6724516	a	g	0.279	0.01	0.0045	0.02396
rs4663796	a	g	0.117	-0.013	0.0057	0.024
rs497309	a	c	0.071	0.015	0.0066	0.02402
rs2239528	a	g	0.288	-0.0094	0.0042	0.02404
rs3770737	t	g	0.315	0.014	0.0063	0.02404
rs1443687	t	c	0.312	0.0092	0.0041	0.02406
rs2523504	t	c	0.288	-0.0094	0.0042	0.02407
rs2298803	t	c	0.04	-0.032	0.014	0.02408
rs4688064	t	c	0.283	0.0097	0.0043	0.02408
rs1431400	t	c	0.155	-0.018	0.0078	0.02409
rs1583522	a	g	0.173	0.012	0.0053	0.0241
rs4253765	t	c	0.17	-0.011	0.0051	0.0241
rs2000874	a	g	0.258	-0.0092	0.0041	0.02422
rs4620641	t	g	0.385	-0.0089	0.0039	0.02423
rs1049256	t	c	0.46	0.0086	0.0038	0.02424
rs2075582	t	c	0.272	0.0094	0.0042	0.02426
rs7820576	a	g	0.425	-0.0087	0.0039	0.02427
rs1052826	a	g	0.239	0.017	0.0076	0.02428
rs12891732	t	c	0.372	-0.0088	0.0039	0.02432
rs3170863	t	c	0.465	0.0088	0.0039	0.02436
rs1899386	t	c	0.409	0.0089	0.0039	0.02437
rs1579995	t	g	0.248	0.011	0.0047	0.02438
rs3814205	a	g	0.201	-0.011	0.0046	0.02438
rs9267531	a	g	0.08	0.015	0.0065	0.02439
rs151402	a	g	0.358	0.009	0.004	0.0244
rs6963801	t	c	0.473	0.0085	0.0038	0.02441
rs11170877	a	g	0.119	0.013	0.006	0.02445
rs7133519	t	g	0.292	0.0096	0.0043	0.0245
rs7174198	t	c	0.208	-0.011	0.0049	0.0245
rs6800399	a	g	0.152	-0.012	0.0052	0.02451
rs12947660	t	g	0.344	-0.0087	0.0039	0.02456
rs1036688	a	g	0.146	0.012	0.0052	0.02458
rs12950390	t	c	0.268	-0.01	0.0045	0.0246
rs11933189	t	c	0.084	0.016	0.0072	0.02461
rs12718541	a	g	0.444	0.0086	0.0038	0.02465
rs1055579	a	g	0.212	-0.011	0.0047	0.02466
rs11250119	a	g	0.441	0.0087	0.0039	0.02466
rs504697	t	c	0.336	-0.01	0.0044	0.02466
rs9871676	a	c	0.403	0.0088	0.0039	0.02467
rs11130218	t	c	0.46	-0.0085	0.0038	0.02471
rs8067245	a	g	0.339	0.0088	0.0039	0.02472
rs867810	a	g	0.483	-0.013	0.006	0.02472
rs11953390	a	g	0.051	-0.018	0.0078	0.02476
rs12979279	a	g	0.195	0.011	0.0047	0.02481
rs12633887	t	c	0.301	0.0094	0.0042	0.02487
rs11642546	t	c	0.286	-0.014	0.0063	0.02492
rs1553842	a	g	0.142	-0.012	0.0054	0.02492
rs17707300	t	c	0.363	-0.0087	0.0039	0.02496
rs1254044	a	c	0.092	0.012	0.0052	0.02497
rs4253760	t	g	0.195	0.011	0.0051	0.02498
rs10168416	c	g	0.267	0.009	0.004	0.025
rs3817043	t	c	0.372	-0.0092	0.0041	0.02503
rs10214910	a	c	0.155	-0.017	0.0077	0.02515
rs612874	t	c	0.397	-0.0086	0.0038	0.02516
rs11034689	t	c	0.257	0.012	0.0054	0.02518
rs2275236	t	c	0.447	-0.0087	0.0039	0.02519
rs17316633	a	g	0.192	0.011	0.0047	0.0252
rs2666163	t	c	0.159	-0.012	0.0052	0.0253
rs10910078	t	c	0.496	-0.012	0.0054	0.02532
rs10068684	t	c	0.415	-0.0086	0.0039	0.02533
rs13197952	a	c	0.316	-0.0092	0.0041	0.02533
rs2736157	a	g	0.119	0.011	0.005	0.02536
rs565203	t	c	0.385	-0.0092	0.0041	0.02537
rs3130626	a	g	0.119	0.011	0.005	0.02538
rs3811697	t	c	0.274	-0.0089	0.004	0.0254
rs6437356	a	g	0.279	0.01	0.0045	0.02542
rs950146	t	g	0.496	0.0084	0.0038	0.02555
rs2889802	t	c	0.447	0.0087	0.0039	0.02557
rs3731867	a	g	0.363	-0.0086	0.0039	0.02559
rs397425	a	g	0.451	0.0086	0.0038	0.02563
rs4936654	a	c	0.237	-0.0098	0.0044	0.02566
rs1055816	a	g	0.394	0.0085	0.0038	0.0257
rs9396970	a	c	0.049	0.016	0.0074	0.0257
rs4935750	t	c	0.288	-0.0093	0.0042	0.02574
rs13090335	a	c	0.112	-0.014	0.0062	0.02576
rs11174583	t	c	0.204	0.012	0.0052	0.02577
rs11654011	t	g	0.292	-0.0091	0.0041	0.02577
rs17023351	t	c	0.177	0.013	0.0056	0.02577
rs13224433	a	g	0.075	0.017	0.0075	0.02579
rs13267142	a	c	0.305	-0.0097	0.0043	0.0258
rs17212220	t	c	0.438	0.009	0.004	0.02584
rs4845503	a	g	0.465	-0.0084	0.0038	0.02588
rs2844458	a	c	0.267	0.0092	0.0041	0.02595
rs7987351	a	g	0.332	0.0091	0.0041	0.02599
rs1442111	t	g	0.426	0.009	0.0041	0.026
rs2165213	a	g	0.225	0.01	0.0046	0.026
rs12682375	t	c	0.473	-0.0093	0.0042	0.02601
rs3735866	t	g	0.252	-0.01	0.0047	0.02604
rs4963153	a	g	0.464	0.009	0.004	0.02604
rs6460195	a	g	0.333	-0.0088	0.0039	0.02606
rs10857465	t	c	0.447	0.0087	0.0039	0.02607
rs7932336	a	g	0.15	-0.011	0.0051	0.02608
rs1344966	t	c	0.341	0.009	0.0041	0.02613
rs13072818	t	c	0.092	-0.014	0.0065	0.02616
rs4369590	t	g	0.473	0.0086	0.0038	0.02619
rs10908494	a	g	0.265	0.016	0.007	0.02623
rs7313601	t	c	0.173	0.011	0.0049	0.02623
rs13067678	a	g	0.385	0.0085	0.0038	0.0263
rs2262156	a	g	0.221	0.016	0.0072	0.0263
rs2243093	t	c	0.116	-0.021	0.0093	0.02633
rs2853923	a	g	0.381	-0.0088	0.004	0.02633
rs10857475	a	g	0.434	-0.0087	0.0039	0.02635
rs4471211	t	c	0.447	-0.0096	0.0043	0.02637
rs12995964	t	g	0.092	0.011	0.0052	0.02638
rs1818121	a	g	0.451	-0.0085	0.0038	0.02643
rs246498	t	c	0.447	0.0087	0.0039	0.02644
rs2780667	t	c	0.37	-0.015	0.0068	0.02644
rs11875802	t	c	0.058	-0.019	0.0084	0.02645
rs3130484	t	c	0.08	0.015	0.0066	0.02648
rs13117476	t	c	0.487	0.0084	0.0038	0.0265
rs611203	a	g	0.394	0.0085	0.0038	0.02654
rs761100	a	c	0.455	0.0089	0.004	0.02656
rs1108842	a	c	0.451	0.0086	0.0039	0.02659
rs8119865	t	c	0.053	-0.016	0.0073	0.02671
rs12255055	a	g	0.394	0.0087	0.0039	0.02674
rs6772113	t	c	0.153	-0.011	0.0051	0.02674
rs4849290	a	g	0.394	-0.0088	0.004	0.0268
rs4123223	a	g	0.372	-0.009	0.0041	0.02685
rs2290595	t	c	0.314	-0.009	0.0041	0.02686
rs151228	a	g	0.487	-0.0085	0.0038	0.02696
rs2275767	t	c	0.323	-0.0091	0.0041	0.02701
rs10884971	a	g	0.327	0.01	0.0046	0.02702
rs13070136	a	g	0.088	0.014	0.0062	0.02702
rs10510102	t	c	0.177	0.011	0.0049	0.02703
rs10995441	t	g	0.239	-0.011	0.0048	0.02706
rs999675	t	c	0.333	-0.0089	0.004	0.02706
rs1821575	a	g	0.372	0.0088	0.004	0.02709
rs4669444	a	g	0.46	0.0085	0.0039	0.02709
rs17722838	t	c	0.336	-0.0094	0.0043	0.0271
rs6695131	t	c	0.378	0.0099	0.0045	0.02713
rs13078847	t	g	0.186	-0.012	0.0055	0.02714
rs11955699	t	g	0.323	-0.0089	0.004	0.02716
rs11161581	a	g	0.226	0.012	0.0053	0.02717
rs6698495	t	c	0.456	-0.0086	0.0039	0.02717
rs10517522	a	g	0.336	-0.009	0.0041	0.02719
rs1484994	a	g	0.314	-0.009	0.0041	0.02726
rs3117225	a	g	0.296	-0.014	0.0065	0.02726
rs10409727	t	c	0.159	0.013	0.0058	0.02727
rs13390931	t	c	0.353	0.0089	0.004	0.0273
rs9267522	a	g	0.119	0.011	0.005	0.02736
rs3000864	t	c	0.124	-0.013	0.0058	0.02738
rs10277943	a	c	0.045	0.018	0.008	0.02739
rs9823378	t	c	0.229	0.01	0.0046	0.02744
rs11210860	a	g	0.372	0.0089	0.004	0.02745
rs500755	a	g	0.195	0.016	0.0075	0.02746
rs6925350	a	g	0.186	-0.011	0.0048	0.02748
rs7588286	a	g	0.164	-0.013	0.0057	0.0275
rs4888240	t	c	0.336	0.009	0.0041	0.02753
rs2076522	c	g	0.322	0.0098	0.0044	0.02756
rs12477274	t	g	0.46	0.0083	0.0038	0.02767
rs9366076	t	c	0.257	-0.01	0.0045	0.02767
rs1005900	a	g	0.451	-0.013	0.0061	0.02776
rs1007381	a	g	0.385	-0.0085	0.0039	0.02781
rs7568379	t	g	0.42	-0.0094	0.0043	0.02784
rs16853756	a	g	0.208	-0.011	0.0049	0.02785
rs3807566	t	g	0.351	-0.0084	0.0038	0.02787
rs2000813	t	c	0.279	-0.0093	0.0042	0.02789
rs9300545	a	c	0.27	0.0098	0.0045	0.0279
rs7356742	t	g	0.363	0.014	0.0063	0.02791
rs214250	t	c	0.226	0.01	0.0047	0.02792
rs389862	a	c	0.075	0.016	0.0072	0.02792
rs13192832	a	g	0.433	-0.0085	0.0039	0.02794
rs863750	t	c	0.46	0.0087	0.0039	0.02794
rs3770214	t	c	0.363	-0.0086	0.0039	0.02796
rs1050943	t	c	0.204	0.01	0.0047	0.02799
rs2133865	t	c	0.336	-0.0093	0.0042	0.02805
rs7501659	t	c	0.093	-0.014	0.0065	0.02806
rs2076525	t	c	0.341	-0.0096	0.0044	0.02811
rs2789698	a	g	0.392	0.01	0.0046	0.02811
rs2296911	a	g	0.212	-0.0091	0.0041	0.02813
rs10863899	a	g	0.429	0.0085	0.0039	0.02815
rs1509333	t	c	0.336	0.0085	0.0039	0.02816
rs17651424	t	c	0.159	0.012	0.0056	0.02819
rs2097719	a	g	0.406	0.009	0.0041	0.02822
rs2195299	t	c	0.465	0.0084	0.0038	0.02826
rs1557816	t	g	0.367	0.0088	0.004	0.02833
rs387083	a	g	0.381	0.0097	0.0044	0.02833
rs1000752	t	c	0.31	0.0096	0.0044	0.02835
rs10884970	a	g	0.312	-0.01	0.0045	0.02835
rs2602836	a	g	0.432	0.0085	0.0039	0.02837
rs12805873	a	c	0.451	-0.0084	0.0039	0.0284
rs4947644	t	c	0.487	0.0083	0.0038	0.02848
rs1886543	t	c	0.332	-0.009	0.0041	0.02849
rs409986	a	c	0.487	0.0085	0.0039	0.02851
rs301171	t	c	0.192	-0.011	0.0049	0.02852
rs11025603	t	c	0.093	0.018	0.008	0.02857
rs4676258	t	c	0.385	-0.0084	0.0038	0.02868
rs1331301	a	c	0.414	0.0086	0.004	0.02873
rs4690772	t	c	0.084	0.016	0.0072	0.02873
rs1248635	a	g	0.375	0.014	0.0064	0.02876
rs17450788	t	c	0.133	0.011	0.0052	0.0288
rs3764626	t	c	0.324	0.0091	0.0042	0.02881
rs339392	t	g	0.248	0.013	0.0058	0.02884
rs7308850	a	g	0.159	-0.011	0.0049	0.02884
rs528431	a	c	0.275	-0.0089	0.0041	0.02885
rs11685771	t	c	0.438	-0.0087	0.004	0.02897
rs220110	a	c	0.354	0.0088	0.004	0.02898
rs1227003	t	c	0.076	0.017	0.0079	0.029
rs3131378	a	g	0.08	0.014	0.0066	0.029
rs13339161	a	g	0.372	-0.0087	0.004	0.02902
rs1523475	t	c	0.204	0.011	0.0049	0.02905
rs6793096	a	g	0.168	0.017	0.0076	0.02906
rs4870815	a	c	0.094	-0.015	0.0067	0.02907
rs6931295	t	c	0.308	0.0089	0.0041	0.0291
rs12216014	a	g	0.417	-0.0087	0.004	0.02912
rs4777035	a	g	0.381	0.0088	0.004	0.02912
rs11068984	t	c	0.168	0.012	0.0053	0.02917
rs12232384	a	c	0.207	0.011	0.0052	0.02919
rs17610219	a	g	0.336	-0.0087	0.004	0.02926
rs2956914	t	g	0.412	-0.0083	0.0038	0.0293
rs4887772	t	c	0.372	-0.0086	0.004	0.02934
rs10824582	t	c	0.353	0.0093	0.0043	0.02935
rs2608629	a	g	0.345	0.0092	0.0042	0.0294
rs10020773	a	c	0.271	-0.01	0.0046	0.02943
rs1680083	a	g	0.358	0.0086	0.0039	0.02944
rs11228494	t	c	0.436	0.0083	0.0038	0.02948
rs3129939	a	g	0.146	0.011	0.0052	0.02953
rs879981	t	g	0.451	-0.0086	0.0039	0.02957
rs2064078	a	g	0.412	-0.013	0.0062	0.02962
rs3094913	t	c	0.466	0.0084	0.0039	0.02964
rs485774	a	g	0.384	-0.0087	0.004	0.02964
rs7190752	t	c	0.263	-0.0093	0.0043	0.02965
rs2070649	a	g	0.31	0.0092	0.0042	0.02968
rs9500284	a	g	0.08	-0.015	0.0067	0.0297
rs6589827	t	c	0.353	-0.0085	0.0039	0.02971
rs7759127	t	g	0.133	-0.013	0.0061	0.02972
rs1044581	t	c	0.093	-0.014	0.0064	0.02973
rs6547660	a	c	0.46	0.0082	0.0038	0.02974
rs8730	t	c	0.385	0.01	0.0048	0.02975
rs3859517	a	g	0.487	0.0083	0.0038	0.02979
rs10196107	t	c	0.317	-0.009	0.0042	0.02982
rs12269023	a	g	0.354	-0.0089	0.0041	0.02984
rs772654	t	g	0.469	0.0094	0.0043	0.02995
rs3130618	a	c	0.119	-0.011	0.005	0.03
rs2638551	t	c	0.473	-0.0084	0.0039	0.03001
rs688862	t	c	0.451	-0.013	0.0061	0.03001
rs16849735	a	g	0.108	0.011	0.005	0.03002
rs6684514	a	g	0.265	-0.0093	0.0043	0.03007
rs835	t	c	0.286	-0.0095	0.0044	0.03008
rs5000634	a	g	0.407	-0.0085	0.0039	0.03009
rs3094475	t	c	0.429	-0.0083	0.0038	0.0301
rs4975017	a	c	0.336	0.0089	0.0041	0.0301
rs6945478	t	g	0.097	0.014	0.0064	0.0301
rs13397010	t	c	0.254	-0.011	0.005	0.03012
rs2544395	t	c	0.208	-0.01	0.0046	0.03012
rs7670426	t	c	0.084	-0.016	0.0072	0.03014
rs161799	a	g	0.403	0.0088	0.0041	0.03017
rs1734910	a	g	0.412	0.013	0.0062	0.03023
rs2722015	t	c	0.379	-0.0085	0.0039	0.03025
rs11038491	a	g	0.086	0.017	0.0079	0.03026
rs7981232	a	g	0.473	-0.0087	0.004	0.03026
rs30523	a	g	0.129	-0.011	0.0053	0.03031
rs7330873	a	c	0.344	0.0085	0.0039	0.03033
rs10100885	a	g	0.15	-0.011	0.0051	0.03036
rs1346719	t	c	0.084	0.014	0.0065	0.03036
rs7206780	t	c	0.204	0.01	0.0048	0.03039
rs781831	t	c	0.406	0.0085	0.0039	0.03039
rs1631191	a	g	0.283	0.014	0.0063	0.0304
rs13312079	t	c	0.252	0.011	0.0053	0.03042
rs1047881	t	c	0.376	0.0083	0.0039	0.03043
rs12805353	t	c	0.456	0.0086	0.004	0.03044
rs3737589	a	g	0.362	0.0085	0.0039	0.03044
rs4964988	a	g	0.434	-0.0085	0.0039	0.03047
rs3617	a	c	0.403	-0.0084	0.0039	0.03054
rs7971297	a	g	0.235	-0.0097	0.0045	0.03054
rs2181502	a	g	0.217	-0.009	0.0042	0.03062
rs2040988	a	g	0.116	0.012	0.0056	0.03064
rs1029391	a	c	0.332	-0.0085	0.0039	0.03069
rs3000861	a	g	0.128	-0.013	0.0058	0.03071
rs6747364	a	g	0.304	-0.009	0.0042	0.03074
rs13434196	t	c	0.296	-0.0089	0.0041	0.03077
rs2345873	a	g	0.121	0.013	0.0058	0.03077
rs7513194	a	c	0.279	-0.0088	0.0041	0.03077
rs2291386	t	c	0.04	0.021	0.01	0.03081
rs3101018	t	c	0.084	-0.014	0.0066	0.03086
rs4664423	t	c	0.425	-0.013	0.0062	0.03086
rs477005	a	g	0.389	-0.0085	0.0039	0.03087
rs1270942	a	g	0.071	0.014	0.0067	0.0309
rs9988	t	c	0.15	0.011	0.0052	0.03096
rs11200201	t	c	0.173	0.011	0.0049	0.03097
rs2685127	t	c	0.124	0.014	0.0065	0.03102
rs12705034	a	g	0.071	-0.016	0.0074	0.03104
rs11765030	t	c	0.473	-0.0083	0.0039	0.03106
rs2395175	a	g	0.235	0.012	0.0055	0.03106
rs2239804	t	c	0.478	-0.0085	0.004	0.03107
rs13183423	a	g	0.424	-0.0083	0.0038	0.03114
rs1953766	a	g	0.469	-0.0082	0.0038	0.03116
rs11102735	a	g	0.086	0.013	0.0063	0.03122
rs9725597	a	g	0.208	0.011	0.0049	0.03128
rs7109436	a	g	0.071	0.017	0.0078	0.03129
rs10736672	a	g	0.406	0.0082	0.0038	0.03133
rs534761	t	c	0.25	-0.0089	0.0042	0.03133
rs7795828	t	c	0.319	0.0088	0.0041	0.03135
rs1340022	t	c	0.496	0.0083	0.0039	0.03136
rs8112179	a	g	0.319	0.0093	0.0043	0.03138
rs4713506	a	g	0.265	0.0092	0.0043	0.0314
rs11057635	t	c	0.425	-0.017	0.0079	0.03142
rs204991	t	c	0.137	0.011	0.0051	0.03142
rs4696842	t	c	0.403	0.0085	0.0039	0.03145
rs4720078	a	g	0.221	-0.01	0.0047	0.03147
rs17281809	t	c	0.232	-0.01	0.0047	0.03156
rs11826952	t	c	0.075	0.016	0.0075	0.03157
rs10902488	a	g	0.451	-0.0097	0.0045	0.03162
rs12998587	t	c	0.252	-0.009	0.0042	0.03163
rs10936997	t	c	0.467	0.0085	0.004	0.03164
rs3762067	a	g	0.446	0.0084	0.0039	0.0317
rs336116	t	c	0.279	-0.009	0.0042	0.03171
rs10779770	a	c	0.088	0.015	0.0072	0.03174
rs2749029	a	g	0.345	-0.0093	0.0043	0.03174
rs2544412	a	g	0.208	-0.01	0.0047	0.03179
rs3115663	t	c	0.119	0.011	0.005	0.03181
rs11201344	a	c	0.433	0.0083	0.0039	0.03183
rs7730334	a	g	0.175	0.012	0.0055	0.03185
rs7921768	t	c	0.267	0.0098	0.0046	0.03185
rs12461701	t	c	0.27	-0.0091	0.0043	0.0319
rs30509	a	c	0.128	0.011	0.0053	0.03191
rs3858894	a	g	0.062	0.015	0.0071	0.03191
rs2718786	a	g	0.354	0.0086	0.004	0.03192
rs7306643	t	c	0.389	-0.0086	0.004	0.03192
rs11204555	a	g	0.283	-0.01	0.0049	0.03195
rs4805208	a	g	0.128	0.012	0.0056	0.03198
rs256871	a	g	0.129	-0.011	0.0053	0.03201
rs4062178	t	c	0.181	0.011	0.0051	0.03202
rs12144020	t	c	0.108	-0.011	0.005	0.03203
rs3117583	a	g	0.119	0.011	0.005	0.03203
rs11934139	t	c	0.205	-0.0099	0.0046	0.0321
rs6503236	a	g	0.081	-0.016	0.0076	0.0321
rs4674308	a	c	0.363	-0.0084	0.0039	0.03211
rs4936957	t	c	0.305	0.01	0.0047	0.03212
rs9524545	a	g	0.363	0.0084	0.0039	0.03214
rs9275224	a	g	0.478	-0.0083	0.0039	0.03217
rs11096964	a	g	0.268	-0.009	0.0042	0.03219
rs11670714	a	c	0.311	0.014	0.0064	0.0322
rs3130557	t	c	0.115	-0.014	0.0064	0.03227
rs4611754	t	c	0.173	0.02	0.0093	0.03232
rs1377201	t	c	0.237	-0.0092	0.0043	0.03239
rs547261	a	g	0.409	0.01	0.0047	0.0324
rs3755130	a	g	0.438	-0.0084	0.0039	0.03242
rs17166206	t	c	0.075	0.013	0.0059	0.03246
rs9819988	t	c	0.296	-0.0088	0.0041	0.03246
rs4572916	a	c	0.192	-0.011	0.0053	0.03248
rs1863704	a	g	0.358	-0.0084	0.0039	0.03251
rs560505	a	g	0.389	-0.0084	0.0039	0.03254
rs17032103	t	c	0.094	0.013	0.0061	0.03255
rs6506672	a	g	0.157	0.011	0.0051	0.03255
rs2804922	t	c	0.292	0.0089	0.0041	0.03257
rs7121208	a	c	0.492	-0.0083	0.0039	0.03257
rs1121836	t	g	0.134	-0.011	0.0052	0.03258
rs6463522	t	c	0.144	0.02	0.0093	0.03259
rs2566208	t	g	0.167	0.0094	0.0044	0.03262
rs3815779	t	c	0.164	0.011	0.0052	0.03263
rs6560957	a	g	0.37	0.0085	0.004	0.03263
rs8026234	a	g	0.276	0.015	0.0071	0.03264
rs6847467	a	g	0.173	-0.01	0.0048	0.03273
rs7997035	t	c	0.363	-0.0084	0.0039	0.03276
rs11057405	a	g	0.092	0.017	0.0078	0.03277
rs4698792	t	c	0.243	0.009	0.0042	0.03277
rs10190099	a	g	0.155	0.011	0.0054	0.03278
rs2112051	a	c	0.208	0.0099	0.0047	0.03287
rs2074162	a	g	0.124	-0.012	0.0057	0.03291
rs10406612	t	c	0.128	0.012	0.0056	0.03296
rs1442140	a	g	0.473	0.0082	0.0038	0.03299
rs1564823	a	c	0.288	0.0087	0.0041	0.03306
rs9854081	t	c	0.217	-0.0095	0.0045	0.03307
rs6742078	t	g	0.314	-0.0088	0.0041	0.03309
rs3793126	a	g	0.357	-0.0093	0.0044	0.03312
rs2289762	a	g	0.221	-0.01	0.0047	0.03319
rs10466538	t	g	0.175	0.011	0.0052	0.0332
rs10274201	t	c	0.41	-0.008	0.0038	0.03322
rs444527	a	g	0.173	0.0099	0.0047	0.03323
rs7818276	a	g	0.296	-0.011	0.005	0.03324
rs1548768	t	c	0.491	0.0083	0.0039	0.03325
rs1048296	a	c	0.482	-0.0082	0.0038	0.03328
rs710235	t	c	0.013	0.043	0.02	0.0333
rs2782641	a	g	0.358	-0.0085	0.004	0.03331
rs6533218	a	c	0.208	-0.0099	0.0047	0.03334
rs11042149	t	c	0.487	0.0084	0.0039	0.03336
rs2707836	a	c	0.482	-0.0081	0.0038	0.03336
rs1830095	a	g	0.5	0.0081	0.0038	0.03337
rs7332573	t	g	0.106	-0.016	0.0074	0.03337
rs4803551	t	c	0.204	0.0095	0.0045	0.03339
rs4988334	a	g	0.138	-0.012	0.0055	0.03339
rs6855619	t	c	0.336	0.0089	0.0042	0.03339
rs9275596	t	c	0.327	0.0089	0.0042	0.03342
rs9985346	t	g	0.183	0.0095	0.0045	0.03342
rs4788073	a	g	0.363	-0.0084	0.0039	0.03352
rs2734583	a	g	0.111	0.014	0.0067	0.03353
rs17862875	a	g	0.301	-0.0088	0.0041	0.03356
rs7174755	t	c	0.305	0.0088	0.0041	0.03356
rs9590530	t	c	0.435	0.0086	0.004	0.03358
rs7087595	a	g	0.161	-0.01	0.0047	0.03359
rs9554679	t	c	0.358	0.0083	0.0039	0.03359
rs9314454	t	g	0.146	-0.014	0.0065	0.03366
rs12667395	t	c	0.336	0.0084	0.0039	0.03368
rs4148325	t	c	0.314	-0.0088	0.0041	0.03372
rs1799910	t	c	0.425	-0.0084	0.004	0.03374
rs4709364	t	c	0.183	0.01	0.0049	0.03375
rs634451	a	c	0.389	-0.0088	0.0041	0.03376
rs3796375	a	g	0.395	0.0083	0.0039	0.03378
rs2737229	a	c	0.27	0.0089	0.0042	0.03379
rs1567962	t	c	0.259	-0.0087	0.0041	0.03382
rs6706223	a	g	0.425	0.0082	0.0039	0.03382
rs761187	a	g	0.389	-0.0083	0.0039	0.03383
rs13271357	t	g	0.286	-0.009	0.0042	0.03385
rs11572920	a	g	0.397	0.0087	0.0041	0.03386
rs2491353	t	c	0.458	-0.0085	0.004	0.03394
rs3737867	t	g	0.487	-0.0082	0.0039	0.03394
rs6007740	a	g	0.159	-0.011	0.0054	0.03394
rs1055659	t	c	0.201	-0.011	0.0051	0.03397
rs11538239	a	g	0.199	-0.0097	0.0046	0.03397
rs3734534	t	c	0.084	0.011	0.0054	0.03398
rs2309308	t	c	0.434	0.0081	0.0038	0.03401
rs2736428	t	c	0.358	0.0087	0.0041	0.03404
rs502626	a	g	0.394	-0.0083	0.0039	0.03406
rs504504	a	c	0.367	0.0088	0.0042	0.03407
rs10887701	t	c	0.371	-0.0081	0.0038	0.03408
rs7793334	a	g	0.315	-0.0085	0.004	0.03408
rs7934592	a	g	0.358	-0.0097	0.0046	0.03411
rs4488539	t	c	0.392	0.0091	0.0043	0.03412
rs11240609	a	g	0.119	-0.012	0.0056	0.03413
rs727505	a	g	0.279	-0.0091	0.0043	0.03416
rs137977	a	c	0.42	0.0083	0.0039	0.03417
rs177614	t	g	0.084	-0.012	0.0058	0.03418
rs453394	t	c	0.487	-0.0086	0.0041	0.03421
rs2283240	t	c	0.434	0.0082	0.0039	0.03424
rs3746755	a	g	0.181	-0.016	0.0076	0.03425
rs11827854	t	g	0.075	-0.016	0.0075	0.03434
rs1150755	t	c	0.133	-0.012	0.0056	0.03437
rs2733954	t	c	0.168	0.01	0.0049	0.03442
rs400694	a	g	0.318	-0.0091	0.0043	0.03445
rs7987999	t	c	0.35	0.0087	0.0041	0.03445
rs30534	t	c	0.128	0.011	0.0053	0.03448
rs407448	t	c	0.466	0.0081	0.0039	0.03449
rs2974216	a	g	0.128	0.012	0.0059	0.03456
rs4876067	t	c	0.246	-0.0095	0.0045	0.0346
rs4734648	a	g	0.181	-0.01	0.0049	0.03463
rs8038471	a	g	0.437	0.0081	0.0038	0.03467
rs4918517	a	g	0.3	0.0096	0.0046	0.03468
rs2144746	a	g	0.367	-0.01	0.0049	0.03474
rs12186425	a	g	0.317	0.013	0.0059	0.03477
rs9897348	a	c	0.358	0.0095	0.0045	0.03478
rs1859137	a	g	0.429	0.0082	0.0039	0.03481
rs7809188	a	g	0.049	-0.016	0.0077	0.03482
rs11890854	a	c	0.221	0.011	0.005	0.03487
rs7927370	t	c	0.062	-0.017	0.0079	0.03491
rs2280104	t	c	0.336	0.0084	0.004	0.03496
rs6445539	a	g	0.168	-0.0094	0.0045	0.03498
rs12675535	a	g	0.496	0.0082	0.0039	0.03501
rs12199628	a	g	0.301	-0.011	0.0051	0.03509
rs1515815	t	c	0.398	-0.0083	0.0039	0.0351
rs4147823	a	c	0.241	0.011	0.0051	0.03511
rs11620883	t	c	0.062	-0.016	0.0077	0.03512
rs10934301	t	c	0.482	-0.009	0.0043	0.03513
rs9268132	a	g	0.396	-0.0083	0.004	0.03515
rs9604511	a	c	0.321	-0.01	0.0048	0.03515
rs6923384	t	g	0.119	0.013	0.006	0.03523
rs4073052	t	c	0.473	-0.0081	0.0038	0.03524
rs10908496	a	g	0.265	-0.011	0.005	0.03529
rs2328676	t	g	0.296	-0.0086	0.0041	0.03531
rs3129937	a	c	0.146	-0.011	0.0051	0.03532
rs649213	t	c	0.192	0.0095	0.0045	0.03533
rs11204675	t	g	0.438	-0.0082	0.0039	0.03536
rs9268384	a	g	0.388	-0.0083	0.0039	0.03536
rs2143462	a	g	0.146	-0.011	0.0051	0.03537
rs13085889	a	c	0.261	-0.0097	0.0046	0.03541
rs6693807	t	c	0.261	0.0092	0.0044	0.03541
rs9277341	t	c	0.268	0.009	0.0043	0.03541
rs9857988	t	c	0.424	-0.0082	0.0039	0.03541
rs3131379	a	g	0.08	-0.014	0.0067	0.03542
rs12117836	a	g	0.366	-0.0083	0.0039	0.03544
rs2894254	t	g	0.071	0.014	0.0065	0.03546
rs12253283	a	g	0.173	-0.011	0.005	0.03548
rs1415959	a	g	0.487	-0.0081	0.0039	0.0355
rs301161	a	g	0.112	0.012	0.0055	0.03551
rs500422	a	c	0.398	0.008	0.0038	0.03553
rs570364	t	g	0.31	0.0087	0.0041	0.03559
rs13136216	a	g	0.088	-0.015	0.0072	0.03568
rs730821	t	c	0.142	0.0096	0.0046	0.03569
rs1230155	a	g	0.323	-0.0086	0.0041	0.03571
rs3117582	t	g	0.08	0.014	0.0066	0.03575
rs6861409	a	g	0.351	-0.0082	0.0039	0.03578
rs1430306	a	g	0.398	-0.008	0.0038	0.03583
rs4417190	a	g	0.373	0.0081	0.0039	0.03583
rs4075964	a	g	0.314	0.0092	0.0044	0.03592
rs565571	a	g	0.35	0.0082	0.0039	0.03594
rs8135363	t	c	0.159	0.011	0.0054	0.03595
rs10908502	a	g	0.265	0.0088	0.0042	0.03598
rs2293718	t	c	0.42	-0.0079	0.0038	0.03599
rs9083	a	g	0.412	-0.0085	0.0041	0.036
rs2536075	t	c	0.19	0.023	0.011	0.03601
rs7099380	a	g	0.465	0.008	0.0038	0.03605
rs10489815	a	c	0.168	-0.011	0.0053	0.03609
rs12718968	a	g	0.333	0.0083	0.004	0.0361
rs17429224	a	g	0.27	-0.0089	0.0043	0.03613
rs2413930	t	c	0.239	-0.0096	0.0046	0.03615
rs6430614	a	g	0.212	-0.01	0.0049	0.03615
rs7185852	t	c	0.317	-0.01	0.0048	0.03619
rs11753610	t	c	0.08	-0.011	0.0055	0.03623
rs6671414	t	c	0.487	0.0081	0.0039	0.03623
rs1052486	a	g	0.487	-0.0096	0.0046	0.03634
rs707939	a	c	0.367	0.0085	0.0041	0.03635
rs1044115	a	g	0.389	-0.0087	0.0041	0.03636
rs4779779	t	g	0.208	-0.0094	0.0045	0.03636
rs2250028	t	g	0.487	0.008	0.0038	0.03637
rs10908495	t	c	0.265	0.01	0.005	0.03641
rs1363873	t	c	0.496	-0.008	0.0038	0.03641
rs2910219	a	c	0.203	0.01	0.0049	0.03642
rs9634312	a	g	0.403	0.0096	0.0046	0.03643
rs4838820	a	g	0.261	-0.0097	0.0047	0.03646
rs17496724	a	c	0.077	-0.016	0.0077	0.03647
rs6673356	a	g	0.432	-0.0084	0.004	0.03648
rs10886994	a	g	0.17	0.01	0.005	0.03652
rs7214841	t	c	0.374	-0.0083	0.004	0.03653
rs8587	a	c	0.177	-0.01	0.0049	0.03653
rs10908498	t	c	0.265	0.0088	0.0042	0.03654
rs11650271	t	c	0.108	-0.013	0.0061	0.03655
rs7097450	t	g	0.106	0.013	0.0064	0.03655
rs2313602	a	c	0.381	-0.01	0.0049	0.0366
rs2592115	a	g	0.345	-0.0081	0.0039	0.0366
rs983289	t	c	0.305	0.0086	0.0041	0.03662
rs11204697	t	c	0.447	-0.0083	0.004	0.03664
rs13128827	a	g	0.288	0.0091	0.0043	0.03664
rs9896095	a	g	0.106	0.013	0.0061	0.03669
rs2254796	a	g	0.434	0.008	0.0038	0.0367
rs10166107	t	g	0.103	0.011	0.0053	0.03677
rs12460192	a	g	0.261	-0.0096	0.0046	0.03678
rs10423674	a	c	0.394	-0.0086	0.0041	0.0368
rs2287679	t	c	0.192	-0.0089	0.0043	0.03681
rs7687436	a	g	0.288	-0.009	0.0043	0.03684
rs256875	a	g	0.128	-0.011	0.0053	0.03688
rs17581191	a	g	0.054	0.016	0.0076	0.0369
rs7524203	c	g	0.33	0.008	0.0038	0.0369
rs6696923	a	g	0.402	0.0082	0.0039	0.03692
rs11878100	a	g	0.388	0.0082	0.0039	0.03698
rs12313192	a	c	0.107	0.013	0.0063	0.03701
rs4451910	t	c	0.08	0.014	0.0067	0.03704
rs336082	t	c	0.19	0.0099	0.0048	0.03705
rs6664380	t	g	0.434	0.0082	0.0039	0.03705
rs11189258	t	g	0.31	-0.0087	0.0042	0.03718
rs1573472	a	g	0.358	-0.0082	0.0039	0.03722
rs7563561	t	g	0.412	0.008	0.0038	0.03724
rs7764272	a	c	0.398	-0.0081	0.0039	0.03727
rs2289539	t	c	0.336	0.0085	0.0041	0.03729
rs133369	t	c	0.304	0.013	0.0064	0.03732
rs3848123	t	c	0.062	0.015	0.0071	0.03738
rs4808100	t	c	0.348	0.034	0.016	0.0374
rs11170187	t	c	0.31	-0.0081	0.0039	0.03742
rs10776672	a	g	0.119	-0.016	0.0075	0.03748
rs2076540	t	c	0.389	-0.013	0.0061	0.0375
rs10886515	t	c	0.301	0.0089	0.0043	0.03751
rs4888262	t	c	0.447	-0.008	0.0039	0.03752
rs7490	a	g	0.45	0.0079	0.0038	0.03753
rs5749090	a	g	0.354	0.0084	0.004	0.03754
rs4969160	a	g	0.257	-0.0095	0.0045	0.03757
rs9932826	a	g	0.05	0.016	0.0076	0.03759
rs9895684	a	g	0.106	-0.013	0.0061	0.03762
rs4572435	t	c	0.481	-0.008	0.0039	0.03763
rs208278	a	g	0.204	0.0095	0.0046	0.03767
rs2277855	t	c	0.475	-0.0086	0.0042	0.03771
rs3131783	a	g	0.142	-0.013	0.0063	0.03771
rs4729127	a	g	0.115	-0.013	0.006	0.03772
rs11655623	t	c	0.107	0.013	0.0061	0.03773
rs2070959	a	g	0.314	0.0084	0.004	0.03774
rs204990	a	c	0.137	-0.011	0.0051	0.03775
rs8035990	t	c	0.268	-0.01	0.0048	0.03776
rs12449695	a	g	0.35	0.011	0.0055	0.03779
rs1628959	a	g	0.15	0.011	0.0054	0.03784
rs2356086	t	c	0.168	0.011	0.0051	0.03788
rs4936653	t	c	0.212	-0.0093	0.0045	0.03789
rs6707029	t	c	0.441	-0.0079	0.0038	0.0379
rs10266294	t	c	0.339	-0.0083	0.004	0.03792
rs2074303	t	c	0.345	-0.0086	0.0042	0.03793
rs4450608	t	c	0.394	0.0082	0.004	0.03794
rs4803	a	g	0.41	-0.0082	0.0039	0.03794
rs11080138	a	g	0.106	0.013	0.0061	0.03795
rs825770	t	g	0.307	-0.014	0.0066	0.0381
rs2968	a	g	0.376	-0.008	0.0039	0.03811
rs11635777	t	c	0.23	-0.0093	0.0045	0.03813
rs161801	a	g	0.447	-0.008	0.0038	0.03816
rs7924806	t	c	0.283	0.0097	0.0047	0.03817
rs10945476	a	g	0.301	0.01	0.005	0.0382
rs5744545	a	g	0.119	-0.012	0.0059	0.03823
rs6089075	a	g	0.323	-0.0086	0.0041	0.03827
rs4742272	a	g	0.254	0.0086	0.0041	0.03828
rs3129322	t	c	0.35	0.0084	0.004	0.03829
rs11204668	a	g	0.442	0.0081	0.0039	0.03834
rs17580938	a	g	0.069	0.016	0.0076	0.03834
rs2396366	t	c	0.424	-0.013	0.0065	0.03841
rs9396946	a	g	0.027	-0.018	0.0085	0.03841
rs11249878	a	c	0.288	0.0086	0.0041	0.03846
rs9342842	t	g	0.283	0.0084	0.004	0.0385
rs2243268	a	c	0.137	0.011	0.0051	0.03851
rs4841991	a	g	0.482	0.0081	0.0039	0.03851
rs768543	a	c	0.102	0.015	0.0073	0.03854
rs12522703	a	g	0.182	0.0095	0.0046	0.03856
rs4778192	t	c	0.482	0.008	0.0039	0.03857
rs753112	a	g	0.231	0.012	0.006	0.03867
rs2017549	a	g	0.447	0.0084	0.004	0.03871
rs430046	t	c	0.451	-0.0083	0.004	0.03871
rs6814036	t	c	0.412	0.0086	0.0041	0.03872
rs9374274	a	g	0.407	-0.008	0.0039	0.03872
rs444985	t	g	0.217	-0.011	0.0052	0.0388
rs7720861	t	c	0.261	0.01	0.005	0.03886
rs3795026	t	c	0.336	-0.0083	0.004	0.03891
rs1413849	a	c	0.482	0.0081	0.0039	0.03893
rs3787660	t	c	0.491	0.0078	0.0038	0.03893
rs12745769	t	c	0.23	-0.0095	0.0046	0.03897
rs7399982	t	c	0.327	-0.0095	0.0046	0.03901
rs13012398	a	g	0.068	0.015	0.0072	0.03902
rs12364661	t	c	0.093	0.016	0.0076	0.03904
rs1209874	t	c	0.363	-0.0084	0.0041	0.03908
rs2144291	a	g	0.336	0.0086	0.0042	0.03911
rs2301629	t	c	0.319	-0.0082	0.004	0.03915
rs2553458	a	g	0.208	0.0098	0.0047	0.03918
rs7508679	t	c	0.397	0.008	0.0039	0.03922
rs9424482	t	g	0.219	0.0099	0.0048	0.03924
rs2322659	t	c	0.19	-0.0089	0.0043	0.03927
rs7208074	a	g	0.389	-0.0081	0.0039	0.03929
rs12017236	t	g	0.128	-0.013	0.006	0.0393
rs2243266	a	g	0.158	-0.011	0.0051	0.03932
rs4807685	t	c	0.142	0.012	0.0059	0.03932
rs10515104	t	c	0.158	0.011	0.0054	0.03934
rs11657270	t	c	0.106	0.013	0.0062	0.03937
rs3130258	t	c	0.159	0.013	0.0066	0.03938
rs6655975	a	g	0.357	-0.0085	0.0041	0.03947
rs512780	t	g	0.403	0.0078	0.0038	0.0395
rs805304	t	g	0.274	0.008	0.0039	0.0395
rs7204088	t	c	0.248	0.011	0.0051	0.03951
rs2290154	t	c	0.323	-0.015	0.0071	0.03953
rs4713518	a	g	0.394	-0.008	0.0039	0.03957
rs6583351	t	c	0.424	0.0084	0.0041	0.03957
rs2270190	a	g	0.142	-0.015	0.007	0.03968
rs3905243	t	c	0.225	0.01	0.0051	0.03968
rs9204	a	g	0.323	0.013	0.0064	0.03972
rs1524878	a	c	0.456	0.0079	0.0038	0.03974
rs994826	a	g	0.42	-0.0077	0.0038	0.03977
rs2269916	a	g	0.106	0.013	0.0061	0.03979
rs1150	a	g	0.283	-0.013	0.0064	0.03998
rs4671729	a	c	0.093	-0.012	0.006	0.03998
rs10274145	t	c	0.23	-0.01	0.0048	0.03999
rs1573522	t	c	0.15	0.013	0.0062	0.03999
rs6740738	t	g	0.102	0.012	0.0058	0.04004
rs17581700	t	c	0.071	0.016	0.0077	0.04007
rs2281052	a	g	0.35	0.016	0.0077	0.04007
rs2243521	a	g	0.168	-0.011	0.0054	0.0401
rs3813451	t	c	0.266	-0.012	0.0057	0.0401
rs2291030	t	c	0.155	0.011	0.0052	0.04011
rs7122539	a	g	0.23	0.0085	0.0041	0.04012
rs10889503	t	g	0.23	-0.0094	0.0046	0.04013
rs1704395	t	c	0.031	-0.015	0.0073	0.04014
rs7640918	t	c	0.146	-0.0096	0.0047	0.04014
rs1433089	t	c	0.146	-0.011	0.0052	0.04016
rs1509557	t	c	0.08	0.014	0.0068	0.04017
rs7674007	t	c	0.35	-0.01	0.005	0.04022
rs381852	a	g	0.195	0.0098	0.0048	0.04024
rs7904940	t	c	0.5	0.0078	0.0038	0.04025
rs3735078	a	g	0.097	-0.013	0.0064	0.04027
rs4841659	t	c	0.436	-0.008	0.0039	0.04027
rs10061689	a	g	0.142	-0.011	0.0055	0.04028
rs1933383	t	c	0.482	0.0077	0.0038	0.04028
rs4845563	a	g	0.434	0.0078	0.0038	0.04032
rs841220	t	c	0.398	0.0082	0.004	0.04034
rs2238655	t	c	0.372	-0.0082	0.004	0.04036
rs1064395	a	g	0.15	-0.011	0.0053	0.04037
rs7259067	t	c	0.389	0.008	0.0039	0.04037
rs2418470	a	g	0.438	-0.0084	0.0041	0.04042
rs1611764	a	g	0.477	0.0077	0.0038	0.04043
rs10497061	a	g	0.111	0.013	0.0062	0.04047
rs1216215	t	c	0.071	-0.015	0.0075	0.04049
rs1538257	t	g	0.438	0.0081	0.0039	0.04049
rs2148666	t	c	0.381	0.0082	0.004	0.04049
rs7918428	a	c	0.159	-0.0095	0.0047	0.04049
rs6957545	t	c	0.398	-0.0081	0.004	0.04051
rs13197674	t	c	0.314	-0.0091	0.0044	0.04052
rs1438307	t	g	0.19	0.0087	0.0043	0.04053
rs9314445	a	g	0.252	0.011	0.0056	0.04054
rs10786353	t	c	0.414	-0.0079	0.0038	0.04056
rs9263600	t	c	0.133	0.016	0.008	0.04056
rs9882210	a	c	0.146	0.011	0.0051	0.04059
rs288039	t	g	0.296	-0.013	0.0066	0.0406
rs707916	a	g	0.274	-0.0082	0.004	0.0406
rs4916192	t	c	0.416	0.0081	0.0039	0.04066
rs12719019	t	c	0.487	-0.0078	0.0038	0.04074
rs1853665	t	c	0.195	0.011	0.0052	0.04074
rs2286900	a	g	0.097	0.015	0.0073	0.04074
rs3130035	a	g	0.111	0.015	0.0071	0.04076
rs1856028	t	c	0.356	0.013	0.0061	0.04077
rs1263656	t	c	0.305	0.011	0.0051	0.04079
rs2145967	t	c	0.053	0.015	0.0073	0.04083
rs4713505	t	g	0.274	0.0086	0.0042	0.04086
rs9923145	a	g	0.451	-0.0077	0.0038	0.04086
rs1076928	t	c	0.438	0.0079	0.0038	0.04087
rs389075	a	g	0.177	0.0094	0.0046	0.04087
rs9784675	a	g	0.146	0.01	0.005	0.0409
rs11603384	a	g	0.35	-0.0083	0.0041	0.04091
rs6008384	t	c	0.159	0.011	0.0054	0.04093
rs2924583	t	c	0.274	0.0086	0.0042	0.04094
rs2603029	t	c	0.407	0.0079	0.0038	0.04096
rs910796	t	c	0.125	-0.013	0.0061	0.04096
rs9304754	t	c	0.208	0.01	0.005	0.04096
rs2668423	t	g	0.261	-0.0089	0.0043	0.04098
rs12118488	a	c	0.168	-0.011	0.0052	0.04099
rs11204411	t	c	0.378	-0.0082	0.004	0.041
rs11264467	t	c	0.265	-0.0084	0.0041	0.04104
rs2093835	t	g	0.161	-0.011	0.0051	0.04104
rs4744899	a	g	0.447	0.0078	0.0038	0.04104
rs536127	a	g	0.35	0.008	0.0039	0.04112
rs12767760	a	g	0.217	-0.01	0.0049	0.04117
rs2044609	t	c	0.15	-0.01	0.0049	0.04117
rs2486316	t	g	0.142	0.014	0.0069	0.04118
rs2076524	a	g	0.341	-0.009	0.0044	0.04119
rs16827723	a	g	0.367	-0.0085	0.0042	0.04122
rs218870	a	g	0.248	-0.0089	0.0044	0.04123
rs7524775	a	g	0.111	-0.014	0.0069	0.04124
rs2607926	t	c	0.284	0.009	0.0044	0.04126
rs17156146	t	c	0.353	-0.0086	0.0042	0.04127
rs4394435	a	g	0.255	-0.0099	0.0048	0.04129
rs2458268	t	c	0.482	0.0077	0.0038	0.04131
rs1735169	a	g	0.354	-0.0081	0.004	0.04133
rs6565604	a	g	0.385	-0.0078	0.0038	0.04136
rs3898352	a	g	0.317	0.0087	0.0043	0.04138
rs2782640	t	c	0.354	-0.0081	0.004	0.04143
rs17767186	t	c	0.252	-0.0087	0.0042	0.04146
rs11774744	a	g	0.283	-0.0092	0.0045	0.04149
rs408307	t	c	0.283	0.0086	0.0042	0.04149
rs3749966	t	c	0.208	0.0091	0.0045	0.04152
rs921675	a	g	0.159	-0.0097	0.0048	0.04158
rs748112	t	c	0.45	-0.0079	0.0039	0.0416
rs10186514	t	c	0.118	-0.013	0.0066	0.04163
rs12549796	a	g	0.35	0.0084	0.0041	0.04163
rs4674322	t	c	0.265	0.0089	0.0044	0.04165
rs9346612	a	c	0.137	-0.011	0.0051	0.04167
rs2074312	a	g	0.257	0.0084	0.0041	0.04168
rs2862162	t	g	0.345	-0.0083	0.0041	0.04171
rs7501119	a	g	0.27	0.026	0.013	0.04171
rs17411119	t	c	0.265	-0.0092	0.0045	0.04172
rs3132956	a	g	0.07	-0.012	0.0059	0.04173
rs3742064	t	c	0.235	0.0087	0.0043	0.04176
rs6597650	a	g	0.446	-0.0098	0.0048	0.04176
rs965770	t	c	0.235	-0.0095	0.0047	0.04178
rs474588	a	c	0.226	-0.0091	0.0045	0.04179
rs13251950	a	g	0.142	-0.011	0.0056	0.04184
rs6062689	a	g	0.327	0.0095	0.0047	0.04184
rs4301399	t	c	0.197	0.024	0.012	0.04185
rs4664106	a	g	0.168	-0.01	0.0049	0.04186
rs2239803	t	c	0.491	0.0079	0.0039	0.04188
rs2839160	t	c	0.478	0.0079	0.0039	0.04189
rs10112114	a	g	0.261	0.0096	0.0047	0.04194
rs1954450	a	c	0.177	-0.0092	0.0045	0.04197
rs2233974	c	g	0.2	0.011	0.0052	0.042
rs4481150	t	c	0.369	0.0078	0.0038	0.04203
rs4648554	t	c	0.363	0.0079	0.0039	0.04203
rs2245888	t	c	0.271	-0.0088	0.0043	0.04211
rs6973982	a	g	0.168	-0.011	0.0051	0.04212
rs2120485	t	g	0.146	-0.011	0.0056	0.04217
rs6907103	t	c	0.458	-0.0087	0.0043	0.04222
rs17701834	t	g	0.119	0.011	0.0054	0.04223
rs7982556	a	c	0.393	-0.014	0.007	0.04228
rs2653569	a	g	0.228	-0.014	0.0071	0.04233
rs8026785	t	c	0.364	-0.0078	0.0038	0.04236
rs728378	a	g	0.323	-0.0089	0.0044	0.0424
rs7339106	t	c	0.358	-0.0081	0.004	0.04243
rs9615330	a	g	0.161	0.011	0.0054	0.04244
rs6772051	a	g	0.442	-0.0078	0.0038	0.04254
rs2385315	a	g	0.496	0.0089	0.0044	0.04255
rs10876041	t	c	0.414	-0.0082	0.0041	0.04257
rs7071801	t	c	0.464	0.008	0.0039	0.04258
rs7627506	t	c	0.301	0.0088	0.0043	0.04259
rs1981112	t	c	0.27	-0.0091	0.0045	0.04262
rs2050190	a	g	0.252	0.0084	0.0041	0.04264
rs7176701	t	c	0.106	-0.013	0.0062	0.04266
rs138872	a	g	0.146	-0.012	0.0059	0.04267
rs518709	t	c	0.372	0.0081	0.004	0.04269
rs17492571	t	c	0.071	-0.015	0.0076	0.0427
rs293561	t	g	0.354	-0.0087	0.0043	0.04272
rs523396	t	g	0.394	-0.0078	0.0039	0.04272
rs9925273	a	g	0.183	-0.011	0.0055	0.04277
rs2242229	t	g	0.15	0.01	0.0051	0.04281
rs6987861	a	g	0.199	-0.0092	0.0045	0.04286
rs16967749	t	c	0.093	0.013	0.0063	0.04287
rs13117654	a	g	0.308	-0.0088	0.0043	0.04292
rs4701015	t	c	0.451	0.0082	0.004	0.04294
rs10803762	a	g	0.279	0.0083	0.0041	0.04297
rs454510	a	g	0.286	-0.0088	0.0043	0.04298
rs12610008	t	g	0.288	-0.0088	0.0043	0.04299
rs9277378	a	g	0.288	0.0086	0.0042	0.04299
rs7979056	a	g	0.106	0.013	0.0063	0.04306
rs1611759	t	g	0.482	-0.012	0.006	0.0431
rs917740	a	g	0.447	0.0081	0.004	0.04313
rs12654953	t	c	0.424	-0.013	0.0064	0.04317
rs2291031	t	c	0.155	-0.011	0.0052	0.0432
rs492400	t	c	0.394	0.0078	0.0039	0.0432
rs12603249	a	c	0.363	-0.0091	0.0045	0.04324
rs30527	a	g	0.128	-0.011	0.0053	0.04325
rs1220789	t	c	0.473	0.011	0.0052	0.04328
rs2002863	t	c	0.393	0.0077	0.0038	0.0433
rs11730240	a	g	0.142	-0.012	0.006	0.04334
rs12833456	t	c	0.31	-0.008	0.0039	0.04336
rs11199037	t	g	0.252	-0.0091	0.0045	0.0434
rs17150554	a	g	0.075	-0.021	0.01	0.0434
rs6591439	t	c	0.071	-0.015	0.0076	0.0434
rs4646787	a	g	0.341	0.0081	0.004	0.04341
rs2269426	a	g	0.398	0.0081	0.004	0.04344
rs8106847	a	g	0.204	-0.0097	0.0048	0.04344
rs1735433	t	c	0.348	0.0082	0.0041	0.04346
rs13245080	a	g	0.403	-0.0076	0.0038	0.04347
rs1510605	a	g	0.066	-0.015	0.0075	0.04355
rs6446731	a	g	0.292	0.009	0.0045	0.04356
rs11250130	a	g	0.491	0.0077	0.0038	0.04364
rs10032938	a	g	0.084	-0.014	0.0072	0.04366
rs1491931	t	c	0.458	0.0077	0.0038	0.04376
rs3788018	a	c	0.133	0.011	0.0053	0.04376
rs274794	t	c	0.288	-0.0082	0.004	0.0438
rs6842047	a	c	0.088	0.012	0.006	0.04382
rs2109089	a	g	0.3	0.0087	0.0043	0.04383
rs2640175	t	g	0.239	0.0088	0.0043	0.04385
rs10913816	t	c	0.367	0.0079	0.0039	0.04392
rs7260331	t	c	0.137	-0.01	0.0051	0.04392
rs10870551	a	g	0.332	0.0089	0.0044	0.04394
rs7545211	a	g	0.164	0.0098	0.0049	0.04394
rs2383302	t	c	0.469	0.0077	0.0038	0.04396
rs1709544	t	c	0.44	-0.0084	0.0041	0.04397
rs3115560	a	g	0.208	-0.0091	0.0045	0.04401
rs1923366	a	g	0.478	-0.0078	0.0039	0.04403
rs7141499	a	c	0.181	-0.0091	0.0045	0.04404
rs6586261	t	c	0.365	-0.0079	0.0039	0.04405
rs1060962	t	g	0.465	0.0076	0.0038	0.04411
rs284391	a	g	0.173	0.01	0.0051	0.04411
rs3132451	c	g	0.117	-0.0098	0.0049	0.04417
rs7541725	t	c	0.235	-0.0092	0.0046	0.0442
rs805294	a	g	0.274	0.008	0.004	0.04423
rs2152092	a	g	0.478	0.0078	0.0039	0.04427
rs4511593	t	c	0.314	-0.0088	0.0044	0.04428
rs2763982	c	g	0.292	0.0083	0.0041	0.04429
rs12126441	t	c	0.128	0.011	0.0053	0.04431
rs2042591	t	c	0.071	0.015	0.0076	0.04432
rs9860685	t	c	0.358	0.008	0.004	0.04435
rs11123861	t	c	0.372	-0.0081	0.004	0.04438
rs11264463	a	g	0.279	0.0084	0.0042	0.04442
rs1012367	t	c	0.068	0.012	0.006	0.04452
rs1920379	t	c	0.212	-0.0096	0.0048	0.04454
rs11577406	t	g	0.425	-0.0076	0.0038	0.04459
rs6061457	t	c	0.487	-0.013	0.0066	0.04459
rs6871049	a	g	0.358	0.0081	0.004	0.04462
rs3132958	a	g	0.274	-0.014	0.0071	0.04464
rs4074453	t	c	0.183	0.0087	0.0043	0.04465
rs429536	a	g	0.451	0.0079	0.0039	0.04465
rs9812319	t	c	0.286	0.008	0.004	0.0447
rs9303510	a	g	0.252	0.0093	0.0047	0.04472
rs11720037	t	g	0.075	-0.018	0.009	0.04473
rs11741874	a	g	0.325	0.008	0.004	0.04473
rs12141236	a	c	0.265	0.0083	0.0042	0.04476
rs2524162	t	c	0.161	0.011	0.0058	0.04476
rs13019681	a	g	0.356	-0.011	0.0056	0.04486
rs1260342	t	g	0.416	0.0079	0.0039	0.04489
rs931963	t	c	0.124	0.011	0.0057	0.04503
rs1933382	t	g	0.487	-0.0076	0.0038	0.04507
rs6519994	a	g	0.168	-0.011	0.0054	0.04508
rs8100003	t	c	0.288	-0.011	0.0056	0.04509
rs6753320	a	c	0.405	0.0077	0.0038	0.04518
rs9267803	t	c	0.274	0.0084	0.0042	0.04519
rs11160563	a	g	0.335	0.015	0.0077	0.0452
rs9276689	t	c	0.071	-0.013	0.0064	0.04521
rs12214678	a	g	0.235	0.01	0.0052	0.04523
rs13132085	a	g	0.292	-0.0083	0.0041	0.04524
rs6784670	a	g	0.128	0.017	0.0084	0.04524
rs2433	t	c	0.106	0.012	0.0062	0.04536
rs7658351	t	g	0.323	-0.0078	0.0039	0.0456
rs2486729	t	c	0.367	-0.008	0.004	0.04567
rs3135351	a	c	0.106	-0.016	0.0079	0.04571
rs3997854	t	g	0.159	-0.012	0.006	0.04577
rs3129206	t	c	0.46	-0.0078	0.0039	0.04581
rs4529490	a	g	0.181	-0.0095	0.0047	0.04581
rs856250	a	g	0.133	-0.011	0.0056	0.04583
rs533885	a	g	0.394	-0.0078	0.0039	0.04586
rs2005557	a	g	0.45	0.0075	0.0038	0.04587
rs11070677	a	c	0.258	0.009	0.0045	0.04588
rs1059231	a	g	0.288	-0.0084	0.0042	0.04592
rs12469535	a	g	0.093	-0.012	0.0059	0.04592
rs206762	a	g	0.456	-0.0078	0.0039	0.04594
rs1457056	a	g	0.42	-0.0077	0.0039	0.04599
rs7766546	a	g	0.398	-0.0078	0.0039	0.04601
rs4835927	t	c	0.152	0.0094	0.0047	0.04602
rs6893216	t	c	0.097	0.012	0.0058	0.04615
rs6464937	t	c	0.097	0.021	0.011	0.04619
rs2273905	t	c	0.301	-0.013	0.0064	0.0462
rs3094013	a	g	0.116	-0.013	0.0065	0.04621
rs7396030	a	g	0.199	-0.011	0.0057	0.04622
rs7602534	t	c	0.412	0.0079	0.0039	0.04622
rs10001212	a	g	0.092	-0.014	0.0071	0.04625
rs10150455	t	c	0.192	-0.01	0.005	0.04632
rs2005455	a	g	0.45	0.0077	0.0039	0.04632
rs4907715	a	g	0.381	0.0089	0.0045	0.04632
rs1076106	a	c	0.295	0.0086	0.0043	0.04633
rs7259333	t	c	0.208	-0.0086	0.0043	0.04633
rs6709313	t	g	0.27	-0.0084	0.0042	0.04635
rs9936111	a	g	0.252	-0.015	0.0076	0.04636
rs9372316	a	g	0.204	0.0092	0.0046	0.04638
rs9894429	t	c	0.389	-0.0078	0.0039	0.04641
rs2959265	t	c	0.496	0.0076	0.0038	0.04644
rs225133	a	g	0.495	-0.0078	0.0039	0.04645
rs7582271	a	g	0.083	0.011	0.0056	0.04648
rs13004019	a	g	0.107	-0.011	0.0054	0.04652
rs11741164	t	c	0.429	-0.0076	0.0038	0.04654
rs4745825	t	g	0.475	0.0075	0.0038	0.04659
rs6461701	a	c	0.142	-0.011	0.0057	0.04667
rs1984838	t	c	0.235	0.0089	0.0045	0.04669
rs6774289	t	g	0.31	0.008	0.004	0.04669
rs4449637	t	c	0.027	-0.018	0.0089	0.04676
rs3132945	a	g	0.208	0.009	0.0045	0.04678
rs16848141	a	g	0.375	0.0078	0.0039	0.04681
rs843092	t	c	0.447	-0.0077	0.0039	0.04682
rs2389276	t	c	0.447	-0.0077	0.0039	0.04686
rs2850791	t	c	0.258	0.0084	0.0042	0.04687
rs11072433	t	c	0.091	0.013	0.0063	0.04689
rs4537777	a	c	0.071	0.015	0.0076	0.0469
rs3802798	t	c	0.254	-0.008	0.004	0.04692
rs906303	t	c	0.089	0.022	0.011	0.04694
rs2243290	a	c	0.138	-0.01	0.0052	0.04699
rs7661303	t	c	0.235	0.0091	0.0046	0.04704
rs13279794	a	c	0.379	0.0078	0.0039	0.04708
rs7222579	t	c	0.119	-0.022	0.011	0.04708
rs4335944	t	g	0.233	-0.0095	0.0048	0.04711
rs10197208	a	g	0.159	0.012	0.0059	0.04712
rs6933891	a	g	0.283	-0.0081	0.0041	0.04712
rs11218490	a	g	0.252	-0.009	0.0045	0.04719
rs761878	a	g	0.15	-0.012	0.006	0.04722
rs13164421	a	g	0.323	0.008	0.004	0.04723
rs11906462	t	c	0.21	-0.012	0.0061	0.04725
rs2000467	a	g	0.283	-0.0079	0.004	0.04729
rs11657655	t	c	0.327	-0.008	0.004	0.0473
rs301163	a	g	0.177	0.0095	0.0048	0.04731
rs7736263	t	g	0.288	0.0081	0.0041	0.04732
rs2073044	t	c	0.292	0.0094	0.0047	0.04738
rs9667144	a	g	0.314	0.008	0.0041	0.04741
rs1992215	a	g	0.296	0.008	0.004	0.04746
rs11770714	a	g	0.108	-0.015	0.0076	0.0475
rs2229147	t	c	0.066	0.016	0.0081	0.0475
rs16833805	a	g	0.031	-0.019	0.0094	0.04751
rs1924597	a	g	0.181	0.012	0.0059	0.04754
rs284262	t	c	0.451	0.0092	0.0046	0.04755
rs9268368	t	c	0.394	-0.0078	0.004	0.04755
rs10202489	a	g	0.186	0.0083	0.0042	0.04756
rs12446539	t	c	0.152	-0.01	0.0052	0.04756
rs982663	a	g	0.403	0.0074	0.0038	0.0476
rs9268493	a	g	0.358	0.0087	0.0044	0.04764
rs7812708	a	g	0.217	-0.0089	0.0045	0.04765
rs9458886	a	g	0.301	-0.0083	0.0042	0.04766
rs11863911	t	c	0.41	-0.0094	0.0048	0.04768
rs10839229	t	c	0.097	-0.013	0.0068	0.04771
rs353407	t	c	0.168	-0.0096	0.0049	0.04771
rs214249	t	g	0.384	-0.0078	0.004	0.04772
rs730936	t	c	0.212	-0.01	0.0053	0.04772
rs12478296	t	c	0.093	-0.011	0.0058	0.04775
rs11198919	t	c	0.075	0.014	0.007	0.04777
[truncated: 91 more rows]

## Sheet: e) MAGIC HOMA-B
SNP	Effect Allele	Other Allele	MAF	Effect	Stderr	P-Value
rs3757840	t	g	0.491	-0.017	0.0038	7.964e-06
rs174548	c	g	0.301	-0.015	0.0034	1.458e-05
rs174550	t	c	0.367	-0.014	0.0034	3.772e-05
rs174547	t	c	0.344	-0.014	0.0034	4.309e-05
rs174535	t	c	0.341	-0.014	0.0034	4.644e-05
rs10823120	t	c	0.274	-0.016	0.004	7.282e-05
rs3760627	t	c	0.451	-0.013	0.0034	7.397e-05
rs174583	t	c	0.35	0.014	0.0035	8.432e-05
rs1535	a	g	0.341	-0.013	0.0034	8.974e-05
rs2485680	t	c	0.292	0.013	0.0034	9.422e-05
rs7071471	t	c	0.42	0.014	0.0035	9.51e-05
rs174577	a	c	0.345	0.013	0.0034	0.000104
rs174546	t	c	0.341	0.013	0.0034	0.0001061
rs102275	t	c	0.351	-0.013	0.0034	0.0001157
rs3123078	t	c	0.42	-0.013	0.0034	0.0001158
rs2926494	t	c	0.416	0.013	0.0034	0.0001199
rs7920517	a	g	0.42	-0.013	0.0034	0.0001392
rs10762183	a	c	0.292	0.013	0.0034	0.0001733
rs11708067	a	g	0.226	-0.016	0.0043	0.0001769
rs2239839	a	c	0.288	0.013	0.0036	0.00018
rs4630241	a	g	0.42	-0.013	0.0034	0.0001839
rs4777035	a	g	0.381	0.013	0.0035	0.0002017
rs1033027	t	c	0.243	-0.014	0.0039	0.0002048
rs174576	a	c	0.345	0.013	0.0035	0.0002066
rs1500005	a	g	0.372	0.012	0.0033	0.0002122
rs1567408	t	c	0.246	-0.014	0.0039	0.0002125
rs10997868	a	c	0.288	0.023	0.0064	0.0002331
rs2288911	t	g	0.465	-0.013	0.0035	0.0002396
rs2282851	t	c	0.288	0.013	0.0036	0.000252
rs2071985	a	g	0.487	-0.024	0.0066	0.0002534
rs10768118	a	g	0.376	-0.012	0.0034	0.0002566
rs7075009	t	g	0.42	0.012	0.0033	0.0002582
rs736374	a	g	0.332	0.013	0.0035	0.0002632
rs10997875	t	c	0.27	-0.013	0.0035	0.0002717
rs204905	a	g	0.469	0.023	0.0062	0.000273
rs7116432	a	g	0.324	-0.013	0.0036	0.0002829
rs10997870	t	g	0.288	0.012	0.0034	0.0002922
rs2550886	t	c	0.228	-0.013	0.0036	0.000307
rs3758391	t	c	0.27	-0.023	0.0065	0.0003176
rs2224573	a	g	0.288	-0.012	0.0034	0.0003385
rs5157	t	c	0.473	-0.024	0.0067	0.0003483
rs10783388	t	c	0.372	-0.013	0.0035	0.000349
rs3088168	t	c	0.385	-0.012	0.0034	0.0003615
rs6430612	t	c	0.381	0.013	0.0036	0.0003658
rs1043101	a	g	0.384	-0.012	0.0034	0.0003852
rs4403695	t	c	0.241	-0.012	0.0035	0.000397
rs1646128	a	g	0.298	0.013	0.0038	0.0004301
rs10768122	a	g	0.385	-0.012	0.0034	0.0004315
rs7174755	t	c	0.305	0.013	0.0035	0.0004317
rs6442553	a	g	0.22	0.014	0.004	0.0004362
rs2550887	a	g	0.226	-0.013	0.0036	0.0004433
rs7828303	t	c	0.354	-0.012	0.0035	0.0004449
rs3743269	t	c	0.252	-0.013	0.0038	0.0004706
rs7097008	a	c	0.274	0.012	0.0035	0.0004829
rs2550911	t	c	0.226	0.013	0.0036	0.0004972
rs4756204	a	g	0.385	0.012	0.0034	0.0005545
rs3794091	a	g	0.35	-0.012	0.0034	0.0005563
rs1059231	a	g	0.288	-0.012	0.0036	0.0005592
rs2738808	t	c	0.226	0.012	0.0036	0.0005619
rs9266669	a	g	0.133	-0.019	0.0054	0.0005645
rs16889293	t	c	0.265	0.027	0.0079	0.0006058
rs3106191	a	c	0.288	0.012	0.0036	0.0006157
rs10221893	t	c	0.385	0.012	0.0035	0.0006356
rs251377	a	c	0.429	0.011	0.0033	0.0006483
rs6798189	a	g	0.248	0.014	0.0041	0.0006554
rs2179170	t	c	0.212	0.015	0.0043	0.0006587
rs1048019	a	g	0.305	-0.012	0.0036	0.0006731
rs1048021	t	c	0.305	-0.012	0.0036	0.0006863
rs7838717	t	c	0.319	-0.013	0.0037	0.0006894
rs251370	t	c	0.445	0.011	0.0033	0.0006993
rs4780822	a	g	0.177	0.015	0.0045	0.0007171
rs7199936	t	c	0.226	-0.013	0.0037	0.0007345
rs155361	a	g	0.429	-0.011	0.0033	0.000736
rs5760102	t	c	0.296	-0.021	0.0062	0.0007609
rs2295756	t	c	0.354	-0.012	0.0035	0.0007868
rs3763888	t	c	0.381	-0.011	0.0034	0.0007929
rs4709363	a	g	0.304	0.012	0.0036	0.0008037
rs8050872	t	c	0.181	-0.015	0.0045	0.0008423
rs10870551	a	g	0.332	0.012	0.0036	0.0008498
rs10870464	a	c	0.288	0.012	0.0036	0.0008859
rs453394	t	c	0.487	-0.012	0.0036	0.0008886
rs9355747	t	g	0.305	-0.012	0.0036	0.0008926
rs4418881	a	g	0.352	-0.012	0.0036	0.0009273
rs7982556	a	c	0.393	-0.018	0.0054	0.0009555
rs7118536	t	c	0.217	0.012	0.0036	0.0009636
rs10876041	t	c	0.414	-0.012	0.0035	0.001006
rs898590	a	g	0.339	-0.012	0.0036	0.001031
rs866255	a	g	0.242	-0.02	0.0061	0.001063
rs2144746	a	g	0.367	-0.014	0.0042	0.001134
rs3829539	t	c	0.173	0.014	0.0044	0.001164
rs6416835	a	g	0.433	0.011	0.0034	0.001164
rs174455	a	g	0.358	-0.011	0.0035	0.001173
rs3974323	a	g	0.221	-0.012	0.0036	0.0012
rs3794089	t	c	0.388	0.011	0.0034	0.001232
rs1000778	a	g	0.272	0.012	0.0038	0.001257
rs9931211	t	c	0.183	0.015	0.0045	0.001269
rs4062178	t	c	0.181	0.014	0.0044	0.001275
rs720176	a	g	0.173	0.014	0.0044	0.001279
rs1447016	a	g	0.314	-0.011	0.0035	0.001294
rs1544352	a	g	0.177	0.014	0.0044	0.001311
rs749292	a	g	0.456	-0.011	0.0033	0.001337
rs6772051	a	g	0.442	-0.011	0.0033	0.001351
rs2071353	t	c	0.146	0.015	0.0049	0.0014
rs4578863	t	c	0.447	0.01	0.0033	0.001407
rs8043	a	g	0.42	-0.01	0.0033	0.001418
rs9292722	t	c	0.261	0.013	0.0039	0.001435
rs7399982	t	c	0.327	-0.012	0.0039	0.00146
rs2877716	t	c	0.248	0.013	0.0041	0.001478
rs10993845	t	c	0.088	-0.02	0.0063	0.001483
rs7187976	a	g	0.179	0.014	0.0044	0.001485
rs950928	t	c	0.181	0.014	0.0045	0.001565
rs2839467	a	g	0.186	-0.012	0.0039	0.001633
rs9372316	a	g	0.204	0.013	0.004	0.00165
rs737452	a	g	0.389	0.011	0.0034	0.001708
rs1403339	t	c	0.138	-0.015	0.0047	0.001736
rs10105118	a	g	0.119	0.016	0.0052	0.001749
rs829112	a	g	0.338	0.011	0.0036	0.00177
rs7102031	t	c	0.254	0.012	0.0038	0.001775
rs161799	a	g	0.403	0.011	0.0035	0.001776
rs2269144	a	c	0.466	0.011	0.0034	0.001786
rs7601200	t	c	0.451	0.01	0.0033	0.001798
rs16899096	t	c	0.35	-0.011	0.0034	0.001812
rs7730334	a	g	0.175	0.015	0.0049	0.001839
rs2514202	a	g	0.241	-0.011	0.0035	0.001868
rs10444850	a	g	0.288	-0.011	0.0036	0.001985
rs10942858	a	c	0.199	0.013	0.0041	0.00202
rs17651424	t	c	0.159	0.015	0.0049	0.002043
rs161801	a	g	0.447	-0.01	0.0033	0.002059
rs9649520	t	c	0.34	-0.01	0.0033	0.002095
rs945781	t	c	0.119	-0.014	0.0046	0.002146
rs12140675	t	c	0.243	0.011	0.0037	0.002201
rs10519348	a	g	0.177	0.012	0.0039	0.002215
rs2043111	t	c	0.261	0.012	0.0038	0.002229
rs2301488	t	c	0.5	0.01	0.0034	0.002239
rs751553	t	c	0.389	0.01	0.0034	0.002242
rs6703082	a	g	0.097	-0.016	0.0052	0.002252
rs10858052	a	g	0.279	0.011	0.0037	0.002264
rs7489888	a	g	0.336	-0.012	0.0039	0.002295
rs7017734	t	c	0.119	-0.015	0.0051	0.002354
rs6589829	t	c	0.366	-0.011	0.0038	0.00236
rs14804	a	g	0.25	-0.011	0.0037	0.002408
rs2605096	a	g	0.327	0.011	0.0035	0.002473
rs16951723	t	c	0.292	0.011	0.0036	0.002524
rs17215412	t	c	0.376	-0.012	0.0039	0.00255
rs921135	a	g	0.252	-0.01	0.0035	0.002595
rs1072755	a	g	0.372	-0.01	0.0033	0.002622
rs10152450	t	g	0.292	0.011	0.0036	0.00265
rs4277129	t	c	0.211	-0.011	0.0035	0.002653
rs4683147	a	g	0.4	0.011	0.0035	0.002659
rs174538	a	g	0.321	0.01	0.0035	0.002735
rs6791432	a	g	0.324	0.011	0.0037	0.002738
rs1563355	t	c	0.314	-0.01	0.0035	0.002762
rs2269145	t	c	0.496	-0.01	0.0034	0.002822
rs2700482	t	c	0.389	-0.01	0.0035	0.002889
rs1521516	t	c	0.389	-0.01	0.0035	0.002924
rs12628411	a	g	0.392	-0.012	0.0039	0.00293
rs9604511	a	c	0.321	-0.012	0.004	0.002962
rs536968	a	g	0.098	0.015	0.005	0.003036
rs4725227	t	c	0.279	-0.01	0.0035	0.003045
rs11229194	a	g	0.23	0.01	0.0035	0.003075
rs987870	a	g	0.115	0.016	0.0054	0.003105
rs7119911	t	g	0.482	0.011	0.0036	0.003129
rs1249582	a	g	0.27	0.01	0.0035	0.003161
rs10993994	t	c	0.341	0.01	0.0035	0.003179
rs3748914	t	c	0.45	0.0099	0.0033	0.003198
rs5996534	t	c	0.102	-0.017	0.0058	0.00323
rs9524559	t	c	0.367	-0.01	0.0035	0.003253
rs4683148	t	c	0.372	0.01	0.0035	0.003262
rs1387545	t	c	0.42	0.012	0.004	0.003288
rs7848165	a	g	0.19	0.014	0.0046	0.003298
rs252353	a	g	0.221	0.014	0.0047	0.0033
rs7501659	t	c	0.093	-0.017	0.0057	0.003331
rs4939173	a	g	0.199	0.011	0.0036	0.003337
rs10049077	a	c	0.242	0.011	0.0038	0.003345
rs3130014	a	g	0.305	0.01	0.0035	0.003361
rs665677	a	g	0.246	0.01	0.0035	0.003373
rs7018179	t	c	0.35	0.01	0.0034	0.003432
rs10093422	t	c	0.35	0.01	0.0034	0.003445
rs12909277	a	g	0.394	-0.019	0.0064	0.003507
rs4714485	t	g	0.259	0.011	0.0036	0.003509
rs13236444	t	c	0.403	0.0095	0.0032	0.003534
rs11987160	t	c	0.373	-0.01	0.0034	0.003552
rs17194591	t	c	0.23	-0.012	0.0043	0.003565
rs8181023	t	c	0.305	-0.011	0.0039	0.003598
rs1933488	a	g	0.403	0.0096	0.0033	0.003625
rs1466072	t	g	0.208	-0.014	0.0048	0.003665
rs2948286	a	g	0.447	0.0096	0.0033	0.003769
rs11204737	t	c	0.473	0.0096	0.0033	0.00379
rs2239842	a	g	0.297	-0.01	0.0035	0.003793
rs7330873	a	c	0.344	0.0098	0.0034	0.003841
rs2605097	a	c	0.319	0.01	0.0035	0.003856
rs7618215	t	g	0.261	0.011	0.0039	0.003925
rs10226014	a	g	0.473	0.0095	0.0033	0.003986
rs1338685	t	c	0.106	0.015	0.0051	0.003989
rs727581	t	c	0.305	0.0098	0.0034	0.004012
rs3912439	t	c	0.089	-0.016	0.0054	0.004079
rs3796375	a	g	0.395	0.0099	0.0034	0.004088
rs7129	t	c	0.376	-0.0095	0.0033	0.004098
rs2517523	a	g	0.363	-0.018	0.0062	0.004128
rs2159359	a	c	0.181	0.012	0.0042	0.004133
rs2242664	t	c	0.456	0.018	0.0062	0.004136
rs220128	a	c	0.416	-0.0098	0.0034	0.004146
rs6442549	a	g	0.205	0.011	0.0039	0.004146
rs2148342	a	g	0.269	-0.011	0.0037	0.004182
rs6583826	a	g	0.473	0.0094	0.0033	0.004199
rs5758991	a	c	0.088	-0.019	0.0065	0.004218
rs1571737	t	c	0.159	0.012	0.0043	0.004324
rs339400	t	c	0.183	-0.017	0.0059	0.004324
rs4717222	a	c	0.429	-0.0092	0.0032	0.004327
rs293561	t	g	0.354	-0.01	0.0036	0.00436
rs634451	a	c	0.389	-0.01	0.0035	0.004361
rs10078289	t	g	0.192	-0.011	0.004	0.004433
rs7997035	t	c	0.363	-0.0097	0.0034	0.004452
rs2688080	t	c	0.178	0.012	0.0041	0.004521
rs2721965	a	c	0.296	0.0097	0.0034	0.004543
rs11831111	a	g	0.451	0.011	0.004	0.004547
rs7971297	a	g	0.235	-0.011	0.0037	0.004582
rs1503122	t	g	0.108	0.013	0.0045	0.004594
rs9524545	a	g	0.363	0.0096	0.0034	0.004601
rs2749266	t	g	0.332	-0.011	0.0039	0.004666
rs11603384	a	g	0.35	-0.0099	0.0035	0.004778
rs5993445	t	c	0.273	-0.011	0.0041	0.004779
rs10142466	a	g	0.5	0.0092	0.0033	0.004794
rs1065778	t	c	0.415	0.0093	0.0033	0.004821
rs7740777	a	c	0.393	0.0092	0.0033	0.004823
rs12311063	a	g	0.342	-0.0095	0.0034	0.004839
rs7184422	a	g	0.08	-0.018	0.0064	0.004849
rs11586125	t	c	0.232	0.012	0.0042	0.0049
rs16849735	a	g	0.108	0.012	0.0044	0.004929
rs220136	a	c	0.407	-0.0099	0.0035	0.004958
rs2297475	a	g	0.158	0.015	0.0055	0.005018
rs6560957	a	g	0.37	0.0095	0.0034	0.00505
rs700518	t	c	0.42	0.0091	0.0032	0.00505
rs954750	t	c	0.233	-0.012	0.0044	0.005067
rs2071354	t	c	0.115	0.015	0.0053	0.005096
rs12144020	t	c	0.108	-0.012	0.0044	0.005099
rs8068674	t	c	0.425	-0.0093	0.0033	0.005152
rs3847195	a	c	0.451	-0.012	0.0042	0.005276
rs2789698	a	g	0.392	0.011	0.0039	0.005411
rs10737197	a	g	0.496	0.0094	0.0034	0.005431
rs6661511	a	g	0.204	-0.011	0.0039	0.005443
rs7398280	t	c	0.213	-0.011	0.0039	0.005482
rs4610260	a	g	0.314	0.01	0.0037	0.005519
rs1386346	a	g	0.432	-0.0091	0.0033	0.00555
rs2240401	t	c	0.336	-0.0094	0.0034	0.00556
rs11627476	a	g	0.084	0.017	0.0062	0.005611
rs10897464	a	g	0.45	-0.0091	0.0033	0.005681
rs11204725	t	c	0.478	-0.0091	0.0033	0.005746
rs10033940	t	g	0.296	0.01	0.0036	0.005753
rs2157834	a	c	0.134	0.015	0.0055	0.005766
rs4806115	t	c	0.181	-0.014	0.0051	0.005769
rs17280682	t	c	0.226	-0.012	0.0044	0.005816
rs6597650	a	g	0.446	-0.011	0.004	0.005846
rs12798491	a	c	0.438	-0.009	0.0033	0.005851
rs7191155	t	c	0.179	0.014	0.0051	0.005871
rs7453050	t	c	0.208	0.01	0.0038	0.005899
rs7668784	t	g	0.235	0.011	0.0039	0.005905
rs2298605	t	c	0.496	-0.0092	0.0033	0.005913
rs969233	a	g	0.226	-0.012	0.0043	0.005921
rs11241891	t	c	0.347	0.012	0.0044	0.005964
rs2415145	a	g	0.293	-0.0095	0.0035	0.005988
rs1633096	t	g	0.226	-0.011	0.0041	0.00599
rs10851498	t	c	0.465	0.009	0.0033	0.005994
rs7997858	a	g	0.314	0.01	0.0037	0.006031
rs11198893	a	g	0.08	0.016	0.0057	0.006035
rs7981577	t	c	0.375	0.0094	0.0034	0.00611
rs1441413	a	g	0.335	0.0099	0.0036	0.006128
rs495336	t	c	0.46	-0.0091	0.0033	0.006171
rs3747745	a	g	0.199	-0.011	0.004	0.006173
rs881301	t	c	0.434	-0.0093	0.0034	0.006268
rs3108582	a	g	0.442	-0.0091	0.0033	0.00631
rs12568757	a	g	0.473	0.009	0.0033	0.006392
rs2303759	t	g	0.296	0.011	0.0039	0.00644
rs7780100	a	g	0.473	-0.0089	0.0033	0.006473
rs4642327	a	g	0.226	-0.01	0.0037	0.00654
rs12478296	t	c	0.093	-0.013	0.0049	0.006586
rs2883456	t	c	0.367	-0.0094	0.0035	0.006624
rs12682208	a	g	0.349	0.01	0.0038	0.006628
rs4241323	a	g	0.075	0.013	0.0049	0.00675
rs17831700	a	g	0.288	-0.0099	0.0037	0.006758
rs7481546	t	c	0.35	0.011	0.0039	0.006799
rs7339106	t	c	0.358	-0.0093	0.0034	0.006814
rs906848	t	c	0.372	-0.01	0.0038	0.006866
rs931749	t	c	0.204	-0.021	0.0078	0.006868
rs3776100	a	g	0.265	-0.011	0.004	0.006872
rs585672	t	c	0.376	0.01	0.0037	0.006934
rs221902	t	g	0.367	0.0092	0.0034	0.006938
rs6839680	t	c	0.177	-0.011	0.004	0.006977
rs11770714	a	g	0.108	-0.017	0.0064	0.006978
rs6083828	t	c	0.442	0.0089	0.0033	0.006991
rs2250028	t	g	0.487	0.009	0.0033	0.006993
rs11098263	a	g	0.483	0.0092	0.0034	0.007006
rs6954172	a	c	0.274	0.011	0.004	0.0071
rs11619319	a	g	0.212	0.011	0.0039	0.007171
rs2526877	t	c	0.319	-0.0091	0.0034	0.007174
rs10808915	a	g	0.274	0.01	0.0038	0.007219
rs4884452	t	c	0.425	-0.0092	0.0034	0.007257
rs11600990	t	c	0.137	-0.012	0.0046	0.007262
rs765751	t	c	0.379	-0.009	0.0034	0.007271
rs7219773	a	c	0.5	0.0089	0.0033	0.007288
rs8025474	t	c	0.27	-0.0097	0.0036	0.007293
rs4688064	t	c	0.283	0.01	0.0038	0.007354
rs298529	a	g	0.434	-0.0088	0.0033	0.007355
rs10913158	a	g	0.196	-0.011	0.004	0.007358
rs9403906	t	c	0.177	-0.011	0.0041	0.007361
rs2071042	a	g	0.336	0.017	0.0062	0.007386
rs6460248	a	g	0.468	0.0089	0.0033	0.007419
rs6945478	t	g	0.097	0.015	0.0054	0.007422
rs12469535	a	g	0.093	-0.013	0.005	0.007517
rs9374234	a	g	0.257	-0.0096	0.0036	0.007578
rs1856028	t	c	0.356	0.017	0.0062	0.007585
rs2442736	c	g	0.246	-0.012	0.0045	0.007648
rs1451326	t	c	0.372	0.0087	0.0033	0.007679
rs6999005	a	g	0.31	-0.0099	0.0037	0.007773
rs256978	t	c	0.364	0.0089	0.0033	0.007787
rs2605100	a	g	0.314	-0.0095	0.0036	0.007827
rs1563438	t	c	0.208	0.01	0.0038	0.007897
rs11016118	t	c	0.248	-0.012	0.0045	0.007898
rs2395754	t	c	0.475	0.0091	0.0034	0.007908
rs9863756	a	g	0.088	-0.015	0.0056	0.007925
rs11672690	t	c	0.261	0.0098	0.0037	0.007966
rs17794472	a	c	0.403	-0.0091	0.0034	0.007992
rs4969411	t	c	0.043	-0.015	0.0056	0.007992
rs7594191	t	c	0.389	0.0088	0.0033	0.008016
rs11217941	t	g	0.478	-0.011	0.0041	0.008062
rs10934427	t	c	0.381	-0.0096	0.0036	0.008068
rs12126441	t	c	0.128	0.012	0.0045	0.008109
rs12698021	t	c	0.103	0.016	0.0061	0.008113
rs17468203	a	g	0.292	-0.0095	0.0036	0.008146
rs3754211	a	g	0.487	-0.0088	0.0033	0.008278
rs1866007	a	g	0.252	0.011	0.004	0.008301
rs10807150	t	c	0.177	0.011	0.0043	0.008313
rs4616183	a	g	0.442	0.0086	0.0033	0.008328
rs7453	t	c	0.456	-0.0087	0.0033	0.008341
rs17094833	a	c	0.099	0.014	0.0052	0.008372
rs6769789	t	c	0.336	0.016	0.0062	0.008373
rs16844212	t	c	0.288	0.0099	0.0038	0.008419
rs9881461	a	g	0.438	0.0089	0.0034	0.008466
rs11204555	a	g	0.283	-0.011	0.0041	0.008491
rs780816	t	c	0.212	0.01	0.0039	0.008568
rs16904252	a	g	0.115	-0.014	0.0055	0.008575
rs7719681	t	c	0.305	0.0092	0.0035	0.008578
rs3809816	a	c	0.383	0.011	0.004	0.008614
rs3779250	t	c	0.305	-0.009	0.0034	0.008744
rs13279794	a	c	0.379	0.0088	0.0034	0.008755
rs10953259	a	c	0.201	0.011	0.0043	0.008766
rs728919	t	c	0.438	-0.0086	0.0033	0.008797
rs457565	a	g	0.341	-0.0089	0.0034	0.008804
rs11123861	t	c	0.372	-0.0092	0.0035	0.008825
rs10954592	t	c	0.108	0.017	0.0065	0.008847
rs492357	t	c	0.358	0.0088	0.0034	0.008865
rs3897474	t	c	0.369	0.0089	0.0034	0.008888
rs2227890	a	g	0.438	-0.016	0.0061	0.00889
rs6959358	a	g	0.372	0.0087	0.0033	0.009
rs940898	t	c	0.35	-0.009	0.0034	0.009007
rs4646955	a	g	0.288	0.0095	0.0036	0.009012
rs16849123	a	g	0.031	0.027	0.01	0.009038
rs6760120	t	c	0.468	0.0086	0.0033	0.009192
rs2523512	a	g	0.159	0.011	0.0043	0.009227
rs2443447	a	g	0.393	-0.0085	0.0033	0.00923
rs6921880	a	c	0.403	-0.0095	0.0036	0.009246
rs10864327	a	g	0.482	-0.0087	0.0033	0.009253
rs698365	t	g	0.416	-0.0086	0.0033	0.009255
rs913075	a	g	0.199	-0.01	0.004	0.009283
rs4711411	a	g	0.177	-0.011	0.0043	0.009342
rs17134152	t	g	0.181	-0.012	0.0046	0.009378
rs11058785	a	g	0.116	0.012	0.0047	0.009403
rs2387881	a	g	0.438	0.0085	0.0033	0.009408
rs6740738	t	g	0.102	0.013	0.0049	0.009477
rs9632863	t	c	0.325	-0.0097	0.0037	0.009498
rs3734534	t	c	0.084	0.012	0.0047	0.009523
rs9561641	a	g	0.296	-0.0097	0.0037	0.009554
rs17363814	t	c	0.29	-0.011	0.0043	0.009556
rs2280410	t	c	0.031	0.023	0.009	0.009604
rs6924545	t	c	0.035	-0.019	0.0075	0.009605
rs11896517	t	c	0.195	0.011	0.0043	0.009657
rs308328	t	c	0.381	0.0092	0.0035	0.009681
rs4773106	a	g	0.274	0.011	0.0041	0.009753
rs4478844	a	g	0.301	-0.009	0.0035	0.009773
rs4942611	a	g	0.465	-0.0085	0.0033	0.009778
rs17580332	t	c	0.234	0.012	0.0045	0.009802
rs1892196	a	g	0.298	-0.009	0.0035	0.009827
rs7722330	t	g	0.265	0.01	0.004	0.009848
rs3824254	t	c	0.35	-0.009	0.0035	0.009874
rs8020941	t	g	0.071	0.017	0.0065	0.009918
rs17023351	t	c	0.177	0.013	0.0048	0.009941
rs11231671	t	c	0.402	0.0086	0.0034	0.009961
rs11169507	a	g	0.212	0.0091	0.0035	0.01
rs1130694	a	g	0.433	0.016	0.0062	0.01001
rs736017	a	g	0.186	0.011	0.0044	0.01013
rs6797138	t	c	0.263	0.012	0.0046	0.01015
rs1108709	t	c	0.177	0.011	0.0043	0.01017
rs11673347	a	g	0.434	0.0089	0.0035	0.01018
rs2281390	t	g	0.181	0.011	0.0042	0.01019
rs10227225	a	g	0.482	0.015	0.006	0.0102
rs2416315	a	g	0.323	0.0088	0.0034	0.01023
rs1484994	a	g	0.314	-0.009	0.0035	0.01025
rs2093835	t	g	0.161	-0.011	0.0043	0.01025
rs2063409	a	c	0.274	0.0099	0.0039	0.01027
rs3924361	a	g	0.424	0.0086	0.0034	0.01029
rs4718180	a	c	0.469	0.0085	0.0033	0.0103
rs339392	t	g	0.248	0.012	0.0048	0.01034
rs9998315	a	g	0.27	0.0099	0.0039	0.01034
rs17042334	t	c	0.088	0.013	0.0049	0.01036
rs2293941	a	g	0.212	-0.01	0.004	0.01042
rs10888268	t	c	0.326	0.0091	0.0035	0.01044
rs1888824	a	g	0.177	0.011	0.0043	0.01045
rs10015634	a	g	0.336	-0.009	0.0035	0.01047
rs4890055	a	c	0.088	0.015	0.0058	0.01047
rs6096573	t	c	0.438	-0.0084	0.0033	0.0105
rs13214290	t	g	0.177	-0.011	0.0043	0.01051
rs896817	t	c	0.394	0.0089	0.0035	0.01052
rs2258719	t	c	0.438	0.0084	0.0033	0.01056
rs12907866	a	g	0.491	0.0087	0.0034	0.01058
rs1318196	t	c	0.285	-0.017	0.0067	0.01061
rs3128918	t	c	0.181	-0.011	0.0042	0.01063
rs2167273	t	c	0.389	-0.0085	0.0033	0.01075
rs9277341	t	c	0.268	0.0094	0.0037	0.01075
rs174449	a	g	0.367	-0.0087	0.0034	0.0108
rs7931982	a	g	0.041	-0.013	0.0049	0.01084
rs17841902	a	c	0.35	-0.032	0.013	0.01093
rs2820426	a	g	0.379	-0.0085	0.0033	0.01094
rs978979	a	g	0.306	0.0087	0.0034	0.01101
rs1548768	t	c	0.491	0.0084	0.0033	0.01102
rs11605797	a	g	0.394	-0.0085	0.0034	0.01103
rs698366	t	g	0.424	-0.0084	0.0033	0.01104
rs2369271	a	g	0.327	0.0088	0.0035	0.01108
rs3088331	a	c	0.27	0.01	0.004	0.01108
rs1447168	a	g	0.376	0.0083	0.0033	0.01111
rs13312079	t	c	0.252	0.011	0.0043	0.01114
rs9566343	t	g	0.177	0.011	0.0044	0.01119
rs6565510	a	g	0.217	0.011	0.0044	0.01128
rs400570	a	g	0.416	-0.0083	0.0033	0.01131
rs4838820	a	g	0.261	-0.01	0.004	0.01133
rs1890941	t	c	0.248	0.011	0.0041	0.01136
rs10495041	a	c	0.177	0.01	0.0041	0.01138
rs3749585	a	g	0.08	-0.027	0.011	0.01138
rs12949506	a	g	0.35	-0.0094	0.0037	0.01139
rs3095212	a	g	0.336	-0.009	0.0036	0.01142
rs11639079	a	c	0.376	-0.0086	0.0034	0.01143
rs16954056	t	g	0.098	-0.022	0.0088	0.01144
rs256942	t	c	0.416	-0.0083	0.0033	0.01145
rs10908494	a	g	0.265	0.018	0.007	0.0115
rs11639197	a	g	0.376	-0.0086	0.0034	0.01159
rs11253380	a	g	0.437	-0.0083	0.0033	0.01163
rs17057438	a	g	0.295	-0.0093	0.0037	0.01167
rs5769126	a	c	0.5	0.01	0.004	0.01174
rs6998277	t	c	0.181	0.01	0.0041	0.0118
rs2516478	a	g	0.159	0.011	0.0043	0.01181
rs2906109	a	g	0.363	0.0089	0.0035	0.01187
rs1005901	a	g	0.434	0.0084	0.0034	0.01189
rs2286900	a	g	0.097	0.016	0.0062	0.01189
rs1557568	t	c	0.177	0.011	0.0043	0.0119
rs3742064	t	c	0.235	0.0091	0.0036	0.01191
rs7825588	a	g	0.142	0.014	0.0054	0.01191
rs7840270	a	c	0.482	-0.016	0.0064	0.01192
rs10947540	t	c	0.177	0.011	0.0043	0.01193
rs2572450	t	c	0.487	0.0084	0.0034	0.01193
rs1610601	a	c	0.23	-0.011	0.0042	0.01195
rs619146	t	c	0.279	-0.0095	0.0038	0.01195
rs2003334	t	c	0.332	-0.0085	0.0034	0.01196
rs10068684	t	c	0.415	-0.0083	0.0033	0.01198
rs10840546	a	c	0.128	0.015	0.0059	0.01204
rs4753196	a	c	0.491	-0.0085	0.0034	0.01205
rs2288677	a	g	0.235	-0.0091	0.0036	0.01212
rs10173228	a	g	0.381	-0.0084	0.0033	0.01213
rs10798432	a	g	0.216	0.0098	0.0039	0.0122
rs11021732	t	c	0.35	-0.0092	0.0037	0.01221
rs2666163	t	c	0.159	-0.011	0.0044	0.01222
rs213201	t	c	0.336	-0.0084	0.0034	0.01224
rs1447013	t	c	0.336	0.0087	0.0035	0.01225
rs10277943	a	c	0.045	0.017	0.0068	0.01232
rs10520873	t	c	0.301	-0.0089	0.0035	0.01236
rs3735078	a	g	0.097	-0.014	0.0055	0.01236
rs1080226	t	g	0.243	0.011	0.0043	0.01239
rs1947124	t	c	0.295	0.009	0.0036	0.01239
rs3903759	a	c	0.111	0.011	0.0043	0.01246
rs10051423	t	c	0.35	0.0093	0.0037	0.01251
rs11607862	t	c	0.286	0.0095	0.0038	0.01251
rs2764407	a	g	0.22	-0.011	0.0044	0.01253
rs12482086	a	g	0.438	-0.0085	0.0034	0.01254
rs6457138	a	c	0.035	-0.042	0.017	0.01258
rs13078847	t	g	0.186	-0.012	0.0047	0.01259
rs12186425	a	g	0.317	0.011	0.0046	0.01263
rs941578	t	c	0.088	0.014	0.0058	0.01263
rs7017199	t	c	0.279	-0.0095	0.0038	0.01264
rs3814871	a	g	0.332	-0.0086	0.0034	0.01265
rs4971013	a	g	0.279	-0.0087	0.0035	0.01265
rs3129793	a	g	0.473	-0.015	0.0061	0.01269
rs12652257	t	c	0.301	-0.0089	0.0036	0.01271
rs431579	t	c	0.438	-0.0082	0.0033	0.01271
rs11751659	a	g	0.146	-0.011	0.0045	0.01273
rs10037757	a	c	0.46	-0.0083	0.0033	0.01275
rs11034689	t	c	0.257	0.011	0.0045	0.01276
rs4674321	a	g	0.325	0.0082	0.0033	0.01278
rs12897115	a	g	0.354	0.011	0.0045	0.01286
rs1549317	a	g	0.411	-0.0083	0.0034	0.01286
rs6050631	t	c	0.425	0.0082	0.0033	0.01287
rs11774303	a	g	0.279	0.0095	0.0038	0.01297
rs2077670	t	g	0.332	0.0085	0.0034	0.01297
rs12022722	t	c	0.482	0.0082	0.0033	0.01298
rs133369	t	c	0.304	0.016	0.0064	0.01298
rs4131769	a	g	0.212	-0.0087	0.0035	0.01298
rs10505476	t	c	0.226	0.0092	0.0037	0.01299
rs10858894	t	c	0.159	0.011	0.0043	0.013
rs7310689	a	g	0.119	0.012	0.0048	0.01301
rs11768243	a	g	0.389	0.0089	0.0036	0.01305
rs2089015	t	c	0.135	-0.011	0.0045	0.01309
rs9690530	t	c	0.097	-0.014	0.0055	0.01309
rs11153258	t	c	0.152	-0.0096	0.0039	0.01313
rs336082	t	c	0.19	0.0099	0.004	0.01316
rs8444	a	g	0.376	-0.0085	0.0034	0.01318
rs11253377	t	c	0.467	-0.0082	0.0033	0.01325
rs2313602	a	c	0.381	-0.0095	0.0038	0.01327
rs1641996	a	g	0.208	0.013	0.0052	0.01331
rs11250130	a	g	0.491	0.0082	0.0033	0.01338
rs6533434	a	g	0.124	-0.015	0.006	0.01338
rs11654011	t	g	0.292	-0.0087	0.0035	0.01342
rs2229147	t	c	0.066	0.016	0.0066	0.01346
rs13268133	t	c	0.27	-0.0088	0.0036	0.01349
rs7222400	a	g	0.482	0.0083	0.0034	0.01351
rs34592	t	c	0.371	-0.0084	0.0034	0.01354
rs10954652	t	g	0.314	0.0094	0.0038	0.01358
rs17316633	a	g	0.192	0.01	0.004	0.01363
rs11886	t	g	0.312	-0.0087	0.0035	0.01366
rs10749660	a	g	0.281	-0.0086	0.0035	0.01368
rs108499	t	c	0.35	0.0086	0.0035	0.01371
rs11169493	a	g	0.21	-0.0087	0.0035	0.0138
rs1291875	a	g	0.323	0.016	0.0067	0.01384
rs7412746	t	c	0.469	0.0081	0.0033	0.01384
rs248688	t	c	0.387	0.0084	0.0034	0.01385
rs794426	a	c	0.394	0.0084	0.0034	0.01388
rs293795	a	g	0.138	-0.021	0.0085	0.01389
rs1230154	t	c	0.283	-0.0089	0.0036	0.01392
rs2857861	t	c	0.447	0.0081	0.0033	0.01393
rs10055677	a	g	0.416	0.0081	0.0033	0.01397
rs11837144	t	c	0.403	-0.0083	0.0034	0.01399
rs2945891	a	g	0.416	-0.0081	0.0033	0.01402
rs1431399	a	g	0.155	0.012	0.0047	0.01404
rs6861409	a	g	0.351	-0.0083	0.0034	0.01409
rs9367358	a	c	0.159	-0.01	0.0041	0.0141
rs213204	a	c	0.336	-0.0083	0.0034	0.01411
rs1053609	t	g	0.367	0.0083	0.0034	0.01413
rs2395309	a	g	0.162	0.011	0.0047	0.01413
rs3816769	t	c	0.385	-0.0082	0.0034	0.01414
rs4705089	a	g	0.422	0.0081	0.0033	0.01416
rs6089075	a	g	0.323	-0.0086	0.0035	0.01418
rs6842419	a	g	0.095	0.017	0.0069	0.01418
rs6115191	t	c	0.438	0.0081	0.0033	0.0142
rs10038174	a	g	0.451	-0.0081	0.0033	0.01422
rs6995671	t	c	0.279	0.0093	0.0038	0.01426
rs2074303	t	c	0.345	-0.0089	0.0036	0.01429
rs1709114	a	g	0.084	-0.029	0.012	0.0143
rs6834625	a	g	0.23	-0.0097	0.0039	0.0143
rs10858896	t	c	0.183	-0.0095	0.0039	0.01434
rs11169481	a	c	0.225	0.0087	0.0035	0.01438
rs1256531	a	g	0.066	0.015	0.006	0.01442
rs10876051	a	g	0.225	-0.0087	0.0035	0.01444
rs6801173	t	c	0.146	-0.01	0.0042	0.0145
rs12410869	t	g	0.394	-0.0083	0.0034	0.01452
rs10506294	t	c	0.208	-0.0086	0.0035	0.01454
rs4646754	a	g	0.396	-0.0082	0.0034	0.0146
rs7804955	t	c	0.469	-0.008	0.0033	0.01463
rs12124756	t	c	0.478	0.0082	0.0034	0.01465
rs2701918	t	c	0.279	0.0088	0.0036	0.01466
rs11145974	t	c	0.301	0.0093	0.0038	0.01467
rs2236850	t	c	0.4	0.0086	0.0035	0.01468
rs4854367	a	g	0.305	0.009	0.0037	0.01473
rs727505	a	g	0.279	-0.0091	0.0037	0.01473
rs11169515	t	c	0.225	0.0085	0.0035	0.01475
rs10246495	t	c	0.137	-0.011	0.0047	0.01481
rs6457617	t	c	0.478	0.008	0.0033	0.01481
rs1830095	a	g	0.5	0.0081	0.0033	0.01483
rs4777684	a	g	0.252	0.0091	0.0037	0.01489
rs1538742	a	c	0.42	0.0084	0.0034	0.01493
rs1062935	t	c	0.414	0.0089	0.0036	0.01501
rs4462273	t	c	0.103	-0.014	0.0057	0.01501
rs13263158	a	g	0.279	0.0097	0.004	0.01503
rs716878	a	g	0.208	-0.0095	0.0039	0.01504
rs2501968	a	g	0.398	0.0081	0.0033	0.01515
rs8112179	a	g	0.319	0.009	0.0037	0.01515
rs4980500	t	c	0.389	-0.0081	0.0033	0.01516
rs772655	t	c	0.364	-0.0091	0.0038	0.01516
rs381852	a	g	0.195	0.0097	0.004	0.01517
rs9932826	a	g	0.05	0.017	0.0069	0.01517
rs2986936	t	g	0.332	-0.0088	0.0036	0.01524
rs2385315	a	g	0.496	0.0089	0.0037	0.0153
rs11620883	t	c	0.062	-0.016	0.0065	0.01531
rs10897465	t	c	0.376	0.0083	0.0034	0.01532
rs1709115	t	c	0.084	-0.029	0.012	0.01534
rs3810971	t	c	0.27	-0.0095	0.0039	0.01541
rs13267142	a	c	0.305	-0.009	0.0037	0.01544
rs3740637	a	g	0.396	0.008	0.0033	0.01548
rs11136092	t	g	0.314	-0.0086	0.0036	0.0155
rs10913816	t	c	0.367	0.0082	0.0034	0.01551
rs3745628	t	g	0.226	0.01	0.0041	0.01553
rs6741014	t	c	0.323	-0.0087	0.0036	0.01555
rs10443215	t	c	0.367	0.0082	0.0034	0.01557
rs10858890	t	c	0.159	0.0094	0.0039	0.01557
rs793506	t	g	0.393	-0.0084	0.0035	0.01557
rs2425173	a	g	0.146	-0.011	0.0047	0.01559
rs4897379	a	c	0.199	0.011	0.0044	0.01561
rs1567962	t	c	0.259	-0.0086	0.0035	0.01564
rs4109078	t	c	0.146	0.01	0.0042	0.01568
rs4751873	a	g	0.208	0.011	0.0044	0.01572
rs7841086	a	c	0.279	0.0092	0.0038	0.01575
rs6050632	a	g	0.442	-0.0079	0.0033	0.01583
rs7309141	a	g	0.364	0.0079	0.0033	0.01583
rs1026916	a	g	0.385	0.0081	0.0034	0.01585
rs1800454	t	c	0.146	0.013	0.0052	0.01585
rs7070394	a	g	0.335	-0.0082	0.0034	0.01585
rs1399961	t	c	0.403	0.0082	0.0034	0.01587
rs2276129	a	g	0.293	0.0085	0.0035	0.01588
rs1799910	t	c	0.425	-0.0082	0.0034	0.01593
rs1055816	a	g	0.394	0.0079	0.0033	0.01595
rs8066695	t	c	0.451	0.0083	0.0035	0.01596
rs42627	a	g	0.477	-0.008	0.0033	0.01597
rs703065	t	c	0.252	0.0089	0.0037	0.01597
rs11145930	t	c	0.358	0.0086	0.0036	0.01604
rs1900385	t	g	0.46	0.0085	0.0035	0.01604
rs7779296	a	g	0.274	-0.0094	0.0039	0.01606
rs13251524	a	g	0.11	-0.013	0.0053	0.01608
rs3077	a	g	0.155	0.011	0.0047	0.01608
rs7648759	t	c	0.29	0.016	0.0066	0.01609
rs2301220	t	c	0.155	-0.011	0.0047	0.0161
rs2416303	t	c	0.36	-0.0083	0.0035	0.01611
rs11722162	t	c	0.411	-0.008	0.0033	0.01612
rs989501	a	g	0.358	0.0082	0.0034	0.01612
rs9971430	t	c	0.23	-0.0095	0.004	0.01614
rs7002629	a	c	0.168	-0.011	0.0044	0.01615
rs10896705	a	g	0.376	0.008	0.0033	0.01619
rs2514841	t	c	0.451	0.0081	0.0034	0.01619
rs6867040	t	c	0.298	0.0088	0.0037	0.0162
rs6883836	t	c	0.27	-0.009	0.0037	0.01622
rs6502011	t	c	0.42	0.0085	0.0035	0.01624
rs17622597	a	g	0.235	0.01	0.0043	0.01631
rs12668118	a	g	0.252	0.0095	0.004	0.01634
rs17124930	a	g	0.216	-0.0085	0.0035	0.01634
rs4975838	t	c	0.212	0.0097	0.0041	0.01638
rs11076006	t	c	0.442	-0.0079	0.0033	0.01641
rs17554850	a	g	0.159	-0.011	0.0048	0.01642
rs7502124	t	c	0.217	0.011	0.0045	0.01642
rs16921695	t	g	0.283	-0.0091	0.0038	0.01643
rs7144704	t	g	0.084	0.015	0.0062	0.01644
rs9276689	t	c	0.071	-0.013	0.0056	0.01644
rs336116	t	c	0.279	-0.0085	0.0035	0.01647
rs334888	a	c	0.19	0.0098	0.0041	0.0165
rs2945251	a	g	0.385	-0.0082	0.0034	0.01653
rs7283236	a	g	0.385	-0.009	0.0037	0.01654
rs213202	a	g	0.336	-0.0084	0.0035	0.01661
rs1054807	t	c	0.164	-0.0093	0.0039	0.01664
rs3825970	a	g	0.407	0.008	0.0033	0.01671
rs274549	a	c	0.181	-0.013	0.0052	0.01673
rs6729910	t	c	0.134	-0.011	0.0046	0.01673
rs13241510	a	g	0.417	-0.011	0.0044	0.01675
rs11203184	t	c	0.248	0.0088	0.0037	0.0168
rs8134646	a	c	0.451	0.0081	0.0034	0.01683
rs2013580	t	c	0.478	0.0079	0.0033	0.01685
rs2064962	t	c	0.419	0.014	0.006	0.01685
rs3771433	a	g	0.301	0.0087	0.0037	0.01686
rs400404	t	g	0.27	0.0085	0.0036	0.01687
rs1435277	t	c	0.496	-0.008	0.0033	0.01691
rs732601	t	c	0.257	-0.0093	0.0039	0.01695
rs10415893	a	g	0.133	-0.012	0.0051	0.01696
rs11644881	a	g	0.46	0.008	0.0033	0.01696
rs12059980	a	c	0.008	0.023	0.0096	0.017
rs4575638	a	g	0.314	0.03	0.013	0.01702
rs12461701	t	c	0.27	-0.0086	0.0036	0.01703
rs11986221	a	g	0.2	0.0098	0.0041	0.01712
rs9469341	a	g	0.155	0.011	0.0047	0.01716
rs225133	a	g	0.495	-0.008	0.0034	0.01718
rs772654	t	g	0.469	0.0086	0.0036	0.0172
rs6578009	t	c	0.358	-0.0081	0.0034	0.01722
rs1558461	a	g	0.173	0.014	0.0058	0.01725
rs2980426	t	c	0.438	0.0079	0.0033	0.01732
rs7142145	a	g	0.496	0.0078	0.0033	0.01735
rs11753610	t	c	0.08	-0.011	0.0047	0.01745
rs10779770	a	c	0.088	0.015	0.0061	0.01746
rs3848079	t	c	0.137	0.01	0.0043	0.01749
rs4529036	a	g	0.282	0.0096	0.004	0.0175
rs9557318	a	g	0.112	-0.015	0.0064	0.01751
rs7103284	a	g	0.385	0.0078	0.0033	0.01756
rs3866543	t	g	0.496	0.0079	0.0033	0.0176
rs4893878	t	c	0.482	0.0082	0.0035	0.01761
rs1468030	a	g	0.279	0.0087	0.0036	0.01762
rs11126836	t	c	0.385	0.008	0.0034	0.01766
rs3858894	a	g	0.062	0.014	0.006	0.01768
rs9652429	t	c	0.084	-0.011	0.0048	0.01775
rs3018048	t	c	0.279	-0.0089	0.0038	0.01776
rs1054770	a	g	0.308	-0.0099	0.0042	0.01779
rs7952122	a	g	0.167	-0.011	0.0047	0.01779
rs2710251	t	c	0.398	0.0077	0.0033	0.0178
rs765649	a	t	0.438	-0.014	0.006	0.0178
rs204991	t	c	0.137	0.011	0.0044	0.01782
rs1673087	a	g	0.372	0.0084	0.0035	0.01783
rs713267	t	c	0.332	-0.0086	0.0036	0.01784
rs2556388	t	c	0.393	0.0077	0.0033	0.01786
rs10892592	t	c	0.341	0.008	0.0034	0.01787
rs1125587	a	g	0.058	0.014	0.0057	0.01789
rs2010506	t	c	0.158	-0.012	0.0052	0.01789
rs2302631	t	g	0.239	-0.0087	0.0037	0.01789
rs3770737	t	g	0.315	0.015	0.0064	0.01799
rs6729036	a	g	0.15	-0.01	0.0044	0.018
rs8111069	a	c	0.329	-0.0083	0.0035	0.018
rs611203	a	g	0.394	0.0078	0.0033	0.01801
rs612874	t	c	0.397	-0.0078	0.0033	0.01803
rs6914616	a	c	0.036	-0.017	0.0073	0.01803
rs7831552	a	g	0.468	0.0084	0.0036	0.01808
rs9974593	t	c	0.383	-0.0083	0.0035	0.01811
rs17184526	t	c	0.122	0.014	0.006	0.01814
rs6540985	a	g	0.292	0.0084	0.0036	0.01824
rs6050626	t	c	0.432	-0.015	0.0061	0.01825
rs1456	t	c	0.447	0.0079	0.0034	0.01831
rs4538729	t	g	0.464	-0.0078	0.0033	0.01833
rs6937438	a	g	0.243	0.0085	0.0036	0.01834
rs2653569	a	g	0.228	-0.017	0.0071	0.01836
rs13346641	t	c	0.271	0.01	0.0042	0.01841
rs644827	t	c	0.456	-0.008	0.0034	0.01851
rs5751901	t	c	0.327	0.0091	0.0038	0.01853
rs2286614	t	c	0.146	-0.012	0.0052	0.01855
rs12983575	a	c	0.235	0.02	0.0085	0.01858
rs977004	a	g	0.345	-0.0083	0.0035	0.01865
rs6461461	a	g	0.28	0.0099	0.0042	0.01866
rs1870683	t	c	0.296	-0.0085	0.0036	0.01868
rs17649407	t	c	0.258	0.0093	0.004	0.0187
rs444821	t	c	0.23	-0.0089	0.0038	0.01874
rs4931748	t	c	0.466	0.0079	0.0033	0.01875
rs3786505	a	g	0.321	-0.0083	0.0035	0.01879
rs1556891	a	c	0.345	-0.0079	0.0033	0.01885
rs9717043	a	g	0.075	0.016	0.0069	0.01888
rs4733962	t	c	0.434	0.0077	0.0033	0.019
rs6903850	t	g	0.192	-0.0094	0.004	0.01905
rs2905759	t	c	0.363	0.014	0.0061	0.01907
rs3116846	t	c	0.487	0.014	0.006	0.01907
rs17734290	t	g	0.296	0.008	0.0034	0.01912
rs2806874	a	c	0.451	-0.0078	0.0033	0.01912
rs2844498	t	c	0.407	0.0092	0.0039	0.01921
rs720745	t	g	0.336	0.008	0.0034	0.01921
rs6577466	t	g	0.5	0.0079	0.0034	0.01925
rs11733193	t	c	0.186	-0.011	0.0045	0.01928
rs1771487	a	g	0.381	0.008	0.0034	0.01929
rs7762279	t	c	0.071	0.013	0.0057	0.01933
rs1496653	a	g	0.217	-0.0088	0.0038	0.01934
rs6960979	a	g	0.465	-0.0076	0.0033	0.01935
rs3795026	t	c	0.336	-0.008	0.0034	0.01937
rs444985	t	g	0.217	-0.01	0.0043	0.01943
rs12704876	t	c	0.481	-0.0076	0.0033	0.01951
rs879981	t	g	0.451	-0.0078	0.0034	0.01952
rs2574943	a	g	0.137	-0.012	0.005	0.01956
rs9472138	t	c	0.239	-0.0084	0.0036	0.01958
rs9837287	t	c	0.142	0.012	0.0051	0.01958
rs1443687	t	c	0.312	0.0081	0.0035	0.01959
rs2894478	a	g	0.397	0.0086	0.0037	0.01961
rs274007	a	c	0.438	-0.0082	0.0035	0.01962
rs10160981	a	g	0.181	0.0089	0.0038	0.01977
rs950146	t	g	0.496	0.0076	0.0033	0.01979
rs1807356	t	c	0.111	0.011	0.0049	0.01984
rs715766	a	g	0.492	0.0077	0.0033	0.01984
rs13146272	a	c	0.404	-0.0088	0.0038	0.01991
rs2844663	t	c	0.376	0.014	0.0062	0.01991
rs3774161	t	c	0.122	-0.012	0.005	0.01991
rs17013704	t	c	0.186	-0.0093	0.004	0.01992
rs7838571	a	g	0.333	0.0078	0.0033	0.01996
rs7599551	t	c	0.146	-0.011	0.0046	0.01997
rs1154405	a	g	0.279	-0.0087	0.0037	0.01998
rs392088	a	g	0.385	-0.0082	0.0035	0.01998
rs9277920	a	g	0.305	-0.0086	0.0037	0.02007
rs2340601	a	g	0.272	-0.0091	0.0039	0.02011
rs10858906	t	c	0.159	-0.0091	0.0039	0.02012
rs2256543	t	c	0.42	-0.012	0.0053	0.02013
rs2722015	t	c	0.379	-0.0079	0.0034	0.02016
rs868055	t	c	0.08	-0.015	0.0067	0.02019
rs9369663	a	g	0.473	0.0076	0.0033	0.02022
rs2144291	a	g	0.336	0.0082	0.0035	0.02026
rs7135542	t	c	0.397	0.0079	0.0034	0.0203
rs7703033	a	g	0.319	0.0083	0.0036	0.02031
rs27982	t	c	0.195	0.011	0.0046	0.02033
rs8036703	a	g	0.464	0.0077	0.0033	0.02033
rs7711995	t	c	0.325	0.0081	0.0035	0.02034
rs11631886	t	c	0.281	0.0084	0.0036	0.02037
rs17793486	a	g	0.063	0.012	0.0051	0.02037
rs4078354	a	g	0.333	0.0082	0.0035	0.02039
rs7187776	a	g	0.362	-0.0077	0.0033	0.02043
rs12536421	a	g	0.367	-0.0079	0.0034	0.02046
rs2508876	a	g	0.451	0.0077	0.0033	0.02047
rs12125947	t	c	0.478	-0.0076	0.0033	0.02051
rs7983971	t	c	0.376	0.0082	0.0036	0.02053
rs523396	t	g	0.394	-0.0077	0.0033	0.02054
rs1107038	a	g	0.117	0.012	0.0051	0.02057
rs9964749	a	g	0.469	-0.0077	0.0033	0.02057
rs11077336	a	g	0.46	0.0077	0.0033	0.02059
rs1924597	a	g	0.181	0.012	0.005	0.02059
rs7777947	t	g	0.283	0.0085	0.0037	0.02063
rs2772373	a	g	0.367	-0.0078	0.0034	0.02065
rs11909342	a	g	0.258	0.0097	0.0042	0.02067
rs1430306	a	g	0.398	-0.0076	0.0033	0.02068
rs2272838	a	c	0.279	0.009	0.0039	0.02069
rs10886515	t	c	0.301	0.0085	0.0037	0.02072
rs7173811	t	c	0.5	0.0078	0.0034	0.02072
rs3736286	a	g	0.341	-0.0077	0.0033	0.02079
rs500422	a	c	0.398	0.0076	0.0033	0.02079
rs12968295	a	g	0.054	-0.011	0.005	0.02084
rs730821	t	c	0.142	0.009	0.0039	0.02084
rs1047171	t	c	0.438	-0.014	0.0061	0.02086
rs10870302	t	g	0.487	0.0079	0.0034	0.0209
rs975263	a	g	0.199	0.0087	0.0038	0.0209
rs7186094	t	g	0.15	0.012	0.0052	0.02092
rs2856	t	c	0.441	-0.014	0.0061	0.02094
rs3130829	a	g	0.5	0.014	0.0063	0.02096
rs273979	t	c	0.407	-0.0078	0.0034	0.02105
rs3827260	t	c	0.385	-0.0081	0.0035	0.02105
rs6461378	t	c	0.412	0.0076	0.0033	0.02105
rs7490	a	g	0.45	0.0076	0.0033	0.02112
rs2286031	a	g	0.371	0.0082	0.0035	0.02116
rs4905431	t	c	0.208	0.0095	0.0041	0.02117
rs1886632	t	c	0.235	-0.009	0.0039	0.02121
rs10050455	a	g	0.451	0.0075	0.0033	0.02123
rs11657655	t	c	0.327	-0.008	0.0035	0.02124
rs336115	t	c	0.277	-0.0081	0.0035	0.02127
rs2070765	a	g	0.168	0.0099	0.0043	0.0213
rs9291123	t	c	0.345	0.0077	0.0034	0.02134
rs7068023	a	g	0.28	0.0089	0.0038	0.02135
rs3109107	t	g	0.235	0.0089	0.0039	0.02136
rs11675796	a	c	0.186	0.0098	0.0043	0.02141
rs2214270	t	c	0.46	-0.0076	0.0033	0.02142
rs11605738	a	g	0.168	-0.0099	0.0043	0.02143
rs6915661	a	g	0.195	-0.011	0.0047	0.02147
rs1321017	t	c	0.478	0.0077	0.0034	0.0215
rs12998587	t	c	0.252	-0.0084	0.0037	0.02152
rs1726703	t	g	0.451	0.0076	0.0033	0.02152
rs17667613	a	c	0.208	0.0089	0.0039	0.02157
rs10510793	a	g	0.142	0.011	0.0048	0.02169
rs10742816	t	c	0.133	0.02	0.0087	0.02169
rs11958868	t	c	0.455	0.0075	0.0033	0.02172
rs3848123	t	c	0.062	0.014	0.0061	0.02172
rs11657205	a	g	0.336	-0.008	0.0035	0.02178
rs327984	a	g	0.075	0.013	0.0055	0.0218
rs2315377	t	c	0.379	-0.0077	0.0034	0.02184
rs11827201	t	c	0.074	-0.015	0.0065	0.02188
rs4841659	t	c	0.436	-0.0078	0.0034	0.02193
rs6681671	t	c	0.248	-0.0099	0.0043	0.02194
rs4647028	t	g	0.274	0.0084	0.0037	0.02198
rs7841082	t	c	0.438	0.0078	0.0034	0.02198
rs7946612	a	g	0.1	-0.014	0.0061	0.02198
rs3780169	t	c	0.394	0.0078	0.0034	0.02199
rs11204668	a	g	0.442	0.0077	0.0034	0.02201
rs2228099	c	g	0.392	0.0078	0.0034	0.02202
rs4443996	a	c	0.487	-0.0078	0.0034	0.02204
rs7625428	t	c	0.366	-0.0076	0.0033	0.02206
rs13390931	t	c	0.353	0.008	0.0035	0.02208
rs4936957	t	c	0.305	0.0096	0.0042	0.02208
rs1866654	t	c	0.385	-0.0077	0.0034	0.02211
rs3735803	a	g	0.442	-0.0075	0.0033	0.02213
rs1541314	a	g	0.097	-0.014	0.0062	0.02215
rs12154016	t	c	0.414	0.0076	0.0033	0.02217
rs248694	a	g	0.473	0.0078	0.0034	0.0222
rs1264322	a	g	0.119	-0.021	0.0092	0.02221
rs27908	a	g	0.394	-0.0079	0.0034	0.02223
rs4660114	a	g	0.478	-0.0075	0.0033	0.02225
rs4646761	a	g	0.363	0.0077	0.0034	0.02226
rs336123	a	g	0.279	0.0081	0.0035	0.02229
rs4968212	t	c	0.261	0.0083	0.0036	0.02229
rs3096700	a	c	0.398	-0.0078	0.0034	0.0223
rs1886543	t	c	0.332	-0.0081	0.0035	0.02231
rs9617083	t	g	0.305	-0.0089	0.0039	0.02233
rs4369555	t	c	0.483	0.014	0.0061	0.02235
rs6510478	a	g	0.194	-0.0088	0.0039	0.02236
rs9912200	a	g	0.478	-0.0077	0.0034	0.02245
rs7332573	t	g	0.106	-0.014	0.0061	0.02248
rs750991	a	g	0.425	0.0077	0.0034	0.02248
rs1355562	t	g	0.376	0.0084	0.0037	0.02254
rs8032560	a	g	0.29	0.0083	0.0036	0.02254
rs1495868	t	c	0.417	-0.0086	0.0038	0.02255
rs1997391	t	c	0.432	0.0077	0.0034	0.02255
rs935162	t	c	0.31	0.008	0.0035	0.02258
rs492400	t	c	0.394	0.0076	0.0033	0.02259
rs2684908	t	c	0.239	0.0079	0.0035	0.02264
rs11761839	t	c	0.314	0.0087	0.0038	0.02265
rs6501266	t	c	0.473	0.0078	0.0034	0.02265
rs7899336	t	g	0.195	-0.01	0.0044	0.02272
rs8059305	a	c	0.106	-0.01	0.0046	0.02272
rs7083413	a	g	0.124	0.012	0.0055	0.02275
rs1966961	a	c	0.416	0.0076	0.0033	0.02276
rs2100987	t	c	0.354	-0.01	0.0044	0.02276
rs4669444	a	g	0.46	0.0076	0.0033	0.02279
rs4362172	t	c	0.31	0.014	0.0063	0.0228
rs167897	t	c	0.161	0.01	0.0044	0.02285
rs3815779	t	c	0.164	0.011	0.0047	0.02286
rs2737229	a	c	0.27	0.0081	0.0035	0.02287
rs4647167	t	c	0.259	-0.0083	0.0037	0.02288
rs2251824	a	g	0.146	0.0099	0.0043	0.02292
rs663310	t	c	0.23	0.0087	0.0038	0.02292
rs2960354	t	c	0.053	0.015	0.0064	0.02295
rs2764850	a	g	0.46	-0.0074	0.0033	0.02297
rs4814265	t	c	0.417	-0.0075	0.0033	0.02297
rs10897459	t	c	0.416	-0.0079	0.0035	0.02299
rs886082	t	g	0.174	0.02	0.0088	0.02299
rs2934438	a	g	0.325	0.0082	0.0036	0.02301
rs10265613	a	g	0.35	-0.0079	0.0035	0.02306
rs9590530	t	c	0.435	0.0078	0.0034	0.02306
rs1342718	a	g	0.062	0.015	0.0068	0.02312
rs4227	t	g	0.248	-0.0084	0.0037	0.02312
rs6925350	a	g	0.186	-0.0093	0.0041	0.02312
rs7958683	a	g	0.181	-0.0086	0.0038	0.02314
rs214246	a	g	0.459	-0.0077	0.0034	0.02316
rs2460000	a	g	0.381	-0.0085	0.0038	0.02316
rs11053047	t	c	0.467	0.0076	0.0033	0.02318
rs2288481	a	g	0.277	-0.0094	0.0041	0.02319
rs3736147	a	g	0.314	0.008	0.0035	0.0232
rs16835	a	g	0.288	-0.0086	0.0038	0.02322
rs12269023	a	g	0.354	-0.0081	0.0036	0.02324
rs699748	a	g	0.064	-0.015	0.0064	0.02324
rs6555357	a	g	0.248	0.0098	0.0043	0.02325
rs2304681	a	g	0.388	-0.0078	0.0034	0.02327
rs2252856	a	g	0.358	0.014	0.0063	0.02333
rs11198919	t	c	0.075	0.013	0.006	0.02345
rs12602775	t	c	0.438	-0.012	0.0054	0.02347
rs17652519	a	g	0.147	0.011	0.0049	0.02347
rs11709110	a	g	0.258	-0.0084	0.0037	0.02352
rs3915384	a	c	0.243	-0.0097	0.0043	0.02352
rs2602865	t	c	0.279	0.0085	0.0038	0.02353
rs1311616	t	g	0.277	0.0085	0.0038	0.02357
rs4498196	a	c	0.394	-0.0091	0.004	0.02358
rs1471203	t	c	0.108	0.012	0.0054	0.02364
rs7574429	t	g	0.363	-0.0075	0.0033	0.02364
rs10742810	a	g	0.31	-0.014	0.0063	0.02369
rs11633318	t	c	0.403	0.0077	0.0034	0.02371
rs7945558	a	g	0.212	0.017	0.0073	0.02373
rs7843828	t	c	0.314	0.008	0.0035	0.02374
rs8001869	t	c	0.398	-0.0076	0.0034	0.02374
rs2271660	t	c	0.416	0.0076	0.0033	0.02375
rs17563576	a	g	0.201	0.01	0.0045	0.02376
rs1511324	a	g	0.217	-0.0093	0.0041	0.02383
rs4734648	a	g	0.181	-0.0094	0.0041	0.02383
rs2479358	t	c	0.33	0.0082	0.0036	0.02384
rs2966704	a	g	0.314	0.0078	0.0035	0.02389
rs7640918	t	c	0.146	-0.0088	0.0039	0.02389
rs1264309	a	g	0.358	-0.014	0.0063	0.0239
rs11117418	t	g	0.173	-0.012	0.0053	0.02391
rs17504460	t	c	0.181	0.0095	0.0042	0.02393
rs1029391	a	c	0.332	-0.0076	0.0034	0.02394
rs13156718	a	g	0.373	0.0075	0.0033	0.02397
rs1311615	a	g	0.279	-0.0085	0.0037	0.02404
rs1004062	t	g	0.478	-0.014	0.0061	0.02405
rs10790459	t	g	0.266	0.0086	0.0038	0.02415
rs6839694	a	g	0.314	0.0074	0.0033	0.02415
rs8087549	t	c	0.3	0.0077	0.0034	0.0242
rs7999898	t	c	0.208	-0.01	0.0046	0.02426
rs1808806	a	g	0.438	0.0075	0.0033	0.02427
rs6956221	a	g	0.491	-0.0076	0.0034	0.02429
rs1264305	t	c	0.358	0.014	0.0063	0.02431
rs565203	t	c	0.385	-0.0079	0.0035	0.02432
rs11656096	a	g	0.332	-0.0077	0.0034	0.02435
rs17383727	t	c	0.429	0.0076	0.0034	0.02437
rs10485203	t	c	0.097	-0.012	0.0053	0.02442
rs159371	a	g	0.376	-0.0077	0.0034	0.02444
rs571296	a	g	0.372	-0.0079	0.0035	0.02445
rs17324968	t	c	0.075	0.015	0.0066	0.02446
rs2523506	t	g	0.146	0.0098	0.0044	0.02448
rs16832731	a	g	0.19	0.01	0.0045	0.02449
rs7013633	t	c	0.137	-0.0092	0.0041	0.02452
rs6883796	t	c	0.158	-0.01	0.0046	0.02458
rs11060842	t	c	0.458	-0.0077	0.0034	0.02462
rs3815991	a	g	0.192	-0.0093	0.0041	0.02462
rs2201057	a	g	0.301	0.0078	0.0035	0.02463
rs2517462	t	c	0.358	-0.014	0.0063	0.02466
rs4396209	t	c	0.173	0.012	0.0054	0.02466
rs8112811	t	c	0.124	0.011	0.005	0.02466
rs11057635	t	c	0.425	-0.017	0.0077	0.02468
rs1131375	t	c	0.4	-0.0078	0.0035	0.02476
rs805293	a	t	0.487	0.0074	0.0033	0.02481
rs896862	a	g	0.164	0.011	0.005	0.02481
rs3814726	t	c	0.376	-0.0079	0.0035	0.02483
rs4720497	a	g	0.199	0.0093	0.0042	0.02483
rs7287384	t	c	0.173	0.011	0.0047	0.02483
rs2532936	a	c	0.358	-0.014	0.0063	0.02485
rs2406088	t	c	0.482	-0.0074	0.0033	0.02489
rs17092542	a	g	0.416	0.0076	0.0034	0.02493
rs17094877	t	c	0.075	-0.013	0.0057	0.02496
rs17705188	a	g	0.084	0.017	0.0076	0.02499
rs3130316	t	c	0.398	-0.0076	0.0034	0.02499
rs1062633	t	c	0.482	-0.0073	0.0033	0.02504
rs2120318	t	c	0.164	-0.0099	0.0044	0.02506
rs13251950	a	g	0.142	-0.011	0.0048	0.02507
rs2500406	a	c	0.358	0.0079	0.0035	0.02509
rs1144539	a	c	0.352	0.0079	0.0035	0.02511
rs8060966	a	g	0.111	0.013	0.0059	0.02511
rs2414700	t	g	0.062	0.014	0.0061	0.02512
rs4076904	a	c	0.19	-0.017	0.0077	0.02512
rs3131083	a	g	0.487	-0.013	0.006	0.02514
rs12367881	t	c	0.434	-0.0075	0.0034	0.02515
rs9579205	t	c	0.21	0.01	0.0045	0.02515
rs17721283	a	g	0.394	-0.0078	0.0035	0.02517
rs4815889	a	g	0.115	0.011	0.0049	0.02518
rs17238095	t	c	0.237	0.0091	0.0041	0.02523
rs8080286	t	c	0.33	0.0084	0.0038	0.02527
rs13234547	a	g	0.066	0.015	0.0065	0.02528
rs1736922	t	c	0.33	-0.0092	0.0041	0.02529
rs11250317	a	g	0.235	0.0089	0.004	0.02531
rs1005900	a	g	0.451	-0.014	0.0061	0.02533
rs3124599	a	g	0.084	-0.024	0.011	0.02533
rs3768013	a	g	0.394	-0.0076	0.0034	0.02535
rs11053063	t	c	0.434	0.0075	0.0034	0.02537
rs11991891	a	g	0.483	0.0075	0.0033	0.02537
rs4410948	t	c	0.093	-0.015	0.0067	0.02539
rs4737229	a	g	0.075	0.012	0.0052	0.02539
rs8023729	a	g	0.217	-0.0083	0.0037	0.02539
rs6426492	t	c	0.33	0.0079	0.0035	0.02548
rs11042148	a	g	0.195	0.0092	0.0041	0.02549
rs1264297	a	c	0.358	-0.014	0.0063	0.0255
rs209148	a	g	0.473	0.013	0.0061	0.02554
rs17058520	t	c	0.079	-0.014	0.0062	0.02555
rs2602877	a	t	0.3	-0.0085	0.0038	0.02555
rs10792360	t	c	0.217	-0.0096	0.0043	0.02561
rs10870301	t	c	0.491	-0.0076	0.0034	0.02564
rs4789936	t	c	0.496	-0.0075	0.0034	0.02565
rs17529746	a	g	0.367	0.0082	0.0037	0.02566
rs3108923	t	g	0.372	-0.0075	0.0034	0.02568
rs10492229	t	c	0.186	0.0084	0.0038	0.02569
rs2444217	a	g	0.491	0.0078	0.0035	0.02572
rs3129322	t	c	0.35	0.0076	0.0034	0.02578
rs2286164	a	g	0.181	0.01	0.0045	0.0258
rs6688261	t	c	0.478	0.0072	0.0032	0.02581
rs485231	a	g	0.478	-0.0073	0.0033	0.02587
rs4544987	t	c	0.261	-0.0092	0.0041	0.02589
rs9860685	t	c	0.358	0.0077	0.0034	0.0259
rs3822346	t	c	0.451	-0.0073	0.0033	0.02592
rs4804833	a	g	0.398	0.0077	0.0035	0.02594
rs3798236	t	c	0.295	-0.0078	0.0035	0.02595
rs7799117	a	g	0.208	-0.0084	0.0038	0.02595
rs2249459	t	c	0.366	0.014	0.0063	0.02598
rs8106699	a	g	0.075	0.015	0.0066	0.0261
rs4075871	t	c	0.415	0.0074	0.0033	0.02617
rs4732064	t	g	0.243	0.0085	0.0038	0.02625
rs534761	t	c	0.25	-0.008	0.0036	0.02633
rs7532045	a	g	0.394	-0.0076	0.0034	0.02633
rs2840345	a	g	0.235	-0.014	0.0064	0.02634
rs12718964	t	c	0.308	0.0078	0.0035	0.0264
rs10152371	a	g	0.358	0.0074	0.0033	0.02641
rs1106724	a	c	0.183	-0.0084	0.0038	0.02642
rs2976926	t	c	0.483	0.0074	0.0033	0.02647
rs883488	a	g	0.049	0.015	0.0067	0.02649
rs7087595	a	g	0.161	-0.0088	0.004	0.02652
rs1736915	a	g	0.248	-0.0085	0.0038	0.02653
rs4936654	a	c	0.237	-0.0085	0.0038	0.02653
rs6606687	t	c	0.181	0.0084	0.0038	0.02653
rs6506672	a	g	0.157	0.0099	0.0045	0.02657
rs3094913	t	c	0.466	0.0074	0.0033	0.02664
rs11167609	t	g	0.46	0.0073	0.0033	0.02672
rs2574983	a	g	0.137	-0.012	0.0053	0.02672
rs11053149	a	c	0.483	-0.0074	0.0033	0.02678
rs2835680	t	c	0.339	0.0081	0.0037	0.02679
rs17361504	a	g	0.496	0.0073	0.0033	0.0268
rs7224181	a	g	0.482	-0.0074	0.0033	0.02683
rs6469168	t	g	0.483	0.0074	0.0033	0.02684
rs12667395	t	c	0.336	0.0075	0.0034	0.02692
rs11779488	a	g	0.202	0.0085	0.0039	0.02697
rs2329154	t	c	0.381	0.0078	0.0035	0.02701
rs10744162	t	c	0.416	0.0076	0.0034	0.02702
rs12902506	a	g	0.5	-0.0073	0.0033	0.02703
rs10413734	t	g	0.318	-0.0082	0.0037	0.02704
rs3735799	a	g	0.495	-0.0077	0.0035	0.02704
rs3739435	t	c	0.451	-0.0073	0.0033	0.02708
rs1382567	t	c	0.42	-0.0077	0.0035	0.02709
rs4788099	a	g	0.381	-0.0073	0.0033	0.02711
rs12541622	a	g	0.075	-0.012	0.0053	0.02713
rs12549796	a	g	0.35	0.0079	0.0036	0.02713
rs11246855	a	g	0.071	0.017	0.0075	0.02715
rs1030166	a	g	0.475	-0.0073	0.0033	0.02719
rs11133930	t	c	0.071	0.012	0.0054	0.0272
rs8073343	a	g	0.492	0.0073	0.0033	0.02722
rs7303850	a	c	0.35	0.0077	0.0035	0.02728
rs9847589	t	c	0.108	0.013	0.0057	0.0273
rs10464529	a	g	0.283	-0.0082	0.0037	0.02731
rs10870303	a	g	0.487	-0.0076	0.0035	0.02735
rs4788102	a	g	0.381	0.0074	0.0034	0.02739
rs193007	a	g	0.075	-0.012	0.0056	0.02741
rs17058538	a	c	0.164	0.01	0.0047	0.02744
rs11070295	t	c	0.341	-0.0074	0.0033	0.02748
rs2047566	t	c	0.246	-0.008	0.0036	0.02752
rs4476980	t	c	0.377	0.0078	0.0035	0.02768
rs1720037	t	g	0.496	0.0073	0.0033	0.02773
rs1130635	t	c	0.339	-0.008	0.0036	0.02774
rs6914849	a	g	0.155	-0.01	0.0046	0.02777
rs11146953	t	c	0.345	0.0083	0.0038	0.0278
rs1863293	a	g	0.384	0.0075	0.0034	0.02782
rs4323102	t	c	0.358	-0.0073	0.0033	0.02782
rs1827492	a	c	0.496	0.0072	0.0033	0.02784
rs6061457	t	c	0.487	-0.015	0.0066	0.02785
rs4832	a	c	0.19	-0.0095	0.0043	0.02786
rs10405906	a	g	0.075	0.013	0.0057	0.02791
rs4718154	t	c	0.478	-0.0071	0.0032	0.02791
rs4705758	a	c	0.39	0.0073	0.0033	0.02794
rs17562787	a	g	0.159	0.01	0.0046	0.02798
rs11203970	a	g	0.417	-0.0073	0.0033	0.02806
rs3825072	t	c	0.288	0.0086	0.0039	0.02808
rs1880763	a	g	0.296	0.0074	0.0034	0.02814
rs12438077	t	c	0.466	0.0073	0.0033	0.0282
rs2851277	t	g	0.295	-0.0082	0.0037	0.02821
rs7616839	a	g	0.482	0.0072	0.0033	0.02821
rs1889740	t	c	0.394	-0.0075	0.0034	0.02822
rs2650961	a	g	0.492	0.0075	0.0034	0.02822
rs7161651	a	g	0.376	0.0081	0.0037	0.02822
rs6698495	t	c	0.456	-0.0074	0.0034	0.02823
rs13113778	a	g	0.102	-0.012	0.0054	0.02825
rs17244589	t	c	0.083	-0.011	0.0051	0.02828
rs2281052	a	g	0.35	0.014	0.0063	0.02829
rs10885634	t	c	0.395	0.0072	0.0033	0.02833
rs17767186	t	c	0.252	-0.008	0.0037	0.02835
rs10499304	t	c	0.133	0.011	0.005	0.02842
rs2055729	a	g	0.283	0.0075	0.0034	0.02845
rs10422961	t	c	0.389	-0.014	0.0064	0.02852
rs4788101	t	c	0.381	0.0073	0.0033	0.02855
rs2071351	a	g	0.155	0.01	0.0047	0.0286
rs2165303	a	g	0.013	-0.039	0.018	0.02863
rs3093992	a	c	0.288	0.019	0.0086	0.02863
rs12950390	t	c	0.268	-0.0084	0.0039	0.02866
rs4918415	a	c	0.125	-0.012	0.0055	0.02867
rs6601389	t	c	0.221	-0.008	0.0036	0.02869
rs3828912	a	c	0.279	0.015	0.0067	0.02871
rs1863704	a	g	0.358	-0.0073	0.0034	0.02874
rs10165754	a	g	0.31	0.0076	0.0035	0.02878
rs3770214	t	c	0.363	-0.0073	0.0034	0.02892
rs871888	a	g	0.267	-0.0089	0.0041	0.02894
rs3745624	a	g	0.223	-0.0091	0.0042	0.02896
rs11204675	t	g	0.438	-0.0074	0.0034	0.029
rs2832192	t	g	0.492	-0.0071	0.0032	0.02903
rs4236486	t	c	0.385	0.0088	0.004	0.02905
rs3731867	a	g	0.363	-0.0073	0.0033	0.02907
rs7145983	t	c	0.317	0.0074	0.0034	0.02907
rs2292277	a	g	0.133	-0.0099	0.0045	0.02908
rs4841254	a	g	0.27	0.0074	0.0034	0.0291
rs7169831	t	c	0.312	0.0076	0.0035	0.02915
rs12407512	t	g	0.127	0.0096	0.0044	0.02922
rs2304693	a	g	0.168	0.0096	0.0044	0.02923
rs559362	t	g	0.208	0.0098	0.0045	0.02923
rs2301224	a	c	0.155	-0.01	0.0046	0.02926
rs11076016	a	c	0.332	-0.0074	0.0034	0.02931
rs227887	a	g	0.076	-0.012	0.0056	0.02931
rs10958522	t	c	0.306	0.0086	0.0039	0.02934
rs11589957	a	g	0.284	0.0085	0.0039	0.02936
rs9333378	a	g	0.407	-0.0075	0.0034	0.02937
rs3888190	a	c	0.381	0.0073	0.0033	0.02939
rs11996213	t	c	0.332	0.0076	0.0035	0.02941
rs2932206	a	c	0.341	0.0078	0.0036	0.02943
rs1812923	a	c	0.496	-0.0071	0.0033	0.02946
rs6994872	t	g	0.429	-0.0074	0.0034	0.02947
rs9468464	t	c	0.044	0.016	0.0073	0.02952
rs3735894	a	g	0.319	-0.0078	0.0036	0.02955
rs1030163	a	g	0.447	-0.0071	0.0033	0.02957
rs11072405	a	g	0.342	0.0072	0.0033	0.02973
rs998454	t	c	0.204	-0.0094	0.0043	0.02978
rs3737589	a	g	0.362	0.0073	0.0034	0.02979
rs2044609	t	c	0.15	-0.009	0.0042	0.0298
rs7260579	t	c	0.129	0.011	0.005	0.0298
rs7248584	t	c	0.5	-0.0074	0.0034	0.02981
rs8033644	a	g	0.21	-0.0082	0.0038	0.02981
rs1573522	t	c	0.15	0.012	0.0056	0.02984
rs9319282	a	c	0.258	-0.0085	0.0039	0.02994
rs12017236	t	g	0.128	-0.012	0.0054	0.02996
rs2637658	t	c	0.119	-0.013	0.0058	0.02996
rs1344642	a	g	0.398	-0.0072	0.0033	0.02997
rs7814507	a	g	0.305	-0.0075	0.0034	0.02998
rs10758434	t	c	0.221	0.0086	0.004	0.03
rs2249105	a	g	0.283	0.0075	0.0034	0.03
rs1545837	t	c	0.339	-0.0075	0.0035	0.03001
rs4936653	t	c	0.212	-0.0084	0.0039	0.03006
rs1502337	t	c	0.314	0.0073	0.0034	0.0301
rs129889	a	g	0.292	0.0094	0.0044	0.03011
rs2450063	a	g	0.367	0.0074	0.0034	0.03011
rs11684157	a	c	0.434	0.0072	0.0033	0.03014
rs2240542	t	c	0.243	-0.0083	0.0038	0.03014
rs10854216	a	g	0.327	-0.0077	0.0036	0.03015
rs7758736	a	g	0.146	-0.0092	0.0042	0.03024
rs6906983	t	c	0.094	0.013	0.006	0.03027
rs8076343	t	c	0.358	0.0078	0.0036	0.03028
rs10099744	a	g	0.033	0.015	0.0071	0.03036
rs1201783	t	g	0.296	-0.008	0.0037	0.03036
rs12893469	a	g	0.441	-0.0072	0.0033	0.03037
rs2233976	t	c	0.084	0.022	0.01	0.03039
rs7918428	a	c	0.159	-0.0085	0.0039	0.0304
rs10995441	t	g	0.239	-0.0093	0.0043	0.03045
rs7120801	a	g	0.046	0.02	0.0093	0.03046
rs9871676	a	c	0.403	0.0073	0.0034	0.03047
rs6560952	t	c	0.427	0.0077	0.0036	0.0305
rs3813145	t	c	0.372	0.0074	0.0034	0.03055
rs699754	t	c	0.058	-0.014	0.0064	0.03056
rs12564763	t	c	0.371	0.0073	0.0034	0.03062
rs12578312	a	g	0.339	0.0072	0.0034	0.03067
rs1564823	a	c	0.288	0.0074	0.0034	0.03074
rs742036	a	g	0.398	0.0074	0.0034	0.03075
rs8017888	t	c	0.42	0.0072	0.0033	0.03079
rs10276096	t	c	0.384	0.0073	0.0034	0.03083
rs5003265	t	c	0.474	0.013	0.0061	0.03083
rs12325113	t	c	0.381	-0.0072	0.0033	0.03086
rs4481481	a	g	0.255	-0.0093	0.0043	0.03089
[truncated: 763 more rows]

## Sheet: f) MAGIC HOMA-IR
SNP	Effect Allele	Other Allele	MAF	Effect	Stderr	P-Value
[truncated: 1,997 more rows]

[truncated: 4 more sheets: g) MAGIC Proinsulin, h) MAGIC fGlucoseBMIadj, i) MAGIC fInsulinBMIadj, j) MAGIC 2hGlucoseBMIadj]
