# Supplementary material for: Genome-Wide Associations between Genetic and Epigenetic Variation Influence mRNA Expression and Insulin Secretion in Human Pancreatic Islets
Source: PLoS Genet. 2014 Nov 6;10(11):e1004735. doi: 10.1371/journal.pgen.1004735 (PMC4222689; doi:10.1371/journal.pgen.1004735)
Supplement: Table S16 — Overlap between significant trans-mQTL-SNPs identified in human pancreatic islets and data from the DIAGRAM consortium or MAGIC investigators. (Sheet a) Association of SNPs with type 2 diabetes reported in DIAGRAM (P<0.05) [59]. Data available at www.diagram-consortium.org. (Sheet b) Association of SNPs with HbA1c [62], (Sheet c) fasting glucose [60], (Sheet d) fasting insulin [60], (Sheet e) HOMA-B [60], (Sheet f) HOMA-IR [60], (Sheet g) fasting proinsulin [63], (Sheet h) BMI adjusted fasting glucose [64], (Sheet i) BMI adjusted fasting insulin [64], and (Sheet j) BMI adjusted 2 h glucose [61] reported in MAGIC (P<0.05). Data downloaded from www.magicinvestigators.org. (XLSX) [file pgen.1004735.s024.xlsx]

## Sheet: a) DIAGRAM
SNP	Risk Allele	Other Allele	P-Value	OR	OR 95L	OR 95U	N Cases	N Controls
rs3130287	T	C	3.4e-06	1.12	1.07	1.17	12171	56862
rs3130683	T	C	2.7e-05	1.12	1.06	1.17	9580	53810
rs3744093	T	C	0.0005	1.07	1.03	1.11	9580	53810
rs3862342	T	C	0.00077	1.07	1.03	1.11	9580	53810
rs2531725	A	G	0.00088	1.07	1.03	1.11	9580	53810
rs4963452	T	C	0.0013	1.12	1.04	1.19	8115	30616
rs2892410	C	T	0.0014	1.06	1.02	1.09	12171	56862
rs11039588	T	C	0.0016	1.1	1.04	1.16	12171	56862
rs2516049	C	T	0.0016	1.07	1.02	1.11	9580	53810
rs650021	T	C	0.0017	1.08	1.03	1.13	9580	53810
rs9907940	G	A	0.0018	1.06	1.02	1.1	9580	53810
rs3744108	G	C	0.0021	1.06	1.02	1.1	9580	53810
rs1057068	T	C	0.0026	1.06	1.02	1.1	9580	53810
rs2302189	A	C	0.0026	1.06	1.02	1.1	9580	53810
rs6503870	T	C	0.0026	1.06	1.02	1.1	9580	53810
rs12453459	C	T	0.0027	1.06	1.02	1.1	9580	53810
rs6503866	C	T	0.0027	1.06	1.02	1.1	9580	53810
rs9268853	C	T	0.0031	1.06	1.02	1.09	12171	56862
rs11606506	A	G	0.0032	1.07	1.02	1.13	9580	53810
rs1863656	G	A	0.0032	1.09	1.03	1.16	12171	56862
rs826893	G	A	0.0035	1.06	1.02	1.09	9580	53810
rs7589441	T	C	0.0038	1.05	1.02	1.09	12171	56862
rs1352122	A	G	0.0039	1.05	1.02	1.09	9580	53810
rs7113075	A	C	0.0039	1.1	1.03	1.17	9580	53810
rs10838987	T	G	0.0042	1.09	1.03	1.16	9580	53810
rs7934591	T	C	0.0045	1.1	1.03	1.17	9580	53810
rs7312504	G	A	0.0051	1.05	1.02	1.09	9580	53810
rs12222221	C	A	0.006	1.09	1.03	1.16	9580	53810
rs1684395	G	T	0.006	1.05	1.01	1.09	9580	53810
rs11605627	A	C	0.0068	1.09	1.02	1.16	9580	53810
rs17403440	C	T	0.0072	1.06	1.02	1.1	12171	56862
rs302848	A	G	0.0073	1.05	1.01	1.08	12171	56862
rs11040432	T	C	0.0077	1.09	1.02	1.16	9580	53810
rs9493458	C	A	0.008	1.05	1.01	1.08	12171	56862
rs1623556	G	A	0.0086	1.09	1.02	1.15	9580	53810
rs7102702	G	T	0.0089	1.05	1.01	1.09	9580	53810
rs11601081	A	C	0.0097	1.08	1.02	1.15	9580	53810
rs11530438	C	T	0.01	1.08	1.02	1.15	9580	53810
rs803686	A	G	0.01	1.05	1.01	1.09	9580	53810
rs940494	A	G	0.011	1.06	1.01	1.1	9580	53810
rs4841465	C	T	0.012	1.05	1.01	1.09	9580	53810
rs8071916	G	A	0.012	1.04	1.01	1.08	12171	56862
rs9389034	C	T	0.012	1.05	1.01	1.09	9580	53810
rs12534308	A	G	0.015	1.05	1.01	1.1	9580	53810
rs4897617	G	A	0.017	1.04	1.01	1.08	9580	53810
rs7963716	C	T	0.017	1.04	1.01	1.08	11047	55564
rs12462725	T	C	0.018	1.06	1.01	1.11	9580	53810
rs1352206	G	A	0.018	1.04	1.01	1.08	9580	53810
rs2303537	T	C	0.018	1.05	1.01	1.09	12171	56862
rs11230889	A	C	0.019	1.06	1.01	1.12	10706	33668
rs1408064	G	A	0.019	1.04	1.01	1.08	9580	53810
rs17258448	G	A	0.019	1.05	1.01	1.09	12171	56862
rs7206210	C	T	0.019	1.06	1.01	1.1	12171	56862
rs17136513	C	T	0.02	1.05	1.01	1.1	9580	53810
rs17841169	C	T	0.021	1.07	1.01	1.14	9580	53810
rs7935661	C	A	0.021	1.04	1.01	1.08	10704	55108
rs490842	A	G	0.023	1.07	1.01	1.13	12171	56862
rs755895	T	C	0.024	1.04	1.01	1.08	9580	53810
rs905450	A	G	0.026	1.05	1.01	1.1	9580	53810
rs1151523	C	T	0.027	1.04	1	1.08	9580	53810
rs9286790	A	G	0.027	1.05	1.01	1.09	9580	53810
rs7133706	A	G	0.029	1.04	1	1.08	9580	53810
rs7969922	C	T	0.029	1.04	1	1.08	9580	53810
rs1405031	A	C	0.03	1.04	1	1.08	9580	53810
rs10743737	A	C	0.031	1.04	1	1.08	9580	53810
rs12230545	T	C	0.031	1.04	1	1.08	8901	53113
rs2003334	C	T	0.032	1.04	1	1.07	12171	56862
rs4920004	A	G	0.033	1.04	1	1.08	9147	52372
rs10748382	G	A	0.036	1.04	1	1.07	12171	56862
rs6962610	G	A	0.036	1.07	1	1.15	2895	28078
rs2010447	T	C	0.037	1.04	1	1.08	9580	53810
rs4806295	A	G	0.037	1.1	1.01	1.2	6201	48359
rs6968011	C	A	0.037	1.04	1	1.08	10032	26004
rs2239803	T	C	0.039	1.04	1	1.08	9580	53810
rs2239804	C	T	0.039	1.04	1	1.08	9580	53810
rs501630	A	G	0.039	1.04	1	1.08	9580	53810
rs4238534	T	C	0.041	1.04	1	1.09	9580	53810
rs6996943	T	C	0.042	1.04	1	1.08	9580	53810
rs2395185	T	G	0.044	1.04	1	1.08	9580	53810
rs510552	G	A	0.044	1.04	1	1.08	9580	53810
rs653914	G	A	0.044	1.04	1	1.08	9580	53810
rs17206379	C	A	0.045	1.05	1	1.1	9580	53810
rs1980684	G	A	0.045	1.04	1	1.07	9580	53810
rs2466940	G	A	0.045	1.05	1	1.1	9580	53810
rs1510798	T	G	0.046	1.04	1	1.09	9580	53810
rs10772098	A	G	0.047	1.04	1	1.08	9580	53810
rs10502105	C	A	0.048	1.05	1	1.1	9580	53810
rs10839296	T	C	0.049	1.04	1	1.08	9580	53810

## Sheet: b) MAGIC HbA1C
SNP	Effect Allele	Other Allele	MAF	Effect	Stderr	P-Value
rs1150753	a	g	0.075	-0.0216	0.0057	0.0001584
rs1150752	t	c	0.075	-0.0208	0.0056	0.0002305
rs1270942	a	g	0.071	-0.0208	0.0057	0.0002817
rs497309	a	c	0.071	-0.0207	0.0057	0.0002937
rs1269852	c	g	0.1	0.0206	0.0057	0.0003296
rs2091817	t	g	0.283	-0.0133	0.0037	0.0003406
rs558702	a	g	0.075	0.0204	0.0057	0.0003596
rs13220395	a	g	0.093	0.0201	0.0059	0.0006822
rs9974410	a	c	0.358	-0.0117	0.0035	0.0007138
rs1573472	a	g	0.358	0.0112	0.0035	0.001192
rs10233697	a	g	0.203	-0.0136	0.0042	0.001354
rs4148973	t	g	0.35	0.0114	0.0036	0.001367
rs10229363	a	g	0.217	-0.013	0.0041	0.001419
rs3094086	a	g	0.124	0.0159	0.0051	0.001657
rs3129073	a	g	0.204	-0.0137	0.0043	0.001663
rs11952214	a	g	0.296	-0.0114	0.0037	0.001748
rs3131934	t	c	0.142	-0.0157	0.005	0.00177
rs12055051	t	g	0.242	-0.0114	0.0037	0.001793
rs10281917	t	g	0.217	-0.0128	0.0041	0.001819
rs6586261	t	c	0.365	0.0106	0.0035	0.002119
rs29218	a	g	0.208	-0.015	0.0049	0.002145
rs1633005	t	c	0.177	0.014	0.0046	0.002186
rs10231164	t	c	0.217	0.0124	0.0041	0.002323
rs10484435	t	g	0.108	-0.0178	0.0059	0.002489
rs1044220	t	c	0.217	-0.0123	0.0041	0.002548
rs9268235	t	c	0.071	0.017	0.0056	0.002591
rs13047817	t	c	0.275	0.0113	0.0038	0.002832
rs2535238	a	c	0.246	0.0123	0.0042	0.003235
rs1610601	a	c	0.23	0.0121	0.0041	0.003449
rs9912203	a	g	0.348	0.0104	0.0036	0.003663
rs3094013	a	g	0.116	0.0157	0.0054	0.004009
rs11653231	a	g	0.332	0.0105	0.0037	0.004097
rs7775397	t	g	0.071	-0.0165	0.0058	0.004227
rs209176	a	g	0.473	-0.0097	0.0034	0.004525
rs9268219	t	g	0.071	-0.0161	0.0057	0.00488
rs29228	a	g	0.204	0.0121	0.0043	0.005073
rs1264308	t	c	0.119	0.015	0.0053	0.005092
rs9261536	t	c	0.102	-0.0145	0.0053	0.006039
rs3094134	t	c	0.093	-0.0144	0.0053	0.006064
rs868045	a	g	0.381	0.0158	0.0058	0.006161
rs1794282	t	c	0.071	0.0154	0.0056	0.006337
rs1634721	a	g	0.119	0.0149	0.0055	0.006379
rs940494	a	g	0.212	0.0112	0.0041	0.006523
rs13219354	t	c	0.097	-0.0149	0.0055	0.006611
rs2747421	c	g	0.275	0.0113	0.0042	0.006656
rs12936831	t	c	0.335	0.0097	0.0036	0.006711
rs375984	t	c	0.243	0.0112	0.0042	0.0068
rs3094061	a	c	0.119	-0.0146	0.0054	0.006997
rs3130374	t	c	0.119	0.0145	0.0054	0.007024
rs4668701	a	c	0.097	0.0141	0.0052	0.007213
rs2747457	t	g	0.257	-0.011	0.0041	0.00725
rs6877160	a	g	0.259	0.0105	0.0039	0.007424
rs3117301	t	c	0.27	0.0109	0.0041	0.007785
rs387642	t	c	0.237	0.011	0.0041	0.007859
rs11653460	t	c	0.332	0.0095	0.0036	0.007918
rs3130375	a	c	0.119	0.0149	0.0057	0.008236
rs11651623	a	g	0.33	0.0094	0.0036	0.008467
rs377392	a	c	0.473	-0.009	0.0034	0.008479
rs13851	a	g	0.332	-0.0094	0.0036	0.008518
rs3132649	a	g	0.119	0.0148	0.0056	0.008549
rs4974088	t	c	0.257	-0.0102	0.0039	0.0086
rs2517862	t	c	0.168	0.0123	0.0047	0.008918
rs11651341	t	c	0.332	-0.0093	0.0036	0.008965
rs1611738	a	c	0.168	0.0124	0.0047	0.009173
rs1655900	a	g	0.168	0.0124	0.0048	0.009319
rs11982909	t	c	0.263	-0.0098	0.0038	0.009651
rs3129039	a	g	0.226	0.0109	0.0042	0.00966
rs3129055	a	g	0.283	-0.0103	0.004	0.009812
rs6772452	a	g	0.257	-0.01	0.0039	0.009899
rs2107203	a	g	0.283	0.0103	0.004	0.01
rs4239149	a	g	0.336	0.0092	0.0036	0.01038
rs13212921	t	c	0.121	0.014	0.0055	0.01049
rs1906626	t	c	0.243	-0.0097	0.0038	0.0105
rs209164	t	c	0.487	-0.0087	0.0034	0.01063
rs2894254	t	g	0.071	-0.0144	0.0057	0.0122
rs7762279	t	c	0.071	-0.0143	0.0057	0.01223
rs12209200	t	c	0.15	0.0125	0.005	0.0126
rs13193386	t	c	0.203	0.0104	0.0042	0.01281
rs13229926	a	g	0.239	0.0094	0.0038	0.01315
rs1610602	a	c	0.248	0.0101	0.0041	0.01333
rs9276689	t	c	0.071	0.0143	0.0058	0.01361
rs1736915	a	g	0.248	0.0097	0.0039	0.01363
rs11657053	t	g	0.332	0.0089	0.0036	0.01377
rs4452638	a	g	0.097	0.0135	0.0055	0.01384
rs8176318	a	c	0.332	0.0089	0.0036	0.01387
rs915945	t	c	0.332	0.0088	0.0036	0.01434
rs2523943	t	g	0.102	-0.0134	0.0055	0.01439
rs16941	t	c	0.329	-0.0088	0.0036	0.01448
rs9258122	a	g	0.283	0.01	0.0041	0.01488
rs2298862	t	c	0.332	-0.0088	0.0036	0.01523
rs1060915	a	g	0.332	-0.0087	0.0036	0.01581
rs9261547	a	g	0.102	0.0122	0.0051	0.0165
rs799912	t	c	0.336	-0.0085	0.0036	0.01651
rs9261588	t	g	0.102	-0.0123	0.0051	0.01655
rs16940	a	g	0.332	-0.0086	0.0036	0.01679
rs799917	a	g	0.336	0.0085	0.0036	0.01715
rs3129066	a	g	0.281	-0.0099	0.0042	0.01734
rs16942	t	c	0.332	-0.0085	0.0036	0.01763
rs2187668	t	c	0.08	0.0123	0.0052	0.01791
rs1608912	t	c	0.459	-0.0083	0.0035	0.01853
rs9911630	a	g	0.336	-0.0084	0.0036	0.01869
rs10256440	t	g	0.239	0.0092	0.0039	0.01887
rs10844642	a	c	0.398	0.0082	0.0035	0.01954
rs10949183	t	c	0.137	-0.0106	0.0045	0.01966
rs10772098	a	g	0.425	0.008	0.0034	0.02109
rs1264377	a	g	0.142	0.0116	0.0051	0.02244
rs13207753	t	g	0.265	-0.0095	0.0042	0.0239
rs3130683	t	c	0.168	0.0113	0.005	0.02409
rs2747430	a	g	0.332	0.0084	0.0037	0.02537
rs396660	t	c	0.332	0.0085	0.0038	0.02636
rs3130544	a	c	0.115	0.0122	0.0055	0.02703
rs2470243	t	c	0.155	-0.0105	0.0048	0.0274
rs2200155	a	g	0.398	-0.0077	0.0035	0.02753
rs17578859	a	g	0.257	0.0096	0.0044	0.0278
rs1264376	a	c	0.141	0.0132	0.006	0.02794
rs7750641	t	c	0.115	0.0119	0.0054	0.028
rs3132392	t	c	0.084	-0.0138	0.0063	0.0283
rs3131093	t	c	0.085	0.0133	0.0061	0.02832
rs3734637	t	g	0.394	0.0076	0.0035	0.02859
rs3132390	a	g	0.088	-0.0132	0.006	0.02935
rs200991	a	c	0.119	0.0105	0.0048	0.02954
rs2230683	t	c	0.084	-0.0128	0.0059	0.02967
rs1264698	a	c	0.242	-0.009	0.0042	0.03028
rs9262141	t	c	0.124	-0.0113	0.0052	0.03036
rs3130557	t	c	0.115	0.0116	0.0054	0.03084
rs2517673	a	g	0.099	0.0119	0.0055	0.031
rs853685	t	c	0.119	0.011	0.0051	0.0317
rs1264695	a	g	0.217	-0.0089	0.0042	0.03236
rs3118370	t	g	0.076	-0.0129	0.006	0.03241
rs3135309	a	c	0.084	-0.0127	0.006	0.03355
rs2340641	a	g	0.142	-0.0095	0.0045	0.03389
rs13211507	t	c	0.075	-0.013	0.0061	0.0341
rs3129973	t	c	0.124	0.0116	0.0055	0.03426
rs9366717	t	c	0.111	0.0104	0.0049	0.0344
rs853679	a	c	0.119	0.0105	0.005	0.03488
rs445150	t	c	0.332	-0.0078	0.0037	0.03556
rs1343116	a	c	0.389	0.0073	0.0035	0.03571
rs7767099	t	c	0.084	0.0127	0.0061	0.03622
rs3130287	t	c	0.164	0.0103	0.0049	0.03673
rs455055	a	c	0.305	-0.0089	0.0042	0.03673
rs1264702	t	c	0.21	-0.0086	0.0041	0.03681
rs7210970	a	g	0.155	-0.0098	0.0047	0.03736
rs3130247	t	c	0.115	-0.0113	0.0054	0.03749
rs4805208	a	g	0.128	0.0104	0.005	0.03787
rs8077092	t	c	0.155	0.0098	0.0047	0.03811
rs3117143	a	c	0.108	0.0125	0.006	0.03816
rs853676	t	c	0.119	0.0103	0.005	0.03825
rs7312504	a	g	0.439	-0.0072	0.0035	0.0383
rs3130117	a	g	0.121	0.0113	0.0055	0.03881
rs9262143	t	c	0.119	0.0107	0.0052	0.03896
rs537166	t	c	0.155	-0.0098	0.0048	0.03915
rs3130834	t	c	0.084	-0.0123	0.006	0.03953
rs521355	t	g	0.155	-0.0098	0.0048	0.04027
rs10406612	t	c	0.128	0.0099	0.0048	0.0403
rs1241178	a	g	0.106	-0.0128	0.0062	0.04034
rs678426	t	g	0.093	-0.0128	0.0062	0.04045
rs8081016	a	g	0.155	0.0097	0.0048	0.04138
rs386628	t	c	0.469	0.0082	0.004	0.04227
rs3829603	a	c	0.31	0.0173	0.0085	0.0423
rs1235162	a	g	0.097	-0.0121	0.006	0.04283
rs1049633	a	g	0.125	0.011	0.0054	0.04311
rs3117326	t	c	0.095	0.0121	0.006	0.04341
rs886422	t	c	0.119	0.011	0.0054	0.04341
rs3118361	t	c	0.084	0.012	0.006	0.04374
rs3129840	c	g	0.192	0.0097	0.0048	0.04434
rs4324798	a	g	0.088	0.0118	0.0059	0.04496
rs2498205	a	c	0.137	0.0093	0.0046	0.04502
rs3131343	a	g	0.084	0.0116	0.0058	0.04544
rs3117427	t	c	0.088	-0.012	0.006	0.04666
rs17015789	a	g	0.035	-0.0197	0.0099	0.04669
rs2754767	a	g	0.478	-0.0071	0.0036	0.04673
rs6901575	a	g	0.119	0.0115	0.0058	0.0468
rs1059612	t	c	0.119	0.0105	0.0053	0.04748
rs1233579	a	g	0.084	-0.012	0.0061	0.04748
rs3130837	t	g	0.085	0.012	0.006	0.0479
rs17136513	t	c	0.221	-0.0082	0.0041	0.048
rs3129791	a	g	0.084	0.012	0.0061	0.04807
rs10062043	t	c	0.455	0.0067	0.0034	0.04816
rs1384590	t	c	0.396	-0.007	0.0035	0.0484
rs916570	a	g	0.248	-0.0077	0.0039	0.04869
rs3130838	t	c	0.108	-0.0118	0.006	0.04877
rs13205911	t	c	0.077	0.0122	0.0062	0.04962
rs3095336	a	g	0.126	0.0105	0.0053	0.04967

## Sheet: c) MAGIC fGlucose
SNP	Effect Allele	Other Allele	MAF	Effect	Stderr	P-Value
rs3825559	t	c	0.054	-0.023	0.0075	0.002394
rs7149787	a	g	0.049	-0.023	0.0076	0.002576
rs2535238	a	c	0.246	0.013	0.0046	0.003657
rs17015789	a	g	0.035	0.029	0.01	0.004055
rs7155050	a	g	0.05	0.021	0.0074	0.004316
rs29218	a	g	0.208	-0.014	0.0049	0.004523
rs2747421	c	g	0.275	0.013	0.0046	0.00484
rs375984	t	c	0.243	0.013	0.0046	0.005068
rs916570	a	g	0.248	-0.012	0.0044	0.005141
rs11847580	a	c	0.053	0.021	0.0075	0.005352
rs387642	t	c	0.237	0.013	0.0046	0.005646
rs2747457	t	g	0.257	-0.012	0.0045	0.007694
rs7195732	t	g	0.412	0.01	0.0039	0.007933
rs9258122	a	g	0.283	0.013	0.0049	0.008589
rs3129073	a	g	0.204	-0.013	0.0049	0.009159
rs12804958	a	c	0.15	-0.015	0.0057	0.009933
rs3117301	t	c	0.27	0.011	0.0045	0.01021
rs29228	a	g	0.204	0.012	0.0048	0.01079
rs1264698	a	c	0.242	-0.011	0.0045	0.0109
rs10839296	t	c	0.294	-0.01	0.0041	0.01102
rs8186106	t	c	0.389	0.01	0.0041	0.01134
rs1264702	t	c	0.21	-0.012	0.0046	0.01145
rs1633005	t	c	0.177	0.013	0.0051	0.01202
rs1264695	a	g	0.217	-0.012	0.0046	0.01212
rs3129055	a	g	0.283	-0.011	0.0044	0.01281
rs1892164	a	g	0.288	0.01	0.0042	0.01334
rs1909220	t	c	0.308	0.0099	0.004	0.01448
rs1610601	a	c	0.23	0.011	0.0046	0.01471
rs2107203	a	g	0.283	0.011	0.0043	0.01476
rs8097667	t	c	0.455	0.0094	0.0039	0.01489
rs13195836	t	c	0.208	0.012	0.0049	0.01539
rs9945976	t	c	0.475	0.0088	0.0036	0.01553
rs12957575	a	g	0.407	0.0093	0.0039	0.01657
rs1141108	a	g	0.252	0.01	0.0043	0.01663
rs7130727	t	c	0.465	0.0088	0.0037	0.01663
rs10769603	t	c	0.412	0.0089	0.0037	0.01739
rs4723203	t	g	0.177	-0.012	0.0049	0.01787
rs1928730	t	g	0.442	0.0086	0.0037	0.01859
rs1389531	t	c	0.46	0.0085	0.0036	0.01931
rs7396854	t	c	0.425	0.0093	0.004	0.02129
rs11245742	a	g	0.455	-0.0084	0.0037	0.02227
rs4348778	t	c	0.288	0.0096	0.0042	0.02272
rs3196669	t	c	0.25	0.0099	0.0044	0.02302
rs4351714	t	c	0.283	-0.0095	0.0042	0.02411
rs2166181	a	g	0.496	-0.0084	0.0037	0.02516
rs7928714	a	g	0.447	-0.0083	0.0037	0.02619
rs1845861	a	c	0.446	0.0083	0.0037	0.02669
rs1608268	t	c	0.405	0.0085	0.0038	0.02693
rs7238931	a	g	0.46	0.008	0.0036	0.02708
rs209160	a	g	0.473	-0.01	0.0046	0.02718
rs4963452	t	c	0.129	0.014	0.0064	0.02726
rs9525776	a	g	0.367	0.0083	0.0038	0.02897
rs3803361	t	c	0.442	0.0079	0.0036	0.02914
rs7210970	a	g	0.155	0.011	0.0051	0.02988
rs7162269	t	c	0.408	0.0082	0.0038	0.0303
rs3129039	a	g	0.226	0.01	0.0046	0.03064
rs4328686	t	c	0.323	-0.0086	0.004	0.03163
rs2000945	a	g	0.442	-0.0079	0.0037	0.03233
rs3906155	t	c	0.393	0.0081	0.0038	0.03269
rs3735351	c	g	0.111	0.016	0.0075	0.03383
rs1510798	t	g	0.308	0.0094	0.0044	0.03452
rs7934841	a	g	0.372	0.0082	0.0039	0.03534
rs3904275	a	g	0.465	-0.0078	0.0037	0.03594
rs1563066	a	c	0.429	-0.0079	0.0038	0.03667
rs14178	a	g	0.04	0.017	0.0084	0.03781
rs896762	a	g	0.416	0.008	0.0038	0.03806
rs3129066	a	g	0.281	-0.0098	0.0047	0.03809
rs2193324	a	g	0.375	0.0079	0.0038	0.0384
rs3131064	t	c	0.168	-0.011	0.0055	0.03946
rs800075	a	g	0.416	-0.0075	0.0037	0.04087
rs1026257	t	c	0.46	-0.0075	0.0037	0.04104
rs803686	a	g	0.314	-0.0082	0.004	0.04146
rs1493910	a	g	0.482	-0.0074	0.0037	0.0425
rs7934062	a	c	0.292	0.0089	0.0044	0.04384
rs12805992	a	g	0.15	-0.013	0.0062	0.0442
rs7935661	a	c	0.376	0.0079	0.0039	0.04446
rs396660	t	c	0.332	0.0081	0.0041	0.04726
rs4793954	t	g	0.35	-0.0083	0.0042	0.04806
rs11211679	a	c	0.075	-0.012	0.0062	0.04871

## Sheet: d) MAGIC fInsulin
SNP	Effect Allele	Other Allele	MAF	Effect	Stderr	P-Value
rs13236444	t	c	0.403	0.014	0.0038	0.0002876
rs4717222	a	c	0.429	-0.013	0.0038	0.0003989
rs1020223	t	c	0.425	0.012	0.0038	0.001759
rs10274919	t	c	0.44	0.012	0.0038	0.002519
rs6434925	a	g	0.469	-0.011	0.0038	0.002845
rs9857966	t	c	0.173	-0.013	0.0044	0.00408
rs6877165	t	c	0.23	0.013	0.0047	0.00545
rs7137000	a	c	0.31	0.012	0.0045	0.005988
rs1264322	a	g	0.119	-0.025	0.0092	0.006764
rs7706887	t	g	0.226	-0.013	0.0048	0.007025
rs11754966	a	g	0.319	0.011	0.0041	0.007158
rs10417844	t	c	0.173	0.013	0.0051	0.00801
rs1964363	a	g	0.431	0.011	0.004	0.00815
rs1529957	a	g	0.15	-0.014	0.0052	0.008545
rs10405064	t	c	0.164	0.013	0.0051	0.00896
rs1150753	a	g	0.075	0.017	0.0065	0.01016
rs1269852	c	g	0.1	-0.017	0.0067	0.01041
rs2291004	a	c	0.168	0.013	0.0051	0.01058
rs10407084	t	c	0.164	-0.013	0.0051	0.01068
rs10409204	a	g	0.164	0.013	0.0051	0.01138
rs11827201	t	c	0.074	-0.019	0.0075	0.01147
rs10404920	t	c	0.164	-0.013	0.005	0.01241
rs1015849	a	g	0.164	0.013	0.0051	0.01248
rs2081096	a	g	0.168	0.013	0.005	0.01312
rs10455346	a	g	0.288	0.01	0.0041	0.01318
rs3213690	a	g	0.363	-0.01	0.0041	0.01325
rs3745765	t	g	0.168	0.013	0.0051	0.01339
rs4803229	t	g	0.168	-0.013	0.0051	0.01365
rs11760270	a	g	0.332	-0.0099	0.004	0.01449
rs2652684	a	c	0.459	0.0094	0.0039	0.01499
rs7312504	a	g	0.439	0.0095	0.0039	0.01618
rs7217258	a	g	0.274	0.013	0.0052	0.01628
rs871888	a	g	0.267	-0.012	0.0049	0.01723
rs1150752	t	c	0.075	0.015	0.0066	0.01895
rs2234391	a	g	0.46	-0.0089	0.0038	0.01968
rs4687721	a	g	0.134	0.013	0.0055	0.02008
rs11972070	t	g	0.432	0.011	0.0046	0.02026
rs9872864	a	g	0.46	0.0088	0.0038	0.02124
rs2077851	a	g	0.077	-0.018	0.0076	0.02136
rs4452075	a	g	0.168	-0.012	0.0051	0.02182
rs558702	a	g	0.075	-0.015	0.0067	0.02339
rs7705049	a	c	0.257	-0.011	0.0047	0.02343
rs497309	a	c	0.071	0.015	0.0066	0.02402
rs1049256	t	c	0.46	0.0086	0.0038	0.02424
rs11130218	t	c	0.46	-0.0085	0.0038	0.02471
rs397425	a	g	0.451	0.0086	0.0038	0.02563
rs6460195	a	g	0.333	-0.0088	0.0039	0.02606
rs7940985	t	c	0.071	0.017	0.0077	0.02627
rs1818121	a	g	0.451	-0.0085	0.0038	0.02643
rs4785521	a	g	0.451	-0.0085	0.0038	0.02655
rs4560715	t	c	0.456	-0.0097	0.0044	0.02773
rs8063059	t	c	0.447	0.0085	0.0039	0.02816
rs7117247	t	c	0.08	-0.017	0.0077	0.02902
rs1052620	t	c	0.168	0.0099	0.0046	0.02978
rs2173715	t	g	0.447	0.0084	0.0039	0.03004
rs699171	a	c	0.239	-0.0096	0.0044	0.03079
rs1270942	a	g	0.071	0.014	0.0067	0.0309
rs1566467	t	c	0.447	-0.0084	0.0039	0.03093
rs2062553	t	g	0.447	0.0083	0.0038	0.03103
rs2239804	t	c	0.478	-0.0085	0.004	0.03107
rs13183423	a	g	0.424	-0.0083	0.0038	0.03114
rs7109436	a	g	0.071	0.017	0.0078	0.03129
rs11826952	t	c	0.075	0.016	0.0075	0.03157
rs4805208	a	g	0.128	0.012	0.0056	0.03198
rs3130557	t	c	0.115	-0.014	0.0064	0.03227
rs10406612	t	c	0.128	0.012	0.0056	0.03296
rs1562830	t	c	0.098	0.017	0.0078	0.03338
rs11827854	t	g	0.075	-0.016	0.0075	0.03434
rs803686	a	g	0.314	-0.0089	0.0042	0.03464
rs7927370	t	c	0.062	-0.017	0.0079	0.03491
rs6968011	a	c	0.451	0.0093	0.0044	0.03536
rs2894254	t	g	0.071	0.014	0.0065	0.03546
rs1363873	t	c	0.496	-0.008	0.0038	0.03641
rs17496724	a	c	0.077	-0.016	0.0077	0.03647
rs17581191	a	g	0.054	0.016	0.0076	0.0369
rs1573472	a	g	0.358	-0.0082	0.0039	0.03722
rs1628959	a	g	0.15	0.011	0.0054	0.03784
rs17580938	a	g	0.069	0.016	0.0076	0.03834
rs17581700	t	c	0.071	0.016	0.0077	0.04007
rs1216215	t	c	0.071	-0.015	0.0075	0.04049
rs7451761	a	c	0.296	-0.0082	0.004	0.04098
rs2239803	t	c	0.491	0.0079	0.0039	0.04188
rs7106742	t	g	0.08	-0.015	0.0075	0.04262
rs17492571	t	c	0.071	-0.015	0.0076	0.0427
rs9525850	a	g	0.394	0.0081	0.004	0.04274
rs6591439	t	c	0.071	-0.015	0.0076	0.0434
rs6586261	t	c	0.365	-0.0079	0.0039	0.04405
rs2042591	t	c	0.071	0.015	0.0076	0.04432
rs9276689	t	c	0.071	-0.013	0.0064	0.04521
rs6784670	a	g	0.128	0.017	0.0084	0.04524
rs7947900	t	g	0.491	-0.021	0.011	0.04548
rs3094013	a	g	0.116	-0.013	0.0065	0.04621
rs4537777	a	c	0.071	0.015	0.0076	0.0469
rs17493710	t	g	0.071	0.015	0.0076	0.0479
rs4311107	t	c	0.233	0.0083	0.0042	0.04798
rs9974410	a	c	0.358	0.0076	0.0039	0.0495
rs10211175	a	g	0.217	0.0083	0.0042	0.04957
rs13382964	a	g	0.23	-0.0083	0.0042	0.04972

## Sheet: e) MAGIC HOMA-B
SNP	Effect Allele	Other Allele	MAF	Effect	Stderr	P-Value
rs7137000	a	c	0.31	0.011	0.0037	0.002506
rs13236444	t	c	0.403	0.0095	0.0032	0.003534
rs12957575	a	g	0.407	-0.0099	0.0034	0.003845
rs4717222	a	c	0.429	-0.0092	0.0032	0.004327
rs7852475	t	c	0.407	-0.011	0.0041	0.005449
rs12428112	a	c	0.483	0.0093	0.0034	0.005894
rs7029565	t	c	0.29	-0.022	0.0083	0.007876
rs10870158	a	c	0.314	-0.021	0.0081	0.008286
rs11789684	a	g	0.398	-0.0096	0.0037	0.008866
rs7312504	a	g	0.439	0.0087	0.0034	0.01019
rs12869697	t	c	0.491	-0.0089	0.0035	0.01166
rs1610601	a	c	0.23	-0.011	0.0042	0.01195
rs2003334	t	c	0.332	-0.0085	0.0034	0.01196
rs6457138	a	c	0.035	-0.042	0.017	0.01258
rs6996943	t	c	0.473	-0.0085	0.0034	0.01356
rs11617551	t	c	0.491	-0.0081	0.0033	0.01414
rs4646754	a	g	0.396	-0.0082	0.0034	0.0146
rs9276689	t	c	0.071	-0.013	0.0056	0.01644
rs12428350	a	g	0.491	0.0078	0.0033	0.01924
rs7762279	t	c	0.071	0.013	0.0057	0.01933
rs6877165	t	c	0.23	0.0095	0.0041	0.0201
rs10114487	t	c	0.257	0.021	0.009	0.02023
rs4841465	t	c	0.466	0.0079	0.0034	0.021
rs11827201	t	c	0.074	-0.015	0.0065	0.02188
rs1264322	a	g	0.119	-0.021	0.0092	0.02221
rs3123510	a	g	0.456	0.0082	0.0036	0.02275
rs7127610	t	c	0.106	-0.01	0.0045	0.02462
rs884218	t	c	0.31	0.018	0.008	0.02481
rs10455346	a	g	0.288	0.0079	0.0035	0.02507
rs12193017	a	c	0.319	-0.0076	0.0034	0.02597
rs2979948	t	c	0.208	0.01	0.0046	0.02612
rs7947900	t	g	0.491	-0.021	0.0095	0.02649
rs1736915	a	g	0.248	-0.0085	0.0038	0.02653
rs9525850	a	g	0.394	0.0076	0.0035	0.02702
rs1373903	t	g	0.469	-0.0074	0.0034	0.0271
rs871888	a	g	0.267	-0.0089	0.0041	0.02894
rs11754966	a	g	0.319	0.0076	0.0035	0.02986
rs10844642	a	c	0.398	-0.0075	0.0034	0.03023
rs8002861	a	g	0.469	-0.0073	0.0034	0.03065
rs7217258	a	g	0.274	0.0091	0.0042	0.03261
rs209160	a	g	0.473	0.0081	0.0038	0.03272
rs1610602	a	c	0.248	-0.0085	0.004	0.03413
rs7706887	t	g	0.226	-0.0087	0.0041	0.03477
rs1048546	t	g	0.296	-0.0076	0.0036	0.03678
rs2302767	a	g	0.319	0.017	0.0082	0.03789
rs6559221	t	c	0.321	0.0092	0.0045	0.03889
rs12004293	t	c	0.333	-0.0075	0.0037	0.04082
rs9526814	t	g	0.464	-0.0066	0.0033	0.04206
rs7705049	a	c	0.257	-0.0081	0.004	0.04298
rs1352206	a	g	0.442	0.0067	0.0033	0.04487
rs1964363	a	g	0.431	0.0068	0.0034	0.04568
rs2652684	a	c	0.459	0.0066	0.0033	0.04617
rs1216215	t	c	0.071	-0.013	0.0064	0.0464
rs9526812	t	c	0.465	-0.0064	0.0032	0.04792
rs3130557	t	c	0.115	-0.011	0.0056	0.04815

## Sheet: f) MAGIC HOMA-IR
SNP	Effect Allele	Other Allele	MAF	Effect	Stderr	P-Value
rs1020223	t	c	0.425	0.013	0.004	0.001191
rs13236444	t	c	0.403	0.013	0.0039	0.001479
rs4717222	a	c	0.429	-0.012	0.0039	0.001793
rs6434925	a	g	0.469	-0.012	0.0039	0.002231
rs6877165	t	c	0.23	0.015	0.0049	0.00244
rs9857966	t	c	0.173	-0.014	0.0046	0.002466
rs7706887	t	g	0.226	-0.015	0.005	0.003327
rs1264322	a	g	0.119	-0.029	0.0099	0.003531
rs2234391	a	g	0.46	-0.011	0.004	0.005463
rs9872864	a	g	0.46	0.011	0.004	0.005925
rs1049256	t	c	0.46	0.011	0.004	0.006755
rs11130218	t	c	0.46	-0.011	0.004	0.006935
rs803686	a	g	0.314	-0.012	0.0044	0.007366
rs10417844	t	c	0.173	0.014	0.0053	0.008464
rs11827201	t	c	0.074	-0.021	0.0079	0.009302
rs4687721	a	g	0.134	0.015	0.0058	0.0105
rs2291004	a	c	0.168	0.013	0.0053	0.01139
rs10405064	t	c	0.164	0.013	0.0053	0.01146
rs1529957	a	g	0.15	-0.013	0.0054	0.01223
rs1052620	t	c	0.168	0.012	0.0047	0.01245
rs4238534	t	c	0.274	-0.011	0.0044	0.01279
rs7217258	a	g	0.274	0.013	0.0054	0.01302
rs11754966	a	g	0.319	0.011	0.0043	0.01313
rs7137000	a	c	0.31	0.011	0.0047	0.01336
rs10274919	t	c	0.44	0.0099	0.004	0.0139
rs10407084	t	c	0.164	-0.013	0.0053	0.01393
rs10409204	a	g	0.164	0.013	0.0053	0.0152
rs7312504	a	g	0.439	0.01	0.0041	0.01539
rs3745765	t	g	0.168	0.013	0.0054	0.01552
rs4803229	t	g	0.168	-0.013	0.0053	0.01583
rs2457497	a	g	0.241	-0.011	0.0047	0.01589
rs1015849	a	g	0.164	0.013	0.0053	0.01633
rs7705049	a	c	0.257	-0.012	0.005	0.01658
rs10404920	t	c	0.164	-0.013	0.0053	0.01664
rs2081096	a	g	0.168	0.013	0.0053	0.01666
rs1807512	t	c	0.332	-0.013	0.0053	0.01763
rs2077851	a	g	0.077	-0.019	0.0079	0.01786
rs905450	a	g	0.23	-0.011	0.0048	0.01945
rs10455346	a	g	0.288	0.0099	0.0043	0.02118
rs3123510	a	g	0.456	0.0099	0.0043	0.02127
rs1573472	a	g	0.358	-0.0094	0.0041	0.02168
rs871888	a	g	0.267	-0.012	0.005	0.02173
rs7940985	t	c	0.071	0.018	0.008	0.0226
rs2036376	a	g	0.195	-0.012	0.0051	0.02283
rs7109436	a	g	0.071	0.018	0.0082	0.02413
rs6586261	t	c	0.365	-0.0092	0.0041	0.02431
rs11760270	a	g	0.332	-0.0094	0.0042	0.02449
rs7117247	t	c	0.08	-0.018	0.008	0.02458
rs4148973	t	g	0.35	-0.0094	0.0042	0.02554
rs9974410	a	c	0.358	0.0091	0.0041	0.02567
rs2652684	a	c	0.459	0.0089	0.004	0.02679
rs4452075	a	g	0.168	-0.012	0.0054	0.02805
rs7927370	t	c	0.062	-0.018	0.0083	0.02848
rs11826952	t	c	0.075	0.017	0.0078	0.02975
rs10781530	a	c	0.308	-0.01	0.0047	0.03186
rs16967164	a	g	0.168	-0.011	0.0053	0.0324
rs17496724	a	c	0.077	-0.017	0.008	0.03261
rs17581191	a	g	0.054	0.017	0.008	0.03295
rs17580938	a	g	0.069	0.017	0.008	0.0342
rs6996943	t	c	0.473	-0.0088	0.0042	0.03478
rs7106742	t	g	0.08	-0.017	0.0079	0.03552
rs17492571	t	c	0.071	-0.017	0.008	0.03572
rs6591439	t	c	0.071	-0.017	0.0079	0.03648
rs17581700	t	c	0.071	0.017	0.008	0.03662
rs4841465	t	c	0.466	0.0086	0.0041	0.03725
rs6460195	a	g	0.333	-0.0085	0.0041	0.03776
rs1964363	a	g	0.431	0.0086	0.0042	0.03788
rs2291620	a	g	0.314	-0.009	0.0043	0.03803
rs11827854	t	g	0.075	-0.016	0.0079	0.03808
rs6559221	t	c	0.321	0.011	0.0054	0.0381
rs1216215	t	c	0.071	-0.016	0.0078	0.0382
rs4687800	a	g	0.137	-0.012	0.0057	0.03832
rs1554465	a	g	0.221	-0.01	0.005	0.03868
rs4880082	t	c	0.296	0.0099	0.0048	0.03879
rs2042591	t	c	0.071	0.016	0.0079	0.03889
rs4537777	a	c	0.071	0.016	0.0079	0.04135
rs7124871	t	g	0.071	-0.015	0.0076	0.04229
rs17493710	t	g	0.071	0.016	0.008	0.04337
rs9526814	t	g	0.464	-0.008	0.0039	0.04354
rs7208838	t	c	0.164	-0.011	0.0055	0.04366
rs10406612	t	c	0.128	0.012	0.0059	0.04374
rs11719995	t	c	0.137	0.011	0.0057	0.04409
rs4805208	a	g	0.128	0.012	0.0058	0.04412
rs4611808	t	c	0.128	0.012	0.0058	0.04505
rs7941855	t	c	0.075	-0.016	0.008	0.04511
rs1055429	t	c	0.132	-0.011	0.0058	0.04533
rs11972070	t	g	0.432	0.0094	0.0047	0.04607
rs1801243	a	c	0.487	-0.0079	0.004	0.04651
rs1352206	a	g	0.442	0.008	0.004	0.04753
rs11789684	a	g	0.398	-0.0086	0.0044	0.04785
rs397425	a	g	0.451	0.0079	0.004	0.04858
rs1818121	a	g	0.451	-0.0079	0.004	0.04965

## Sheet: g) MAGIC Proinsulin
SNP	Effect Allele	Other Allele	MAF	Effect	Stderr	P-Value
rs1635291	a	g	0.226	0.029	0.0081	0.0003622
rs1724400	a	c	0.228	-0.029	0.0081	0.0003741
rs17652121	t	c	0.208	0.037	0.011	0.0004371
rs7215239	t	c	0.225	0.028	0.0081	0.0004618
rs7224296	a	g	0.257	0.028	0.008	0.0004819
rs1373904	a	g	0.242	-0.029	0.0084	0.0004938
rs12373168	a	c	0.208	0.028	0.0082	0.0005471
rs12373142	c	g	0.211	0.028	0.0082	0.0005504
rs12373123	t	c	0.208	0.028	0.0082	0.0005525
rs17763596	t	g	0.208	-0.028	0.0082	0.0005568
rs12185235	t	c	0.216	-0.028	0.0082	0.0005595
rs12185233	c	g	0.2	-0.028	0.0082	0.0005625
rs17334797	a	g	0.195	0.028	0.0082	0.00057
rs1396862	a	g	0.208	-0.028	0.0082	0.0005987
rs12185268	a	g	0.208	0.028	0.0082	0.0005992
rs16940665	t	c	0.208	0.028	0.0082	0.0006014
rs199454	a	g	0.221	0.028	0.008	0.000621
rs17426064	t	c	0.2	-0.028	0.0082	0.0006252
rs2532316	a	g	0.208	-0.028	0.0082	0.0006568
rs199501	a	g	0.212	-0.028	0.0083	0.0006767
rs17577094	a	g	0.208	0.028	0.0082	0.000727
rs17660464	a	c	0.208	-0.028	0.0082	0.0008316
rs17660132	t	c	0.205	0.028	0.0083	0.0008336
rs17691610	t	g	0.208	-0.027	0.0082	0.0008666
rs17651549	t	c	0.208	-0.028	0.0083	0.0008859
rs2732674	t	c	0.204	0.027	0.0083	0.0009442
rs17574604	a	g	0.208	0.027	0.0082	0.0009992
rs17574361	a	g	0.208	0.027	0.0082	0.001002
rs7350928	t	c	0.208	-0.027	0.0082	0.001003
rs1881194	a	g	0.208	-0.027	0.0082	0.001008
rs2532274	a	g	0.212	0.027	0.0082	0.001012
rs1052587	t	c	0.205	0.027	0.0082	0.001015
rs1052553	a	g	0.208	0.027	0.0082	0.001079
rs17650901	a	g	0.208	0.027	0.0083	0.001182
rs417968	a	g	0.243	0.026	0.008	0.001377
rs12804958	a	c	0.15	-0.034	0.011	0.001386
rs7396854	t	c	0.425	0.024	0.0076	0.001421
rs418891	t	g	0.208	-0.026	0.0083	0.001441
rs199533	a	g	0.195	-0.027	0.0085	0.001631
rs7935661	a	c	0.376	0.024	0.0077	0.001707
rs12947718	a	g	0.159	-0.028	0.0088	0.001739
rs11012	t	c	0.164	-0.027	0.0088	0.001825
rs7317491	a	g	0.175	0.028	0.0091	0.00207
rs2074404	t	g	0.226	0.028	0.0092	0.002236
rs12805992	a	g	0.15	-0.037	0.012	0.002288
rs2732651	t	c	0.127	-0.027	0.0088	0.002288
rs415430	t	c	0.19	0.025	0.0086	0.003482
rs7928714	a	g	0.447	-0.02	0.0072	0.005875
rs2121037	t	c	0.177	0.025	0.0091	0.005917
rs17462017	t	c	0.177	0.025	0.0091	0.005925
rs7934841	a	g	0.372	0.021	0.0077	0.006198
rs17808971	a	g	0.044	-0.036	0.013	0.006301
rs6884951	a	g	0.425	-0.019	0.0071	0.00644
rs1530489	t	c	0.161	-0.029	0.011	0.006483
rs2532329	a	g	0.13	-0.026	0.0096	0.006591
rs7323018	a	g	0.323	-0.021	0.0077	0.006809
rs8111441	t	g	0.219	-0.021	0.0078	0.007182
rs7322477	t	c	0.235	-0.023	0.0085	0.007184
rs1373905	t	g	0.146	-0.029	0.011	0.007341
rs1845861	a	c	0.446	0.019	0.0072	0.007904
rs1928730	t	g	0.442	0.019	0.0071	0.008438
rs7130727	t	c	0.465	0.019	0.0072	0.008864
rs10086650	t	c	0.173	0.028	0.011	0.008908
rs8186106	t	c	0.389	0.02	0.0077	0.008954
rs2193324	a	g	0.375	0.02	0.0075	0.009172
rs4942264	t	g	0.226	0.022	0.0086	0.009536
rs7333269	t	c	0.246	0.022	0.0086	0.009537
rs3906155	t	c	0.393	0.019	0.0075	0.009866
rs1608268	t	c	0.405	0.019	0.0075	0.01052
rs12608830	t	c	0.176	-0.023	0.0092	0.01166
rs7257229	t	c	0.216	0.021	0.0084	0.01231
rs6536667	a	g	0.467	-0.017	0.007	0.0131
rs9525873	t	c	0.348	-0.018	0.0075	0.01377
rs884218	t	c	0.31	-0.024	0.0095	0.01381
rs2161459	a	g	0.192	0.023	0.0092	0.01393
rs1511493	a	g	0.446	0.017	0.0069	0.01498
rs2412545	t	c	0.314	-0.023	0.0096	0.01551
rs11006259	t	c	0.425	-0.017	0.007	0.01602
rs12903744	t	c	0.447	-0.017	0.0069	0.01648
rs1776140	a	g	0.491	-0.017	0.0071	0.01651
rs895266	t	c	0.35	-0.018	0.0075	0.01683
rs9562532	a	g	0.283	-0.019	0.0079	0.017
rs1776177	t	c	0.5	-0.017	0.0073	0.01762
rs583271	a	g	0.168	0.023	0.0098	0.01896
rs4308226	a	g	0.274	-0.018	0.0077	0.019
rs1776139	t	g	0.491	0.017	0.0071	0.02044
rs17489292	t	c	0.119	-0.024	0.01	0.02243
rs625998	a	g	0.143	0.02	0.0088	0.02256
rs2232419	a	g	0.035	-0.037	0.016	0.02351
rs12908114	t	c	0.305	-0.016	0.0073	0.02563
rs10769603	t	c	0.412	0.016	0.0074	0.02619
rs1466005	t	c	0.363	-0.016	0.0075	0.02846
rs7163739	t	c	0.46	-0.016	0.0072	0.02878
rs8025458	a	g	0.31	-0.016	0.0073	0.03083
rs1872746	t	c	0.5	0.015	0.0071	0.03087
rs3814499	a	g	0.296	0.021	0.0097	0.03148
rs568752	t	c	0.482	0.015	0.007	0.03454
rs9297181	a	g	0.168	-0.019	0.0089	0.03644
rs7946556	a	g	0.473	-0.015	0.007	0.03654
rs624177	a	g	0.259	-0.015	0.0074	0.03692
rs7483795	a	g	0.483	-0.015	0.007	0.0374
rs10813960	t	c	0.231	-0.017	0.0082	0.03772
rs4238534	t	c	0.274	-0.016	0.0079	0.03782
rs3904275	a	g	0.465	-0.015	0.0072	0.03815
rs10426340	t	c	0.194	0.018	0.0088	0.03882
rs3010544	t	c	0.255	0.019	0.0092	0.03955
rs1969363	a	g	0.482	0.014	0.007	0.03966
rs8041534	t	g	0.362	0.015	0.0071	0.03977
rs2981962	t	g	0.282	0.019	0.0092	0.0398
rs11855334	t	c	0.367	-0.015	0.0071	0.03999
rs7315655	a	g	0.415	-0.015	0.0074	0.04029
rs4880082	t	c	0.296	-0.02	0.0097	0.04037
rs2412544	t	c	0.367	-0.015	0.0071	0.04039
rs4723203	t	g	0.177	0.019	0.0091	0.04044
rs11858113	t	c	0.367	0.015	0.0071	0.0405
rs2049043	a	c	0.304	-0.02	0.0097	0.04093
rs13212921	t	c	0.121	-0.022	0.011	0.04166
rs2304583	a	g	0.314	0.015	0.0073	0.04206
rs2076006	t	c	0.259	-0.018	0.0092	0.04356
rs6582	a	g	0.367	-0.014	0.0071	0.04357
rs7029565	t	c	0.29	0.02	0.0098	0.04403
rs10781530	a	c	0.308	0.019	0.0096	0.04455
rs2007068	a	g	0.478	-0.014	0.007	0.04536
rs3751653	t	c	0.367	0.014	0.0071	0.0467
rs9525855	a	g	0.46	-0.014	0.0071	0.04679
rs4702457	a	c	0.405	0.014	0.0073	0.04727
rs16970851	a	g	0.371	0.014	0.0071	0.04788
rs6090206	a	g	0.299	0.014	0.0073	0.04827
rs7123100	t	c	0.482	-0.014	0.007	0.04832
rs10870158	a	c	0.314	0.019	0.0096	0.04869

## Sheet: h) MAGIC fGlucoseBMIadj
SNP	Effect Allele	Other Allele	MAF	Main Effects	Main SE	Main P-Value	BMIadj Main Effects	BMI adj Main SE	BMIadj Main P-Value
rs10839296	t	c	0.294	-0.011	0.0034	0.0007282	-0.0063	0.0035	0.07045
rs8186106	t	c	0.389	0.011	0.0034	0.0007836	0.0056	0.0035	0.1126
rs1909220	t	c	0.308	0.011	0.0034	0.001114	0.0062	0.0035	0.07685
rs3825559	t	c	0.054	-0.02	0.0064	0.001924	-0.02	0.0067	0.002362
rs7396854	t	c	0.425	0.01	0.0033	0.002084	0.0062	0.0035	0.07233
rs7261505	a	g	0.053	0.018	0.006	0.002244	0.018	0.0061	0.004127
rs17334039	a	g	0.164	-0.014	0.0045	0.002272	-0.012	0.0046	0.008516
rs10902363	a	c	0.496	-0.0093	0.0031	0.002587	-0.0061	0.0032	0.05226
rs7162269	t	c	0.408	0.0094	0.0031	0.002817	0.0088	0.0033	0.006736
rs7934062	a	c	0.292	0.011	0.0036	0.003082	0.0068	0.0038	0.06928
rs4540846	a	g	0.491	0.0093	0.0032	0.003163	0.0066	0.0033	0.0419
rs3906155	t	c	0.393	0.0095	0.0032	0.003251	0.0053	0.0033	0.1063
rs7102702	t	g	0.403	0.01	0.0034	0.003295	0.0088	0.0036	0.01429
rs7149787	a	g	0.049	-0.019	0.0066	0.003316	-0.02	0.0069	0.004133
rs7155050	a	g	0.05	0.019	0.0064	0.003482	0.019	0.0067	0.004837
rs11245742	a	g	0.455	-0.0088	0.0031	0.004431	-0.0059	0.0031	0.06225
rs1608268	t	c	0.405	0.0091	0.0032	0.004523	0.0052	0.0033	0.1187
rs11847580	a	c	0.053	0.018	0.0065	0.004865	0.018	0.0067	0.006018
rs3803361	t	c	0.442	0.0084	0.003	0.005611	0.008	0.0032	0.01156
rs2193324	a	g	0.375	0.0089	0.0032	0.006	0.0049	0.0033	0.1459
rs1928730	t	g	0.442	0.0084	0.0031	0.00667	0.0044	0.0032	0.1645
rs12804958	a	c	0.15	-0.013	0.0048	0.006743	-0.0069	0.0049	0.1627
rs4963452	t	c	0.129	0.013	0.0049	0.006853	0.015	0.005	0.003147
rs7130727	t	c	0.465	0.0083	0.0031	0.006956	0.0043	0.0032	0.1782
rs3862342	t	c	0.319	-0.0091	0.0034	0.006998	-0.0069	0.0035	0.04665
rs10769603	t	c	0.412	0.0084	0.0032	0.007672	0.0045	0.0032	0.1671
rs530312	a	g	0.491	0.0082	0.0031	0.007868	0.0059	0.0032	0.06486
rs1264377	a	g	0.142	0.013	0.0048	0.00881	0.014	0.005	0.006611
rs326387	t	c	0.403	0.0084	0.0033	0.01079	0.0077	0.0033	0.02012
rs2291620	a	g	0.314	-0.0083	0.0033	0.01135	-0.0075	0.0033	0.02429
rs7210970	a	g	0.155	0.011	0.0043	0.01201	0.01	0.0044	0.01996
rs876896	a	g	0.08	-0.015	0.006	0.01205	-0.016	0.0062	0.008706
rs4328686	t	c	0.323	-0.0082	0.0033	0.01373	-0.0068	0.0034	0.04523
rs7934841	a	g	0.372	0.0081	0.0033	0.01394	0.0038	0.0034	0.2625
rs10008997	t	g	0.376	0.01	0.0041	0.01407	0.01	0.0043	0.01708
rs12805992	a	g	0.15	-0.013	0.0052	0.01413	-0.007	0.0053	0.1864
rs17578859	a	g	0.257	0.01	0.0042	0.01437	0.012	0.0041	0.003955
rs1563066	a	c	0.429	-0.0076	0.0031	0.01496	-0.0089	0.0032	0.005392
rs7706887	t	g	0.226	-0.0091	0.0038	0.01548	-0.007	0.0038	0.06756
rs16941804	t	c	0.084	-0.014	0.006	0.01621	-0.015	0.0062	0.01387
rs896762	a	g	0.416	0.0076	0.0032	0.01644	0.0083	0.0033	0.01074
rs4298239	a	g	0.133	-0.0099	0.0042	0.01721	-0.0055	0.0043	0.2019
rs8063059	t	c	0.447	0.0074	0.0031	0.0179	0.007	0.0032	0.02984
rs1566467	t	c	0.447	-0.0073	0.0031	0.01865	-0.007	0.0032	0.02866
rs1845861	a	c	0.446	0.0073	0.0031	0.01954	0.0031	0.0032	0.3377
rs3904275	a	g	0.465	-0.0073	0.0031	0.02017	-0.0034	0.0032	0.2901
rs1049256	t	c	0.46	0.0071	0.0031	0.02076	0.0057	0.0032	0.07365
rs7935661	a	c	0.376	0.0076	0.0033	0.0208	0.0036	0.0034	0.2876
rs11130218	t	c	0.46	-0.0071	0.0031	0.02088	-0.0057	0.0032	0.07363
rs6877165	t	c	0.23	0.0086	0.0037	0.02115	0.0065	0.0039	0.09433
rs9872864	a	g	0.46	0.0071	0.0031	0.02121	0.0057	0.0032	0.07179
rs2173715	t	g	0.447	0.0072	0.0031	0.02161	0.0069	0.0032	0.03295
rs7928714	a	g	0.447	-0.0072	0.0031	0.02192	-0.0029	0.0032	0.3624
rs7483795	a	g	0.483	-0.007	0.0031	0.02352	-0.005	0.0032	0.1135
rs8077092	t	c	0.155	-0.0097	0.0043	0.02362	-0.0097	0.0044	0.029
rs12428112	a	c	0.483	-0.007	0.0031	0.02413	-0.0052	0.0033	0.1072
rs7040123	a	g	0.022	0.019	0.0083	0.0243	0.015	0.0087	0.08868
rs7123100	t	c	0.482	-0.0069	0.0031	0.02431	-0.0051	0.0032	0.1055
rs3131064	t	c	0.168	-0.01	0.0046	0.02472	-0.012	0.0048	0.01547
rs3829603	a	c	0.31	0.023	0.01	0.02504	0.019	0.01	0.0571
rs2007068	a	g	0.478	-0.0069	0.0031	0.02545	-0.0052	0.0032	0.1007
rs16941667	t	c	0.08	0.014	0.0061	0.02617	0.015	0.0063	0.01567
rs2234391	a	g	0.46	-0.0069	0.0031	0.02628	-0.0055	0.0032	0.08559
rs6877160	a	g	0.259	0.0079	0.0036	0.02646	0.0063	0.0037	0.0843
rs2062553	t	g	0.447	0.0067	0.0031	0.02833	0.0064	0.0032	0.04226
rs12790505	t	c	0.121	-0.013	0.0059	0.02923	-0.01	0.0062	0.09374
rs3131343	a	g	0.084	0.012	0.0056	0.02938	0.011	0.0058	0.05372
rs1048546	t	g	0.296	0.0073	0.0034	0.02957	0.0088	0.0034	0.009974
rs13267049	a	g	0.354	0.0073	0.0034	0.0297	0.0055	0.0034	0.1109
rs10781530	a	c	0.308	-0.0082	0.0038	0.02994	-0.0096	0.0038	0.01077
rs4880082	t	c	0.296	0.0084	0.0039	0.0305	0.0097	0.0038	0.01148
rs2470243	t	c	0.155	0.0093	0.0043	0.03293	0.0097	0.0045	0.02999
rs7946556	a	g	0.473	-0.0065	0.0031	0.03404	-0.0043	0.0031	0.1687
rs10281917	t	g	0.217	-0.0079	0.0037	0.03481	-0.0078	0.0038	0.04033
rs1264376	a	c	0.141	0.011	0.0051	0.0352	0.014	0.0054	0.01117
rs6909925	a	g	0.088	-0.011	0.0053	0.03775	-0.0092	0.0054	0.08798
rs3131060	a	g	0.133	0.01	0.005	0.03792	0.012	0.0052	0.01917
rs2239804	t	c	0.478	0.0066	0.0032	0.03796	0.0077	0.0032	0.01771
rs14178	a	g	0.04	0.015	0.0072	0.03868	0.0088	0.0075	0.2417
rs2166181	a	g	0.496	-0.0064	0.0031	0.03888	-0.0083	0.0032	0.009476
rs283777	a	c	0.204	-0.0076	0.0037	0.04066	-0.0077	0.0038	0.04153
rs4927851	a	g	0.279	0.018	0.0088	0.04075	0.024	0.0095	0.01304
rs3130673	t	g	0.133	0.01	0.005	0.04076	0.013	0.0054	0.01676
rs17015789	a	g	0.035	0.018	0.0086	0.04213	0.013	0.0087	0.1357
rs3131050	t	c	0.133	-0.01	0.005	0.04259	-0.012	0.0053	0.01796
rs915945	t	c	0.332	0.0066	0.0033	0.04285	0.0067	0.0034	0.04814
rs550677	a	g	0.434	0.0065	0.0032	0.04354	0.0057	0.0033	0.08899
rs4920004	a	g	0.429	0.0062	0.0031	0.04366	0.0062	0.0032	0.0478
rs1044220	t	c	0.217	-0.0075	0.0037	0.04385	-0.0078	0.0038	0.04049
rs2156314	t	c	0.437	-0.0073	0.0036	0.04388	-0.0093	0.0038	0.01377
rs10231164	t	c	0.217	0.0074	0.0037	0.04472	0.0076	0.0038	0.04483
rs2073445	t	g	0.226	0.0069	0.0034	0.04485	0.0043	0.0035	0.2201
rs3094078	a	t	0.142	0.011	0.0053	0.04508	0.013	0.0055	0.01863
rs3814499	a	g	0.296	-0.0079	0.0039	0.04543	-0.01	0.0039	0.0092
rs10031325	a	c	0.257	-0.0073	0.0036	0.0456	-0.0058	0.0037	0.1225
rs4785521	a	g	0.451	-0.0062	0.0031	0.04611	-0.0059	0.0032	0.0641
rs4793954	t	g	0.35	-0.0069	0.0035	0.04618	-0.0052	0.0036	0.1472
rs2049043	a	c	0.304	0.0078	0.0039	0.04715	0.0099	0.0039	0.01045
rs521355	t	g	0.155	0.0086	0.0043	0.04744	0.009	0.0044	0.04188
rs2298862	t	c	0.332	-0.0065	0.0033	0.04802	-0.0065	0.0034	0.05329
rs2106072	a	g	0.111	0.011	0.0054	0.04853	0.01	0.0056	0.06675
rs10068395	t	c	0.159	0.0087	0.0044	0.04963	0.0077	0.0044	0.08034

## Sheet: i) MAGIC fInsulinBMIadj
SNP	Effect Allele	Other Allele	MAF	Main Effects	Main SE	Main P-Value	BMIadj Main Effects	BMI adj Main SE	BMIadj Main P-Value
rs2234391	a	g	0.46	-0.011	0.0032	0.0004969	-0.0079	0.0027	0.003552
rs9872864	a	g	0.46	0.011	0.0032	0.0005035	0.0079	0.0027	0.00334
rs1049256	t	c	0.46	0.011	0.0032	0.0005267	0.0078	0.0027	0.003695
rs11130218	t	c	0.46	-0.011	0.0032	0.0005331	-0.0078	0.0027	0.003718
rs2652684	a	c	0.459	0.01	0.0031	0.0009005	0.0077	0.0027	0.003959
rs7947900	t	g	0.491	-0.02	0.0063	0.001247	-0.011	0.0052	0.02958
rs1818121	a	g	0.451	-0.0099	0.0031	0.00157	-0.0074	0.0027	0.005319
rs13183423	a	g	0.424	-0.0098	0.0031	0.001785	-0.0071	0.0027	0.007154
rs397425	a	g	0.451	0.0098	0.0031	0.001788	0.0073	0.0027	0.00605
rs7217258	a	g	0.274	0.012	0.0041	0.002271	0.014	0.0034	2.527e-05
rs7634902	t	g	0.46	-0.011	0.0036	0.002366	-0.0078	0.0029	0.007533
rs11766051	t	g	0.071	0.031	0.01	0.002672	0.027	0.0095	0.00416
rs10039754	a	g	0.473	0.0095	0.0032	0.002703	0.007	0.0027	0.008364
rs1587625	t	g	0.451	0.0093	0.0031	0.003037	0.0073	0.0027	0.00612
rs6877165	t	c	0.23	0.011	0.0038	0.003305	0.0076	0.0033	0.02098
rs28826070	t	c	0.077	-0.038	0.013	0.003479	-0.04	0.012	0.001099
rs7705049	a	c	0.257	-0.011	0.0037	0.003905	-0.0087	0.0032	0.006211
rs13169827	a	g	0.451	0.0089	0.0031	0.004619	0.0071	0.0027	0.007872
rs895266	t	c	0.35	0.0091	0.0033	0.006245	0.0087	0.0028	0.001913
rs4717222	a	c	0.429	-0.0085	0.0031	0.006277	-0.0068	0.0026	0.009878
rs11760270	a	g	0.332	-0.0091	0.0033	0.006458	-0.0079	0.0028	0.00508
rs13236444	t	c	0.403	0.0085	0.0031	0.006768	0.0068	0.0026	0.01078
rs1466005	t	c	0.363	0.0089	0.0033	0.007279	0.0081	0.0028	0.004177
rs9525850	a	g	0.394	0.0086	0.0033	0.008634	0.0081	0.0028	0.004293
rs1363873	t	c	0.496	-0.0082	0.0032	0.009636	-0.0059	0.0027	0.02783
rs7706887	t	g	0.226	-0.0099	0.0038	0.009778	-0.0067	0.0032	0.03812
rs6460195	a	g	0.333	-0.0083	0.0032	0.01079	-0.0075	0.0027	0.005973
rs7792444	a	g	0.398	0.008	0.0032	0.01097	0.0073	0.0027	0.006804
rs8063059	t	c	0.447	0.008	0.0032	0.0121	0.0061	0.0027	0.02544
rs1566467	t	c	0.447	-0.0078	0.0032	0.01398	-0.0059	0.0027	0.03096
rs7137000	a	c	0.31	0.0089	0.0036	0.01446	0.0046	0.003	0.1313
rs4785521	a	g	0.451	-0.0077	0.0031	0.01468	-0.0061	0.0027	0.02503
rs2062553	t	g	0.447	0.0075	0.0031	0.01661	0.006	0.0027	0.02704
rs12957575	a	g	0.407	-0.0079	0.0033	0.01717	-0.0071	0.0028	0.01033
rs9525873	t	c	0.348	0.0078	0.0033	0.01816	0.0078	0.0028	0.005016
rs1801243	a	c	0.487	-0.0073	0.0031	0.01938	-0.0042	0.0026	0.1124
rs2173715	t	g	0.447	0.0074	0.0032	0.02071	0.0054	0.0027	0.04717
rs6705610	t	g	0.128	0.01	0.0045	0.02112	0.0059	0.0038	0.1215
rs6559221	t	c	0.321	0.01	0.0045	0.02181	0.0069	0.0039	0.0749
rs9857966	t	c	0.173	-0.0081	0.0036	0.02513	-0.0021	0.0031	0.4908
rs7312504	a	g	0.439	0.0072	0.0033	0.02972	0.0037	0.0028	0.1905
rs2874739	t	c	0.125	-0.0098	0.0045	0.03037	-0.0056	0.0038	0.1412
rs6801975	t	c	0.128	0.012	0.0054	0.03047	0.012	0.0046	0.01222
rs10155953	t	c	0.298	0.0072	0.0033	0.03135	0.007	0.0028	0.01367
rs3123510	a	g	0.456	0.0078	0.0036	0.03232	0.0044	0.0032	0.1684
rs7323018	a	g	0.323	0.0075	0.0035	0.0324	0.0058	0.0029	0.04891
rs8048741	a	g	0.293	-0.015	0.0071	0.03242	-0.0054	0.0067	0.4159
rs7805945	t	c	0.128	0.01	0.0047	0.03253	0.0078	0.004	0.05249
rs12592976	t	c	0.111	0.01	0.0048	0.0357	0.0057	0.004	0.1544
rs3825527	a	g	0.482	-0.0066	0.0032	0.0361	-0.0037	0.0027	0.1585
rs9268658	a	g	0.478	0.015	0.007	0.03845	0.0085	0.0068	0.2146
rs10904546	a	g	0.202	0.0088	0.0043	0.03882	0.0078	0.0036	0.03185
rs4927848	a	g	0.277	-0.0067	0.0033	0.04291	-0.0029	0.0028	0.3046
rs11665111	t	c	0.456	0.0067	0.0033	0.04311	0.0076	0.0028	0.007605
rs10068395	t	c	0.159	0.009	0.0045	0.04415	0.0076	0.0038	0.04275
rs12004293	t	c	0.333	-0.0075	0.0038	0.04534	-0.0049	0.0033	0.1347
rs551601	t	c	0.434	0.0066	0.0033	0.04702	0.0044	0.0028	0.1173
rs4881659	t	g	0.385	0.015	0.0078	0.04721	0.0083	0.0067	0.2188
rs4857258	t	c	0.128	-0.011	0.0055	0.04756	-0.012	0.0046	0.01254
rs7034879	t	g	0.332	-0.0075	0.0038	0.04791	-0.0049	0.0033	0.1385
rs9526814	t	g	0.464	-0.0062	0.0031	0.04919	-0.004	0.0027	0.1329
rs550677	a	g	0.434	0.0065	0.0033	0.04945	0.0043	0.0028	0.1292

## Sheet: j) MAGIC 2hGlucoseBMIadj
SNP	Effect Allele	Other Allele	MAF	Effect	Stderr	P-Value
rs11012	t	c	0.164	-0.11	0.026	1.703e-05
rs12947718	a	g	0.159	-0.11	0.026	2.09e-05
rs12373142	c	g	0.211	0.1	0.024	3.111e-05
rs12373123	t	c	0.208	0.1	0.024	3.119e-05
rs12185235	t	c	0.216	-0.1	0.024	3.16e-05
rs12185233	c	g	0.2	-0.099	0.024	3.179e-05
rs17763596	t	g	0.208	-0.099	0.024	3.271e-05
rs12373168	a	c	0.208	0.1	0.024	3.301e-05
rs16940665	t	c	0.208	0.098	0.024	4.188e-05
rs1396862	a	g	0.208	-0.098	0.024	4.205e-05
rs17650901	a	g	0.208	0.098	0.024	4.458e-05
rs2532274	a	g	0.212	0.1	0.025	4.56e-05
rs17691610	t	g	0.208	-0.097	0.024	4.782e-05
rs17426064	t	c	0.2	-0.099	0.024	4.785e-05
rs17334797	a	g	0.195	0.099	0.024	4.837e-05
rs418891	t	g	0.208	-0.097	0.024	5.578e-05
rs1052553	a	g	0.208	0.096	0.024	5.865e-05
rs1052587	t	c	0.205	0.097	0.024	5.879e-05
rs17660464	a	c	0.208	-0.097	0.024	6.032e-05
rs17577094	a	g	0.208	0.098	0.024	6.036e-05
rs17660132	t	c	0.205	0.097	0.024	6.251e-05
rs17652121	t	c	0.208	0.11	0.027	6.405e-05
rs17651549	t	c	0.208	-0.096	0.024	6.474e-05
rs17574361	a	g	0.208	0.097	0.024	6.649e-05
rs7350928	t	c	0.208	-0.097	0.024	6.668e-05
rs17574604	a	g	0.208	0.099	0.025	6.749e-05
rs2532316	a	g	0.208	-0.099	0.025	7.885e-05
rs2732674	t	c	0.204	0.1	0.026	0.0001011
rs1881194	a	g	0.208	-0.099	0.026	0.0001157
rs2732651	t	c	0.127	-0.099	0.026	0.0001358
rs7215239	t	c	0.225	0.086	0.023	0.0002202
rs1724400	a	c	0.228	-0.084	0.023	0.000263
rs1635291	a	g	0.226	0.084	0.023	0.0002836
rs2532329	a	g	0.13	-0.096	0.028	0.0005462
rs9476425	a	g	0.221	0.069	0.021	0.001147
rs199454	a	g	0.221	0.071	0.023	0.001888
rs7224296	a	g	0.257	0.07	0.023	0.001936
rs7758052	t	c	0.235	0.064	0.021	0.002027
rs417968	a	g	0.243	0.069	0.023	0.002459
rs199501	a	g	0.212	-0.07	0.024	0.002812
rs11727409	a	c	0.336	0.059	0.02	0.003255
rs7994632	a	g	0.243	-0.064	0.022	0.003399
rs2497219	a	g	0.252	0.063	0.021	0.003509
rs415430	t	c	0.19	0.072	0.025	0.003681
rs2341242	t	g	0.257	-0.062	0.021	0.003782
rs9512950	t	g	0.226	-0.064	0.022	0.003974
rs2497208	t	c	0.248	-0.061	0.021	0.004331
rs2074404	t	g	0.226	0.072	0.025	0.004447
rs199533	a	g	0.195	-0.069	0.024	0.005038
rs8000530	a	g	0.242	-0.063	0.023	0.00526
rs1026150	t	c	0.257	0.075	0.028	0.007509
rs9370718	t	c	0.137	-0.063	0.024	0.008739
rs1337897	a	g	0.137	0.063	0.024	0.009005
rs9508485	a	g	0.209	-0.056	0.022	0.0117
rs6810701	t	c	0.275	0.05	0.02	0.01245
rs9303690	t	c	0.208	0.061	0.025	0.01268
rs1628959	a	g	0.15	0.065	0.026	0.01321
rs10416960	t	g	0.168	-0.059	0.024	0.01386
rs17638867	t	c	0.212	-0.06	0.025	0.01522
rs10949183	t	c	0.137	0.056	0.024	0.01666
rs11080356	t	c	0.208	0.057	0.024	0.01788
rs2008600	a	g	0.35	-0.047	0.02	0.01813
rs2340641	a	g	0.142	0.057	0.024	0.01829
rs1204504	t	c	0.478	-0.048	0.02	0.01995
rs17630028	t	c	0.097	-0.07	0.03	0.02046
rs13025827	t	c	0.283	-0.061	0.026	0.02214
rs1264702	t	c	0.21	-0.054	0.024	0.02343
rs624177	a	g	0.259	-0.044	0.019	0.02344
rs1529957	a	g	0.15	-0.057	0.025	0.02395
rs17550268	t	c	0.261	0.051	0.023	0.02435
rs2498205	a	c	0.137	-0.055	0.025	0.02498
rs7906287	a	g	0.159	-0.056	0.025	0.02541
rs10417844	t	c	0.173	0.056	0.025	0.02595
rs3745765	t	g	0.168	0.055	0.025	0.02604
rs1876924	a	g	0.098	-0.067	0.03	0.02683
rs4805208	a	g	0.128	0.06	0.027	0.0271
rs1510795	a	g	0.351	-0.043	0.02	0.02719
rs4452075	a	g	0.168	-0.055	0.025	0.0274
rs10404920	t	c	0.164	-0.055	0.025	0.02779
rs4803229	t	g	0.168	-0.054	0.025	0.02888
rs225306	a	c	0.248	0.047	0.022	0.02907
rs1264695	a	g	0.217	-0.053	0.024	0.02908
rs1264698	a	c	0.242	-0.053	0.024	0.02917
rs4792831	a	g	0.219	0.051	0.023	0.03013
rs10405064	t	c	0.164	0.054	0.025	0.03098
rs3743890	t	g	0.478	0.044	0.021	0.03121
rs1892654	t	c	0.296	0.043	0.02	0.03232
rs7925905	t	c	0.111	0.064	0.03	0.03332
rs2291004	a	c	0.168	0.052	0.025	0.03621
rs9594971	a	g	0.243	0.049	0.023	0.03796
rs1015849	a	g	0.164	0.052	0.025	0.03817
rs10407084	t	c	0.164	-0.051	0.025	0.03851
rs2081096	a	g	0.168	0.051	0.025	0.03854
rs10409204	a	g	0.164	0.051	0.025	0.03855
rs10493028	t	c	0.093	0.058	0.028	0.03896
rs9990701	a	g	0.332	-0.066	0.032	0.03927
rs916570	a	g	0.248	-0.048	0.023	0.0402
rs7748620	t	c	0.137	0.054	0.027	0.04174
rs2036153	a	c	0.367	-0.042	0.021	0.04213
rs12512108	a	g	0.088	0.099	0.049	0.04226
rs17162102	t	c	0.093	0.057	0.028	0.04393
rs501630	a	g	0.5	-0.038	0.019	0.04756
rs4976321	a	g	0.416	0.037	0.019	0.04757
rs7117247	t	c	0.08	-0.072	0.036	0.04861
rs10406612	t	c	0.128	0.054	0.027	0.04958
