# Supplementary material for: Genome-Wide Associations between Genetic and Epigenetic Variation Influence mRNA Expression and Insulin Secretion in Human Pancreatic Islets
Source: PLoS Genet. 2014 Nov 6;10(11):e1004735. doi: 10.1371/journal.pgen.1004735 (PMC4222689; doi:10.1371/journal.pgen.1004735)
Supplement: Table S17 — Associations between DNA methylation and mRNA expression in human pancreatic islets. (Sheet a) All significant combinations of CpG sites and mRNA expression probe-sets showing associations between DNA methylation mRNA expressions after correction for multiple testing using false discovery rate <5%. (Sheet b) Merged mQTL/eQTL data where CpG sites and mRNA expression probe-sets where both were significantly affected by the same SNP. (Sheet c) Overlap between mQTL/eQTL data and direct association between DNA methylation and mRNA levels. (XLSX) [file pgen.1004735.s025.xlsx]

## Sheet: a) Direct Correlation CpG-mRNA
CpG-mRNA Combinations	T-Stat_CpG vs mRNA	P-Value CpG vs mRNA	FDR CpG vs mRNA	CpG site_Illumina Probe ID	CpG Site_Gene Annotation	mRNA_Affymetrix Transcript ID	mRNA_Affymetrix Transcript_Gene Symbol	Annotation_CpG Site	CpG Site_ILMNID	Chr_CpG Site	Mapinfo_CpG site	UCSC Refgene Name_CpG Site	UCSC Refgene Accession_CpG site	UCSC Refgene Group_CpG Site	UCSC CpG Islands Name_CpG Site	Relation to USCS CpG Island_CpG Site	Annotation_Affymetrix Transcript	Chr_Affymetrix Gene	Strand_Affy Gene	Start_Affy Gene	Stop_Affy Gene	Symbol_Affy Gene	Description_Affy Gene	Enseble ID_Affy Gene
cg20007245-8074980	-17.8862	5.84888e-29	3.61234e-22	cg20007245	LOC391322	8074980	GSTT1		cg20007245	22	24372913	LOC391322	NM_001144931	TSS1500	chr22:24372912-24373725	Island		22	-	24376141	24384276	GSTT1	glutathione S-transferase theta 1	ENSG00000184674
cg25703541-8074980	-17.2596	5.18149e-28	1.60008e-21	cg25703541	LOC391322	8074980	GSTT1		cg25703541	22	24373054	LOC391322	NM_001144931	TSS200	chr22:24372912-24373725	Island		22	-	24376141	24384276	GSTT1	glutathione S-transferase theta 1	ENSG00000184674
cg09033563-8074980	-15.2602	7.56605e-25	1.55763e-18	cg09033563	LOC391322	8074980	GSTT1		cg09033563	22	24373618	LOC391322	NM_001144931	Body	chr22:24372912-24373725	Island		22	-	24376141	24384276	GSTT1	glutathione S-transferase theta 1	ENSG00000184674
cg12419862-8074980	-15.158	1.11315e-24	1.71874e-18	cg12419862	LOC391322	8074980	GSTT1		cg12419862	22	24373484	LOC391322	NM_001144931	Body	chr22:24372912-24373725	Island		22	-	24376141	24384276	GSTT1	glutathione S-transferase theta 1	ENSG00000184674
cg17005068-8074980	-14.9455	2.49457e-24	2.59153e-18	cg17005068	GSTT1	8074980	GSTT1		cg17005068	22	24384525	GSTT1	NM_000853	TSS1500	chr22:24384134-24384405	S_Shore		22	-	24376141	24384276	GSTT1	glutathione S-transferase theta 1	ENSG00000184674
cg04234412-8074980	-14.943	2.51762e-24	2.59153e-18	cg04234412	LOC391322	8074980	GSTT1		cg04234412	22	24373322	LOC391322	NM_001144931	Body	chr22:24372912-24373725	Island		22	-	24376141	24384276	GSTT1	glutathione S-transferase theta 1	ENSG00000184674
cg11141652-8074980	12.2028	1.38517e-19	1.22214e-13	cg11141652	GSTTP1	8074980	GSTT1		cg11141652	22	24348549	GSTTP1	NR_003081	TSS1500				22	-	24376141	24384276	GSTT1	glutathione S-transferase theta 1	ENSG00000184674
cg15242686-8074980	11.6713	1.27742e-18	9.86186e-13	cg15242686	GSTTP1	8074980	GSTT1		cg15242686	22	24348715	GSTTP1	NR_003081	TSS1500				22	-	24376141	24384276	GSTT1	glutathione S-transferase theta 1	ENSG00000184674
cg25243455-8044605	11.5985	1.7365e-18	1.19165e-12	cg25243455	PAX8;PAX8;PAX8;PAX8;PAX8;LOC440839	8044605	LOC654433		cg25243455	2	114033360	PAX8;PAX8;PAX8;PAX8;PAX8;LOC440839	NM_003466;NM_013951;NM_013953;NM_013992;NM_013952;NR_029399	Body;Body;Body;Body;Body;Body	chr2:114033359-114033617	Island		2	+	113993113	114024579	LOC654433	hypothetical LOC654433	---
cg00440797-8125447	11.1717	1.06006e-17	6.54704e-12	cg00440797	HLA-DRB5	8125447	HLA-DQB1		cg00440797	6	32493873	HLA-DRB5	NM_002125	Body	chr6:32489742-32490128	S_Shelf		6	-	32546546	32634594	HLA-DQB1	major histocompatibility complex, class II, DQ beta 1	c(ENSG00000206237, ENSG00000179344, ENSG00000206302, ENSG00000231286, ENSG00000233209, ENSG00000231939, ENSG00000225824)
cg10950028-7903765	-11.0952	1.46928e-17	7.85898e-12	cg10950028	GSTM1;GSTM1	7903765	GSTM1		cg10950028	1	110230633	GSTM1;GSTM1	NM_146421;NM_000561	Body;Body	chr1:110230238-110230614	S_Shore		1	+	110230442	110236367	GSTM1	glutathione S-transferase mu 1	ENSG00000134184
cg05342682-8141052	-11.0862	1.52697e-17	7.85898e-12	cg05342682	PON1	8141052	PON1		cg05342682	7	94953680	PON1	NM_000446	Body	chr7:94953769-94953971	N_Shore		7	-	94926988	94953846	PON1	paraoxonase 1	ENSG00000005421
cg01577475-8044605	10.8978	3.41803e-17	1.62386e-11	cg01577475	PAX8;PAX8;PAX8;PAX8;PAX8;LOC440839	8044605	LOC654433		cg01577475	2	114033581	PAX8;PAX8;PAX8;PAX8;PAX8;LOC440839	NM_003466;NM_013951;NM_013953;NM_013992;NM_013952;NR_029399	Body;Body;Body;Body;Body;Body	chr2:114033359-114033617	Island		2	+	113993113	114024579	LOC654433	hypothetical LOC654433	---
cg07984380-8125447	10.8004	5.19194e-17	2.29043e-11	cg07984380	HLA-DRB1	8125447	HLA-DQB1		cg07984380	6	32547019	HLA-DRB1	NM_002124	Body				6	-	32546546	32634594	HLA-DQB1	major histocompatibility complex, class II, DQ beta 1	c(ENSG00000206237, ENSG00000179344, ENSG00000206302, ENSG00000231286, ENSG00000233209, ENSG00000231939, ENSG00000225824)
cg06675538-8044605	10.7593	6.19356e-17	2.55015e-11	cg06675538	PAX8;PAX8;PAX8;PAX8;PAX8;LOC440839	8044605	LOC654433		cg06675538	2	114033490	PAX8;PAX8;PAX8;PAX8;PAX8;LOC440839	NM_003466;NM_013951;NM_013953;NM_013992;NM_013952;NR_029399	Body;Body;Body;Body;Body;Body	chr2:114033359-114033617	Island		2	+	113993113	114024579	LOC654433	hypothetical LOC654433	---
cg14645244-8125447	-10.7238	7.21671e-17	2.78571e-11	cg14645244	HLA-DRB1	8125447	HLA-DQB1		cg14645244	6	32552205	HLA-DRB1	NM_002124	Body	chr6:32551851-32552331	Island		6	-	32546546	32634594	HLA-DQB1	major histocompatibility complex, class II, DQ beta 1	c(ENSG00000206237, ENSG00000179344, ENSG00000206302, ENSG00000231286, ENSG00000233209, ENSG00000231939, ENSG00000225824)
cg00119778-8125447	10.5584	1.47184e-16	5.34721e-11	cg00119778		8125447	HLA-DQB1		cg00119778	6	32466447							6	-	32546546	32634594	HLA-DQB1	major histocompatibility complex, class II, DQ beta 1	c(ENSG00000206237, ENSG00000179344, ENSG00000206302, ENSG00000231286, ENSG00000233209, ENSG00000231939, ENSG00000225824)
cg00119778-8125436	10.4898	1.97994e-16	6.79353e-11	cg00119778		8125436	HLA-DRB5		cg00119778	6	32466447							6	-	32485114	32498093	HLA-DRB5	major histocompatibility complex, class II, DR beta 5	ENSG00000198502
cg07594247-8044605	-10.442	2.43418e-16	7.91254e-11	cg07594247	PAX8;PAX8;PAX8;PAX8;PAX8;LOC440839;LOC654433	8044605	LOC654433		cg07594247	2	113993304	PAX8;PAX8;PAX8;PAX8;PAX8;LOC440839;LOC654433	NM_003466;NM_013951;NM_013953;NM_013992;NM_013952;NR_029399;NR_015377	Body;Body;Body;Body;Body;Body;TSS1500	chr2:113993204-113994075	Island		2	+	113993113	114024579	LOC654433	hypothetical LOC654433	---
cg12889195-8044605	-10.3765	3.23268e-16	9.98274e-11	cg12889195	PAX8;PAX8;PAX8;PAX8;PAX8;LOC440839;LOC654433	8044605	LOC654433		cg12889195	2	113992843	PAX8;PAX8;PAX8;PAX8;PAX8;LOC440839;LOC654433	NM_003466;NM_013951;NM_013953;NM_013992;NM_013952;NR_029399;NR_015377	Body;Body;Body;Body;Body;Body;TSS1500	chr2:113993204-113994075	N_Shore		2	+	113993113	114024579	LOC654433	hypothetical LOC654433	---
cg21550016-8044605	-10.3123	4.27023e-16	1.25588e-10	cg21550016	PAX8;PAX8;PAX8;PAX8;PAX8;LOC440839;LOC654433	8044605	LOC654433		cg21550016	2	113992930	PAX8;PAX8;PAX8;PAX8;PAX8;LOC440839;LOC654433	NM_003466;NM_013951;NM_013953;NM_013992;NM_013952;NR_029399;NR_015377	Body;Body;Body;Body;Body;Body;TSS1500	chr2:113993204-113994075	N_Shore		2	+	113993113	114024579	LOC654433	hypothetical LOC654433	---
cg04155289-8141052	-10.2048	6.80768e-16	1.91114e-10	cg04155289	PON1	8141052	PON1		cg04155289	7	94953770	PON1	NM_000446	1stExon	chr7:94953769-94953971	Island		7	-	94926988	94953846	PON1	paraoxonase 1	ENSG00000005421
cg21610815-8044605	-10.1634	8.15015e-16	2.08944e-10	cg21610815	PAX8;PAX8;LOC654433;PAX8;PAX8;PAX8;LOC440839	8044605	LOC654433		cg21610815	2	113994035	PAX8;PAX8;LOC654433;PAX8;PAX8;PAX8;LOC440839	NM_003466;NM_013951;NR_015377;NM_013953;NM_013992;NM_013952;NR_029399	Body;Body;Body;Body;Body;Body;Body	chr2:113993204-113994075	Island		2	+	113993113	114024579	LOC654433	hypothetical LOC654433	---
cg24242384-8125447	-10.1603	8.25954e-16	2.08944e-10	cg24242384	HLA-DRB1	8125447	HLA-DQB1		cg24242384	6	32551954	HLA-DRB1	NM_002124	Body	chr6:32551851-32552331	Island		6	-	32546546	32634594	HLA-DQB1	major histocompatibility complex, class II, DQ beta 1	c(ENSG00000206237, ENSG00000179344, ENSG00000206302, ENSG00000231286, ENSG00000233209, ENSG00000231939, ENSG00000225824)
cg25140213-8125447	10.1535	8.50862e-16	2.08944e-10	cg25140213	HLA-DRB6	8125447	HLA-DQB1		cg25140213	6	32522683	HLA-DRB6	NR_001298	Body				6	-	32546546	32634594	HLA-DQB1	major histocompatibility complex, class II, DQ beta 1	c(ENSG00000206237, ENSG00000179344, ENSG00000206302, ENSG00000231286, ENSG00000233209, ENSG00000231939, ENSG00000225824)
cg21760040-8138459	-10.1459	8.79605e-16	2.08944e-10	cg21760040	TMEM196	8138459	TMEM196		cg21760040	7	19813493	TMEM196	NM_152774	TSS1500	chr7:19812569-19813005	S_Shore		7	-	19758938	19813216	TMEM196	transmembrane protein 196	ENSG00000173452
cg10678937-8074980	-10.1185	9.90652e-16	2.26607e-10	cg10678937	GSTTP1	8074980	GSTT1		cg10678937	22	24345907	GSTTP1	NR_003081	Body				22	-	24376141	24384276	GSTT1	glutathione S-transferase theta 1	ENSG00000184674
cg23156509-8044605	10.0444	1.36808e-15	3.01765e-10	cg23156509	PAX8;PAX8;PAX8;PAX8;PAX8;LOC440839	8044605	LOC654433		cg23156509	2	114033830	PAX8;PAX8;PAX8;PAX8;PAX8;LOC440839	NM_003466;NM_013951;NM_013953;NM_013992;NM_013952;NR_029399	Body;Body;Body;Body;Body;Body	chr2:114034594-114036041	N_Shore		2	+	113993113	114024579	LOC654433	hypothetical LOC654433	---
cg23651976-7913593	-10.0335	1.43459e-15	3.03919e-10	cg23651976	TCEA3	7913593	TCEA3		cg23651976	1	23749009	TCEA3	NM_003196	Body	chr1:23750508-23751663	N_Shore		1	-	23707554	23751261	TCEA3	transcription elongation factor A (SII), 3	ENSG00000204219
cg19266635-7962516	-10.0269	1.47626e-15	3.03919e-10	cg19266635		7962516	SLC38A1		cg19266635	12	46776389				chr12:46776731-46777856	N_Shore		12	-	46576838	46663208	SLC38A1	solute carrier family 38, member 1	ENSG00000111371
cg11752699-8125447	9.98757	1.75262e-15	3.49174e-10	cg11752699	HLA-DRB6	8125447	HLA-DQB1		cg11752699	6	32526669	HLA-DRB6	NR_001298	Body				6	-	32546546	32634594	HLA-DQB1	major histocompatibility complex, class II, DQ beta 1	c(ENSG00000206237, ENSG00000179344, ENSG00000206302, ENSG00000231286, ENSG00000233209, ENSG00000231939, ENSG00000225824)
cg19083407-8044605	-9.95755	1.99778e-15	3.8558e-10	cg19083407	PAX8;PAX8;PAX8;PAX8;PAX8;LOC440839;LOC654433	8044605	LOC654433		cg19083407	2	113993142	PAX8;PAX8;PAX8;PAX8;PAX8;LOC440839;LOC654433	NM_003466;NM_013951;NM_013953;NM_013992;NM_013952;NR_029399;NR_015377	Body;Body;Body;Body;Body;Body;TSS1500	chr2:113993204-113994075	N_Shore		2	+	113993113	114024579	LOC654433	hypothetical LOC654433	---
cg11763394-8044605	-9.91275	2.42918e-15	4.34874e-10	cg11763394	PAX8;PAX8;PAX8;PAX8;PAX8;LOC440839;LOC654433	8044605	LOC654433		cg11763394	2	113992921	PAX8;PAX8;PAX8;PAX8;PAX8;LOC440839;LOC654433	NM_003466;NM_013951;NM_013953;NM_013992;NM_013952;NR_029399;NR_015377	Body;Body;Body;Body;Body;Body;TSS1500	chr2:113993204-113994075	N_Shore		2	+	113993113	114024579	LOC654433	hypothetical LOC654433	---
cg21482265-8044605	-9.90334	2.53101e-15	4.34874e-10	cg21482265	PAX8;PAX8;PAX8;PAX8;PAX8;LOC440839;LOC654433	8044605	LOC654433		cg21482265	2	113992762	PAX8;PAX8;PAX8;PAX8;PAX8;LOC440839;LOC654433	NM_003466;NM_013951;NM_013953;NM_013992;NM_013952;NR_029399;NR_015377	Body;Body;Body;Body;Body;Body;TSS1500	chr2:113993204-113994075	N_Shore		2	+	113993113	114024579	LOC654433	hypothetical LOC654433	---
cg24846343-8071809	-9.903	2.53483e-15	4.34874e-10	cg24846343	DDTL	8071809	GSTT2		cg24846343	22	24311635	DDTL	NM_001084393	Body	chr22:24308762-24309700	S_Shore		22	+	24322324	24326103	GSTT2	glutathione S-transferase theta 2	c(ENSG00000099984, ENSG00000133433)
cg24846343-8074962	-9.903	2.53483e-15	4.34874e-10	cg24846343	DDTL	8074962	GSTT2		cg24846343	22	24311635	DDTL	NM_001084393	Body	chr22:24308762-24309700	S_Shore		22	-	24299601	24303383	GSTT2	glutathione S-transferase theta 2	c(ENSG00000099984, ENSG00000133433)
cg22984282-8125447	-9.87588	2.85354e-15	4.7632e-10	cg22984282	HLA-DQB1	8125447	HLA-DQB1		cg22984282	6	32632568	HLA-DQB1	NM_002123	Body	chr6:32632158-32633027	Island		6	-	32546546	32634594	HLA-DQB1	major histocompatibility complex, class II, DQ beta 1	c(ENSG00000206237, ENSG00000179344, ENSG00000206302, ENSG00000231286, ENSG00000233209, ENSG00000231939, ENSG00000225824)
cg12867728-8125447	9.84912	3.20731e-15	5.21284e-10	cg12867728	HLA-DRB1	8125447	HLA-DQB1		cg12867728	6	32549283	HLA-DRB1	NM_002124	Body	chr6:32551851-32552331	N_Shelf		6	-	32546546	32634594	HLA-DQB1	major histocompatibility complex, class II, DQ beta 1	c(ENSG00000206237, ENSG00000179344, ENSG00000206302, ENSG00000231286, ENSG00000233209, ENSG00000231939, ENSG00000225824)
cg07404485-8141052	-9.83966	3.34266e-15	5.29352e-10	cg07404485	PON1	8141052	PON1		cg07404485	7	94953653	PON1	NM_000446	Body	chr7:94953769-94953971	N_Shore		7	-	94926988	94953846	PON1	paraoxonase 1	ENSG00000005421
cg02998129-8007607	9.82216	3.60837e-15	5.57144e-10	cg02998129	SLC4A1	8007607	RUNDC3A		cg02998129	17	42344234	SLC4A1	NM_000342	5'UTR				17	+	42385943	42396039	RUNDC3A	RUN domain containing 3A	ENSG00000108309
cg04461101-8125436	9.802	3.94082e-15	5.93635e-10	cg04461101		8125436	HLA-DRB5		cg04461101	6	32515251							6	-	32485114	32498093	HLA-DRB5	major histocompatibility complex, class II, DR beta 5	ENSG00000198502
cg10466124-8125447	9.7539	4.86352e-15	7.15184e-10	cg10466124	HLA-DRB5	8125447	HLA-DQB1		cg10466124	6	32498285	HLA-DRB5	NM_002125	TSS1500				6	-	32546546	32634594	HLA-DQB1	major histocompatibility complex, class II, DQ beta 1	c(ENSG00000206237, ENSG00000179344, ENSG00000206302, ENSG00000231286, ENSG00000233209, ENSG00000231939, ENSG00000225824)
cg11404906-8125447	-9.72819	5.4428e-15	7.81755e-10	cg11404906	HLA-DRB1	8125447	HLA-DQB1		cg11404906	6	32551749	HLA-DRB1	NM_002124	Body	chr6:32551851-32552331	N_Shore		6	-	32546546	32634594	HLA-DQB1	major histocompatibility complex, class II, DQ beta 1	c(ENSG00000206237, ENSG00000179344, ENSG00000206302, ENSG00000231286, ENSG00000233209, ENSG00000231939, ENSG00000225824)
cg17416722-8125447	9.7205	5.62902e-15	7.90125e-10	cg17416722	HLA-DRB1	8125447	HLA-DQB1		cg17416722	6	32554385	HLA-DRB1	NM_002124	Body	chr6:32551851-32552331	S_Shelf		6	-	32546546	32634594	HLA-DQB1	major histocompatibility complex, class II, DQ beta 1	c(ENSG00000206237, ENSG00000179344, ENSG00000206302, ENSG00000231286, ENSG00000233209, ENSG00000231939, ENSG00000225824)
cg27307240-7975932	9.70727	5.96474e-15	8.18645e-10	cg27307240		7975932	TMEM63C		cg27307240	14	77612082				chr14:77605885-77608304	S_Shelf		14	+	77648170	77725838	TMEM63C	transmembrane protein 63C	ENSG00000165548
cg01854776-8049435	-9.68327	6.62548e-15	8.89561e-10	cg01854776	SH3BP4	8049435	SH3BP4		cg01854776	2	235904366	SH3BP4	NM_014521	5'UTR				2	+	235860617	235964358	SH3BP4	SH3-domain binding protein 4	ENSG00000130147
cg16467015-8023497	-9.6566	7.44648e-15	9.78519e-10	cg16467015	NEDD4L;NEDD4L;NEDD4L;NEDD4L;NEDD4L;NEDD4L;NEDD4L;NEDD4L;NEDD4L;NEDD4L;NEDD4L	8023497	ATP8B1		cg16467015	18	55816677	NEDD4L;NEDD4L;NEDD4L;NEDD4L;NEDD4L;NEDD4L;NEDD4L;NEDD4L;NEDD4L;NEDD4L;NEDD4L	NM_001144964;NM_015277;NM_001144968;NM_001144971;NM_001144965;NM_001144969;NM_001144968;NM_001144971;NM_001144969;NM_001144965;NM_001144967	5'UTR;Body;1stExon;5'UTR;5'UTR;1stExon;5'UTR;1stExon;5'UTR;1stExon;Body				18	-	55313658	55399039	ATP8B1	ATPase, aminophospholipid transporter, class I, type 8B, member 1	ENSG00000081923
cg10182869-8138459	-9.64929	7.68869e-15	9.89299e-10	cg10182869	TMEM196	8138459	TMEM196		cg10182869	7	19813525	TMEM196	NM_152774	TSS1500	chr7:19812569-19813005	S_Shore		7	-	19758938	19813216	TMEM196	transmembrane protein 196	ENSG00000173452
cg23965689-8007607	9.56011	1.13667e-14	1.43269e-09	cg23965689	RUNDC3A;RUNDC3A;RUNDC3A	8007607	RUNDC3A		cg23965689	17	42394004	RUNDC3A;RUNDC3A;RUNDC3A	NM_001144826;NM_001144825;NM_006695	Body;Body;Body	chr17:42392323-42393079	S_Shore		17	+	42385943	42396039	RUNDC3A	RUN domain containing 3A	ENSG00000108309
cg03900028-8139840	9.52309	1.3371e-14	1.65161e-09	cg03900028	ZNF117	8139840	ERV3-1		cg03900028	7	64451426	ZNF117	NM_015852	TSS200				7	-	64451590	64453404	ERV3-1	endogenous retrovirus group 3, member 1	ENSG00000213462
cg25973445-8138459	-9.48131	1.60617e-14	1.94508e-09	cg25973445		8138459	TMEM196		cg25973445	7	20167745							7	-	19758938	19813216	TMEM196	transmembrane protein 196	ENSG00000173452
cg02919082-8125447	9.46319	1.73915e-14	2.03831e-09	cg02919082	HLA-DQA1	8125447	HLA-DQB1		cg02919082	6	32605694	HLA-DQA1	NM_002122	Body				6	-	32546546	32634594	HLA-DQB1	major histocompatibility complex, class II, DQ beta 1	c(ENSG00000206237, ENSG00000179344, ENSG00000206302, ENSG00000231286, ENSG00000233209, ENSG00000231939, ENSG00000225824)
cg01696784-8049435	-9.46188	1.74916e-14	2.03831e-09	cg01696784	SH3BP4	8049435	SH3BP4		cg01696784	2	235904501	SH3BP4	NM_014521	5'UTR				2	+	235860617	235964358	SH3BP4	SH3-domain binding protein 4	ENSG00000130147
cg17826956-7902441	-9.44201	1.90864e-14	2.18297e-09	cg17826956		7902441	ST6GALNAC5		cg17826956	1	77230619							1	+	77333126	77529743	ST6GALNAC5	ST6 (alpha-N-acetyl-neuraminyl-2,3-beta-galactosyl-1,3)-N-acetylgalactosaminide alpha-2,6-sialyltransferase 5	ENSG00000117069
cg17416722-8125436	9.41233	2.17441e-14	2.44172e-09	cg17416722	HLA-DRB1	8125436	HLA-DRB5		cg17416722	6	32554385	HLA-DRB1	NM_002124	Body	chr6:32551851-32552331	S_Shelf		6	-	32485114	32498093	HLA-DRB5	major histocompatibility complex, class II, DR beta 5	ENSG00000198502
cg18420599-8022856	9.40789	2.21723e-14	2.44533e-09	cg18420599	DTNA;DTNA;DTNA;DTNA	8022856	NOL4		cg18420599	18	32173206	DTNA;DTNA;DTNA;DTNA	NM_001128175;NM_001392;NM_032979;NM_032975	TSS200;5'UTR;5'UTR;5'UTR				18	-	31432389	31803521	NOL4	nucleolar protein 4	ENSG00000101746
cg02529035-8059186	9.39216	2.37589e-14	2.57435e-09	cg02529035	ACCN4;ACCN4	8059186	PTPRN		cg02529035	2	220377885	ACCN4;ACCN4	NM_182847;NM_018674	TSS1500;TSS1500	chr2:220377743-220377946	Island		2	-	220154345	220174143	PTPRN	protein tyrosine phosphatase, receptor type, N	ENSG00000054356
cg04461101-8125447	9.37257	2.58954e-14	2.75747e-09	cg04461101		8125447	HLA-DQB1		cg04461101	6	32515251							6	-	32546546	32634594	HLA-DQB1	major histocompatibility complex, class II, DQ beta 1	c(ENSG00000206237, ENSG00000179344, ENSG00000206302, ENSG00000231286, ENSG00000233209, ENSG00000231939, ENSG00000225824)
cg08498179-7991815	-9.35823	2.75791e-14	2.88698e-09	cg08498179	PDIA2	7991815	PDIA2		cg08498179	16	334749	PDIA2	NM_006849	Body	chr16:334444-334764	Island		16	+	333118	337209	PDIA2	protein disulfide isomerase family A, member 2	ENSG00000185615
cg00463859-7913593	-9.35375	2.81279e-14	2.89536e-09	cg00463859	TCEA3	7913593	TCEA3		cg00463859	1	23750101	TCEA3	NM_003196	Body	chr1:23750508-23751663	N_Shore		1	-	23707554	23751261	TCEA3	transcription elongation factor A (SII), 3	ENSG00000204219
cg09140851-8144880	-9.33185	3.09701e-14	3.13566e-09	cg09140851	SH2D4A	8144880	SH2D4A		cg09140851	8	19170432	SH2D4A	NM_022071	TSS1500	chr8:19170999-19172056	N_Shore		8	+	19171128	19253729	SH2D4A	SH2 domain containing 4A	ENSG00000104611
cg17445212-8044605	-9.31241	3.37341e-14	3.36042e-09	cg17445212	PAX8;PAX8;PAX8;PAX8;PAX8;LOC440839;LOC654433	8044605	LOC654433		cg17445212	2	113993313	PAX8;PAX8;PAX8;PAX8;PAX8;LOC440839;LOC654433	NM_003466;NM_013951;NM_013953;NM_013992;NM_013952;NR_029399;NR_015377	Body;Body;Body;Body;Body;Body;TSS1500	chr2:113993204-113994075	Island		2	+	113993113	114024579	LOC654433	hypothetical LOC654433	---
cg17369694-8125447	9.27318	4.00878e-14	3.92996e-09	cg17369694	HLA-DRB5	8125447	HLA-DQB1		cg17369694	6	32485396	HLA-DRB5	NM_002125	3'UTR				6	-	32546546	32634594	HLA-DQB1	major histocompatibility complex, class II, DQ beta 1	c(ENSG00000206237, ENSG00000179344, ENSG00000206302, ENSG00000231286, ENSG00000233209, ENSG00000231939, ENSG00000225824)
cg12867728-8125436	9.25236	4.39318e-14	4.23951e-09	cg12867728	HLA-DRB1	8125436	HLA-DRB5		cg12867728	6	32549283	HLA-DRB1	NM_002124	Body	chr6:32551851-32552331	N_Shelf		6	-	32485114	32498093	HLA-DRB5	major histocompatibility complex, class II, DR beta 5	ENSG00000198502
cg05155043-8059186	9.22485	4.95853e-14	4.69497e-09	cg05155043	RESP18	8059186	PTPRN		cg05155043	2	220196620	RESP18	NM_001007089	Body	chr2:220196431-220196768	Island		2	-	220154345	220174143	PTPRN	protein tyrosine phosphatase, receptor type, N	ENSG00000054356
cg14645244-8125436	-9.21969	5.07252e-14	4.69497e-09	cg14645244	HLA-DRB1	8125436	HLA-DRB5		cg14645244	6	32552205	HLA-DRB1	NM_002124	Body	chr6:32551851-32552331	Island		6	-	32485114	32498093	HLA-DRB5	major histocompatibility complex, class II, DR beta 5	ENSG00000198502
cg25140213-8125436	9.21876	5.09321e-14	4.69497e-09	cg25140213	HLA-DRB6	8125436	HLA-DRB5		cg25140213	6	32522683	HLA-DRB6	NR_001298	Body				6	-	32485114	32498093	HLA-DRB5	major histocompatibility complex, class II, DR beta 5	ENSG00000198502
cg24307499-8031398	9.20425	5.42909e-14	4.931e-09	cg24307499	NLRP2	8031398	NLRP2		cg24307499	19	55494075	NLRP2	NM_017852	Body	chr19:55493906-55494119	Island		19	+	55476653	55512510	NLRP2	NLR family, pyrin domain containing 2	ENSG00000022556
cg24526433-8006906	9.18247	5.9755e-14	5.34793e-09	cg24526433	STARD3;STARD3;STARD3	8006906	ERBB2		cg24526433	17	37794080	STARD3;STARD3;STARD3	NM_006804;NM_001165937;NM_001165938	5'UTR;5'UTR;5'UTR	chr17:37793265-37793722	S_Shore		17	+	37844393	37884915	ERBB2	v-erb-b2 erythroblastic leukemia viral oncogene homolog 2, neuro/glioblastoma derived oncogene homolog (avian)	ENSG00000141736
cg15940569-7986822	9.17923	6.06133e-14	5.34793e-09	cg15940569	GABRB3;GABRB3	7986822	GABRB3		cg15940569	15	27019356	GABRB3;GABRB3	NM_000814;NM_021912	TSS1500;TSS1500	chr15:27016892-27018943	S_Shore		15	-	26788693	27184686	GABRB3	gamma-aminobutyric acid (GABA) A receptor, beta 3	ENSG00000166206
cg07886195-8025877	9.13596	7.33348e-14	6.37923e-09	cg07886195	SPC24	8025877	LPPR2		cg07886195	19	11263615	SPC24	NM_182513	Body	chr19:11266230-11266726	N_Shelf		19	+	11466107	11476374	LPPR2	lipid phosphate phosphatase-related protein type 2	ENSG00000105520
cg02486855-7984364	-9.05527	1.04634e-13	8.97543e-09	cg02486855	SMAD3	7984364	SMAD3		cg02486855	15	67356942	SMAD3	NM_005902	TSS1500	chr15:67357339-67359061	N_Shore		15	+	67358195	67487533	SMAD3	SMAD family member 3	ENSG00000166949
cg10087556-8135587	-9.04469	1.09627e-13	9.15457e-09	cg10087556		8135587	CAV2		cg10087556	7	116232819							7	+	116139444	116148595	CAV2	caveolin 2	ENSG00000105971
cg07772999-8044605	-9.04457	1.09687e-13	9.15457e-09	cg07772999	PAX8;PAX8;PAX8;PAX8;PAX8;LOC440839;LOC654433	8044605	LOC654433		cg07772999	2	113993052	PAX8;PAX8;PAX8;PAX8;PAX8;LOC440839;LOC654433	NM_003466;NM_013951;NM_013953;NM_013992;NM_013952;NR_029399;NR_015377	Body;Body;Body;Body;Body;Body;TSS1500	chr2:113993204-113994075	N_Shore		2	+	113993113	114024579	LOC654433	hypothetical LOC654433	---
cg17235415-8081620	-9.01954	1.22477e-13	1.00858e-08	cg17235415	TMPRSS7;TMPRSS7	8081620	TAGLN3		cg17235415	3	111758050	TMPRSS7;TMPRSS7	NM_001042575;NR_026734	TSS1500;TSS1500				3	+	111717586	111732735	TAGLN3	transgelin 3	ENSG00000144834
cg00132509-8123598	-9.0125	1.26336e-13	1.02667e-08	cg00132509	SLC22A23;SLC22A23	8123598	SERPINB1		cg00132509	6	3329936	SLC22A23;SLC22A23	NM_021945;NM_015482	Body;Body				6	-	2832566	2842240	SERPINB1	serpin peptidase inhibitor, clade B (ovalbumin), member 1	ENSG00000021355
cg11680055-7903765	-8.97809	1.47028e-13	1.17931e-08	cg11680055	GSTM1;GSTM1	7903765	GSTM1		cg11680055	1	110230252	GSTM1;GSTM1	NM_146421;NM_000561	TSS200;TSS200	chr1:110230238-110230614	Island		1	+	110230442	110236367	GSTM1	glutathione S-transferase mu 1	ENSG00000134184
cg04595505-8052091	8.96257	1.57446e-13	1.22075e-08	cg04595505	NRXN1;NRXN1;NRXN1	8052091	NRXN1		cg04595505	2	50572944	NRXN1;NRXN1;NRXN1	NM_004801;NM_001135659;NM_138735	Body;Body;Body	chr2:50574045-50574817	N_Shore		2	-	50147488	51259255	NRXN1	neurexin 1	ENSG00000179915
cg02742133-7975932	8.96182	1.57963e-13	1.22075e-08	cg02742133	ZDHHC22	7975932	TMEM63C		cg02742133	14	77608987	ZDHHC22	NM_174976	TSS1500	chr14:77605885-77608304	S_Shore		14	+	77648170	77725838	TMEM63C	transmembrane protein 63C	ENSG00000165548
cg11273478-7986822	8.96159	1.58125e-13	1.22075e-08	cg11273478	GABRB3;GABRB3	7986822	GABRB3		cg11273478	15	27019265	GABRB3;GABRB3	NM_000814;NM_021912	TSS1500;TSS1500	chr15:27016892-27018943	S_Shore		15	-	26788693	27184686	GABRB3	gamma-aminobutyric acid (GABA) A receptor, beta 3	ENSG00000166206
cg11088422-8007607	8.91461	1.94521e-13	1.48319e-08	cg11088422	RUNDC3A;RUNDC3A;RUNDC3A	8007607	RUNDC3A		cg11088422	17	42392697	RUNDC3A;RUNDC3A;RUNDC3A	NM_001144826;NM_001144825;NM_006695	Body;Body;Body	chr17:42392323-42393079	Island		17	+	42385943	42396039	RUNDC3A	RUN domain containing 3A	ENSG00000108309
cg18412730-8071671	-8.90978	1.98712e-13	1.49667e-08	cg18412730	RTDR1;GNAZ	8071671	GNAZ		cg18412730	22	23435458	RTDR1;GNAZ	NM_014433;NM_002073	Body;5'UTR	chr22:23437921-23438431	N_Shelf		22	+	23412534	23467221	GNAZ	guanine nucleotide binding protein (G protein), alpha z polypeptide	ENSG00000128266
cg03061122-8007607	8.89233	2.1461e-13	1.59694e-08	cg03061122	RUNDC3A;RUNDC3A;RUNDC3A	8007607	RUNDC3A		cg03061122	17	42392559	RUNDC3A;RUNDC3A;RUNDC3A	NM_001144826;NM_001144825;NM_006695	Body;Body;Body	chr17:42392323-42393079	Island		17	+	42385943	42396039	RUNDC3A	RUN domain containing 3A	ENSG00000108309
cg12424504-8138459	-8.87566	2.30981e-13	1.6983e-08	cg12424504	MACC1	8138459	TMEM196		cg12424504	7	20179965	MACC1	NM_182762	3'UTR				7	-	19758938	19813216	TMEM196	transmembrane protein 196	ENSG00000173452
cg01596674-8158059	8.84079	2.69385e-13	1.95736e-08	cg01596674	FAM129B	8158059	STXBP1		cg01596674	9	130342290	FAM129B	NM_001035534	TSS1500				9	+	130374544	130454995	STXBP1	syntaxin binding protein 1	ENSG00000136854
cg08964730-8125447	8.83555	2.75689e-13	1.97987e-08	cg08964730	HLA-DQB1	8125447	HLA-DQB1		cg08964730	6	32634009	HLA-DQB1	NM_002123	Body	chr6:32632158-32633027	S_Shore		6	-	32546546	32634594	HLA-DQB1	major histocompatibility complex, class II, DQ beta 1	c(ENSG00000206237, ENSG00000179344, ENSG00000206302, ENSG00000231286, ENSG00000233209, ENSG00000231939, ENSG00000225824)
cg19824689-8081620	-8.83165	2.80476e-13	1.9911e-08	cg19824689	TAGLN3;TAGLN3	8081620	TAGLN3		cg19824689	3	111716367	TAGLN3;TAGLN3	NM_013259;NM_001008272	TSS1500;TSS1500				3	+	111717586	111732735	TAGLN3	transgelin 3	ENSG00000144834
cg20770435-8022952	8.82128	2.936e-13	2.06058e-08	cg20770435	BRUNOL4;BRUNOL4;BRUNOL4;BRUNOL4	8022952	CELF4		cg20770435	18	35105154	BRUNOL4;BRUNOL4;BRUNOL4;BRUNOL4	NM_001025088;NM_020180;NM_001025089;NM_001025087	Body;Body;Body;Body	chr18:35104533-35104942	S_Shore		18	-	34823830	35145943	CELF4	CUGBP, Elav-like family member 4	ENSG00000101489
cg24518017-7901342	-8.80722	3.12387e-13	2.1678e-08	cg24518017	ELAVL4;ELAVL4;ELAVL4;ELAVL4;ELAVL4	7901342	ELAVL4		cg24518017	1	50573970	ELAVL4;ELAVL4;ELAVL4;ELAVL4;ELAVL4	NM_001144777;NM_021952;NM_001144776;NM_001144775;NM_001144774	Body;TSS1500;Body;Body;TSS1500				1	+	50569582	50669458	ELAVL4	ELAV (embryonic lethal, abnormal vision, Drosophila)-like 4 (Hu antigen D)	ENSG00000162374
cg03138955-8144880	-8.78608	3.42926e-13	2.35328e-08	cg03138955	SH2D4A	8144880	SH2D4A		cg03138955	8	19170250	SH2D4A	NM_022071	TSS1500	chr8:19170999-19172056	N_Shore		8	+	19171128	19253729	SH2D4A	SH2 domain containing 4A	ENSG00000104611
cg03601836-8092726	-8.78156	3.49836e-13	2.37432e-08	cg03601836	CLDN1	8092726	CLDN1		cg03601836	3	190037695	CLDN1	NM_021101	Body	chr3:190039817-190040465	N_Shelf		3	-	190023493	190040222	CLDN1	claudin 1	ENSG00000163347
cg00744433-8067955	-8.77806	3.55294e-13	2.38495e-08	cg00744433	CXADR	8067955	CXADR		cg00744433	21	18884067	CXADR	NM_001338	TSS1500	chr21:18884806-18886111	N_Shore		21	+	18885330	18939294	CXADR	coxsackie virus and adenovirus receptor	ENSG00000154639
cg11752699-8125436	8.77515	3.59884e-13	2.38495e-08	cg11752699	HLA-DRB6	8125436	HLA-DRB5		cg11752699	6	32526669	HLA-DRB6	NR_001298	Body				6	-	32485114	32498093	HLA-DRB5	major histocompatibility complex, class II, DR beta 5	ENSG00000198502
cg19182537-7968872	-8.7732	3.62987e-13	2.38495e-08	cg19182537	DNAJC15	7968872	DNAJC15		cg19182537	13	43598038	DNAJC15	NM_013238	Body	chr13:43597504-43597856	S_Shore		13	+	43597339	43683306	DNAJC15	DnaJ (Hsp40) homolog, subfamily C, member 15	ENSG00000120675
cg22933800-8125447	8.76538	3.75736e-13	2.44273e-08	cg22933800	HLA-DQA1	8125447	HLA-DQB1		cg22933800	6	32605704	HLA-DQA1	NM_002122	Body				6	-	32546546	32634594	HLA-DQB1	major histocompatibility complex, class II, DQ beta 1	c(ENSG00000206237, ENSG00000179344, ENSG00000206302, ENSG00000231286, ENSG00000233209, ENSG00000231939, ENSG00000225824)
cg08327744-8150197	8.71907	4.60932e-13	2.96539e-08	cg08327744	RNF122	8150197	DUSP26		cg08327744	8	33423298	RNF122	NM_024787	Body	chr8:33423939-33424895	N_Shore		8	-	33448848	33457501	DUSP26	dual specificity phosphatase 26 (putative)	ENSG00000133878
cg24526433-8006940	8.71425	4.70845e-13	2.99794e-08	cg24526433	STARD3;STARD3;STARD3	8006940	GRB7		cg24526433	17	37794080	STARD3;STARD3;STARD3	NM_006804;NM_001165937;NM_001165938	5'UTR;5'UTR;5'UTR	chr17:37793265-37793722	S_Shore		17	+	37894187	37903538	GRB7	growth factor receptor-bound protein 7	ENSG00000141738
cg04114655-8059186	8.68477	5.36262e-13	3.37961e-08	cg04114655	ACCN4;ACCN4	8059186	PTPRN		cg04114655	2	220377593	ACCN4;ACCN4	NM_182847;NM_018674	TSS1500;TSS1500	chr2:220377743-220377946	N_Shore		2	-	220154345	220174143	PTPRN	protein tyrosine phosphatase, receptor type, N	ENSG00000054356
cg15077193-8024111	8.67474	5.60544e-13	3.49696e-08	cg15077193	PTBP1;PTBP1;PTBP1;PTBP1	8024111	CNN2		cg15077193	19	802989	PTBP1;PTBP1;PTBP1;PTBP1	NM_031990;NM_175847;NM_031991;NM_002819	Body;Body;Body;Body	chr19:804218-806663	N_Shore		19	+	1026298	1039064	CNN2	calponin 2	ENSG00000064666
cg10201616-8025877	8.64708	6.33332e-13	3.91154e-08	cg10201616	LDLR	8025877	LPPR2		cg10201616	19	11198556	LDLR	NM_000527	TSS1500	chr19:11200919-11201686	N_Shelf		19	+	11466107	11476374	LPPR2	lipid phosphate phosphatase-related protein type 2	ENSG00000105520
cg26581503-8073548	8.63796	6.59364e-13	4.032e-08	cg26581503		8073548	SEPT3		cg26581503	22	42304580				chr22:42305617-42307254	N_Shore		22	+	42372814	42394225	SEPT3	septin 3	ENSG00000100167
cg07579109-8071671	-8.63262	6.75074e-13	4.08759e-08	cg07579109	RTDR1;GNAZ	8071671	GNAZ		cg07579109	22	23437461	RTDR1;GNAZ	NM_014433;NM_002073	Body;5'UTR	chr22:23437921-23438431	N_Shore		22	+	23412534	23467221	GNAZ	guanine nucleotide binding protein (G protein), alpha z polypeptide	ENSG00000128266
cg13051700-8140504	-8.62323	7.03657e-13	4.2193e-08	cg13051700	MAGI2	8140504	MAGI2		cg13051700	7	79050007	MAGI2	NM_012301	Body				7	-	77646374	79082890	MAGI2	membrane associated guanylate kinase, WW and PDZ domain containing 2	ENSG00000187391
cg25330387-8092726	-8.6207	7.11572e-13	4.22573e-08	cg25330387	CLDN1	8092726	CLDN1		cg25330387	3	190039141	CLDN1	NM_021101	Body	chr3:190039817-190040465	N_Shore		3	-	190023493	190040222	CLDN1	claudin 1	ENSG00000163347
cg25593510-7903765	-8.61067	7.43785e-13	4.37496e-08	cg25593510	GSTM5	7903765	GSTM1		cg25593510	1	110254662	GSTM5	NM_000851	TSS1500				1	+	110230442	110236367	GSTM1	glutathione S-transferase mu 1	ENSG00000134184
cg24414325-7956242	-8.59812	7.86124e-13	4.58038e-08	cg24414325	IKZF4	7956242	COQ10A		cg24414325	12	56414442	IKZF4	NM_022465	TSS1500				12	+	56660649	56664750	COQ10A	coenzyme Q10 homolog A (S. cerevisiae)	ENSG00000135469
cg10516146-8006906	-8.58272	8.41448e-13	4.85691e-08	cg10516146	GRB7;GRB7	8006906	ERBB2		cg10516146	17	37897246	GRB7;GRB7	NM_005310;NM_001030002	5'UTR;5'UTR				17	+	37844393	37884915	ERBB2	v-erb-b2 erythroblastic leukemia viral oncogene homolog 2, neuro/glioblastoma derived oncogene homolog (avian)	ENSG00000141736
cg10362613-8144880	-8.57274	8.79348e-13	5.00912e-08	cg10362613	SH2D4A	8144880	SH2D4A		cg10362613	8	19177170	SH2D4A	NM_022071	Body				8	+	19171128	19253729	SH2D4A	SH2 domain containing 4A	ENSG00000104611
cg26034658-7941565	8.57153	8.84039e-13	5.00912e-08	cg26034658	PACS1	7941565	KLC2		cg26034658	11	65836743	PACS1	NM_018026	TSS1500	chr11:65837254-65838649	N_Shore		11	+	66025229	66035331	KLC2	kinesin light chain 2	ENSG00000174996
cg07984380-8125436	8.55681	9.43405e-13	5.2969e-08	cg07984380	HLA-DRB1	8125436	HLA-DRB5		cg07984380	6	32547019	HLA-DRB1	NM_002124	Body				6	-	32485114	32498093	HLA-DRB5	major histocompatibility complex, class II, DR beta 5	ENSG00000198502
cg18643093-8115210	8.55309	9.59024e-13	5.33609e-08	cg18643093	ANXA6;ANXA6	8115210	TNIP1		cg18643093	5	150521257	ANXA6;ANXA6	NM_001155;NM_004033	Body;Body				5	-	150409506	150466697	TNIP1	TNFAIP3 interacting protein 1	ENSG00000145901
cg12792931-7975932	8.55025	9.71121e-13	5.35515e-08	cg12792931		7975932	TMEM63C		cg12792931	14	77499162				chr14:77499154-77499502	Island		14	+	77648170	77725838	TMEM63C	transmembrane protein 63C	ENSG00000165548
cg00848945-7953040	8.54048	1.01392e-12	5.54167e-08	cg00848945	CACNA1C;CACNA1C;CACNA1C;CACNA1C;CACNA1C;CACNA1C;CACNA1C;CACNA1C;CACNA1C;CACNA1C;CACNA1C;CACNA1C;CACNA1C;CACNA1C;CACNA1C;CACNA1C;CACNA1C;CACNA1C;CACNA1C;CACNA1C;CACNA1C;CACNA1C;CACNA1C	7953040	CACNA1C		cg00848945	12	2800919	CACNA1C;CACNA1C;CACNA1C;CACNA1C;CACNA1C;CACNA1C;CACNA1C;CACNA1C;CACNA1C;CACNA1C;CACNA1C;CACNA1C;CACNA1C;CACNA1C;CACNA1C;CACNA1C;CACNA1C;CACNA1C;CACNA1C;CACNA1C;CACNA1C;CACNA1C;CACNA1C	NM_001129846;NM_001129843;NM_001129838;NM_001129837;NM_199460;NM_001167623;NM_001129833;NM_001129834;NM_001167625;NM_001129836;NM_001129831;NM_001129841;NM_001129835;NM_001129842;NM_001129840;NM_001167624;NM_001129844;NM_001129827;NM_001129839;NM_001129832;NM_001129830;NM_000719;NM_001129829	3'UTR;3'UTR;3'UTR;3'UTR;3'UTR;3'UTR;3'UTR;3'UTR;3'UTR;3'UTR;3'UTR;3'UTR;3'UTR;3'UTR;3'UTR;3'UTR;3'UTR;3'UTR;3'UTR;3'UTR;3'UTR;3'UTR;3'UTR	chr12:2800139-2801062	Island		12	+	2162464	2802108	CACNA1C	calcium channel, voltage-dependent, L type, alpha 1C subunit	ENSG00000151067
cg27392802-7991815	-8.5204	1.10792e-12	6.00234e-08	cg27392802	ARHGDIG;PDIA2	7991815	PDIA2		cg27392802	16	332705	ARHGDIG;PDIA2	NM_001176;NM_006849	Body;TSS1500	chr16:332514-332760	Island		16	+	333118	337209	PDIA2	protein disulfide isomerase family A, member 2	ENSG00000185615
cg11361344-8059186	8.518	1.11971e-12	6.01346e-08	cg11361344		8059186	PTPRN		cg11361344	2	220361467				chr2:220361462-220363254	Island		2	-	220154345	220174143	PTPRN	protein tyrosine phosphatase, receptor type, N	ENSG00000054356
cg19709585-7924029	-8.51267	1.14636e-12	6.10353e-08	cg19709585	LAMB3;LAMB3;LAMB3	7924029	LAMB3		cg19709585	1	209825849	LAMB3;LAMB3;LAMB3	NM_000228;NM_001017402;NM_001127641	TSS200;TSS1500;TSS200				1	-	209788215	209825820	LAMB3	laminin, beta 3	ENSG00000196878
cg13321077-8059186	8.47125	1.37641e-12	7.20944e-08	cg13321077	RESP18	8059186	PTPRN		cg13321077	2	220196755	RESP18	NM_001007089	Body	chr2:220196431-220196768	Island		2	-	220154345	220174143	PTPRN	protein tyrosine phosphatase, receptor type, N	ENSG00000054356
cg06974930-7915787	8.47108	1.37742e-12	7.20944e-08	cg06974930		7915787	PIK3R3		cg06974930	1	46633153				chr1:46632689-46632932	S_Shore		1	-	46505812	46598467	PIK3R3	phosphoinositide-3-kinase, regulatory subunit 3 (gamma)	ENSG00000117461
cg01747796-7916584	-8.43962	1.58269e-12	8.21417e-08	cg01747796		7916584	TACSTD2		cg01747796	1	59040648				chr1:59042013-59043295	N_Shore		1	-	59040643	59043445	TACSTD2	tumor-associated calcium signal transducer 2	ENSG00000184292
cg06828335-7934570	-8.4356	1.61101e-12	8.29153e-08	cg06828335	KCNMA1;KCNMA1;KCNMA1;KCNMA1	7934570	KCNMA1		cg06828335	10	79238225	KCNMA1;KCNMA1;KCNMA1;KCNMA1	NM_001161353;NM_001161352;NM_002247;NM_001014797	Body;Body;Body;Body				10	-	78629360	79398353	KCNMA1	potassium large conductance calcium-activated channel, subfamily M, alpha member 1	ENSG00000156113
cg16097772-7964834	-8.41947	1.72993e-12	8.80258e-08	cg16097772	LYZ	7964834	CPM		cg16097772	12	69742232	LYZ	NM_000239	1stExon				12	-	69244955	69357020	CPM	carboxypeptidase M	ENSG00000135678
cg01172626-7947590	-8.41716	1.74768e-12	8.80258e-08	cg01172626	SYT13	7947590	SYT13		cg01172626	11	45264610	SYT13	NM_020826	3'UTR				11	-	45261852	45307870	SYT13	synaptotagmin XIII	ENSG00000019505
cg05919105-7902441	-8.41646	1.75307e-12	8.80258e-08	cg05919105		7902441	ST6GALNAC5		cg05919105	1	77533592							1	+	77333126	77529743	ST6GALNAC5	ST6 (alpha-N-acetyl-neuraminyl-2,3-beta-galactosyl-1,3)-N-acetylgalactosaminide alpha-2,6-sialyltransferase 5	ENSG00000117069
cg10466124-8125436	8.40991	1.80452e-12	8.98786e-08	cg10466124	HLA-DRB5	8125436	HLA-DRB5		cg10466124	6	32498285	HLA-DRB5	NM_002125	TSS1500				6	-	32485114	32498093	HLA-DRB5	major histocompatibility complex, class II, DR beta 5	ENSG00000198502
cg03504042-7977933	-8.37925	2.06606e-12	1.01838e-07	cg03504042	DHRS2;DHRS2	7977933	SLC7A8		cg03504042	14	24108151	DHRS2;DHRS2	NM_182908;NM_005794	Body;Body				14	-	23594504	23652849	SLC7A8	solute carrier family 7 (amino acid transporter light chain, L system), member 8	ENSG00000092068
cg07965110-7898957	-8.37798	2.07761e-12	1.01838e-07	cg07965110		7898957	RCAN3		cg07965110	1	24863166				chr1:24861702-24861920	S_Shore		1	+	24829380	24863506	RCAN3	RCAN family member 3	ENSG00000117602
cg18544809-8099172	8.3653	2.19728e-12	1.06856e-07	cg18544809	PPP2R2C;PPP2R2C	8099172	CRMP1		cg18544809	4	6380812	PPP2R2C;PPP2R2C	NM_181876;NM_020416	Body;Body	chr4:6380233-6380545	S_Shore		4	-	5822491	5894785	CRMP1	collapsin response mediator protein 1	ENSG00000072832
cg13054321-8099172	8.34379	2.41606e-12	1.16577e-07	cg13054321	JAKMIP1;JAKMIP1	8099172	CRMP1		cg13054321	4	6123352	JAKMIP1;JAKMIP1	NM_001099433;NM_144720	5'UTR;5'UTR				4	-	5822491	5894785	CRMP1	collapsin response mediator protein 1	ENSG00000072832
cg14659008-8147697	-8.34107	2.44528e-12	1.17073e-07	cg14659008		8147697	GRHL2		cg14659008	8	102090315				chr8:102092794-102093240	N_Shelf		8	+	102504986	102681819	GRHL2	grainyhead-like 2 (Drosophila)	ENSG00000083307
cg20995778-8031398	-8.33673	2.49259e-12	1.1842e-07	cg20995778	NLRP2	8031398	NLRP2		cg20995778	19	55478262	NLRP2	NM_017852	5'UTR				19	+	55476653	55512510	NLRP2	NLR family, pyrin domain containing 2	ENSG00000022556
cg10271880-7975932	8.33312	2.53258e-12	1.19401e-07	cg10271880	ZDHHC22	7975932	TMEM63C		cg10271880	14	77608587	ZDHHC22	NM_174976	TSS1500	chr14:77605885-77608304	S_Shore		14	+	77648170	77725838	TMEM63C	transmembrane protein 63C	ENSG00000165548
cg14697880-8073548	8.32536	2.62085e-12	1.22309e-07	cg14697880		8073548	SEPT3		cg14697880	22	42356813				chr22:42353659-42353900	S_Shelf		22	+	42372814	42394225	SEPT3	septin 3	ENSG00000100167
cg00026033-7956242	-8.32309	2.64728e-12	1.22309e-07	cg00026033	IKZF4	7956242	COQ10A		cg00026033	12	56414490	IKZF4	NM_022465	TSS200				12	+	56660649	56664750	COQ10A	coenzyme Q10 homolog A (S. cerevisiae)	ENSG00000135469
cg01565774-7956242	-8.32225	2.65707e-12	1.22309e-07	cg01565774	IKZF4	7956242	COQ10A		cg01565774	12	56414533	IKZF4	NM_022465	TSS200				12	+	56660649	56664750	COQ10A	coenzyme Q10 homolog A (S. cerevisiae)	ENSG00000135469
cg04576568-8059186	8.32086	2.67347e-12	1.22309e-07	cg04576568	ACCN4;ACCN4	8059186	PTPRN		cg04576568	2	220377822	ACCN4;ACCN4	NM_182847;NM_018674	TSS1500;TSS1500	chr2:220377743-220377946	Island		2	-	220154345	220174143	PTPRN	protein tyrosine phosphatase, receptor type, N	ENSG00000054356
cg24633771-8147796	8.31708	2.7184e-12	1.2345e-07	cg24633771	C8orf56	8147796	RIMS2		cg24633771	8	104149619	C8orf56	NR_027071	Body	chr8:104152726-104153390	N_Shelf		8	+	104513115	105264771	RIMS2	regulating synaptic membrane exocytosis 2	ENSG00000176406
cg03044684-8069880	8.3122	2.77762e-12	1.25219e-07	cg03044684	HUNK	8069880	TIAM1		cg03044684	21	33248032	HUNK	NM_014586	Body	chr21:33244910-33246609	S_Shore		21	-	32490736	32931290	TIAM1	T-cell lymphoma invasion and metastasis 1	ENSG00000156299
cg17330251-8141052	-8.30808	2.82854e-12	1.2659e-07	cg17330251	PON1	8141052	PON1		cg17330251	7	94953956	PON1	NM_000446	TSS200	chr7:94953769-94953971	Island		7	-	94926988	94953846	PON1	paraoxonase 1	ENSG00000005421
cg14987769-8059186	8.29749	2.96393e-12	1.31695e-07	cg14987769	RESP18	8059186	PTPRN		cg14987769	2	220197576	RESP18	NM_001007089	Body	chr2:220196431-220196768	S_Shore		2	-	220154345	220174143	PTPRN	protein tyrosine phosphatase, receptor type, N	ENSG00000054356
cg18519072-8052355	-8.28896	3.07759e-12	1.35165e-07	cg18519072		8052355	---		cg18519072	2	56185789							2	-	56093097	56150939	---	---	---
cg19674091-7991374	-8.28836	3.0858e-12	1.35165e-07	cg19674091	IDH2	7991374	IDH2		cg19674091	15	90643766	IDH2	NM_002168	Body	chr15:90644998-90646164	N_Shore		15	-	90627210	90645708	IDH2	isocitrate dehydrogenase 2 (NADP+), mitochondrial	ENSG00000182054
cg20054248-7956242	-8.28626	3.11453e-12	1.35463e-07	cg20054248	IKZF4	7956242	COQ10A		cg20054248	12	56414508	IKZF4	NM_022465	TSS200				12	+	56660649	56664750	COQ10A	coenzyme Q10 homolog A (S. cerevisiae)	ENSG00000135469
cg06638913-8049435	-8.28279	3.1626e-12	1.36592e-07	cg06638913	SH3BP4	8049435	SH3BP4		cg06638913	2	235883680	SH3BP4	NM_014521	5'UTR				2	+	235860617	235964358	SH3BP4	SH3-domain binding protein 4	ENSG00000130147
cg06161600-7992219	8.27761	3.2357e-12	1.38778e-07	cg06161600	BAIAP3	7992219	BAIAP3		cg06161600	16	1393797	BAIAP3	NM_003933	Body	chr16:1393573-1393878	Island		16	+	1384642	1399442	BAIAP3	BAI1-associated protein 3	ENSG00000007516
cg01577475-8054740	8.27466	3.27821e-12	1.39632e-07	cg01577475	PAX8;PAX8;PAX8;PAX8;PAX8;LOC440839	8054740	PAX8		cg01577475	2	114033581	PAX8;PAX8;PAX8;PAX8;PAX8;LOC440839	NM_003466;NM_013951;NM_013953;NM_013992;NM_013952;NR_029399	Body;Body;Body;Body;Body;Body	chr2:114033359-114033617	Island		2	-	113973574	114036498	PAX8	paired box 8	ENSG00000125618
cg00440797-8125436	8.26965	3.35144e-12	1.41773e-07	cg00440797	HLA-DRB5	8125436	HLA-DRB5		cg00440797	6	32493873	HLA-DRB5	NM_002125	Body	chr6:32489742-32490128	S_Shelf		6	-	32485114	32498093	HLA-DRB5	major histocompatibility complex, class II, DR beta 5	ENSG00000198502
cg17331199-7956242	-8.26321	3.44808e-12	1.44869e-07	cg17331199	IKZF4;IKZF4	7956242	COQ10A		cg17331199	12	56414882	IKZF4;IKZF4	NM_022465;NM_022465	1stExon;5'UTR				12	+	56660649	56664750	COQ10A	coenzyme Q10 homolog A (S. cerevisiae)	ENSG00000135469
cg01921323-8137485	8.2519	3.62452e-12	1.51254e-07	cg01921323	DPP6;DPP6	8137485	DPP6		cg01921323	7	153881192	DPP6;DPP6	NM_130797;NM_001039350	Body;Body				7	+	153584419	154685995	DPP6	dipeptidyl-peptidase 6	ENSG00000130226
cg20900312-7975932	-8.23877	3.84072e-12	1.592e-07	cg20900312	TMEM63C	7975932	TMEM63C		cg20900312	14	77670584	TMEM63C	NM_020431	5'UTR				14	+	77648170	77725838	TMEM63C	transmembrane protein 63C	ENSG00000165548
cg04746199-8044605	8.22429	4.09408e-12	1.6857e-07	cg04746199	PAX8;PAX8;PAX8;PAX8;PAX8;LOC440839	8044605	LOC654433		cg04746199	2	114034534	PAX8;PAX8;PAX8;PAX8;PAX8;LOC440839	NM_003466;NM_013951;NM_013953;NM_013992;NM_013952;NR_029399	Body;Body;Body;Body;Body;Body	chr2:114034594-114036041	N_Shore		2	+	113993113	114024579	LOC654433	hypothetical LOC654433	---
cg22048405-7899821	-8.21773	4.21436e-12	1.72374e-07	cg22048405	KIAA1522	7899821	KIAA1522		cg22048405	1	33226596	KIAA1522	NM_020888	Body				1	+	33207512	33240571	KIAA1522	KIAA1522	ENSG00000162522
cg18524262-8023497	-8.21504	4.26471e-12	1.73285e-07	cg18524262	NEDD4L;NEDD4L;NEDD4L;NEDD4L;NEDD4L;NEDD4L;NEDD4L;NEDD4L	8023497	ATP8B1		cg18524262	18	55862111	NEDD4L;NEDD4L;NEDD4L;NEDD4L;NEDD4L;NEDD4L;NEDD4L;NEDD4L	NM_001144964;NM_015277;NM_001144968;NM_001144967;NM_001144970;NM_001144971;NM_001144965;NM_001144969	5'UTR;Body;Body;Body;TSS1500;5'UTR;5'UTR;Body	chr18:55862653-55862873	N_Shore		18	-	55313658	55399039	ATP8B1	ATPase, aminophospholipid transporter, class I, type 8B, member 1	ENSG00000081923
cg17235415-8081657	-8.21172	4.3276e-12	1.73905e-07	cg17235415	TMPRSS7;TMPRSS7	8081657	CD200		cg17235415	3	111758050	TMPRSS7;TMPRSS7	NM_001042575;NR_026734	TSS1500;TSS1500				3	+	112040253	112082059	CD200	CD200 molecule	ENSG00000091972
cg23363971-7956120	8.21123	4.33707e-12	1.73905e-07	cg23363971	IKZF4;IKZF4	7956120	ERBB3		cg23363971	12	56415271	IKZF4;IKZF4	NM_022465;NM_022465	1stExon;5'UTR				12	+	56473887	56497128	ERBB3	v-erb-b2 erythroblastic leukemia viral oncogene homolog 3 (avian)	ENSG00000065361
cg02896073-8022856	-8.2098	4.36442e-12	1.73905e-07	cg02896073	NOL4	8022856	NOL4		cg02896073	18	31799784	NOL4	NM_003787	Body	chr18:31802358-31803792	N_Shelf		18	-	31432389	31803521	NOL4	nucleolar protein 4	ENSG00000101746
cg03967293-7909494	8.20626	4.43318e-12	1.75512e-07	cg03967293	LAMB3;LAMB3	7909494	SYT14		cg03967293	1	209826863	LAMB3;LAMB3	NM_001127641;NM_000228	TSS1500;TSS1500				1	+	210111576	210337636	SYT14	synaptotagmin XIV	ENSG00000143469
cg08063317-7986822	8.20157	4.52582e-12	1.7656e-07	cg08063317	GABRB3;GABRB3	7986822	GABRB3		cg08063317	15	27019248	GABRB3;GABRB3	NM_000814;NM_021912	TSS1500;TSS1500	chr15:27016892-27018943	S_Shore		15	-	26788693	27184686	GABRB3	gamma-aminobutyric acid (GABA) A receptor, beta 3	ENSG00000166206
cg10037913-7994280	8.20054	4.54657e-12	1.7656e-07	cg10037913	NSMCE1	7994280	IL4R		cg10037913	16	27246970	NSMCE1	NM_145080	Body				16	+	27325251	27376099	IL4R	interleukin 4 receptor	ENSG00000077238
cg04881457-8081620	-8.19856	4.58631e-12	1.7656e-07	cg04881457	CD96;CD96	8081620	TAGLN3		cg04881457	3	111260202	CD96;CD96	NM_198196;NM_005816	TSS1500;TSS1500				3	+	111717586	111732735	TAGLN3	transgelin 3	ENSG00000144834
cg13226308-7939341	-8.19789	4.59994e-12	1.7656e-07	cg13226308		7939341	CD44		cg13226308	11	35019673							11	+	35160417	35253949	CD44	CD44 molecule (Indian blood group)	ENSG00000026508
cg05728019-8123637	-8.19776	4.60259e-12	1.7656e-07	cg05728019		8123637	NQO2		cg05728019	6	3024023							6	-	3019215	3024130	NQO2	NAD(P)H dehydrogenase, quinone 2	ENSG00000124588
cg18407095-8040742	-8.1873	4.82002e-12	1.8376e-07	cg18407095	CIB4	8040742	MAPRE3		cg18407095	2	26846581	CIB4	NM_001029881	Body				2	+	27193480	27250097	MAPRE3	microtubule-associated protein, RP/EB family, member 3	ENSG00000084764
cg15610027-8022856	8.15468	5.56587e-12	2.10507e-07	cg15610027	DTNA;DTNA;DTNA;DTNA	8022856	NOL4		cg15610027	18	32173227	DTNA;DTNA;DTNA;DTNA	NM_001128175;NM_001392;NM_032979;NM_032975	TSS200;5'UTR;5'UTR;5'UTR				18	-	31432389	31803521	NOL4	nucleolar protein 4	ENSG00000101746
cg09890339-7953040	8.15273	5.61406e-12	2.10507e-07	cg09890339	CACNA1C;CACNA1C;CACNA1C;CACNA1C;CACNA1C;CACNA1C;CACNA1C;CACNA1C;CACNA1C;CACNA1C;CACNA1C;CACNA1C;CACNA1C;CACNA1C;CACNA1C;CACNA1C;CACNA1C;CACNA1C;CACNA1C;CACNA1C;CACNA1C;CACNA1C;CACNA1C	7953040	CACNA1C		cg09890339	12	2734150	CACNA1C;CACNA1C;CACNA1C;CACNA1C;CACNA1C;CACNA1C;CACNA1C;CACNA1C;CACNA1C;CACNA1C;CACNA1C;CACNA1C;CACNA1C;CACNA1C;CACNA1C;CACNA1C;CACNA1C;CACNA1C;CACNA1C;CACNA1C;CACNA1C;CACNA1C;CACNA1C	NM_001129844;NM_001129827;NM_001129839;NM_001129834;NM_001129841;NM_000719;NM_001129830;NM_001167625;NM_001129843;NM_001167624;NM_001129835;NM_001129837;NM_001167623;NM_001129840;NM_199460;NM_001129833;NM_001129832;NM_001129829;NM_001129846;NM_001129836;NM_001129838;NM_001129831;NM_001129842	Body;Body;Body;Body;Body;Body;Body;Body;Body;Body;Body;Body;Body;Body;Body;Body;Body;Body;Body;Body;Body;Body;Body				12	+	2162464	2802108	CACNA1C	calcium channel, voltage-dependent, L type, alpha 1C subunit	ENSG00000151067
cg07986199-7953040	8.15234	5.62385e-12	2.10507e-07	cg07986199	CACNA1C;CACNA1C;CACNA1C;CACNA1C;CACNA1C;CACNA1C;CACNA1C;CACNA1C;CACNA1C;CACNA1C;CACNA1C;CACNA1C;CACNA1C;CACNA1C;CACNA1C;CACNA1C;CACNA1C;CACNA1C;CACNA1C;CACNA1C;CACNA1C;CACNA1C;CACNA1C	7953040	CACNA1C		cg07986199	12	2743038	CACNA1C;CACNA1C;CACNA1C;CACNA1C;CACNA1C;CACNA1C;CACNA1C;CACNA1C;CACNA1C;CACNA1C;CACNA1C;CACNA1C;CACNA1C;CACNA1C;CACNA1C;CACNA1C;CACNA1C;CACNA1C;CACNA1C;CACNA1C;CACNA1C;CACNA1C;CACNA1C	NM_001129844;NM_001129827;NM_001129839;NM_001129834;NM_001129841;NM_000719;NM_001129830;NM_001167625;NM_001129843;NM_001167624;NM_001129835;NM_001129837;NM_001167623;NM_001129840;NM_199460;NM_001129833;NM_001129832;NM_001129829;NM_001129846;NM_001129836;NM_001129838;NM_001129831;NM_001129842	Body;Body;Body;Body;Body;Body;Body;Body;Body;Body;Body;Body;Body;Body;Body;Body;Body;Body;Body;Body;Body;Body;Body				12	+	2162464	2802108	CACNA1C	calcium channel, voltage-dependent, L type, alpha 1C subunit	ENSG00000151067
cg01522592-7950524	8.14357	5.84544e-12	2.17483e-07	cg01522592	GDPD5	7950524	MAP6		cg01522592	11	75235311	GDPD5	NM_030792	5'UTR	chr11:75236189-75237781	N_Shore		11	-	75297963	75379479	MAP6	microtubule-associated protein 6	ENSG00000171533
cg16236779-7930208	8.1402	5.93309e-12	2.18235e-07	cg16236779	NT5C2;NT5C2	7930208	INA		cg16236779	10	104905387	NT5C2;NT5C2	NM_001134373;NM_012229	Body;Body				10	+	105036920	105050108	INA	internexin neuronal intermediate filament protein, alpha	ENSG00000148798
cg22350070-8042993	8.13925	5.95814e-12	2.18235e-07	cg22350070	CTNNA2;CTNNA2	8042993	CTNNA2		cg22350070	2	79738639	CTNNA2;CTNNA2	NM_004389;NM_001164883	TSS1500;TSS1500	chr2:79739696-79740243	N_Shore		2	+	79740126	80875905	CTNNA2	catenin (cadherin-associated protein), alpha 2	ENSG00000066032
cg18575532-8006940	-8.13873	5.97166e-12	2.18235e-07	cg18575532	PPP1R1B;PPP1R1B	8006940	GRB7		cg18575532	17	37785426	PPP1R1B;PPP1R1B	NM_181505;NM_032192	5'UTR;Body	chr17:37783314-37783919	S_Shore		17	+	37894187	37903538	GRB7	growth factor receptor-bound protein 7	ENSG00000141738
cg11747499-7966172	8.13405	6.09629e-12	2.21479e-07	cg11747499	SSH1;SSH1	7966172	SVOP		cg11747499	12	109252653	SSH1;SSH1	NM_018984;NM_001161330	TSS1500;TSS1500	chr12:109251205-109251586	S_Shore		12	-	109304658	109332731	SVOP	SV2 related protein homolog (rat)	ENSG00000166111
cg18952026-7953040	8.1192	6.50878e-12	2.3413e-07	cg18952026	LRTM2;LRTM2;CACNA2D4;LRTM2	7953040	CACNA1C		cg18952026	12	1940380	LRTM2;LRTM2;CACNA2D4;LRTM2	NM_001163925;NM_001039029;NM_172364;NM_001163926	Body;Body;Body;Body				12	+	2162464	2802108	CACNA1C	calcium channel, voltage-dependent, L type, alpha 1C subunit	ENSG00000151067
cg04937416-8144121	8.1188	6.52034e-12	2.3413e-07	cg04937416	PTPRN2;PTPRN2;PTPRN2	8144121	PTPRN2		cg04937416	7	157479272	PTPRN2;PTPRN2;PTPRN2	NM_002847;NM_130842;NM_130843	Body;Body;Body	chr7:157476886-157486719	Island		7	-	157331750	158380793	PTPRN2	protein tyrosine phosphatase, receptor type, N polypeptide 2	ENSG00000155093
cg26895569-7909027	-8.11445	6.64667e-12	2.37287e-07	cg26895569	PLEKHA6	7909027	NFASC		cg26895569	1	204329222	PLEKHA6	NM_014935	TSS200				1	+	204797779	204991964	NFASC	neurofascin	ENSG00000163531
cg23998119-7975932	8.10399	6.96056e-12	2.46525e-07	cg23998119	ZDHHC22	7975932	TMEM63C		cg23998119	14	77600217	ZDHHC22	NM_174976	Body				14	+	77648170	77725838	TMEM63C	transmembrane protein 63C	ENSG00000165548
cg26932432-7947338	-8.10292	6.99334e-12	2.46525e-07	cg26932432	PAX6;PAX6;PAX6	7947338	PAX6		cg26932432	11	31830524	PAX6;PAX6;PAX6	NM_001127612;NM_000280;NM_001604	5'UTR;5'UTR;5'UTR	chr11:31831620-31839038	N_Shore		11	-	31810458	31839509	PAX6	paired box 6	ENSG00000007372
cg03673684-8099172	8.10189	7.02516e-12	2.46525e-07	cg03673684	PPP2R2C;PPP2R2C	8099172	CRMP1		cg03673684	4	6380983	PPP2R2C;PPP2R2C	NM_181876;NM_020416	Body;Body	chr4:6380233-6380545	S_Shore		4	-	5822491	5894785	CRMP1	collapsin response mediator protein 1	ENSG00000072832
cg09041678-7947338	-8.09886	7.11965e-12	2.47762e-07	cg09041678	PAX6	7947338	PAX6		cg09041678	11	31839947	PAX6	NM_001127612	TSS1500	chr11:31841315-31842003	N_Shore		11	-	31810458	31839509	PAX6	paired box 6	ENSG00000007372
cg24247132-8139840	-8.09769	7.15673e-12	2.47762e-07	cg24247132		8139840	ERV3-1		cg24247132	7	64458642							7	-	64451590	64453404	ERV3-1	endogenous retrovirus group 3, member 1	ENSG00000213462
cg24242384-8125436	-8.09693	7.18077e-12	2.47762e-07	cg24242384	HLA-DRB1	8125436	HLA-DRB5		cg24242384	6	32551954	HLA-DRB1	NM_002124	Body	chr6:32551851-32552331	Island		6	-	32485114	32498093	HLA-DRB5	major histocompatibility complex, class II, DR beta 5	ENSG00000198502
cg14483244-8007607	-8.092	7.33833e-12	2.51792e-07	cg14483244	HDAC5;HDAC5	8007607	RUNDC3A		cg14483244	17	42173343	HDAC5;HDAC5	NM_001015053;NM_005474	Body;Body				17	+	42385943	42396039	RUNDC3A	RUN domain containing 3A	ENSG00000108309
cg07855639-8072817	-8.08853	7.45165e-12	2.54267e-07	cg07855639	CDC42EP1	8072817	CDC42EP1		cg07855639	22	37959465	CDC42EP1	NM_152243	5'UTR	chr22:37956102-37957926	S_Shore		22	+	37956496	37965412	CDC42EP1	CDC42 effector protein (Rho GTPase binding) 1	ENSG00000128283
cg19689876-8031398	-8.08713	7.49765e-12	2.54431e-07	cg19689876	NLRP2	8031398	NLRP2		cg19689876	19	55477759	NLRP2	NM_017852	TSS200				19	+	55476653	55512510	NLRP2	NLR family, pyrin domain containing 2	ENSG00000022556
cg01637125-7975932	-8.07939	7.7579e-12	2.60657e-07	cg01637125		7975932	TMEM63C		cg01637125	14	77587383				chr14:77591159-77591847	N_Shelf		14	+	77648170	77725838	TMEM63C	transmembrane protein 63C	ENSG00000165548
cg00409844-8105908	-8.07917	7.76554e-12	2.60657e-07	cg00409844	OCLN	8105908	OCLN		cg00409844	5	68798649	OCLN	NM_002538	5'UTR				5	+	68788119	68850133	OCLN	occludin	c(ENSG00000256194, ENSG00000256057, ENSG00000197822)
cg17038626-7953040	8.07517	7.90371e-12	2.63762e-07	cg17038626	CACNA1C;CACNA1C;CACNA1C;CACNA1C;CACNA1C;CACNA1C;CACNA1C;CACNA1C;CACNA1C;CACNA1C;CACNA1C;CACNA1C;CACNA1C;CACNA1C;CACNA1C;CACNA1C;CACNA1C;CACNA1C;CACNA1C;CACNA1C;CACNA1C;CACNA1C;CACNA1C	7953040	CACNA1C		cg17038626	12	2435931	CACNA1C;CACNA1C;CACNA1C;CACNA1C;CACNA1C;CACNA1C;CACNA1C;CACNA1C;CACNA1C;CACNA1C;CACNA1C;CACNA1C;CACNA1C;CACNA1C;CACNA1C;CACNA1C;CACNA1C;CACNA1C;CACNA1C;CACNA1C;CACNA1C;CACNA1C;CACNA1C	NM_001129844;NM_001129827;NM_001129839;NM_001129834;NM_001129841;NM_000719;NM_001129830;NM_001167625;NM_001129843;NM_001167624;NM_001129835;NM_001129837;NM_001167623;NM_001129840;NM_199460;NM_001129833;NM_001129832;NM_001129829;NM_001129846;NM_001129836;NM_001129838;NM_001129831;NM_001129842	Body;Body;Body;Body;Body;Body;Body;Body;Body;Body;Body;Body;Body;Body;Body;Body;Body;Body;Body;Body;Body;Body;Body				12	+	2162464	2802108	CACNA1C	calcium channel, voltage-dependent, L type, alpha 1C subunit	ENSG00000151067
cg11253737-7909027	8.07403	7.94346e-12	2.63762e-07	cg11253737	NFASC;NFASC;NFASC;NFASC;NFASC	7909027	NFASC		cg11253737	1	204796491	NFASC;NFASC;NFASC;NFASC;NFASC	NM_001005389;NM_001005388;NM_015090;NM_001160333;NM_001160332	TSS1500;TSS1500;TSS1500;TSS1500;TSS1500	chr1:204797610-204797930	N_Shore		1	+	204797779	204991964	NFASC	neurofascin	ENSG00000163531
cg20359445-7956242	-8.07054	8.06684e-12	2.66427e-07	cg20359445	IKZF4	7956242	COQ10A		cg20359445	12	56415591	IKZF4	NM_022465	Body				12	+	56660649	56664750	COQ10A	coenzyme Q10 homolog A (S. cerevisiae)	ENSG00000135469
cg15427793-8139840	8.06742	8.17854e-12	2.68679e-07	cg15427793	ZNF117;ZNF117	8139840	ERV3-1		cg15427793	7	64450926	ZNF117;ZNF117	NM_015852;NM_015852	1stExon;5'UTR				7	-	64451590	64453404	ERV3-1	endogenous retrovirus group 3, member 1	ENSG00000213462
cg24586121-8059186	8.06599	8.23036e-12	2.68951e-07	cg24586121	ACCN4;ACCN4	8059186	PTPRN		cg24586121	2	220377759	ACCN4;ACCN4	NM_182847;NM_018674	TSS1500;TSS1500	chr2:220377743-220377946	Island		2	-	220154345	220174143	PTPRN	protein tyrosine phosphatase, receptor type, N	ENSG00000054356
cg02794451-7953040	8.0594	8.47273e-12	2.75414e-07	cg02794451	CACNA1C;CACNA1C;CACNA1C;CACNA1C;CACNA1C;CACNA1C;CACNA1C;CACNA1C;CACNA1C;CACNA1C;CACNA1C;CACNA1C;CACNA1C;CACNA1C;CACNA1C;CACNA1C;CACNA1C;CACNA1C;CACNA1C;CACNA1C;CACNA1C;CACNA1C;CACNA1C	7953040	CACNA1C		cg02794451	12	2800446	CACNA1C;CACNA1C;CACNA1C;CACNA1C;CACNA1C;CACNA1C;CACNA1C;CACNA1C;CACNA1C;CACNA1C;CACNA1C;CACNA1C;CACNA1C;CACNA1C;CACNA1C;CACNA1C;CACNA1C;CACNA1C;CACNA1C;CACNA1C;CACNA1C;CACNA1C;CACNA1C	NM_001129846;NM_001129843;NM_001129838;NM_001129837;NM_199460;NM_001167623;NM_001129833;NM_001129834;NM_001167625;NM_001129836;NM_001129831;NM_001129841;NM_001129835;NM_001129842;NM_001129840;NM_001167624;NM_001129844;NM_001129827;NM_001129839;NM_001129832;NM_001129830;NM_000719;NM_001129829	3'UTR;3'UTR;3'UTR;3'UTR;3'UTR;3'UTR;3'UTR;3'UTR;3'UTR;3'UTR;3'UTR;3'UTR;3'UTR;3'UTR;3'UTR;3'UTR;3'UTR;3'UTR;3'UTR;3'UTR;3'UTR;3'UTR;3'UTR	chr12:2800139-2801062	Island		12	+	2162464	2802108	CACNA1C	calcium channel, voltage-dependent, L type, alpha 1C subunit	ENSG00000151067
cg24040502-8031398	-8.05106	8.7904e-12	2.83418e-07	cg24040502	NLRP2;NLRP2	8031398	NLRP2		cg24040502	19	55477810	NLRP2;NLRP2	NM_017852;NM_017852	5'UTR;1stExon				19	+	55476653	55512510	NLRP2	NLR family, pyrin domain containing 2	ENSG00000022556
cg01341801-8125447	8.05053	8.81074e-12	2.83418e-07	cg01341801	HLA-DRB5	8125447	HLA-DQB1		cg01341801	6	32489203	HLA-DRB5	NM_002125	Body	chr6:32489742-32490128	N_Shore		6	-	32546546	32634594	HLA-DQB1	major histocompatibility complex, class II, DQ beta 1	c(ENSG00000206237, ENSG00000179344, ENSG00000206302, ENSG00000231286, ENSG00000233209, ENSG00000231939, ENSG00000225824)
cg26514099-8125752	-8.04167	9.1617e-12	2.9318e-07	cg26514099	SYNGAP1	8125752	CUTA		cg26514099	6	33397710	SYNGAP1	NM_006772	Body	chr6:33396050-33396296	S_Shore		6	-	33384219	33386065	CUTA	cutA divalent cation tolerance homolog (E. coli)	c(ENSG00000112514, ENSG00000226492)
cg02289754-7915787	8.04045	9.21104e-12	2.9324e-07	cg02289754	MKNK1;MKNK1;MKNK1;MKNK1;MKNK1	7915787	PIK3R3		cg02289754	1	47068636	MKNK1;MKNK1;MKNK1;MKNK1;MKNK1	NR_024174;NR_024176;NM_001135553;NM_003684;NM_198973	Body;Body;5'UTR;5'UTR;5'UTR	chr1:47069615-47070179	N_Shore		1	-	46505812	46598467	PIK3R3	phosphoinositide-3-kinase, regulatory subunit 3 (gamma)	ENSG00000117461
cg04629424-7953532	8.02852	9.70838e-12	3.07488e-07	cg04629424	LRRC23;LRRC23;LRRC23	7953532	ENO2		cg04629424	12	7020815	LRRC23;LRRC23;LRRC23	NM_006992;NM_201650;NM_001135217	Body;Body;Body	chr12:7023261-7024089	N_Shelf		12	+	7023614	7032860	ENO2	enolase 2 (gamma, neuronal)	ENSG00000111674
cg02227813-8129482	8.02284	9.95476e-12	3.13683e-07	cg02227813	SAMD3;SAMD3	8129482	SAMD3		cg02227813	6	130524018	SAMD3;SAMD3	NM_152552;NM_001017373	Body;Body				6	-	130465463	130686545	SAMD3	sterile alpha motif domain containing 3	ENSG00000164483
cg17112828-7909027	8.02054	1.00562e-11	3.15272e-07	cg17112828	LRRN2;LRRN2	7909027	NFASC		cg17112828	1	204655244	LRRN2;LRRN2	NM_201630;NM_006338	TSS1500;TSS1500	chr1:204654132-204654885	S_Shore		1	+	204797779	204991964	NFASC	neurofascin	ENSG00000163531
cg05740244-7938788	-8.00915	1.05738e-11	3.29825e-07	cg05740244	LDHC;LDHC	7938788	LDHC		cg05740244	11	18434015	LDHC;LDHC	NM_017448;NM_002301	5'UTR;5'UTR				11	+	18433853	18472793	LDHC	lactate dehydrogenase C	ENSG00000166796
cg11002258-7967660	-8.00201	1.09117e-11	3.37262e-07	cg11002258	RIMBP2	7967660	RIMBP2		cg11002258	12	130976515	RIMBP2	NM_015347	5'UTR				12	-	130880682	131200826	RIMBP2	RIMS binding protein 2	ENSG00000060709
cg15442907-7953040	8.00181	1.09215e-11	3.37262e-07	cg15442907	CACNA1C;CACNA1C;CACNA1C;CACNA1C;CACNA1C;CACNA1C;CACNA1C;CACNA1C;CACNA1C;CACNA1C;CACNA1C;CACNA1C;CACNA1C;CACNA1C;CACNA1C;CACNA1C;CACNA1C;CACNA1C;CACNA1C;CACNA1C;CACNA1C;CACNA1C;CACNA1C	7953040	CACNA1C		cg15442907	12	2800463	CACNA1C;CACNA1C;CACNA1C;CACNA1C;CACNA1C;CACNA1C;CACNA1C;CACNA1C;CACNA1C;CACNA1C;CACNA1C;CACNA1C;CACNA1C;CACNA1C;CACNA1C;CACNA1C;CACNA1C;CACNA1C;CACNA1C;CACNA1C;CACNA1C;CACNA1C;CACNA1C	NM_001129846;NM_001129843;NM_001129838;NM_001129837;NM_199460;NM_001167623;NM_001129833;NM_001129834;NM_001167625;NM_001129836;NM_001129831;NM_001129841;NM_001129835;NM_001129842;NM_001129840;NM_001167624;NM_001129844;NM_001129827;NM_001129839;NM_001129832;NM_001129830;NM_000719;NM_001129829	3'UTR;3'UTR;3'UTR;3'UTR;3'UTR;3'UTR;3'UTR;3'UTR;3'UTR;3'UTR;3'UTR;3'UTR;3'UTR;3'UTR;3'UTR;3'UTR;3'UTR;3'UTR;3'UTR;3'UTR;3'UTR;3'UTR;3'UTR	chr12:2800139-2801062	Island		12	+	2162464	2802108	CACNA1C	calcium channel, voltage-dependent, L type, alpha 1C subunit	ENSG00000151067
cg21002264-8012376	7.99892	1.10616e-11	3.39884e-07	cg21002264	C17orf59;C17orf59	8012376	VAMP2		cg21002264	17	8091665	C17orf59;C17orf59	NM_017622;NM_017622	3'UTR;1stExon	chr17:8092418-8093706	N_Shore		17	-	8062464	8066295	VAMP2	vesicle-associated membrane protein 2 (synaptobrevin 2)	ENSG00000220205
cg19084508-8115210	7.9978	1.11164e-11	3.39884e-07	cg19084508	ANXA6;ANXA6	8115210	TNIP1		cg19084508	5	150530152	ANXA6;ANXA6	NM_001155;NM_004033	5'UTR;5'UTR				5	-	150409506	150466697	TNIP1	TNFAIP3 interacting protein 1	ENSG00000145901
cg14332815-7938788	-7.99574	1.12175e-11	3.41283e-07	cg14332815	LDHC;LDHC	7938788	LDHC		cg14332815	11	18433564	LDHC;LDHC	NM_017448;NM_002301	TSS1500;TSS1500				11	+	18433853	18472793	LDHC	lactate dehydrogenase C	ENSG00000166796
cg19405484-8150076	-7.99282	1.13627e-11	3.42483e-07	cg19405484		8150076	DUSP4		cg19405484	8	29513210							8	-	29193608	29208185	DUSP4	dual specificity phosphatase 4	ENSG00000120875
cg05864140-8059186	7.99272	1.13678e-11	3.42483e-07	cg05864140	RESP18	8059186	PTPRN		cg05864140	2	220196530	RESP18	NM_001007089	Body	chr2:220196431-220196768	Island		2	-	220154345	220174143	PTPRN	protein tyrosine phosphatase, receptor type, N	ENSG00000054356
cg13537237-8060134	7.99141	1.14339e-11	3.42801e-07	cg13537237		8060134	KIF1A		cg13537237	2	241908681				chr2:241905704-241905911	S_Shelf		2	-	241653184	241759725	KIF1A	kinesin family member 1A	ENSG00000130294
cg01958086-7987385	-7.98803	1.16053e-11	3.45468e-07	cg01958086	MEIS2;MEIS2;MEIS2;MEIS2;MEIS2;MEIS2;MEIS2	7987385	MEIS2		cg01958086	15	37389951	MEIS2;MEIS2;MEIS2;MEIS2;MEIS2;MEIS2;MEIS2	NM_172316;NM_170674;NM_170675;NM_172315;NM_002399;NM_170677;NM_170676	Body;Body;Body;Body;Body;Body;Body	chr15:37390175-37390380	N_Shore		15	-	37183232	37393504	MEIS2	Meis homeobox 2	ENSG00000134138
cg05202389-7972650	-7.98714	1.16509e-11	3.45468e-07	cg05202389	TPP2	7972650	FGF14		cg05202389	13	103254958	TPP2	NM_003291	Body				13	-	102371307	103054155	FGF14	fibroblast growth factor 14	ENSG00000102466
cg01727145-8059186	7.98637	1.16906e-11	3.45468e-07	cg01727145	SPEG	8059186	PTPRN		cg01727145	2	220313422	SPEG	NM_005876	Body	chr2:220312698-220314094	Island		2	-	220154345	220174143	PTPRN	protein tyrosine phosphatase, receptor type, N	ENSG00000054356
cg25243455-8054740	7.9834	1.18444e-11	3.47841e-07	cg25243455	PAX8;PAX8;PAX8;PAX8;PAX8;LOC440839	8054740	PAX8		cg25243455	2	114033360	PAX8;PAX8;PAX8;PAX8;PAX8;LOC440839	NM_003466;NM_013951;NM_013953;NM_013992;NM_013952;NR_029399	Body;Body;Body;Body;Body;Body	chr2:114033359-114033617	Island		2	-	113973574	114036498	PAX8	paired box 8	ENSG00000125618
cg19163395-8007607	-7.98265	1.18836e-11	3.47841e-07	cg19163395	HDAC5;HDAC5	8007607	RUNDC3A		cg19163395	17	42164433	HDAC5;HDAC5	NM_001015053;NM_005474	Body;Body				17	+	42385943	42396039	RUNDC3A	RUN domain containing 3A	ENSG00000108309
cg03548384-7997593	-7.98041	1.20017e-11	3.49642e-07	cg03548384	ATP2C2	7997593	ATP2C2		cg03548384	16	84403863	ATP2C2	NM_014861	Body	chr16:84401957-84402497	S_Shore		16	+	84402133	84497784	ATP2C2	ATPase, Ca++ transporting, type 2C, member 2	ENSG00000064270
cg15279308-7953040	7.97292	1.24046e-11	3.59682e-07	cg15279308	CACNA1C;CACNA1C;CACNA1C;CACNA1C;CACNA1C;CACNA1C;CACNA1C;CACNA1C;CACNA1C;CACNA1C;CACNA1C;CACNA1C;CACNA1C;CACNA1C;CACNA1C;CACNA1C;CACNA1C;CACNA1C;CACNA1C;CACNA1C;CACNA1C;CACNA1C;CACNA1C	7953040	CACNA1C		cg15279308	12	2800500	CACNA1C;CACNA1C;CACNA1C;CACNA1C;CACNA1C;CACNA1C;CACNA1C;CACNA1C;CACNA1C;CACNA1C;CACNA1C;CACNA1C;CACNA1C;CACNA1C;CACNA1C;CACNA1C;CACNA1C;CACNA1C;CACNA1C;CACNA1C;CACNA1C;CACNA1C;CACNA1C	NM_001129846;NM_001129843;NM_001129838;NM_001129837;NM_199460;NM_001167623;NM_001129833;NM_001129834;NM_001167625;NM_001129836;NM_001129831;NM_001129841;NM_001129835;NM_001129842;NM_001129840;NM_001167624;NM_001129844;NM_001129827;NM_001129839;NM_001129832;NM_001129830;NM_000719;NM_001129829	3'UTR;3'UTR;3'UTR;3'UTR;3'UTR;3'UTR;3'UTR;3'UTR;3'UTR;3'UTR;3'UTR;3'UTR;3'UTR;3'UTR;3'UTR;3'UTR;3'UTR;3'UTR;3'UTR;3'UTR;3'UTR;3'UTR;3'UTR	chr12:2800139-2801062	Island		12	+	2162464	2802108	CACNA1C	calcium channel, voltage-dependent, L type, alpha 1C subunit	ENSG00000151067
cg06706876-8001547	-7.97	1.25651e-11	3.61432e-07	cg06706876	PLLP	8001547	PLLP		cg06706876	16	57317679	PLLP	NM_015993	Body	chr16:57317967-57318964	N_Shore		16	-	57290004	57318576	PLLP	plasmolipin	ENSG00000102934
cg18242139-7901342	-7.96969	1.2582e-11	3.61432e-07	cg18242139	ELAVL4;ELAVL4;ELAVL4;ELAVL4;ELAVL4;ELAVL4;ELAVL4	7901342	ELAVL4		cg18242139	1	50574837	ELAVL4;ELAVL4;ELAVL4;ELAVL4;ELAVL4;ELAVL4;ELAVL4	NM_021952;NM_021952;NM_001144777;NM_001144774;NM_001144776;NM_001144775;NM_001144774	1stExon;5'UTR;Body;1stExon;Body;Body;5'UTR				1	+	50569582	50669458	ELAVL4	ELAV (embryonic lethal, abnormal vision, Drosophila)-like 4 (Hu antigen D)	ENSG00000162374
cg09656389-7947338	-7.96508	1.28404e-11	3.67149e-07	cg09656389	PAX6	7947338	PAX6		cg09656389	11	31839790	PAX6	NM_001127612	TSS1500	chr11:31839363-31839813	Island		11	-	31810458	31839509	PAX6	paired box 6	ENSG00000007372
cg14729962-7968872	-7.96359	1.29247e-11	3.67856e-07	cg14729962	DNAJC15;DNAJC15	7968872	DNAJC15		cg14729962	13	43597565	DNAJC15;DNAJC15	NM_013238;NM_013238	5'UTR;1stExon	chr13:43597504-43597856	Island		13	+	43597339	43683306	DNAJC15	DnaJ (Hsp40) homolog, subfamily C, member 15	ENSG00000120675
cg07349136-8125752	7.96105	1.30705e-11	3.70299e-07	cg07349136	MLN;MLN	8125752	CUTA		cg07349136	6	33771799	MLN;MLN	NM_001040109;NM_002418	TSS200;TSS200				6	-	33384219	33386065	CUTA	cutA divalent cation tolerance homolog (E. coli)	c(ENSG00000112514, ENSG00000226492)
cg16432031-7912537	-7.95729	1.32887e-11	3.7476e-07	cg16432031	DHRS3	7912537	DHRS3		cg16432031	1	12674914	DHRS3	NM_004753	Body	chr1:12676983-12678642	N_Shelf		1	-	12627939	12677820	DHRS3	dehydrogenase/reductase (SDR family) member 3	ENSG00000162496
cg13344855-8025877	7.95497	1.34253e-11	3.76894e-07	cg13344855	KANK2;KANK2	8025877	LPPR2		cg13344855	19	11300651	KANK2;KANK2	NM_001136191;NM_015493	Body;Body	chr19:11303697-11304609	N_Shelf		19	+	11466107	11476374	LPPR2	lipid phosphate phosphatase-related protein type 2	ENSG00000105520
cg01768001-7898957	-7.95163	1.36242e-11	3.80745e-07	cg01768001	RCAN3	7898957	RCAN3		cg01768001	1	24831147	RCAN3	NM_013441	5'UTR	chr1:24828865-24829878	S_Shore		1	+	24829380	24863506	RCAN3	RCAN family member 3	ENSG00000117602
cg22233843-8125447	-7.94922	1.37697e-11	3.83079e-07	cg22233843	HLA-DQB1	8125447	HLA-DQB1		cg22233843	6	32632565	HLA-DQB1	NM_002123	Body	chr6:32632158-32633027	Island		6	-	32546546	32634594	HLA-DQB1	major histocompatibility complex, class II, DQ beta 1	c(ENSG00000206237, ENSG00000179344, ENSG00000206302, ENSG00000231286, ENSG00000233209, ENSG00000231939, ENSG00000225824)
cg03731464-7953040	7.94278	1.41658e-11	3.92332e-07	cg03731464	CACNA1C;CACNA1C;CACNA1C;CACNA1C;CACNA1C;CACNA1C;CACNA1C;CACNA1C;CACNA1C;CACNA1C;CACNA1C;CACNA1C;CACNA1C;CACNA1C;CACNA1C;CACNA1C;CACNA1C;CACNA1C;CACNA1C;CACNA1C;CACNA1C;CACNA1C;CACNA1C	7953040	CACNA1C		cg03731464	12	2801158	CACNA1C;CACNA1C;CACNA1C;CACNA1C;CACNA1C;CACNA1C;CACNA1C;CACNA1C;CACNA1C;CACNA1C;CACNA1C;CACNA1C;CACNA1C;CACNA1C;CACNA1C;CACNA1C;CACNA1C;CACNA1C;CACNA1C;CACNA1C;CACNA1C;CACNA1C;CACNA1C	NM_001129846;NM_001129843;NM_001129838;NM_001129837;NM_199460;NM_001167623;NM_001129833;NM_001129834;NM_001167625;NM_001129836;NM_001129831;NM_001129841;NM_001129835;NM_001129842;NM_001129840;NM_001167624;NM_001129844;NM_001129827;NM_001129839;NM_001129832;NM_001129830;NM_000719;NM_001129829	3'UTR;3'UTR;3'UTR;3'UTR;3'UTR;3'UTR;3'UTR;3'UTR;3'UTR;3'UTR;3'UTR;3'UTR;3'UTR;3'UTR;3'UTR;3'UTR;3'UTR;3'UTR;3'UTR;3'UTR;3'UTR;3'UTR;3'UTR	chr12:2800139-2801062	S_Shore		12	+	2162464	2802108	CACNA1C	calcium channel, voltage-dependent, L type, alpha 1C subunit	ENSG00000151067
cg04563046-8151768	7.9329	1.47957e-11	4.07947e-07	cg04563046	RUNX1T1;RUNX1T1;RUNX1T1;RUNX1T1	8151768	RUNX1T1		cg04563046	8	93005307	RUNX1T1;RUNX1T1;RUNX1T1;RUNX1T1	NM_004349;NM_175635;NM_175634;NM_175636	Body;Body;Body;Body				8	-	92971152	93107443	RUNX1T1	runt-related transcription factor 1; translocated to, 1 (cyclin D-related)	ENSG00000079102
cg01742357-8046461	7.9308	1.49336e-11	4.08563e-07	cg01742357	RAPGEF4;RAPGEF4	8046461	ZAK		cg01742357	2	173753732	RAPGEF4;RAPGEF4	NM_007023;NM_001100397	Body;Body				2	+	173940565	174132740	ZAK	sterile alpha motif and leucine zipper containing kinase AZK	ENSG00000091436
cg13548554-7909494	-7.93054	1.49503e-11	4.08563e-07	cg13548554		7909494	SYT14		cg13548554	1	209997303				chr1:210001129-210001428	N_Shelf		1	+	210111576	210337636	SYT14	synaptotagmin XIV	ENSG00000143469
cg01678084-7984364	7.92634	1.52295e-11	4.14358e-07	cg01678084	SMAD6;SMAD6;SMAD6	7984364	SMAD3		cg01678084	15	67022087	SMAD6;SMAD6;SMAD6	NM_001142861;NR_027654;NM_005585	Body;Body;Body				15	+	67358195	67487533	SMAD3	SMAD family member 3	ENSG00000166949
cg10807101-7918379	-7.92005	1.56577e-11	4.24139e-07	cg10807101	GSTM3;GSTM3	7918379	GSTM3		cg10807101	1	110282274	GSTM3;GSTM3	NR_024537;NM_000849	Body;Body	chr1:110282351-110283306	N_Shore		1	-	110276554	110283660	GSTM3	glutathione S-transferase mu 3 (brain)	ENSG00000134202
cg00773370-7960529	-7.90955	1.63984e-11	4.42265e-07	cg00773370	SCNN1A;SCNN1A;SCNN1A	7960529	SCNN1A		cg00773370	12	6483772	SCNN1A;SCNN1A;SCNN1A	NM_001159575;NM_001038;NM_001159576	Body;Body;1stExon				12	-	6456013	6484715	SCNN1A	sodium channel, nonvoltage-gated 1 alpha	ENSG00000111319
cg25199254-7902441	-7.90847	1.64766e-11	4.42442e-07	cg25199254		7902441	ST6GALNAC5		cg25199254	1	77230837							1	+	77333126	77529743	ST6GALNAC5	ST6 (alpha-N-acetyl-neuraminyl-2,3-beta-galactosyl-1,3)-N-acetylgalactosaminide alpha-2,6-sialyltransferase 5	ENSG00000117069
cg22371972-7938975	7.90407	1.67989e-11	4.49143e-07	cg22371972	SLC17A6	7938975	SLC17A6		cg22371972	11	22364961	SLC17A6	NM_020346	Body	chr11:22362862-22363377	S_Shore		11	+	22359667	22401049	SLC17A6	solute carrier family 17 (sodium-dependent inorganic phosphate cotransporter), member 6	ENSG00000091664
cg25979829-8071953	7.88865	1.79794e-11	4.78633e-07	cg25979829	GGT1;GGT1;GGT1	8071953	SGSM1		cg25979829	22	24998181	GGT1;GGT1;GGT1	NM_005265;NM_001032364;NM_013430	TSS1500;TSS1500;5'UTR				22	+	25202255	25322813	SGSM1	small G protein signaling modulator 1	ENSG00000167037
cg24095120-8113433	-7.88245	1.84769e-11	4.89767e-07	cg24095120	EFNA5	8113433	EFNA5		cg24095120	5	106838352	EFNA5	NM_001962	Body				5	-	106712590	107006596	EFNA5	ephrin-A5	ENSG00000184349
cg26353166-7934570	-7.87704	1.89223e-11	4.99429e-07	cg26353166	KCNMA1;KCNMA1;KCNMA1;KCNMA1	7934570	KCNMA1		cg26353166	10	79196147	KCNMA1;KCNMA1;KCNMA1;KCNMA1	NM_001161353;NM_001161352;NM_002247;NM_001014797	Body;Body;Body;Body				10	-	78629360	79398353	KCNMA1	potassium large conductance calcium-activated channel, subfamily M, alpha member 1	ENSG00000156113
cg01874867-8141052	-7.87577	1.90285e-11	4.99938e-07	cg01874867	PON1	8141052	PON1		cg01874867	7	94954059	PON1	NM_000446	TSS200	chr7:94953769-94953971	S_Shore		7	-	94926988	94953846	PON1	paraoxonase 1	ENSG00000005421
cg04071104-8080511	7.87488	1.91034e-11	4.99938e-07	cg04071104	CHDH	8080511	CACNA1D		cg04071104	3	53878642	CHDH	NM_018397	5'UTR	chr3:53879638-53880831	N_Shore		3	+	53528683	53846072	CACNA1D	calcium channel, voltage-dependent, L type, alpha 1D subunit	ENSG00000157388
cg21949305-8071953	7.8721	1.93383e-11	5.03948e-07	cg21949305	C22orf45;ADORA2A	8071953	SGSM1		cg21949305	22	24828655	C22orf45;ADORA2A	NR_028484;NM_000675	Body;5'UTR				22	+	25202255	25322813	SGSM1	small G protein signaling modulator 1	ENSG00000167037
cg24977027-8043393	-7.87002	1.95169e-11	5.06465e-07	cg24977027	THNSL2	8043393	THNSL2		cg24977027	2	88469347	THNSL2	NM_018271	TSS1500	chr2:88469691-88470386	N_Shore		2	+	88469917	88486145	THNSL2	threonine synthase-like 2 (S. cerevisiae)	ENSG00000144115
cg03531247-8052091	7.86795	1.9695e-11	5.0895e-07	cg03531247	NRXN1;NRXN1;NRXN1	8052091	NRXN1		cg03531247	2	50573485	NRXN1;NRXN1;NRXN1	NM_004801;NM_001135659;NM_138735	Body;Body;Body	chr2:50574045-50574817	N_Shore		2	-	50147488	51259255	NRXN1	neurexin 1	ENSG00000179915
cg13964431-8075555	7.86614	1.9853e-11	5.10712e-07	cg13964431		8075555	C22orf42		cg13964431	22	32571022				chr22:32571858-32572525	N_Shore		22	-	32544994	32555309	C22orf42	chromosome 22 open reading frame 42	ENSG00000205856
cg23488804-8007607	7.86462	1.99863e-11	5.10712e-07	cg23488804	RUNDC3A;RUNDC3A;RUNDC3A	8007607	RUNDC3A		cg23488804	17	42393982	RUNDC3A;RUNDC3A;RUNDC3A	NM_001144826;NM_001144825;NM_006695	Body;Body;Body	chr17:42392323-42393079	S_Shore		17	+	42385943	42396039	RUNDC3A	RUN domain containing 3A	ENSG00000108309
cg24009074-8037888	-7.86341	2.00925e-11	5.10712e-07	cg24009074	NAPA	8037888	SLC8A2		cg24009074	19	48000364	NAPA	NM_003827	Body				19	-	47931923	47975122	SLC8A2	solute carrier family 8 (sodium/calcium exchanger), member 2	ENSG00000118160
cg26639479-8000716	7.8634	2.0094e-11	5.10712e-07	cg26639479	CD2BP2;CD2BP2	8000716	SEZ6L2		cg26639479	16	30363681	CD2BP2;CD2BP2	NM_006110;NR_024465	3'UTR;Body	chr16:30366206-30366761	N_Shelf		16	-	29882379	29910573	SEZ6L2	seizure related 6 homolog (mouse)-like 2	ENSG00000174938
cg06045319-7934570	-7.86244	2.01787e-11	5.10763e-07	cg06045319	KCNMA1;KCNMA1;KCNMA1;KCNMA1	7934570	KCNMA1		cg06045319	10	79395902	KCNMA1;KCNMA1;KCNMA1;KCNMA1	NM_001161353;NM_001161352;NM_002247;NM_001014797	Body;Body;Body;Body	chr10:79396095-79398495	N_Shore		10	-	78629360	79398353	KCNMA1	potassium large conductance calcium-activated channel, subfamily M, alpha member 1	ENSG00000156113
cg24202131-8022952	7.85965	2.04285e-11	5.14976e-07	cg24202131	BRUNOL4;BRUNOL4;BRUNOL4;BRUNOL4	8022952	CELF4		cg24202131	18	34855482	BRUNOL4;BRUNOL4;BRUNOL4;BRUNOL4	NM_001025088;NM_020180;NM_001025089;NM_001025087	Body;Body;Body;Body	chr18:34854247-34855163	S_Shore		18	-	34823830	35145943	CELF4	CUGBP, Elav-like family member 4	ENSG00000101489
cg05093429-7981142	-7.8532	2.10164e-11	5.2381e-07	cg05093429	TCL6	7981142	CLMN		cg05093429	14	96129574	TCL6	NR_028288	Body				14	-	95657864	95786202	CLMN	calmin (calponin-like, transmembrane)	ENSG00000165959
cg25651476-8031398	-7.85311	2.10244e-11	5.2381e-07	cg25651476	NLRP2	8031398	NLRP2		cg25651476	19	55476717	NLRP2	NM_017852	TSS1500				19	+	55476653	55512510	NLRP2	NLR family, pyrin domain containing 2	ENSG00000022556
cg02284278-7903854	7.85302	2.10334e-11	5.2381e-07	cg02284278		7903854	SLC6A17		cg02284278	1	110777870							1	+	110693108	110744824	SLC6A17	solute carrier family 6, member 17	ENSG00000197106
cg17760849-8031398	-7.85187	2.11395e-11	5.24338e-07	cg17760849	NLRP2	8031398	NLRP2		cg17760849	19	55477755	NLRP2	NM_017852	TSS200				19	+	55476653	55512510	NLRP2	NLR family, pyrin domain containing 2	ENSG00000022556
cg13186590-8099172	7.84929	2.13814e-11	5.28218e-07	cg13186590		8099172	CRMP1		cg13186590	4	5928013							4	-	5822491	5894785	CRMP1	collapsin response mediator protein 1	ENSG00000072832
cg21647035-7912706	-7.84533	2.17574e-11	5.35365e-07	cg21647035	EPHA2	7912706	EPHA2		cg21647035	1	16473479	EPHA2	NM_004431	Body	chr1:16475111-16475324	N_Shore		1	-	16450832	16482582	EPHA2	EPH receptor A2	ENSG00000142627
cg14023881-7902441	-7.83857	2.24142e-11	5.49337e-07	cg14023881		7902441	ST6GALNAC5		cg14023881	1	77230704							1	+	77333126	77529743	ST6GALNAC5	ST6 (alpha-N-acetyl-neuraminyl-2,3-beta-galactosyl-1,3)-N-acetylgalactosaminide alpha-2,6-sialyltransferase 5	ENSG00000117069
cg12682032-7991034	-7.83728	2.25422e-11	5.5029e-07	cg12682032	HOMER2;HOMER2;HOMER2;HOMER2	7991034	HOMER2		cg12682032	15	83617937	HOMER2;HOMER2;HOMER2;HOMER2	NM_199330;NM_004839;NM_199332;NM_199331	Body;Body;Body;Body	chr15:83620950-83621727	N_Shelf		15	-	83517735	83621473	HOMER2	homer homolog 2 (Drosophila)	ENSG00000103942
cg07452776-7980720	-7.83468	2.28015e-11	5.54428e-07	cg07452776	GPR68	7980720	TTC7B		cg07452776	14	91716835	GPR68	NM_003485	5'UTR	chr14:91719576-91720228	N_Shelf		14	-	91006932	91282761	TTC7B	tetratricopeptide repeat domain 7B	ENSG00000165914
cg16618389-7962516	-7.83174	2.30978e-11	5.5943e-07	cg16618389		7962516	SLC38A1		cg16618389	12	46865385							12	-	46576838	46663208	SLC38A1	solute carrier family 38, member 1	ENSG00000111371
cg23484599-7947338	-7.82758	2.35252e-11	5.66642e-07	cg23484599	PAX6;PAX6;PAX6	7947338	PAX6		cg23484599	11	31831137	PAX6;PAX6;PAX6	NM_001127612;NM_000280;NM_001604	5'UTR;5'UTR;5'UTR	chr11:31831620-31839038	N_Shore		11	-	31810458	31839509	PAX6	paired box 6	ENSG00000007372
cg17331199-7956120	7.82706	2.3579e-11	5.66642e-07	cg17331199	IKZF4;IKZF4	7956120	ERBB3		cg17331199	12	56414882	IKZF4;IKZF4	NM_022465;NM_022465	1stExon;5'UTR				12	+	56473887	56497128	ERBB3	v-erb-b2 erythroblastic leukemia viral oncogene homolog 3 (avian)	ENSG00000065361
cg00418071-7917338	-7.82368	2.39319e-11	5.72894e-07	cg00418071		7917338	BCL10		cg00418071	1	86073001							1	-	85731931	85743771	BCL10	B-cell CLL/lymphoma 10	ENSG00000142867
cg19608003-8063668	7.81542	2.48181e-11	5.91813e-07	cg19608003		8063668	GNAS		cg19608003	20	57328883				chr20:57331234-57331438	N_Shelf		20	+	57414773	57486247	GNAS	GNAS complex locus	ENSG00000087460
cg22400015-8059186	7.81021	2.53935e-11	6.03207e-07	cg22400015	RESP18	8059186	PTPRN		cg22400015	2	220196714	RESP18	NM_001007089	Body	chr2:220196431-220196768	Island		2	-	220154345	220174143	PTPRN	protein tyrosine phosphatase, receptor type, N	ENSG00000054356
cg04433322-8007607	7.80573	2.58994e-11	6.12866e-07	cg04433322	SLC4A1	8007607	RUNDC3A		cg04433322	17	42346894	SLC4A1	NM_000342	TSS1500				17	+	42385943	42396039	RUNDC3A	RUN domain containing 3A	ENSG00000108309
cg19531130-7943398	7.80368	2.61335e-11	6.16044e-07	cg19531130	KIAA1377;ANGPTL5	7943398	YAP1		cg19531130	11	101786659	KIAA1377;ANGPTL5	NM_020802;NM_178127	Body;5'UTR	chr11:101785594-101786128	S_Shore		11	+	101981279	102104149	YAP1	Yes-associated protein 1	ENSG00000137693
cg08708961-7910146	7.80131	2.64074e-11	6.18668e-07	cg08708961	PSEN2;PSEN2	7910146	PSEN2		cg08708961	1	227070630	PSEN2;PSEN2	NM_000447;NM_012486	Body;Body				1	+	227058264	227083799	PSEN2	presenilin 2 (Alzheimer disease 4)	ENSG00000143801
cg16744911-7935660	7.80099	2.64451e-11	6.18668e-07	cg16744911	SCD	7935660	DNMBP		cg16744911	10	102108974	SCD	NM_005063	Body	chr10:102106182-102107722	S_Shore		10	-	101634837	101769676	DNMBP	dynamin binding protein	ENSG00000107554
cg06405186-7948588	7.79676	2.69416e-11	6.27905e-07	cg06405186	SYT7	7948588	SYT7		cg06405186	11	61283968	SYT7	NM_004200	3'UTR	chr11:61283864-61284147	Island		11	-	61282785	61348298	SYT7	synaptotagmin VII	ENSG00000011347
cg18680626-8099172	7.79119	2.76103e-11	6.40037e-07	cg18680626	JAKMIP1	8099172	CRMP1		cg18680626	4	6052527	JAKMIP1	NM_001099433	Body				4	-	5822491	5894785	CRMP1	collapsin response mediator protein 1	ENSG00000072832
cg01557549-8080511	7.79062	2.76795e-11	6.40037e-07	cg01557549		8080511	CACNA1D		cg01557549	3	53168665				chr3:53164206-53164698	S_Shelf		3	+	53528683	53846072	CACNA1D	calcium channel, voltage-dependent, L type, alpha 1D subunit	ENSG00000157388
cg08241939-7909027	7.78985	2.7773e-11	6.40037e-07	cg08241939		7909027	NFASC		cg08241939	1	204700816							1	+	204797779	204991964	NFASC	neurofascin	ENSG00000163531
cg15322801-7901342	-7.78383	2.85184e-11	6.5477e-07	cg15322801	ELAVL4;ELAVL4;ELAVL4	7901342	ELAVL4		cg15322801	1	50571943	ELAVL4;ELAVL4;ELAVL4	NM_001144777;NM_001144776;NM_001144775	Body;Body;TSS200				1	+	50569582	50669458	ELAVL4	ELAV (embryonic lethal, abnormal vision, Drosophila)-like 4 (Hu antigen D)	ENSG00000162374
cg12761825-8123637	-7.77722	2.93597e-11	6.70382e-07	cg12761825		8123637	NQO2		cg12761825	6	3023776							6	-	3019215	3024130	NQO2	NAD(P)H dehydrogenase, quinone 2	ENSG00000124588
cg15356154-8099172	7.77679	2.94154e-11	6.70382e-07	cg15356154		8099172	CRMP1		cg15356154	4	5928072							4	-	5822491	5894785	CRMP1	collapsin response mediator protein 1	ENSG00000072832
cg16432009-8072817	-7.77497	2.96519e-11	6.73286e-07	cg16432009	CDC42EP1	8072817	CDC42EP1		cg16432009	22	37955936	CDC42EP1	NM_152243	TSS1500	chr22:37956102-37957926	N_Shore		22	+	37956496	37965412	CDC42EP1	CDC42 effector protein (Rho GTPase binding) 1	ENSG00000128283
cg05819150-7943398	-7.76989	3.03216e-11	6.85971e-07	cg05819150	YAP1;YAP1	7943398	YAP1		cg05819150	11	101980380	YAP1;YAP1	NM_001130145;NM_006106	TSS1500;TSS1500	chr11:101980632-101982330	N_Shore		11	+	101981279	102104149	YAP1	Yes-associated protein 1	ENSG00000137693
cg21268422-8068671	-7.76578	3.08753e-11	6.94067e-07	cg21268422	BACE2;BACE2;BACE2	8068671	BACE2		cg21268422	21	42620091	BACE2;BACE2;BACE2	NM_012105;NM_138991;NM_138992	Body;Body;Body	chr21:42617817-42618020	S_Shelf		21	+	42539728	42648524	BACE2	beta-site APP-cleaving enzyme 2	ENSG00000182240
cg27337397-7992219	7.76556	3.09042e-11	6.94067e-07	cg27337397		7992219	BAIAP3		cg27337397	16	1151175				chr16:1152412-1152700	N_Shore		16	+	1384642	1399442	BAIAP3	BAI1-associated protein 3	ENSG00000007516
cg02048220-7980720	-7.76407	3.11083e-11	6.9612e-07	cg02048220	TTC7B	7980720	TTC7B		cg02048220	14	91141833	TTC7B	NM_001010854	Body				14	-	91006932	91282761	TTC7B	tetratricopeptide repeat domain 7B	ENSG00000165914
cg22522688-7966172	-7.75487	3.23926e-11	7.22241e-07	cg22522688	SSH1;SSH1;SSH1;SSH1	7966172	SVOP		cg22522688	12	109221232	SSH1;SSH1;SSH1;SSH1	NM_001161331;NM_001161331;NM_001161330;NM_018984	1stExon;5'UTR;Body;Body				12	-	109304658	109332731	SVOP	SV2 related protein homolog (rat)	ENSG00000166111
cg10938336-7934570	-7.75341	3.26005e-11	7.24262e-07	cg10938336	KCNMA1;KCNMA1;KCNMA1;KCNMA1	7934570	KCNMA1		cg10938336	10	78676267	KCNMA1;KCNMA1;KCNMA1;KCNMA1	NM_001161353;NM_001161352;NM_002247;NM_001014797	Body;Body;Body;Body				10	-	78629360	79398353	KCNMA1	potassium large conductance calcium-activated channel, subfamily M, alpha member 1	ENSG00000156113
cg11842367-7902518	-7.75025	3.30573e-11	7.31779e-07	cg11842367	MGC27382	7902518	GIPC2		cg11842367	1	78703580	MGC27382	NR_027310	Body				1	+	78511586	78604133	GIPC2	GIPC PDZ domain containing family, member 2	ENSG00000137960
cg22073332-8095585	-7.74904	3.3233e-11	7.3304e-07	cg22073332	SLC4A4;SLC4A4	8095585	SLC4A4		cg22073332	4	72067135	SLC4A4;SLC4A4	NM_001098484;NM_001134742	5'UTR;5'UTR				4	+	72053003	72437799	SLC4A4	solute carrier family 4, sodium bicarbonate cotransporter, member 4	ENSG00000080493
cg09677945-7968872	-7.74752	3.34557e-11	7.35326e-07	cg09677945	DNAJC15;DNAJC15	7968872	DNAJC15		cg09677945	13	43597657	DNAJC15;DNAJC15	NM_013238;NM_013238	5'UTR;1stExon	chr13:43597504-43597856	Island		13	+	43597339	43683306	DNAJC15	DnaJ (Hsp40) homolog, subfamily C, member 15	ENSG00000120675
cg26290155-7979813	-7.74214	3.42568e-11	7.50263e-07	cg26290155		7979813	ZFP36L1		cg26290155	14	69449994				chr14:69444639-69446826	S_Shelf		14	-	69254375	69261453	ZFP36L1	zinc finger protein 36, C3H type-like 1	ENSG00000185650
cg09325293-7943103	-7.73393	3.55165e-11	7.74658e-07	cg09325293	C11orf75	7943103	CCDC67		cg09325293	11	93249433	C11orf75	NM_020179	5'UTR				11	+	93063156	93171636	CCDC67	coiled-coil domain containing 67	ENSG00000165325
cg11827910-7947338	-7.73197	3.58228e-11	7.74658e-07	cg11827910	PAX6;PAX6;PAX6	7947338	PAX6		cg11827910	11	31825756	PAX6;PAX6;PAX6	NM_001604;NM_001127612;NM_000280	Body;Body;Body	chr11:31825743-31826967	Island		11	-	31810458	31839509	PAX6	paired box 6	ENSG00000007372
cg12113740-8021301	-7.73173	3.58612e-11	7.74658e-07	cg12113740	CCDC68;CCDC68	8021301	RAB27B		cg12113740	18	52625368	CCDC68;CCDC68	NM_001143829;NM_025214	TSS200;5'UTR	chr18:52626517-52626849	N_Shore		18	+	52495708	52557212	RAB27B	RAB27B, member RAS oncogene family	ENSG00000041353
cg21182196-7981142	-7.7311	3.59605e-11	7.74658e-07	cg21182196	CLMN	7981142	CLMN		cg21182196	14	95786801	CLMN	NM_024734	TSS1500	chr14:95785752-95786151	S_Shore		14	-	95657864	95786202	CLMN	calmin (calponin-like, transmembrane)	ENSG00000165959
cg19962424-7939341	-7.73087	3.59978e-11	7.74658e-07	cg19962424		7939341	CD44		cg19962424	11	35110045							11	+	35160417	35253949	CD44	CD44 molecule (Indian blood group)	ENSG00000026508
cg16257559-7908639	-7.72969	3.61839e-11	7.75959e-07	cg16257559	C1orf106;C1orf106	7908639	C1orf106		cg16257559	1	200864223	C1orf106;C1orf106	NM_001142569;NM_018265	5'UTR;Body	chr1:200860076-200860576	S_Shelf		1	+	200860469	200884863	C1orf106	chromosome 1 open reading frame 106	ENSG00000163362
cg08774280-8097098	7.72426	3.70578e-11	7.9195e-07	cg08774280	SYNPO2;SYNPO2;SYNPO2	8097098	USP53		cg08774280	4	119826303	SYNPO2;SYNPO2;SYNPO2	NM_001128934;NM_133477;NM_001128933	Body;Body;Body				4	+	120160915	120215521	USP53	ubiquitin specific peptidase 53	ENSG00000145390
cg18420599-8020878	7.72225	3.73881e-11	7.96254e-07	cg18420599	DTNA;DTNA;DTNA;DTNA	8020878	MAPRE2		cg18420599	18	32173206	DTNA;DTNA;DTNA;DTNA	NM_001128175;NM_001392;NM_032979;NM_032975	TSS200;5'UTR;5'UTR;5'UTR				18	+	32621381	32721824	MAPRE2	microtubule-associated protein, RP/EB family, member 2	ENSG00000166974
cg19584803-8006906	7.71837	3.80297e-11	8.07136e-07	cg19584803	STARD3;STARD3;STARD3	8006906	ERBB2		cg19584803	17	37794056	STARD3;STARD3;STARD3	NM_006804;NM_001165937;NM_001165938	5'UTR;5'UTR;5'UTR	chr17:37793265-37793722	S_Shore		17	+	37844393	37884915	ERBB2	v-erb-b2 erythroblastic leukemia viral oncogene homolog 2, neuro/glioblastoma derived oncogene homolog (avian)	ENSG00000141736
cg12584100-8123637	-7.7054	4.02621e-11	8.51589e-07	cg12584100		8123637	NQO2		cg12584100	6	3023894							6	-	3019215	3024130	NQO2	NAD(P)H dehydrogenase, quinone 2	ENSG00000124588
cg19083407-8054740	-7.70191	4.08844e-11	8.61799e-07	cg19083407	PAX8;PAX8;PAX8;PAX8;PAX8;LOC440839;LOC654433	8054740	PAX8		cg19083407	2	113993142	PAX8;PAX8;PAX8;PAX8;PAX8;LOC440839;LOC654433	NM_003466;NM_013951;NM_013953;NM_013992;NM_013952;NR_029399;NR_015377	Body;Body;Body;Body;Body;Body;TSS1500	chr2:113993204-113994075	N_Shore		2	-	113973574	114036498	PAX8	paired box 8	ENSG00000125618
cg10098523-7908597	-7.69884	4.14384e-11	8.70506e-07	cg10098523	NR5A2;NR5A2	7908597	NR5A2		cg10098523	1	200002343	NR5A2;NR5A2	NM_205860;NM_003822	Body;Body	chr1:200004474-200004933	N_Shelf		1	+	199996730	200146552	NR5A2	nuclear receptor subfamily 5, group A, member 2	ENSG00000116833
cg01844235-8071671	-7.69383	4.2362e-11	8.86891e-07	cg01844235	RAB36	8071671	GNAZ		cg01844235	22	23487969	RAB36	NM_004914	Body	chr22:23487368-23487970	Island		22	+	23412534	23467221	GNAZ	guanine nucleotide binding protein (G protein), alpha z polypeptide	ENSG00000128266
cg14826417-8133360	-7.69191	4.27199e-11	8.91363e-07	cg14826417	CLDN4	8133360	CLDN4		cg14826417	7	73244073	CLDN4	NM_001305	TSS1500	chr7:73245434-73246045	N_Shore		7	+	73242074	73247015	CLDN4	claudin 4	ENSG00000189143
cg01342411-7997264	-7.68496	4.40455e-11	9.15928e-07	cg01342411	BCAR1;BCAR1;BCAR1;BCAR1;BCAR1;BCAR1;BCAR1;BCAR1;BCAR1	7997264	CTRB1		cg01342411	16	75263551	BCAR1;BCAR1;BCAR1;BCAR1;BCAR1;BCAR1;BCAR1;BCAR1;BCAR1	NM_001170718;NM_001170719;NM_001170721;NM_001170715;NM_001170720;NM_014567;NM_001170714;NM_001170716;NM_001170717	Body;Body;Body;Body;Body;Body;Body;Body;Body	chr16:75263495-75263885	Island		16	+	75252871	75258815	CTRB1	chymotrypsinogen B1	ENSG00000168925
cg21846903-8005978	-7.68189	4.46429e-11	9.25237e-07	cg21846903	VTN;VTN	8005978	TRAF4		cg21846903	17	26697281	VTN;VTN	NM_000638;NM_000638	1stExon;5'UTR	chr17:26698359-26699557	N_Shore		17	+	27071039	27077098	TRAF4	TNF receptor-associated factor 4	ENSG00000076604
cg16659284-7993281	-7.67909	4.51948e-11	9.33541e-07	cg16659284	SNX29	7993281	SNX29		cg16659284	16	12189952	SNX29	NM_001080530	Body				16	+	12172691	12666865	SNX29	sorting nexin 29	c(ENSG00000140660, ENSG00000048471)
cg06985993-8000716	7.67651	4.57109e-11	9.37946e-07	cg06985993	FAM57B	8000716	SEZ6L2		cg06985993	16	30040055	FAM57B	NM_031478	Body	chr16:30042307-30042612	N_Shelf		16	-	29882379	29910573	SEZ6L2	seizure related 6 homolog (mouse)-like 2	ENSG00000174938
cg25217583-7901342	-7.67651	4.57118e-11	9.37946e-07	cg25217583	ELAVL4;ELAVL4;ELAVL4;ELAVL4;ELAVL4	7901342	ELAVL4		cg25217583	1	50574383	ELAVL4;ELAVL4;ELAVL4;ELAVL4;ELAVL4	NM_001144777;NM_021952;NM_001144776;NM_001144775;NM_001144774	Body;TSS1500;Body;Body;TSS1500				1	+	50569582	50669458	ELAVL4	ELAV (embryonic lethal, abnormal vision, Drosophila)-like 4 (Hu antigen D)	ENSG00000162374
cg13065507-8123637	-7.66826	4.73977e-11	9.64468e-07	cg13065507		8123637	NQO2		cg13065507	6	3023676							6	-	3019215	3024130	NQO2	NAD(P)H dehydrogenase, quinone 2	ENSG00000124588
cg14240536-7941565	7.66813	4.74241e-11	9.64468e-07	cg14240536		7941565	KLC2		cg14240536	11	65783221				chr11:65779311-65779767	S_Shelf		11	+	66025229	66035331	KLC2	kinesin light chain 2	ENSG00000174996
cg18361975-8113433	-7.6679	4.74728e-11	9.64468e-07	cg18361975	EFNA5	8113433	EFNA5		cg18361975	5	106738731	EFNA5	NM_001962	Body				5	-	106712590	107006596	EFNA5	ephrin-A5	ENSG00000184349
cg07574163-7975932	7.66364	4.8369e-11	9.79453e-07	cg07574163		7975932	TMEM63C		cg07574163	14	77498976				chr14:77499154-77499502	N_Shore		14	+	77648170	77725838	TMEM63C	transmembrane protein 63C	ENSG00000165548
cg07907506-8081288	-7.65746	4.97007e-11	1.00182e-06	cg07907506	TMEM45A	8081288	TMEM45A		cg07907506	3	100210582	TMEM45A	NM_018004	TSS1500	chr3:100211233-100211575	N_Shore		3	+	100211463	100296285	TMEM45A	transmembrane protein 45A	ENSG00000181458
cg22740603-8125752	-7.65701	4.9798e-11	1.00182e-06	cg22740603	SYNGAP1	8125752	CUTA		cg22740603	6	33397959	SYNGAP1	NM_006772	Body	chr6:33396050-33396296	S_Shore		6	-	33384219	33386065	CUTA	cutA divalent cation tolerance homolog (E. coli)	c(ENSG00000112514, ENSG00000226492)
cg07594247-8054740	-7.65596	5.00296e-11	1.00321e-06	cg07594247	PAX8;PAX8;PAX8;PAX8;PAX8;LOC440839;LOC654433	8054740	PAX8		cg07594247	2	113993304	PAX8;PAX8;PAX8;PAX8;PAX8;LOC440839;LOC654433	NM_003466;NM_013951;NM_013953;NM_013992;NM_013952;NR_029399;NR_015377	Body;Body;Body;Body;Body;Body;TSS1500	chr2:113993204-113994075	Island		2	-	113973574	114036498	PAX8	paired box 8	ENSG00000125618
cg17147440-7984079	-7.65309	5.0664e-11	1.01265e-06	cg17147440	TPM1;TPM1;TPM1;TPM1;TPM1;TPM1	7984079	TPM1		cg17147440	15	63337352	TPM1;TPM1;TPM1;TPM1;TPM1;TPM1	NM_001018007;NM_001018020;NM_001018004;NM_001018005;NM_000366;NM_001018006	Body;Body;Body;Body;Body;Body	chr15:63334233-63336063	S_Shore		15	+	63334838	63364114	TPM1	tropomyosin 1 (alpha)	ENSG00000140416
cg26050734-7920027	-7.65183	5.09458e-11	1.01348e-06	cg26050734	TNRC4;TNRC4	7920027	CELF3		cg26050734	1	151689032	TNRC4;TNRC4	NM_007185;NM_007185	5'UTR;1stExon				1	-	151674830	151689290	CELF3	CUGBP, Elav-like family member 3	ENSG00000159409
cg14282634-7908793	-7.65143	5.1034e-11	1.01348e-06	cg14282634	NAV1	7908793	ELF3		cg14282634	1	201680159	NAV1	NM_020443	Body				1	+	201977073	201986316	ELF3	E74-like factor 3 (ets domain transcription factor, epithelial-specific )	ENSG00000163435
cg20356637-7984364	-7.64723	5.19845e-11	1.02905e-06	cg20356637		7984364	SMAD3		cg20356637	15	67356310				chr15:67357339-67359061	N_Shore		15	+	67358195	67487533	SMAD3	SMAD family member 3	ENSG00000166949
cg23731742-7896822	7.6456	5.23569e-11	1.03311e-06	cg23731742	NOC2L;SAMD11	7896822	AGRN		cg23731742	1	879958	NOC2L;SAMD11	NM_015658;NM_152486	3'UTR;3'UTR	chr1:875730-878363	S_Shore		1	+	955503	991496	AGRN	agrin	ENSG00000188157
cg23475725-7953040	7.64032	5.35862e-11	1.054e-06	cg23475725	CACNA1C;CACNA1C;CACNA1C;CACNA1C;CACNA1C;CACNA1C;CACNA1C;CACNA1C;CACNA1C;CACNA1C;CACNA1C;CACNA1C;CACNA1C;CACNA1C;CACNA1C;CACNA1C;CACNA1C;CACNA1C;CACNA1C;CACNA1C;CACNA1C;CACNA1C;CACNA1C	7953040	CACNA1C		cg23475725	12	2734205	CACNA1C;CACNA1C;CACNA1C;CACNA1C;CACNA1C;CACNA1C;CACNA1C;CACNA1C;CACNA1C;CACNA1C;CACNA1C;CACNA1C;CACNA1C;CACNA1C;CACNA1C;CACNA1C;CACNA1C;CACNA1C;CACNA1C;CACNA1C;CACNA1C;CACNA1C;CACNA1C	NM_001129844;NM_001129827;NM_001129839;NM_001129834;NM_001129841;NM_000719;NM_001129830;NM_001167625;NM_001129843;NM_001167624;NM_001129835;NM_001129837;NM_001167623;NM_001129840;NM_199460;NM_001129833;NM_001129832;NM_001129829;NM_001129846;NM_001129836;NM_001129838;NM_001129831;NM_001129842	Body;Body;Body;Body;Body;Body;Body;Body;Body;Body;Body;Body;Body;Body;Body;Body;Body;Body;Body;Body;Body;Body;Body				12	+	2162464	2802108	CACNA1C	calcium channel, voltage-dependent, L type, alpha 1C subunit	ENSG00000151067
cg00470636-8149877	-7.6383	5.40632e-11	1.06e-06	cg00470636	DPYSL2	8149877	PNMA2		cg00470636	8	26440349	DPYSL2	NM_001386	Body	chr8:26434372-26436785	S_Shelf		8	-	26362196	26371425	PNMA2	paraneoplastic antigen MA2	ENSG00000240694
cg23314826-8152096	-7.63706	5.4358e-11	1.06241e-06	cg23314826		8152096	YWHAZ		cg23314826	8	102450991							8	-	101930911	101965569	YWHAZ	tyrosine 3-monooxygenase/tryptophan 5-monooxygenase activation protein, zeta polypeptide	ENSG00000164924
cg13858407-8049435	-7.62458	5.742e-11	1.11872e-06	cg13858407	SH3BP4	8049435	SH3BP4		cg13858407	2	235935606	SH3BP4	NM_014521	5'UTR				2	+	235860617	235964358	SH3BP4	SH3-domain binding protein 4	ENSG00000130147
cg06896909-8138459	-7.62152	5.81983e-11	1.12707e-06	cg06896909	TMEM196	8138459	TMEM196		cg06896909	7	19813297	TMEM196	NM_152774	TSS1500	chr7:19812569-19813005	S_Shore		7	-	19758938	19813216	TMEM196	transmembrane protein 196	ENSG00000173452
cg11229267-8071671	7.62084	5.83701e-11	1.12707e-06	cg11229267		8071671	GNAZ		cg11229267	22	23519916				chr22:23522550-23524465	N_Shelf		22	+	23412534	23467221	GNAZ	guanine nucleotide binding protein (G protein), alpha z polypeptide	ENSG00000128266
cg05991442-8009951	-7.62074	5.83959e-11	1.12707e-06	cg05991442	RECQL5;LOC643008;LOC643008	8009951	ITGB4		cg05991442	17	73636184	RECQL5;LOC643008;LOC643008	NM_004259;NR_028439;NM_001162995	Body;Body;5'UTR				17	+	73717516	73753899	ITGB4	integrin, beta 4	ENSG00000132470
cg04988048-8072610	7.61794	5.91198e-11	1.13748e-06	cg04988048	C22orf42	8072610	FBXO7		cg04988048	22	32556253	C22orf42	NM_001010859	TSS1500				22	+	32870707	32894818	FBXO7	F-box protein 7	ENSG00000100225
cg21690450-7972650	-7.60698	6.20327e-11	1.18558e-06	cg21690450	ITGBL1	7972650	FGF14		cg21690450	13	102276634	ITGBL1	NM_004791	Body				13	-	102371307	103054155	FGF14	fibroblast growth factor 14	ENSG00000102466
cg21330960-8071671	-7.60668	6.21144e-11	1.18558e-06	cg21330960	RTDR1;GNAZ	8071671	GNAZ		cg21330960	22	23415915	RTDR1;GNAZ	NM_014433;NM_002073	Body;5'UTR	chr22:23412224-23413597	S_Shelf		22	+	23412534	23467221	GNAZ	guanine nucleotide binding protein (G protein), alpha z polypeptide	ENSG00000128266
cg18073788-8129482	7.60638	6.21957e-11	1.18558e-06	cg18073788		8129482	SAMD3		cg18073788	6	130992677							6	-	130465463	130686545	SAMD3	sterile alpha motif domain containing 3	ENSG00000164483
cg07415359-7938788	-7.60311	6.30944e-11	1.19901e-06	cg07415359	LDHC;LDHC	7938788	LDHC		cg07415359	11	18434354	LDHC;LDHC	NM_017448;NM_002301	Body;Body				11	+	18433853	18472793	LDHC	lactate dehydrogenase C	ENSG00000166796
cg16631083-8068180	-7.60205	6.33907e-11	1.20095e-06	cg16631083	HUNK	8068180	HUNK		cg16631083	21	33250039	HUNK	NM_014586	Body	chr21:33244910-33246609	S_Shelf		21	+	33245628	33376377	HUNK	hormonally up-regulated Neu-associated kinase	ENSG00000142149
cg01008154-7915787	-7.59908	6.42204e-11	1.21295e-06	cg01008154	PIK3R3;PIK3R3	7915787	PIK3R3		cg01008154	1	46509395	PIK3R3;PIK3R3	NM_003629;NM_001114172	Body;Body				1	-	46505812	46598467	PIK3R3	phosphoinositide-3-kinase, regulatory subunit 3 (gamma)	ENSG00000117461
cg10531918-8080511	7.59638	6.4986e-11	1.22366e-06	cg10531918		8080511	CACNA1D		cg10531918	3	53189890				chr3:53190509-53190764	N_Shore		3	+	53528683	53846072	CACNA1D	calcium channel, voltage-dependent, L type, alpha 1D subunit	ENSG00000157388
cg02006615-8144121	7.59457	6.55058e-11	1.22926e-06	cg02006615	PTPRN2;PTPRN2;PTPRN2	8144121	PTPRN2		cg02006615	7	157485230	PTPRN2;PTPRN2;PTPRN2	NM_002847;NM_130842;NM_130843	Body;Body;Body	chr7:157476886-157486719	Island		7	-	157331750	158380793	PTPRN2	protein tyrosine phosphatase, receptor type, N polypeptide 2	ENSG00000155093
cg16249827-8025877	7.59396	6.56813e-11	1.22926e-06	cg16249827	SMARCA4;SMARCA4;SMARCA4;SMARCA4;SMARCA4;SMARCA4;SMARCA4	8025877	LPPR2		cg16249827	19	11153168	SMARCA4;SMARCA4;SMARCA4;SMARCA4;SMARCA4;SMARCA4;SMARCA4	NM_001128846;NM_001128848;NM_001128844;NM_003072;NM_001128847;NM_001128849;NM_001128845	Body;Body;Body;Body;Body;Body;Body	chr19:11151870-11152157	S_Shore		19	+	11466107	11476374	LPPR2	lipid phosphate phosphatase-related protein type 2	ENSG00000105520
cg23731272-7984364	-7.58761	6.75355e-11	1.26014e-06	cg23731272	SMAD3	7984364	SMAD3		cg23731272	15	67356838	SMAD3	NM_005902	TSS1500	chr15:67357339-67359061	N_Shore		15	+	67358195	67487533	SMAD3	SMAD family member 3	ENSG00000166949
cg23039250-7924508	-7.58579	6.80777e-11	1.26644e-06	cg23039250	TLR5	7924508	SUSD4		cg23039250	1	223308238	TLR5	NM_003268	5'UTR				1	-	223394161	223537520	SUSD4	sushi domain containing 4	ENSG00000143502
cg10537079-8166784	7.58452	6.84582e-11	1.26969e-06	cg10537079	OTC	8166784	TSPAN7		cg10537079	X	38211655	OTC	NM_000531	TSS200				X	+	38420609	38548174	TSPAN7	tetraspanin 7	c(ENSG00000250349, ENSG00000156298)
cg26294229-7909494	-7.58339	6.87973e-11	1.27088e-06	cg26294229	LAMB3;LAMB3;LAMB3	7909494	SYT14		cg26294229	1	209799353	LAMB3;LAMB3;LAMB3	NM_001017402;NM_001127641;NM_000228	Body;Body;Body	chr1:209799149-209799354	Island		1	+	210111576	210337636	SYT14	synaptotagmin XIV	ENSG00000143469
cg10427452-8110872	7.58294	6.89338e-11	1.27088e-06	cg10427452		8110872	IRX2		cg10427452	5	3122030							5	-	2745959	2751776	IRX2	iroquois homeobox 2	ENSG00000170561
cg16177481-7948588	7.58195	6.92359e-11	1.27265e-06	cg16177481		7948588	SYT7		cg16177481	11	61740158							11	-	61282785	61348298	SYT7	synaptotagmin VII	ENSG00000011347
cg18424635-8125436	-7.5787	7.02298e-11	1.28709e-06	cg18424635	HLA-DRB5	8125436	HLA-DRB5		cg18424635	6	32490421	HLA-DRB5	NM_002125	Body	chr6:32489742-32490128	S_Shore		6	-	32485114	32498093	HLA-DRB5	major histocompatibility complex, class II, DR beta 5	ENSG00000198502
cg16527108-8099172	7.57491	7.14063e-11	1.30198e-06	cg16527108	JAKMIP1;JAKMIP1	8099172	CRMP1		cg16527108	4	6112876	JAKMIP1;JAKMIP1	NM_144720;NM_001099433	Body;Body	chr4:6114497-6114700	N_Shore		4	-	5822491	5894785	CRMP1	collapsin response mediator protein 1	ENSG00000072832
cg18853354-7975932	7.57473	7.14641e-11	1.30198e-06	cg18853354		7975932	TMEM63C		cg18853354	14	77609774				chr14:77605885-77608304	S_Shore		14	+	77648170	77725838	TMEM63C	transmembrane protein 63C	ENSG00000165548
cg21052164-7905817	-7.57212	7.22866e-11	1.31309e-06	cg21052164	CHRNB2	7905817	CHRNB2		cg21052164	1	154539977	CHRNB2	NM_000748	TSS1500	chr1:154540233-154540573	N_Shore		1	+	154540257	154552502	CHRNB2	cholinergic receptor, nicotinic, beta 2 (neuronal)	ENSG00000160716
cg16595750-7936734	-7.57002	7.29565e-11	1.32137e-06	cg16595750	FGFR2;FGFR2;FGFR2;FGFR2;FGFR2;FGFR2;FGFR2;FGFR2;FGFR2	7936734	FGFR2		cg16595750	10	123338597	FGFR2;FGFR2;FGFR2;FGFR2;FGFR2;FGFR2;FGFR2;FGFR2;FGFR2	NM_001144914;NM_001144915;NM_022970;NM_001144913;NM_001144916;NM_000141;NM_001144917;NM_001144919;NM_001144918	Body;Body;Body;Body;Body;Body;Body;Body;Body				10	-	122483324	123357972	FGFR2	fibroblast growth factor receptor 2	ENSG00000066468
cg11990419-7947338	-7.56831	7.3504e-11	1.3274e-06	cg11990419		7947338	PAX6		cg11990419	11	31841155				chr11:31841315-31842003	N_Shore		11	-	31810458	31839509	PAX6	paired box 6	ENSG00000007372
cg00886432-8125447	7.56716	7.38753e-11	1.32801e-06	cg00886432		8125447	HLA-DQB1		cg00886432	6	32515815							6	-	32546546	32634594	HLA-DQB1	major histocompatibility complex, class II, DQ beta 1	c(ENSG00000206237, ENSG00000179344, ENSG00000206302, ENSG00000231286, ENSG00000233209, ENSG00000231939, ENSG00000225824)
cg01553613-7975932	7.56688	7.39678e-11	1.32801e-06	cg01553613	NGB	7975932	TMEM63C		cg01553613	14	77734687	NGB	NM_021257	Body	chr14:77736733-77737772	N_Shelf		14	+	77648170	77725838	TMEM63C	transmembrane protein 63C	ENSG00000165548
cg19836471-7934570	-7.56347	7.50832e-11	1.34413e-06	cg19836471	DLG5	7934570	KCNMA1		cg19836471	10	79638108	DLG5	NM_004747	Body				10	-	78629360	79398353	KCNMA1	potassium large conductance calcium-activated channel, subfamily M, alpha member 1	ENSG00000156113
cg22290782-8008454	-7.56166	7.56794e-11	1.34925e-06	cg22290782	MYCBPAP;EPN3	8008454	ABCC3		cg22290782	17	48608794	MYCBPAP;EPN3	NM_032133;NM_017957	3'UTR;TSS1500				17	+	48712081	48769063	ABCC3	ATP-binding cassette, sub-family C (CFTR/MRP), member 3	ENSG00000108846
cg25136644-8143825	7.56128	7.58063e-11	1.34925e-06	cg25136644	ATG9B;NOS3	8143825	KCNH2		cg25136644	7	150709463	ATG9B;NOS3	NM_173681;NM_000603	3'UTR;Body	chr7:150710349-150711333	N_Shore		7	-	150642049	150675402	KCNH2	potassium voltage-gated channel, subfamily H (eag-related), member 2	ENSG00000055118
cg13858106-8059186	7.55929	7.64716e-11	1.35438e-06	cg13858106	OBSL1;INHA	8059186	PTPRN		cg13858106	2	220436948	OBSL1;INHA	NM_015311;NM_002191	TSS1500;TSS200	chr2:220434859-220436179	S_Shore		2	-	220154345	220174143	PTPRN	protein tyrosine phosphatase, receptor type, N	ENSG00000054356
cg16680159-7909494	7.5591	7.65334e-11	1.35438e-06	cg16680159		7909494	SYT14		cg16680159	1	210436103							1	+	210111576	210337636	SYT14	synaptotagmin XIV	ENSG00000143469
cg14395444-7953040	7.55661	7.73762e-11	1.36235e-06	cg14395444	CACNA1C;CACNA1C;CACNA1C;CACNA1C;CACNA1C;CACNA1C;CACNA1C;CACNA1C;CACNA1C;CACNA1C;CACNA1C;CACNA1C;CACNA1C;CACNA1C;CACNA1C;CACNA1C;CACNA1C;CACNA1C;CACNA1C;CACNA1C;CACNA1C;CACNA1C;CACNA1C	7953040	CACNA1C		cg14395444	12	2800182	CACNA1C;CACNA1C;CACNA1C;CACNA1C;CACNA1C;CACNA1C;CACNA1C;CACNA1C;CACNA1C;CACNA1C;CACNA1C;CACNA1C;CACNA1C;CACNA1C;CACNA1C;CACNA1C;CACNA1C;CACNA1C;CACNA1C;CACNA1C;CACNA1C;CACNA1C;CACNA1C	NM_001129844;NM_001129827;NM_001129839;NM_001129834;NM_001129841;NM_000719;NM_001129830;NM_001167625;NM_001129843;NM_001167624;NM_001129835;NM_001129837;NM_001167623;NM_001129840;NM_199460;NM_001129833;NM_001129832;NM_001129829;NM_001129846;NM_001129836;NM_001129838;NM_001129831;NM_001129842	Body;Body;Body;Body;Body;Body;Body;Body;Body;Body;Body;Body;Body;Body;Body;Body;Body;Body;Body;Body;Body;Body;Body	chr12:2800139-2801062	Island		12	+	2162464	2802108	CACNA1C	calcium channel, voltage-dependent, L type, alpha 1C subunit	ENSG00000151067
cg05531317-8059186	7.55647	7.74246e-11	1.36235e-06	cg05531317	RESP18	8059186	PTPRN		cg05531317	2	220194899	RESP18	NM_001007089	Body	chr2:220196431-220196768	N_Shore		2	-	220154345	220174143	PTPRN	protein tyrosine phosphatase, receptor type, N	ENSG00000054356
cg23363971-7956242	-7.55242	7.88102e-11	1.38279e-06	cg23363971	IKZF4;IKZF4	7956242	COQ10A		cg23363971	12	56415271	IKZF4;IKZF4	NM_022465;NM_022465	1stExon;5'UTR				12	+	56660649	56664750	COQ10A	coenzyme Q10 homolog A (S. cerevisiae)	ENSG00000135469
cg00940260-7915787	7.55107	7.92782e-11	1.38706e-06	cg00940260	MKNK1;MKNK1;MKNK1;MKNK1;MKNK1	7915787	PIK3R3		cg00940260	1	47064750	MKNK1;MKNK1;MKNK1;MKNK1;MKNK1	NR_024174;NR_024176;NM_001135553;NM_003684;NM_198973	Body;Body;5'UTR;5'UTR;5'UTR				1	-	46505812	46598467	PIK3R3	phosphoinositide-3-kinase, regulatory subunit 3 (gamma)	ENSG00000117461
cg23156509-8054740	7.548	8.03539e-11	1.40191e-06	cg23156509	PAX8;PAX8;PAX8;PAX8;PAX8;LOC440839	8054740	PAX8		cg23156509	2	114033830	PAX8;PAX8;PAX8;PAX8;PAX8;LOC440839	NM_003466;NM_013951;NM_013953;NM_013992;NM_013952;NR_029399	Body;Body;Body;Body;Body;Body	chr2:114034594-114036041	N_Shore		2	-	113973574	114036498	PAX8	paired box 8	ENSG00000125618
cg01149264-7992071	-7.54284	8.21929e-11	1.42996e-06	cg01149264	RAB40C	7992071	MSLN		cg01149264	16	644081	RAB40C	NM_021168	Body	chr16:638545-640705	S_Shelf		16	+	810765	818865	MSLN	mesothelin	ENSG00000102854
cg17472111-7950524	7.53915	8.35341e-11	1.44921e-06	cg17472111		7950524	MAP6		cg17472111	11	75287721							11	-	75297963	75379479	MAP6	microtubule-associated protein 6	ENSG00000171533
cg09795979-7947590	-7.53799	8.39574e-11	1.45247e-06	cg09795979	SYT13	7947590	SYT13		cg09795979	11	45308098	SYT13	NM_020826	TSS1500	chr11:45307441-45307975	S_Shore		11	-	45261852	45307870	SYT13	synaptotagmin XIII	ENSG00000019505
cg06175981-8059186	7.53238	8.60485e-11	1.48449e-06	cg06175981	ACCN4;ACCN4	8059186	PTPRN		cg06175981	2	220387980	ACCN4;ACCN4	NM_182847;NM_018674	Body;Body	chr2:220387075-220388075	Island		2	-	220154345	220174143	PTPRN	protein tyrosine phosphatase, receptor type, N	ENSG00000054356
cg01122302-8007607	7.53045	8.678e-11	1.49294e-06	cg01122302	RUNDC3A;RUNDC3A;RUNDC3A	8007607	RUNDC3A		cg01122302	17	42392668	RUNDC3A;RUNDC3A;RUNDC3A	NM_001144826;NM_001144825;NM_006695	Body;Body;Body	chr17:42392323-42393079	Island		17	+	42385943	42396039	RUNDC3A	RUN domain containing 3A	ENSG00000108309
cg19767548-7938788	-7.52872	8.74429e-11	1.49995e-06	cg19767548	LDHC;LDHC	7938788	LDHC		cg19767548	11	18433554	LDHC;LDHC	NM_017448;NM_002301	TSS1500;TSS1500				11	+	18433853	18472793	LDHC	lactate dehydrogenase C	ENSG00000166796
cg14567043-7953040	7.52812	8.76735e-11	1.49995e-06	cg14567043	LRTM2;LRTM2;CACNA2D4;LRTM2	7953040	CACNA1C		cg14567043	12	1940547	LRTM2;LRTM2;CACNA2D4;LRTM2	NM_001163925;NM_001039029;NM_172364;NM_001163926	Body;Body;Body;Body				12	+	2162464	2802108	CACNA1C	calcium channel, voltage-dependent, L type, alpha 1C subunit	ENSG00000151067
cg12350325-7953040	7.52404	8.92551e-11	1.52279e-06	cg12350325	CACNA1C;CACNA1C;CACNA1C;CACNA1C;CACNA1C;CACNA1C;CACNA1C;CACNA1C;CACNA1C;CACNA1C;CACNA1C;CACNA1C;CACNA1C;CACNA1C;CACNA1C;CACNA1C;CACNA1C;CACNA1C;CACNA1C;CACNA1C;CACNA1C;CACNA1C;CACNA1C	7953040	CACNA1C		cg12350325	12	2800909	CACNA1C;CACNA1C;CACNA1C;CACNA1C;CACNA1C;CACNA1C;CACNA1C;CACNA1C;CACNA1C;CACNA1C;CACNA1C;CACNA1C;CACNA1C;CACNA1C;CACNA1C;CACNA1C;CACNA1C;CACNA1C;CACNA1C;CACNA1C;CACNA1C;CACNA1C;CACNA1C	NM_001129846;NM_001129843;NM_001129838;NM_001129837;NM_199460;NM_001167623;NM_001129833;NM_001129834;NM_001167625;NM_001129836;NM_001129831;NM_001129841;NM_001129835;NM_001129842;NM_001129840;NM_001167624;NM_001129844;NM_001129827;NM_001129839;NM_001129832;NM_001129830;NM_000719;NM_001129829	3'UTR;3'UTR;3'UTR;3'UTR;3'UTR;3'UTR;3'UTR;3'UTR;3'UTR;3'UTR;3'UTR;3'UTR;3'UTR;3'UTR;3'UTR;3'UTR;3'UTR;3'UTR;3'UTR;3'UTR;3'UTR;3'UTR;3'UTR	chr12:2800139-2801062	Island		12	+	2162464	2802108	CACNA1C	calcium channel, voltage-dependent, L type, alpha 1C subunit	ENSG00000151067
cg00950497-7930714	-7.51954	9.10337e-11	1.54488e-06	cg00950497	ABLIM1;ABLIM1;ABLIM1	7930714	ATRNL1		cg00950497	10	116393423	ABLIM1;ABLIM1;ABLIM1	NM_001003408;NM_001003407;NM_002313	Body;Body;Body	chr10:116391466-116391827	S_Shore		10	+	116853124	117708496	ATRNL1	attractin-like 1	ENSG00000107518
cg05489252-8092358	-7.5195	9.10502e-11	1.54488e-06	cg05489252	MCF2L2	8092358	MCF2L2		cg05489252	3	183109869	MCF2L2	NM_015078	Body				3	-	182895831	183145873	MCF2L2	MCF.2 cell line derived transforming sequence-like 2	ENSG00000053524
cg04428163-8064418	7.51887	9.13001e-11	1.54488e-06	cg04428163	SDCBP2;SDCBP2	8064418	SDCBP2		cg04428163	20	1294021	SDCBP2;SDCBP2	NM_015685;NM_080489	1stExon;Body	chr20:1293681-1294328	Island		20	-	1290619	1309826	SDCBP2	syndecan binding protein (syntenin) 2	ENSG00000125775
cg10516146-8006940	-7.51779	9.17331e-11	1.54796e-06	cg10516146	GRB7;GRB7	8006940	GRB7		cg10516146	17	37897246	GRB7;GRB7	NM_005310;NM_001030002	5'UTR;5'UTR				17	+	37894187	37903538	GRB7	growth factor receptor-bound protein 7	ENSG00000141738
cg03283235-7967641	7.51692	9.20861e-11	1.54969e-06	cg03283235	TMEM132D	7967641	TMEM132D		cg03283235	12	130354828	TMEM132D	NM_133448	Body				12	-	129556273	130388213	TMEM132D	transmembrane protein 132D	ENSG00000151952
cg26107033-7924029	-7.51606	9.24303e-11	1.55125e-06	cg26107033	LAMB3;LAMB3;LAMB3;LAMB3	7924029	LAMB3		cg26107033	1	209825672	LAMB3;LAMB3;LAMB3;LAMB3	NM_001017402;NM_000228;NM_001127641;NM_001127641	TSS1500;5'UTR;1stExon;5'UTR				1	-	209788215	209825820	LAMB3	laminin, beta 3	ENSG00000196878
cg26215982-7953264	7.51469	9.29876e-11	1.55564e-06	cg26215982		7953264	KCNA6		cg26215982	12	4915878				chr12:4918273-4919657	N_Shelf		12	+	4918342	4922578	KCNA6	potassium voltage-gated channel, shaker-related subfamily, member 6	ENSG00000151079
cg19546583-8035095	7.51418	9.31957e-11	1.55564e-06	cg19546583		8035095	CYP4F11		cg19546583	19	16022523				chr19:16022512-16022935	Island		19	-	16023181	16045676	CYP4F11	cytochrome P450, family 4, subfamily F, polypeptide 11	ENSG00000171903
cg18705155-8126153	-7.51067	9.46405e-11	1.5723e-06	cg18705155	KCNK5	8126153	KCNK5		cg18705155	6	39194077	KCNK5	NM_003740	Body	chr6:39196817-39197517	N_Shelf		6	-	39156747	39197251	KCNK5	potassium channel, subfamily K, member 5	ENSG00000164626
cg26347632-8072817	-7.51052	9.47025e-11	1.5723e-06	cg26347632	CDC42EP1	8072817	CDC42EP1		cg26347632	22	37965042	CDC42EP1	NM_152243	3'UTR	chr22:37962481-37962819	S_Shelf		22	+	37956496	37965412	CDC42EP1	CDC42 effector protein (Rho GTPase binding) 1	ENSG00000128283
cg21348173-8007607	7.50894	9.5363e-11	1.57588e-06	cg21348173	PYY	8007607	RUNDC3A		cg21348173	17	42059636	PYY	NM_004160	5'UTR	chr17:42061046-42061643	N_Shore		17	+	42385943	42396039	RUNDC3A	RUN domain containing 3A	ENSG00000108309
cg13175830-7936734	-7.50856	9.55198e-11	1.57588e-06	cg13175830	FGFR2;FGFR2;FGFR2;FGFR2;FGFR2;FGFR2;FGFR2;FGFR2;FGFR2	7936734	FGFR2		cg13175830	10	123353956	FGFR2;FGFR2;FGFR2;FGFR2;FGFR2;FGFR2;FGFR2;FGFR2;FGFR2	NM_001144916;NM_001144918;NM_001144919;NM_001144914;NM_000141;NM_001144913;NM_022970;NM_001144917;NM_001144915	TSS200;5'UTR;5'UTR;TSS1500;5'UTR;TSS1500;5'UTR;5'UTR;5'UTR	chr10:123356616-123358285	N_Shelf		10	-	122483324	123357972	FGFR2	fibroblast growth factor receptor 2	ENSG00000066468
cg13326508-8007607	-7.50817	9.56836e-11	1.57588e-06	cg13326508	MPP2	8007607	RUNDC3A		cg13326508	17	41985720	MPP2	NM_005374	TSS1500	chr17:41984148-41985012	S_Shore		17	+	42385943	42396039	RUNDC3A	RUN domain containing 3A	ENSG00000108309
cg16631083-8069880	7.50652	9.63779e-11	1.58182e-06	cg16631083	HUNK	8069880	TIAM1		cg16631083	21	33250039	HUNK	NM_014586	Body	chr21:33244910-33246609	S_Shelf		21	-	32490736	32931290	TIAM1	T-cell lymphoma invasion and metastasis 1	ENSG00000156299
cg18913890-8042993	7.5061	9.65566e-11	1.58182e-06	cg18913890	CTNNA2;CTNNA2	8042993	CTNNA2		cg18913890	2	79738619	CTNNA2;CTNNA2	NM_004389;NM_001164883	TSS1500;TSS1500	chr2:79739696-79740243	N_Shore		2	+	79740126	80875905	CTNNA2	catenin (cadherin-associated protein), alpha 2	ENSG00000066032
cg18413218-7975932	-7.50542	9.68452e-11	1.58235e-06	cg18413218		7975932	TMEM63C		cg18413218	14	77371470							14	+	77648170	77725838	TMEM63C	transmembrane protein 63C	ENSG00000165548
cg23693705-8067652	7.50407	9.74189e-11	1.58462e-06	cg23693705	KCNQ2;KCNQ2;KCNQ2;KCNQ2;KCNQ2	8067652	EEF1A2		cg23693705	20	62079638	KCNQ2;KCNQ2;KCNQ2;KCNQ2;KCNQ2	NM_172108;NM_172106;NM_172107;NM_172109;NM_004518	Body;Body;Body;Body;Body	chr20:62079615-62079912	Island		20	-	62119366	62130637	EEF1A2	eukaryotic translation elongation factor 1 alpha 2	ENSG00000101210
cg14612133-8104570	-7.50389	9.74975e-11	1.58462e-06	cg14612133	TRIO	8104570	FAM105A		cg14612133	5	14406585	TRIO	NM_007118	Body				5	+	14581932	14611206	FAM105A	family with sequence similarity 105, member A	ENSG00000145569
cg22009464-8022856	7.50271	9.80016e-11	1.58643e-06	cg22009464	DTNA;DTNA;DTNA;DTNA	8022856	NOL4		cg22009464	18	32173084	DTNA;DTNA;DTNA;DTNA	NM_001128175;NM_001392;NM_032979;NM_032975	TSS200;5'UTR;5'UTR;5'UTR				18	-	31432389	31803521	NOL4	nucleolar protein 4	ENSG00000101746
cg08549216-8001007	-7.50243	9.81221e-11	1.58643e-06	cg08549216	MYST1;MYST1	8001007	PRSS8		cg08549216	16	31142523	MYST1;MYST1	NM_182958;NM_032188	3'UTR;Body				16	-	31142754	31147151	PRSS8	protease, serine, 8	ENSG00000052344
cg04511125-8043393	-7.50018	9.90944e-11	1.59487e-06	cg04511125	THNSL2	8043393	THNSL2		cg04511125	2	88470314	THNSL2	NM_018271	5'UTR	chr2:88469691-88470386	Island		2	+	88469917	88486145	THNSL2	threonine synthase-like 2 (S. cerevisiae)	ENSG00000144115
cg25504607-7970844	7.50003	9.91611e-11	1.59487e-06	cg25504607		7970844	KATNAL1		cg25504607	13	30728534							13	-	30776767	30881621	KATNAL1	katanin p60 subunit A-like 1	ENSG00000102781
cg15301794-7947338	-7.49551	1.01141e-10	1.6225e-06	cg15301794	PAX6;PAX6;PAX6	7947338	PAX6		cg15301794	11	31822243	PAX6;PAX6;PAX6	NM_001604;NM_001127612;NM_000280	Body;Body;Body	chr11:31820060-31821416	S_Shore		11	-	31810458	31839509	PAX6	paired box 6	ENSG00000007372
cg05819150-7943413	-7.49032	1.0347e-10	1.65101e-06	cg05819150	YAP1;YAP1	7943413	BIRC3		cg05819150	11	101980380	YAP1;YAP1	NM_001130145;NM_006106	TSS1500;TSS1500	chr11:101980632-101982330	N_Shore		11	+	102188194	102208465	BIRC3	baculoviral IAP repeat containing 3	ENSG00000023445
cg21623671-8115210	7.4901	1.0357e-10	1.65101e-06	cg21623671	ANXA6;ANXA6	8115210	TNIP1		cg21623671	5	150536851	ANXA6;ANXA6	NM_001155;NM_004033	5'UTR;5'UTR	chr5:150537019-150537418	N_Shore		5	-	150409506	150466697	TNIP1	TNFAIP3 interacting protein 1	ENSG00000145901
cg13487666-8157761	-7.48977	1.03721e-10	1.65101e-06	cg13487666	NEK6;NEK6;NEK6;NEK6	8157761	NEK6		cg13487666	9	127021157	NEK6;NEK6;NEK6;NEK6	NM_001145001;NM_014397;NM_001166167;NM_001166168	5'UTR;5'UTR;Body;5'UTR	chr9:127020249-127020741	S_Shore		9	+	127019885	127115586	NEK6	NIMA (never in mitosis gene a)-related kinase 6	ENSG00000119408
cg19200285-7953040	7.48896	1.0409e-10	1.65264e-06	cg19200285	CACNA1C;CACNA1C;CACNA1C;CACNA1C;CACNA1C;CACNA1C;CACNA1C;CACNA1C;CACNA1C;CACNA1C;CACNA1C;CACNA1C;CACNA1C;CACNA1C;CACNA1C;CACNA1C;CACNA1C;CACNA1C;CACNA1C;CACNA1C;CACNA1C;CACNA1C;CACNA1C	7953040	CACNA1C		cg19200285	12	2800755	CACNA1C;CACNA1C;CACNA1C;CACNA1C;CACNA1C;CACNA1C;CACNA1C;CACNA1C;CACNA1C;CACNA1C;CACNA1C;CACNA1C;CACNA1C;CACNA1C;CACNA1C;CACNA1C;CACNA1C;CACNA1C;CACNA1C;CACNA1C;CACNA1C;CACNA1C;CACNA1C	NM_001129846;NM_001129843;NM_001129838;NM_001129837;NM_199460;NM_001167623;NM_001129833;NM_001129834;NM_001167625;NM_001129836;NM_001129831;NM_001129841;NM_001129835;NM_001129842;NM_001129840;NM_001167624;NM_001129844;NM_001129827;NM_001129839;NM_001129832;NM_001129830;NM_000719;NM_001129829	3'UTR;3'UTR;3'UTR;3'UTR;3'UTR;3'UTR;3'UTR;3'UTR;3'UTR;3'UTR;3'UTR;3'UTR;3'UTR;3'UTR;3'UTR;3'UTR;3'UTR;3'UTR;3'UTR;3'UTR;3'UTR;3'UTR;3'UTR	chr12:2800139-2801062	Island		12	+	2162464	2802108	CACNA1C	calcium channel, voltage-dependent, L type, alpha 1C subunit	ENSG00000151067
cg09835278-8072088	7.48821	1.04432e-10	1.65381e-06	cg09835278	MYO18B	8072088	SEZ6L		cg09835278	22	26425557	MYO18B	NM_032608	3'UTR				22	+	26565440	26779555	SEZ6L	seizure related 6 homolog (mouse)-like	ENSG00000100095
cg07591885-7909494	-7.48284	1.06918e-10	1.6818e-06	cg07591885	LAMB3;LAMB3;LAMB3	7909494	SYT14		cg07591885	1	209793473	LAMB3;LAMB3;LAMB3	NM_001017402;NM_001127641;NM_000228	Body;Body;Body				1	+	210111576	210337636	SYT14	synaptotagmin XIV	ENSG00000143469
cg06705930-7947338	-7.48275	1.0696e-10	1.6818e-06	cg06705930	PAX6;PAX6;PAX6	7947338	PAX6		cg06705930	11	31823191	PAX6;PAX6;PAX6	NM_001604;NM_001127612;NM_000280	Body;Body;Body	chr11:31820060-31821416	S_Shore		11	-	31810458	31839509	PAX6	paired box 6	ENSG00000007372
cg16324314-7975932	7.48221	1.07215e-10	1.6818e-06	cg16324314		7975932	TMEM63C		cg16324314	14	77480847							14	+	77648170	77725838	TMEM63C	transmembrane protein 63C	ENSG00000165548
cg18464244-8007607	7.48175	1.0743e-10	1.6818e-06	cg18464244	C17orf88	8007607	RUNDC3A		cg18464244	17	41994119	C17orf88	NR_026770	TSS1500				17	+	42385943	42396039	RUNDC3A	RUN domain containing 3A	ENSG00000108309
cg02365780-8054297	7.48147	1.07561e-10	1.6818e-06	cg02365780	NPAS2	8054297	CHST10		cg02365780	2	101437872	NPAS2	NM_002518	5'UTR	chr2:101434979-101437453	S_Shore		2	-	101008322	101034124	CHST10	carbohydrate sulfotransferase 10	ENSG00000115526
cg18757828-8055284	-7.48059	1.07977e-10	1.68403e-06	cg18757828	TUBA3D	8055284	---		cg18757828	2	132233784	TUBA3D	NM_080386	Body	chr2:132233606-132234085	Island		2	-	132227710	132229673	---	---	---
cg06238004-8007607	7.47898	1.08739e-10	1.69165e-06	cg06238004		8007607	RUNDC3A		cg06238004	17	42029727				chr17:42030173-42030941	N_Shore		17	+	42385943	42396039	RUNDC3A	RUN domain containing 3A	ENSG00000108309
cg23901896-7908793	-7.47498	1.10663e-10	1.71568e-06	cg23901896		7908793	ELF3		cg23901896	1	201976446							1	+	201977073	201986316	ELF3	E74-like factor 3 (ets domain transcription factor, epithelial-specific )	ENSG00000163435
cg02733081-7970844	7.47462	1.10839e-10	1.71568e-06	cg02733081		7970844	KATNAL1		cg02733081	13	31061080							13	-	30776767	30881621	KATNAL1	katanin p60 subunit A-like 1	ENSG00000102781
cg14870539-8115210	7.46715	1.14525e-10	1.76831e-06	cg14870539	ANXA6;ANXA6	8115210	TNIP1		cg14870539	5	150530752	ANXA6;ANXA6	NM_001155;NM_004033	5'UTR;5'UTR				5	-	150409506	150466697	TNIP1	TNFAIP3 interacting protein 1	ENSG00000145901
cg02669225-7918593	-7.4634	1.16423e-10	1.79312e-06	cg02669225		7918593	RHOC		cg02669225	1	113742602				chr1:113741473-113741745	S_Shore		1	-	113243728	113250056	RHOC	ras homolog gene family, member C	ENSG00000155366
cg11857093-7918857	-7.46263	1.16814e-10	1.79467e-06	cg11857093		7918857	TSPAN2		cg11857093	1	115642150							1	-	115590632	115632121	TSPAN2	tetraspanin 2	ENSG00000134198
cg15610027-8020878	7.46162	1.17333e-10	1.79817e-06	cg15610027	DTNA;DTNA;DTNA;DTNA	8020878	MAPRE2		cg15610027	18	32173227	DTNA;DTNA;DTNA;DTNA	NM_001128175;NM_001392;NM_032979;NM_032975	TSS200;5'UTR;5'UTR;5'UTR				18	+	32621381	32721824	MAPRE2	microtubule-associated protein, RP/EB family, member 2	ENSG00000166974
cg23596826-7931683	7.45908	1.18646e-10	1.81379e-06	cg23596826	DIP2C	7931683	DIP2C		cg23596826	10	579259	DIP2C	NM_014974	Body	chr10:575898-576131	S_Shelf		10	-	320130	735608	DIP2C	DIP2 disco-interacting protein 2 homolog C (Drosophila)	ENSG00000151240
cg00788521-7953040	7.45689	1.19789e-10	1.82674e-06	cg00788521	CACNA1C;CACNA1C;CACNA1C;CACNA1C;CACNA1C;CACNA1C;CACNA1C;CACNA1C;CACNA1C;CACNA1C;CACNA1C;CACNA1C;CACNA1C;CACNA1C;CACNA1C;CACNA1C;CACNA1C;CACNA1C;CACNA1C;CACNA1C;CACNA1C;CACNA1C;CACNA1C	7953040	CACNA1C		cg00788521	12	2229269	CACNA1C;CACNA1C;CACNA1C;CACNA1C;CACNA1C;CACNA1C;CACNA1C;CACNA1C;CACNA1C;CACNA1C;CACNA1C;CACNA1C;CACNA1C;CACNA1C;CACNA1C;CACNA1C;CACNA1C;CACNA1C;CACNA1C;CACNA1C;CACNA1C;CACNA1C;CACNA1C	NM_001129844;NM_001129827;NM_001129839;NM_001129834;NM_001129841;NM_000719;NM_001129830;NM_001167625;NM_001129843;NM_001167624;NM_001129835;NM_001129837;NM_001167623;NM_001129840;NM_199460;NM_001129833;NM_001129832;NM_001129829;NM_001129846;NM_001129836;NM_001129838;NM_001129831;NM_001129842	Body;Body;Body;Body;Body;Body;Body;Body;Body;Body;Body;Body;Body;Body;Body;Body;Body;Body;Body;Body;Body;Body;Body				12	+	2162464	2802108	CACNA1C	calcium channel, voltage-dependent, L type, alpha 1C subunit	ENSG00000151067
cg11945297-8147697	-7.4557	1.20413e-10	1.83034e-06	cg11945297	GRHL2	8147697	GRHL2		cg11945297	8	102514634	GRHL2	NM_024915	Body				8	+	102504986	102681819	GRHL2	grainyhead-like 2 (Drosophila)	ENSG00000083307
cg11404544-7901342	-7.45531	1.20617e-10	1.83034e-06	cg11404544	ELAVL4;ELAVL4;ELAVL4	7901342	ELAVL4		cg11404544	1	50571816	ELAVL4;ELAVL4;ELAVL4	NM_001144777;NM_001144776;NM_001144775	Body;Body;TSS200				1	+	50569582	50669458	ELAVL4	ELAV (embryonic lethal, abnormal vision, Drosophila)-like 4 (Hu antigen D)	ENSG00000162374
cg16233074-8007607	7.45338	1.21645e-10	1.84141e-06	cg16233074		8007607	RUNDC3A		cg16233074	17	42445042				chr17:42440522-42441281	S_Shelf		17	+	42385943	42396039	RUNDC3A	RUN domain containing 3A	ENSG00000108309
cg08279131-8007607	7.45107	1.22881e-10	1.85557e-06	cg08279131	RUNDC3A;RUNDC3A;RUNDC3A	8007607	RUNDC3A		cg08279131	17	42393858	RUNDC3A;RUNDC3A;RUNDC3A	NM_001144826;NM_001144825;NM_006695	Body;Body;Body	chr17:42392323-42393079	S_Shore		17	+	42385943	42396039	RUNDC3A	RUN domain containing 3A	ENSG00000108309
cg04646987-8104570	-7.44622	1.25518e-10	1.89077e-06	cg04646987	TRIO	8104570	FAM105A		cg04646987	5	14406732	TRIO	NM_007118	Body				5	+	14581932	14611206	FAM105A	family with sequence similarity 105, member A	ENSG00000145569
cg02348462-8024111	7.44534	1.26001e-10	1.89343e-06	cg02348462	PTBP1;PTBP1;PTBP1;PTBP1	8024111	CNN2		cg02348462	19	807147	PTBP1;PTBP1;PTBP1;PTBP1	NM_031990;NM_175847;NM_031991;NM_002819	Body;Body;Body;Body	chr19:807131-807445	Island		19	+	1026298	1039064	CNN2	calponin 2	ENSG00000064666
cg17817203-8031398	7.44472	1.26346e-10	1.89401e-06	cg17817203	NLRP2	8031398	NLRP2		cg17817203	19	55494011	NLRP2	NM_017852	Body	chr19:55493906-55494119	Island		19	+	55476653	55512510	NLRP2	NLR family, pyrin domain containing 2	ENSG00000022556
cg13980834-7898957	-7.44267	1.27483e-10	1.90306e-06	cg13980834	C1orf201	7898957	RCAN3		cg13980834	1	24727850	C1orf201	NM_178122	1stExon				1	+	24829380	24863506	RCAN3	RCAN family member 3	ENSG00000117602
cg20914659-8126153	-7.44252	1.27566e-10	1.90306e-06	cg20914659	KCNK5	8126153	KCNK5		cg20914659	6	39171734	KCNK5	NM_003740	Body				6	-	39156747	39197251	KCNK5	potassium channel, subfamily K, member 5	ENSG00000164626
cg20307496-8072817	-7.4401	1.28928e-10	1.91874e-06	cg20307496	CDC42EP1	8072817	CDC42EP1		cg20307496	22	37955927	CDC42EP1	NM_152243	TSS1500	chr22:37956102-37957926	N_Shore		22	+	37956496	37965412	CDC42EP1	CDC42 effector protein (Rho GTPase binding) 1	ENSG00000128283
cg04980928-7953040	7.43838	1.29898e-10	1.92693e-06	cg04980928	LRTM2;LRTM2;CACNA2D4;LRTM2	7953040	CACNA1C		cg04980928	12	1940618	LRTM2;LRTM2;CACNA2D4;LRTM2	NM_001163925;NM_001039029;NM_172364;NM_001163926	Body;Body;Body;Body				12	+	2162464	2802108	CACNA1C	calcium channel, voltage-dependent, L type, alpha 1C subunit	ENSG00000151067
cg19427642-7934570	-7.43803	1.30102e-10	1.92693e-06	cg19427642	KCNMA1;KCNMA1;KCNMA1;KCNMA1	7934570	KCNMA1		cg19427642	10	78790257	KCNMA1;KCNMA1;KCNMA1;KCNMA1	NM_001161353;NM_001161352;NM_002247;NM_001014797	Body;Body;Body;Body				10	-	78629360	79398353	KCNMA1	potassium large conductance calcium-activated channel, subfamily M, alpha member 1	ENSG00000156113
cg26314240-7947590	7.43609	1.31212e-10	1.93872e-06	cg26314240		7947590	SYT13		cg26314240	11	45599468							11	-	45261852	45307870	SYT13	synaptotagmin XIII	ENSG00000019505
cg19144071-8006940	-7.42864	1.35558e-10	1.99814e-06	cg19144071		8006940	GRB7		cg19144071	17	37735925							17	+	37894187	37903538	GRB7	growth factor receptor-bound protein 7	ENSG00000141738
cg06124579-7901342	-7.42562	1.37362e-10	2.01992e-06	cg06124579	ELAVL4	7901342	ELAVL4		cg06124579	1	50513166	ELAVL4	NM_001144777	TSS1500	chr1:50513644-50514320	N_Shore		1	+	50569582	50669458	ELAVL4	ELAV (embryonic lethal, abnormal vision, Drosophila)-like 4 (Hu antigen D)	ENSG00000162374
cg24183575-8079759	7.42496	1.3776e-10	2.02095e-06	cg24183575		8079759	BSN		cg24183575	3	49497929							3	+	49591922	49708978	BSN	bassoon (presynaptic cytomatrix protein)	ENSG00000164061
cg06870470-8025877	7.42371	1.38517e-10	2.02725e-06	cg06870470	DOCK6	8025877	LPPR2		cg06870470	19	11315767	DOCK6	NM_020812	Body	chr19:11319444-11319753	N_Shelf		19	+	11466107	11476374	LPPR2	lipid phosphate phosphatase-related protein type 2	ENSG00000105520
cg07447870-8099172	7.42309	1.38891e-10	2.02792e-06	cg07447870	PPP2R2C;PPP2R2C	8099172	CRMP1		cg07447870	4	6370956	PPP2R2C;PPP2R2C	NM_181876;NM_020416	Body;Body				4	-	5822491	5894785	CRMP1	collapsin response mediator protein 1	ENSG00000072832
cg05001691-8059186	-7.415	1.43899e-10	2.09319e-06	cg05001691	TUBA4A	8059186	PTPRN		cg05001691	2	220116179	TUBA4A	NM_006000	Body	chr2:220117937-220119334	N_Shore		2	-	220154345	220174143	PTPRN	protein tyrosine phosphatase, receptor type, N	ENSG00000054356
cg07062338-7936734	-7.41478	1.44039e-10	2.09319e-06	cg07062338	FGFR2;FGFR2;FGFR2;FGFR2;FGFR2;FGFR2;FGFR2;FGFR2;FGFR2	7936734	FGFR2		cg07062338	10	123301036	FGFR2;FGFR2;FGFR2;FGFR2;FGFR2;FGFR2;FGFR2;FGFR2;FGFR2	NM_001144914;NM_001144915;NM_022970;NM_001144913;NM_001144916;NM_000141;NM_001144917;NM_001144919;NM_001144918	Body;Body;Body;Body;Body;Body;Body;Body;Body				10	-	122483324	123357972	FGFR2	fibroblast growth factor receptor 2	ENSG00000066468
cg25324068-8012054	7.40997	1.47103e-10	2.1327e-06	cg25324068	TNFSF13;TNFSF13;TNFSF13;TNFSF13;TNFSF12-TNFSF13;TNFSF13;TNFSF13	8012054	DLG4		cg25324068	17	7462249	TNFSF13;TNFSF13;TNFSF13;TNFSF13;TNFSF12-TNFSF13;TNFSF13;TNFSF13	NM_003808;NM_172087;NM_003808;NM_172087;NM_172089;NM_172088;NM_172088	5'UTR;5'UTR;1stExon;1stExon;Body;1stExon;5'UTR	chr17:7464666-7465823	N_Shelf		17	-	7093209	7123030	DLG4	discs, large homolog 4 (Drosophila)	ENSG00000132535
cg18821098-7980720	-7.40615	1.49583e-10	2.16357e-06	cg18821098	CCDC88C	7980720	TTC7B		cg18821098	14	91766170	CCDC88C	NM_001080414	Body	chr14:91770110-91770419	N_Shelf		14	-	91006932	91282761	TTC7B	tetratricopeptide repeat domain 7B	ENSG00000165914
cg03347450-7963826	-7.40371	1.51188e-10	2.17833e-06	cg03347450	PPP1R1A	7963826	PPP1R1A		cg03347450	12	54980847	PPP1R1A	NM_006741	Body	chr12:54981933-54982591	N_Shore		12	-	54971172	54982456	PPP1R1A	protein phosphatase 1, regulatory (inhibitor) subunit 1A	ENSG00000135447
cg07602744-8144121	7.40323	1.51505e-10	2.17833e-06	cg07602744	PTPRN2;PTPRN2;PTPRN2	8144121	PTPRN2		cg07602744	7	157484164	PTPRN2;PTPRN2;PTPRN2	NM_002847;NM_130842;NM_130843	Body;Body;Body	chr7:157476886-157486719	Island		7	-	157331750	158380793	PTPRN2	protein tyrosine phosphatase, receptor type, N polypeptide 2	ENSG00000155093
cg23524184-8008372	-7.40299	1.51662e-10	2.17833e-06	cg23524184		8008372	EPN3		cg23524184	17	48129754				chr17:48132994-48134084	N_Shelf		17	+	48610099	48620165	EPN3	epsin 3	ENSG00000049283
cg26670875-7977933	-7.40159	1.52592e-10	2.18661e-06	cg26670875	MYH7	7977933	SLC7A8		cg26670875	14	23906084	MYH7	NM_000257	TSS1500				14	-	23594504	23652849	SLC7A8	solute carrier family 7 (amino acid transporter light chain, L system), member 8	ENSG00000092068
cg26725201-8123637	-7.39664	1.55933e-10	2.22932e-06	cg26725201		8123637	NQO2		cg26725201	6	3023598							6	-	3019215	3024130	NQO2	NAD(P)H dehydrogenase, quinone 2	ENSG00000124588
cg16997395-7975932	7.3917	1.59341e-10	2.27246e-06	cg16997395		7975932	TMEM63C		cg16997395	14	77219008							14	+	77648170	77725838	TMEM63C	transmembrane protein 63C	ENSG00000165548
cg16263152-7922756	7.39093	1.5988e-10	2.27246e-06	cg16263152	NMNAT2	7922756	NMNAT2		cg16263152	1	183287819	NMNAT2	NM_015039	Body				1	-	183217372	183387737	NMNAT2	nicotinamide nucleotide adenylyltransferase 2	ENSG00000157064
cg22191277-8035980	-7.39068	1.60055e-10	2.27246e-06	cg22191277	CEBPG	8035980	RHPN2		cg22191277	19	33870347	CEBPG	NM_001806	Body				19	-	33469498	33555794	RHPN2	rhophilin, Rho GTPase binding protein 2	ENSG00000131941
cg17876645-7902043	7.38975	1.6071e-10	2.27653e-06	cg17876645		7902043	DNAJC6		cg17876645	1	65713771							1	+	65720145	65881689	DNAJC6	DnaJ (Hsp40) homolog, subfamily C, member 6	ENSG00000116675
cg20689476-8099172	7.38508	1.64026e-10	2.31818e-06	cg20689476	PPP2R2C	8099172	CRMP1		cg20689476	4	6385854	PPP2R2C	NM_020416	Body				4	-	5822491	5894785	CRMP1	collapsin response mediator protein 1	ENSG00000072832
cg01341801-8125436	7.38424	1.64629e-10	2.32139e-06	cg01341801	HLA-DRB5	8125436	HLA-DRB5		cg01341801	6	32489203	HLA-DRB5	NM_002125	Body	chr6:32489742-32490128	N_Shore		6	-	32485114	32498093	HLA-DRB5	major histocompatibility complex, class II, DR beta 5	ENSG00000198502
cg17192247-8040742	-7.38298	1.65541e-10	2.32893e-06	cg17192247	MAPRE3	8040742	MAPRE3		cg17192247	2	27194436	MAPRE3	NM_012326	5'UTR	chr2:27193273-27193864	S_Shore		2	+	27193480	27250097	MAPRE3	microtubule-associated protein, RP/EB family, member 3	ENSG00000084764
cg13137032-8099172	7.38186	1.66348e-10	2.33194e-06	cg13137032		8099172	CRMP1		cg13137032	4	5904897							4	-	5822491	5894785	CRMP1	collapsin response mediator protein 1	ENSG00000072832
cg10819733-8071809	7.38112	1.66887e-10	2.33194e-06	cg10819733		8071809	GSTT2		cg10819733	22	24237672				chr22:24236257-24237539	S_Shore		22	+	24322324	24326103	GSTT2	glutathione S-transferase theta 2	c(ENSG00000099984, ENSG00000133433)
cg10819733-8074962	7.38112	1.66887e-10	2.33194e-06	cg10819733		8074962	GSTT2		cg10819733	22	24237672				chr22:24236257-24237539	S_Shore		22	-	24299601	24303383	GSTT2	glutathione S-transferase theta 2	c(ENSG00000099984, ENSG00000133433)
cg09970590-7987385	-7.37829	1.68967e-10	2.35498e-06	cg09970590	MEIS2;MEIS2;MEIS2;MEIS2;MEIS2;MEIS2;MEIS2	7987385	MEIS2		cg09970590	15	37379321	MEIS2;MEIS2;MEIS2;MEIS2;MEIS2;MEIS2;MEIS2	NM_172316;NM_170674;NM_170675;NM_172315;NM_002399;NM_170677;NM_170676	Body;Body;Body;Body;Body;Body;Body				15	-	37183232	37393504	MEIS2	Meis homeobox 2	ENSG00000134138
cg09056327-8072817	7.37784	1.69299e-10	2.35498e-06	cg09056327	SSTR3;SSTR3	8072817	CDC42EP1		cg09056327	22	37608037	SSTR3;SSTR3	NM_001051;NM_001051	5'UTR;1stExon				22	+	37956496	37965412	CDC42EP1	CDC42 effector protein (Rho GTPase binding) 1	ENSG00000128283
cg12702354-7902441	-7.37618	1.70533e-10	2.36513e-06	cg12702354	ST6GALNAC3	7902441	ST6GALNAC5		cg12702354	1	77043128	ST6GALNAC3	NM_152996	Body				1	+	77333126	77529743	ST6GALNAC5	ST6 (alpha-N-acetyl-neuraminyl-2,3-beta-galactosyl-1,3)-N-acetylgalactosaminide alpha-2,6-sialyltransferase 5	ENSG00000117069
cg08707536-8125752	7.37544	1.71088e-10	2.36513e-06	cg08707536		8125752	CUTA		cg08707536	6	33797086							6	-	33384219	33386065	CUTA	cutA divalent cation tolerance homolog (E. coli)	c(ENSG00000112514, ENSG00000226492)
cg07341609-8072817	-7.37463	1.71692e-10	2.36513e-06	cg07341609	CDC42EP1	8072817	CDC42EP1		cg07341609	22	37962569	CDC42EP1	NM_152243	Body	chr22:37962481-37962819	Island		22	+	37956496	37965412	CDC42EP1	CDC42 effector protein (Rho GTPase binding) 1	ENSG00000128283
cg26060817-8104570	-7.37461	1.7171e-10	2.36513e-06	cg26060817	TRIO	8104570	FAM105A		cg26060817	5	14406676	TRIO	NM_007118	Body				5	+	14581932	14611206	FAM105A	family with sequence similarity 105, member A	ENSG00000145569
cg17445212-8054740	-7.3743	1.71943e-10	2.36513e-06	cg17445212	PAX8;PAX8;PAX8;PAX8;PAX8;LOC440839;LOC654433	8054740	PAX8		cg17445212	2	113993313	PAX8;PAX8;PAX8;PAX8;PAX8;LOC440839;LOC654433	NM_003466;NM_013951;NM_013953;NM_013992;NM_013952;NR_029399;NR_015377	Body;Body;Body;Body;Body;Body;TSS1500	chr2:113993204-113994075	Island		2	-	113973574	114036498	PAX8	paired box 8	ENSG00000125618
cg22439783-7903854	7.36813	1.76641e-10	2.42434e-06	cg22439783	GSTM4;GSTM4;GSTM4	7903854	SLC6A17		cg22439783	1	110201693	GSTM4;GSTM4;GSTM4	NR_024538;NM_147148;NM_000850	Body;Body;Body	chr1:110198541-110199127	S_Shelf		1	+	110693108	110744824	SLC6A17	solute carrier family 6, member 17	ENSG00000197106
cg17369694-8125436	7.36422	1.79691e-10	2.46075e-06	cg17369694	HLA-DRB5	8125436	HLA-DRB5		cg17369694	6	32485396	HLA-DRB5	NM_002125	3'UTR				6	-	32485114	32498093	HLA-DRB5	major histocompatibility complex, class II, DR beta 5	ENSG00000198502
cg19211382-8067877	-7.36215	1.81323e-10	2.4776e-06	cg19211382	ABCC13;ABCC13	8067877	ABCC13		cg19211382	21	15645810	ABCC13;ABCC13	NR_003087;NR_003088	TSS1500;TSS1500				21	+	15646120	15710338	ABCC13	ATP-binding cassette, sub-family C (CFTR/MRP), member 13, pseudogene	---
cg10188897-8007607	7.36085	1.82355e-10	2.4862e-06	cg10188897	RUNDC3A;RUNDC3A;RUNDC3A	8007607	RUNDC3A		cg10188897	17	42392436	RUNDC3A;RUNDC3A;RUNDC3A	NM_001144826;NM_001144825;NM_006695	Body;Body;Body	chr17:42392323-42393079	Island		17	+	42385943	42396039	RUNDC3A	RUN domain containing 3A	ENSG00000108309
cg20284120-8007607	7.35857	1.84185e-10	2.50562e-06	cg20284120	RUNDC3A;RUNDC3A;RUNDC3A	8007607	RUNDC3A		cg20284120	17	42394887	RUNDC3A;RUNDC3A;RUNDC3A	NM_001144825;NM_006695;NM_001144826	Body;3'UTR;3'UTR	chr17:42392323-42393079	S_Shore		17	+	42385943	42396039	RUNDC3A	RUN domain containing 3A	ENSG00000108309
cg14297029-8072817	7.35743	1.85108e-10	2.51264e-06	cg14297029	SSTR3	8072817	CDC42EP1		cg14297029	22	37607676	SSTR3	NM_001051	5'UTR	chr22:37603001-37603753	S_Shelf		22	+	37956496	37965412	CDC42EP1	CDC42 effector protein (Rho GTPase binding) 1	ENSG00000128283
cg06809675-7963817	-7.35636	1.85975e-10	2.51887e-06	cg06809675	GTSF1	7963817	GTSF1		cg06809675	12	54867312	GTSF1	NM_144594	5'UTR				12	-	54849741	54867386	GTSF1	gametocyte specific factor 1	ENSG00000170627
cg05178136-7945262	7.35399	1.87906e-10	2.53946e-06	cg05178136		7945262	JAM3		cg05178136	11	133584569							11	+	133938820	134021649	JAM3	junctional adhesion molecule 3	ENSG00000166086
cg08283941-8111101	-7.35067	1.90658e-10	2.57102e-06	cg08283941	ANKH	8111101	ANKH		cg08283941	5	14816929	ANKH	NM_054027	Body				5	-	14704913	14872459	ANKH	ankylosis, progressive homolog (mouse)	ENSG00000154122
cg23524184-8008237	-7.34847	1.92501e-10	2.59022e-06	cg23524184		8008237	ITGA3		cg23524184	17	48129754				chr17:48132994-48134084	N_Shelf		17	+	48133432	48167845	ITGA3	integrin, alpha 3 (antigen CD49C, alpha 3 subunit of VLA-3 receptor)	ENSG00000005884
cg09501821-7984364	-7.34647	1.94192e-10	2.6011e-06	cg09501821		7984364	SMAD3		cg09501821	15	67356387				chr15:67357339-67359061	N_Shore		15	+	67358195	67487533	SMAD3	SMAD family member 3	ENSG00000166949
cg18690385-7915787	7.34604	1.94554e-10	2.6011e-06	cg18690385	MOBKL2C;MOBKL2C	7915787	PIK3R3		cg18690385	1	47078966	MOBKL2C;MOBKL2C	NM_145279;NM_201403	Body;Body	chr1:47078580-47078967	Island		1	-	46505812	46598467	PIK3R3	phosphoinositide-3-kinase, regulatory subunit 3 (gamma)	ENSG00000117461
cg23646375-7909494	7.34551	1.9501e-10	2.6011e-06	cg23646375	G0S2	7909494	SYT14		cg23646375	1	209847618	G0S2	NM_015714	TSS1500	chr1:209848443-209849428	N_Shore		1	+	210111576	210337636	SYT14	synaptotagmin XIV	ENSG00000143469
cg00449384-8158059	7.34535	1.95143e-10	2.6011e-06	cg00449384	SH2D3C;SH2D3C;SH2D3C;SH2D3C;SH2D3C;SH2D3C	8158059	STXBP1		cg00449384	9	130515119	SH2D3C;SH2D3C;SH2D3C;SH2D3C;SH2D3C;SH2D3C	NM_005489;NM_001142531;NM_001142532;NM_001142533;NM_170600;NM_001142534	Body;5'UTR;5'UTR;Body;Body;Body	chr9:130516407-130517849	N_Shore		9	+	130374544	130454995	STXBP1	syntaxin binding protein 1	ENSG00000136854
cg01999051-8130720	-7.34503	1.95415e-10	2.6011e-06	cg01999051	BRP44L	8130720	SFT2D1		cg01999051	6	166797738	BRP44L	NM_016098	TSS1500	chr6:166795368-166797301	S_Shore		6	-	166733224	166756035	SFT2D1	SFT2 domain containing 1	ENSG00000198818
cg24749866-8049435	-7.34052	1.99308e-10	2.6472e-06	cg24749866	SH3BP4	8049435	SH3BP4		cg24749866	2	235883655	SH3BP4	NM_014521	5'UTR				2	+	235860617	235964358	SH3BP4	SH3-domain binding protein 4	ENSG00000130147
cg08016336-8094778	7.33869	2.00908e-10	2.66273e-06	cg08016336	APBB2;APBB2;APBB2	8094778	UCHL1		cg08016336	4	41181318	APBB2;APBB2;APBB2	NM_004307;NM_173075;NM_001166050	5'UTR;5'UTR;5'UTR				4	+	41258850	41270446	UCHL1	ubiquitin carboxyl-terminal esterase L1 (ubiquitin thiolesterase)	ENSG00000154277
cg24632873-8087691	7.33779	2.01697e-10	2.66747e-06	cg24632873		8087691	CACNA2D2		cg24632873	3	50561368							3	-	50400230	50541675	CACNA2D2	calcium channel, voltage-dependent, alpha 2/delta subunit 2	ENSG00000007402
cg06818777-8008454	7.33547	2.03754e-10	2.68679e-06	cg06818777	CHAD;ACSF2	8008454	ABCC3		cg06818777	17	48546620	CHAD;ACSF2	NM_001267;NM_025149	TSS1500;Body	chr17:48545570-48546900	Island		17	+	48712081	48769063	ABCC3	ATP-binding cassette, sub-family C (CFTR/MRP), member 3	ENSG00000108846
cg15988970-7968872	-7.33516	2.04028e-10	2.68679e-06	cg15988970	DNAJC15;DNAJC15	7968872	DNAJC15		cg15988970	13	43597736	DNAJC15;DNAJC15	NM_013238;NM_013238	5'UTR;1stExon	chr13:43597504-43597856	Island		13	+	43597339	43683306	DNAJC15	DnaJ (Hsp40) homolog, subfamily C, member 15	ENSG00000120675
cg12392557-7905817	-7.33415	2.04933e-10	2.69296e-06	cg12392557	CHRNB2	7905817	CHRNB2		cg12392557	1	154550863	CHRNB2	NM_000748	3'UTR				1	+	154540257	154552502	CHRNB2	cholinergic receptor, nicotinic, beta 2 (neuronal)	ENSG00000160716
cg15926910-7926715	7.33295	2.06013e-10	2.7014e-06	cg15926910	GPR158	7926715	GPR158		cg15926910	10	25468899	GPR158	NM_020752	Body	chr10:25463756-25465639	S_Shelf		10	+	25463991	25891158	GPR158	G protein-coupled receptor 158	ENSG00000151025
cg18168101-8147796	-7.33096	2.07809e-10	2.71919e-06	cg18168101	C8orf56;BAALC;BAALC	8147796	RIMS2		cg18168101	8	104153627	C8orf56;BAALC;BAALC	NR_027071;NM_024812;NM_001024372	TSS200;Body;Body	chr8:104152726-104153390	S_Shore		8	+	104513115	105264771	RIMS2	regulating synaptic membrane exocytosis 2	ENSG00000176406
cg03222975-8099172	7.33047	2.08253e-10	2.71924e-06	cg03222975	JAKMIP1;JAKMIP1	8099172	CRMP1		cg03222975	4	6110561	JAKMIP1;JAKMIP1	NM_144720;NM_001099433	Body;Body	chr4:6114497-6114700	N_Shelf		4	-	5822491	5894785	CRMP1	collapsin response mediator protein 1	ENSG00000072832
cg01894322-8006906	-7.32894	2.09651e-10	2.73171e-06	cg01894322	PPP1R1B;PPP1R1B	8006906	ERBB2		cg01894322	17	37789575	PPP1R1B;PPP1R1B	NM_032192;NM_181505	Body;Body	chr17:37793265-37793722	N_Shelf		17	+	37844393	37884915	ERBB2	v-erb-b2 erythroblastic leukemia viral oncogene homolog 2, neuro/glioblastoma derived oncogene homolog (avian)	ENSG00000141736
cg07495389-8040960	-7.32744	2.11025e-10	2.73843e-06	cg07495389	MAPRE3	8040960	GCKR		cg07495389	2	27233872	MAPRE3	NM_012326	5'UTR				2	+	27719706	27746551	GCKR	glucokinase (hexokinase 4) regulator	ENSG00000084734
cg06827850-7909104	-7.32741	2.11053e-10	2.73843e-06	cg06827850		7909104	CDK18		cg06827850	1	205535232				chr1:205537751-205538443	N_Shelf		1	+	205473727	205501921	CDK18	cyclin-dependent kinase 18	ENSG00000117266
cg25608949-8070584	-7.32367	2.14537e-10	2.7778e-06	cg25608949	TMPRSS3;TMPRSS3	8070584	TMPRSS3		cg25608949	21	43816355	TMPRSS3;TMPRSS3	NM_024022;NM_032405	TSS200;TSS200				21	-	43791946	43816955	TMPRSS3	transmembrane protease, serine 3	ENSG00000160183
cg20637603-8046048	-7.32238	2.15742e-10	2.78755e-06	cg20637603	SCN3A;SCN3A;SCN3A	8046048	CSRNP3		cg20637603	2	166053916	SCN3A;SCN3A;SCN3A	NM_001081676;NM_001081677;NM_006922	5'UTR;5'UTR;5'UTR				2	+	166326157	166537219	CSRNP3	cysteine-serine-rich nuclear protein 3	ENSG00000178662
cg08982864-7953040	7.31867	2.19271e-10	2.82723e-06	cg08982864	LRTM2;LRTM2;CACNA2D4;LRTM2	7953040	CACNA1C		cg08982864	12	1945300	LRTM2;LRTM2;CACNA2D4;LRTM2	NM_001039029;NM_001163926;NM_172364;NM_001163925	3'UTR;3'UTR;Body;3'UTR				12	+	2162464	2802108	CACNA1C	calcium channel, voltage-dependent, L type, alpha 1C subunit	ENSG00000151067
cg10792307-8119444	7.31731	2.20582e-10	2.8377e-06	cg10792307	TREML1	8119444	FOXP4		cg10792307	6	41123086	TREML1	NM_178174	TSS1500				6	+	41514164	41570122	FOXP4	forkhead box P4	ENSG00000137166
cg16937168-8060134	7.31654	2.21322e-10	2.8377e-06	cg16937168	SNED1	8060134	KIF1A		cg16937168	2	241936844	SNED1	NM_001080437	TSS1500	chr2:241937716-241938468	N_Shore		2	-	241653184	241759725	KIF1A	kinesin family member 1A	ENSG00000130294
cg09848508-7992219	7.3164	2.21461e-10	2.8377e-06	cg09848508	BAIAP3	7992219	BAIAP3		cg09848508	16	1393584	BAIAP3	NM_003933	Body	chr16:1393573-1393878	Island		16	+	1384642	1399442	BAIAP3	BAI1-associated protein 3	ENSG00000007516
cg20226764-8125752	7.31588	2.21958e-10	2.83818e-06	cg20226764	MLN;MLN	8125752	CUTA		cg20226764	6	33771931	MLN;MLN	NM_001040109;NM_002418	TSS200;TSS200				6	-	33384219	33386065	CUTA	cutA divalent cation tolerance homolog (E. coli)	c(ENSG00000112514, ENSG00000226492)
cg21793437-7953040	7.31343	2.24344e-10	2.86276e-06	cg21793437	CACNA1C;CACNA1C;CACNA1C;CACNA1C;CACNA1C;CACNA1C;CACNA1C;CACNA1C;CACNA1C;CACNA1C;CACNA1C;CACNA1C;CACNA1C;CACNA1C;CACNA1C;CACNA1C;CACNA1C;CACNA1C;CACNA1C;CACNA1C;CACNA1C;CACNA1C;CACNA1C	7953040	CACNA1C		cg21793437	12	2734591	CACNA1C;CACNA1C;CACNA1C;CACNA1C;CACNA1C;CACNA1C;CACNA1C;CACNA1C;CACNA1C;CACNA1C;CACNA1C;CACNA1C;CACNA1C;CACNA1C;CACNA1C;CACNA1C;CACNA1C;CACNA1C;CACNA1C;CACNA1C;CACNA1C;CACNA1C;CACNA1C	NM_001129844;NM_001129827;NM_001129839;NM_001129834;NM_001129841;NM_000719;NM_001129830;NM_001167625;NM_001129843;NM_001167624;NM_001129835;NM_001129837;NM_001167623;NM_001129840;NM_199460;NM_001129833;NM_001129832;NM_001129829;NM_001129846;NM_001129836;NM_001129838;NM_001129831;NM_001129842	Body;Body;Body;Body;Body;Body;Body;Body;Body;Body;Body;Body;Body;Body;Body;Body;Body;Body;Body;Body;Body;Body;Body				12	+	2162464	2802108	CACNA1C	calcium channel, voltage-dependent, L type, alpha 1C subunit	ENSG00000151067
cg06670039-7993281	-7.31146	2.2629e-10	2.86886e-06	cg06670039	SNX29	7993281	SNX29		cg06670039	16	12530246	SNX29	NM_001080530	Body				16	+	12172691	12666865	SNX29	sorting nexin 29	c(ENSG00000140660, ENSG00000048471)
cg12798259-7947338	-7.31135	2.26396e-10	2.86886e-06	cg12798259	PAX6;PAX6;PAX6	7947338	PAX6		cg12798259	11	31823282	PAX6;PAX6;PAX6	NM_001604;NM_001127612;NM_000280	Body;Body;Body	chr11:31820060-31821416	S_Shore		11	-	31810458	31839509	PAX6	paired box 6	ENSG00000007372
cg01990910-7993281	-7.31107	2.26669e-10	2.86886e-06	cg01990910	SNX29	7993281	SNX29		cg01990910	16	12207648	SNX29	NM_001080530	Body	chr16:12210655-12211296	N_Shelf		16	+	12172691	12666865	SNX29	sorting nexin 29	c(ENSG00000140660, ENSG00000048471)
cg01011154-7994576	7.31106	2.2668e-10	2.86886e-06	cg01011154		7994576	RUNDC2C		cg01011154	16	29171108				chr16:29169898-29170414	S_Shore		16	+	29362067	29381578	RUNDC2C	RUN domain containing 2C	---
cg08843902-8002403	-7.30911	2.28624e-10	2.88422e-06	cg08843902	VAC14	8002403	MTSS1L		cg08843902	16	70737371	VAC14	NM_018052	Body				16	-	70695107	70719954	MTSS1L	metastasis suppressor 1-like	ENSG00000132613
cg23198707-8081657	-7.30852	2.29208e-10	2.88422e-06	cg23198707		8081657	CD200		cg23198707	3	112023284							3	+	112040253	112082059	CD200	CD200 molecule	ENSG00000091972
cg10635895-7953040	7.30844	2.29295e-10	2.88422e-06	cg10635895	CACNA1C;CACNA1C;CACNA1C;CACNA1C;CACNA1C;CACNA1C;CACNA1C;CACNA1C;CACNA1C;CACNA1C;CACNA1C;CACNA1C;CACNA1C;CACNA1C;CACNA1C;CACNA1C;CACNA1C;CACNA1C;CACNA1C;CACNA1C;CACNA1C;CACNA1C;CACNA1C	7953040	CACNA1C		cg10635895	12	2339439	CACNA1C;CACNA1C;CACNA1C;CACNA1C;CACNA1C;CACNA1C;CACNA1C;CACNA1C;CACNA1C;CACNA1C;CACNA1C;CACNA1C;CACNA1C;CACNA1C;CACNA1C;CACNA1C;CACNA1C;CACNA1C;CACNA1C;CACNA1C;CACNA1C;CACNA1C;CACNA1C	NM_001129844;NM_001129827;NM_001129839;NM_001129834;NM_001129841;NM_000719;NM_001129830;NM_001167625;NM_001129843;NM_001167624;NM_001129835;NM_001129837;NM_001167623;NM_001129840;NM_199460;NM_001129833;NM_001129832;NM_001129829;NM_001129846;NM_001129836;NM_001129838;NM_001129831;NM_001129842	Body;Body;Body;Body;Body;Body;Body;Body;Body;Body;Body;Body;Body;Body;Body;Body;Body;Body;Body;Body;Body;Body;Body	chr12:2339162-2339615	Island		12	+	2162464	2802108	CACNA1C	calcium channel, voltage-dependent, L type, alpha 1C subunit	ENSG00000151067
cg09576209-7953040	7.30709	2.30647e-10	2.89533e-06	cg09576209	CACNA1C;CACNA1C;CACNA1C;CACNA1C;CACNA1C;CACNA1C;CACNA1C;CACNA1C;CACNA1C;CACNA1C;CACNA1C;CACNA1C;CACNA1C;CACNA1C;CACNA1C;CACNA1C;CACNA1C;CACNA1C;CACNA1C;CACNA1C;CACNA1C;CACNA1C;CACNA1C	7953040	CACNA1C		cg09576209	12	2339614	CACNA1C;CACNA1C;CACNA1C;CACNA1C;CACNA1C;CACNA1C;CACNA1C;CACNA1C;CACNA1C;CACNA1C;CACNA1C;CACNA1C;CACNA1C;CACNA1C;CACNA1C;CACNA1C;CACNA1C;CACNA1C;CACNA1C;CACNA1C;CACNA1C;CACNA1C;CACNA1C	NM_001129844;NM_001129827;NM_001129839;NM_001129834;NM_001129841;NM_000719;NM_001129830;NM_001167625;NM_001129843;NM_001167624;NM_001129835;NM_001129837;NM_001167623;NM_001129840;NM_199460;NM_001129833;NM_001129832;NM_001129829;NM_001129846;NM_001129836;NM_001129838;NM_001129831;NM_001129842	Body;Body;Body;Body;Body;Body;Body;Body;Body;Body;Body;Body;Body;Body;Body;Body;Body;Body;Body;Body;Body;Body;Body	chr12:2339162-2339615	Island		12	+	2162464	2802108	CACNA1C	calcium channel, voltage-dependent, L type, alpha 1C subunit	ENSG00000151067
cg04153551-7980891	-7.30641	2.3133e-10	2.89802e-06	cg04153551	FBLN5	7980891	TC2N		cg04153551	14	92363727	FBLN5	NM_006329	Body				14	-	92246526	92333857	TC2N	tandem C2 domains, nuclear	ENSG00000165929
cg22009464-8020878	7.30465	2.3312e-10	2.91454e-06	cg22009464	DTNA;DTNA;DTNA;DTNA	8020878	MAPRE2		cg22009464	18	32173084	DTNA;DTNA;DTNA;DTNA	NM_001128175;NM_001392;NM_032979;NM_032975	TSS200;5'UTR;5'UTR;5'UTR				18	+	32621381	32721824	MAPRE2	microtubule-associated protein, RP/EB family, member 2	ENSG00000166974
cg19600538-7917885	-7.30081	2.37066e-10	2.95788e-06	cg19600538	SLC44A3;SLC44A3	7917885	CNN3		cg19600538	1	95329706	SLC44A3;SLC44A3	NM_001114106;NM_152369	Body;Body				1	-	95362507	95392834	CNN3	calponin 3, acidic	ENSG00000117519
cg10442157-7948588	7.30019	2.37703e-10	2.95985e-06	cg10442157	SYT7	7948588	SYT7		cg10442157	11	61284134	SYT7	NM_004200	3'UTR	chr11:61283864-61284147	Island		11	-	61282785	61348298	SYT7	synaptotagmin VII	ENSG00000011347
cg01342411-8002845	-7.29844	2.39524e-10	2.97378e-06	cg01342411	BCAR1;BCAR1;BCAR1;BCAR1;BCAR1;BCAR1;BCAR1;BCAR1;BCAR1	8002845	CTRB2		cg01342411	16	75263551	BCAR1;BCAR1;BCAR1;BCAR1;BCAR1;BCAR1;BCAR1;BCAR1;BCAR1	NM_001170718;NM_001170719;NM_001170721;NM_001170715;NM_001170720;NM_014567;NM_001170714;NM_001170716;NM_001170717	Body;Body;Body;Body;Body;Body;Body;Body;Body	chr16:75263495-75263885	Island		16	-	75237998	75241081	CTRB2	chymotrypsinogen B2	ENSG00000168928
cg03316359-8132503	-7.29819	2.39785e-10	2.97378e-06	cg03316359	HECW1	8132503	STK17A		cg03316359	7	43502573	HECW1	NM_015052	Body				7	+	43622684	43666978	STK17A	serine/threonine kinase 17a	ENSG00000164543
cg14651518-8079966	7.29755	2.40466e-10	2.97451e-06	cg14651518	SEMA3B;SEMA3B	8079966	SEMA3B		cg14651518	3	50313693	SEMA3B;SEMA3B	NM_001005914;NM_004636	Body;Body	chr3:50312687-50314419	Island		3	+	50305040	50315004	SEMA3B	sema domain, immunoglobulin domain (Ig), short basic domain, secreted, (semaphorin) 3B	ENSG00000012171
cg04580443-7951807	-7.29722	2.40807e-10	2.97451e-06	cg04580443		7951807	CADM1		cg04580443	11	115547056							11	-	115039928	115375241	CADM1	cell adhesion molecule 1	ENSG00000182985
cg26864174-8028084	7.29539	2.42741e-10	2.98783e-06	cg26864174	NPHS1	8028084	APLP1		cg26864174	19	36337308	NPHS1	NM_004646	Body	chr19:36334994-36335321	S_Shore		19	+	36359401	36370699	APLP1	amyloid beta (A4) precursor-like protein 1	ENSG00000105290
cg18428265-8054297	7.29528	2.42853e-10	2.98783e-06	cg18428265	NPAS2	8054297	CHST10		cg18428265	2	101437805	NPAS2	NM_002518	5'UTR	chr2:101434979-101437453	S_Shore		2	-	101008322	101034124	CHST10	carbohydrate sulfotransferase 10	ENSG00000115526
cg16345171-8022952	7.29422	2.43988e-10	2.99583e-06	cg16345171	BRUNOL4;BRUNOL4;BRUNOL4;BRUNOL4	8022952	CELF4		cg16345171	18	35066382	BRUNOL4;BRUNOL4;BRUNOL4;BRUNOL4	NM_001025088;NM_020180;NM_001025089;NM_001025087	Body;Body;Body;Body	chr18:35065039-35065548	S_Shore		18	-	34823830	35145943	CELF4	CUGBP, Elav-like family member 4	ENSG00000101489
cg06851207-8037767	-7.28896	2.49653e-10	3.05412e-06	cg06851207	PNMAL1;PNMAL1	8037767	PNMAL1		cg06851207	19	46975138	PNMAL1;PNMAL1	NM_018215;NM_001103149	TSS1500;TSS1500	chr19:46974557-46975073	S_Shore		19	-	46969748	46974798	PNMAL1	PNMA-like 1	ENSG00000182013
cg07811940-7915787	-7.28889	2.49724e-10	3.05412e-06	cg07811940	NSUN4	7915787	PIK3R3		cg07811940	1	46828259	NSUN4	NM_199044	3'UTR				1	-	46505812	46598467	PIK3R3	phosphoinositide-3-kinase, regulatory subunit 3 (gamma)	ENSG00000117461
cg25008858-8059186	7.28599	2.52915e-10	3.08702e-06	cg25008858	SPEG	8059186	PTPRN		cg25008858	2	220313657	SPEG	NM_005876	Body	chr2:220312698-220314094	Island		2	-	220154345	220174143	PTPRN	protein tyrosine phosphatase, receptor type, N	ENSG00000054356
cg08511772-8072817	-7.28493	2.54082e-10	3.09049e-06	cg08511772	CDC42EP1	8072817	CDC42EP1		cg08511772	22	37960426	CDC42EP1	NM_152243	5'UTR	chr22:37962481-37962819	N_Shelf		22	+	37956496	37965412	CDC42EP1	CDC42 effector protein (Rho GTPase binding) 1	ENSG00000128283
cg13105599-7984364	-7.28482	2.542e-10	3.09049e-06	cg13105599		7984364	SMAD3		cg13105599	15	67356641				chr15:67357339-67359061	N_Shore		15	+	67358195	67487533	SMAD3	SMAD family member 3	ENSG00000166949
cg11418783-7923347	-7.28026	2.59312e-10	3.14645e-06	cg11418783	LAD1	7923347	LAD1		cg11418783	1	201369650	LAD1	NM_005558	TSS1500	chr1:201368560-201369032	S_Shore		1	-	201349966	201368736	LAD1	ladinin 1	ENSG00000159166
cg14843888-8080511	-7.27797	2.61918e-10	3.17184e-06	cg14843888	CACNA1D;CACNA1D;CACNA1D	8080511	CACNA1D		cg14843888	3	53530247	CACNA1D;CACNA1D;CACNA1D	NM_001128839;NM_000720;NM_001128840	Body;Body;Body	chr3:53527927-53530106	S_Shore		3	+	53528683	53846072	CACNA1D	calcium channel, voltage-dependent, L type, alpha 1D subunit	ENSG00000157388
cg17357561-8024111	7.2754	2.64872e-10	3.20134e-06	cg17357561	PTBP1;PTBP1;PTBP1;PTBP1	8024111	CNN2		cg17357561	19	807322	PTBP1;PTBP1;PTBP1;PTBP1	NM_031990;NM_175847;NM_031991;NM_002819	Body;Body;Body;Body	chr19:807131-807445	Island		19	+	1026298	1039064	CNN2	calponin 2	ENSG00000064666
cg04985582-8067877	-7.27432	2.66133e-10	3.21029e-06	cg04985582	ABCC13;ABCC13	8067877	ABCC13		cg04985582	21	15645988	ABCC13;ABCC13	NR_003088;NR_003087	TSS200;TSS200				21	+	15646120	15710338	ABCC13	ATP-binding cassette, sub-family C (CFTR/MRP), member 13, pseudogene	---
cg13120756-8007607	-7.27379	2.66744e-10	3.21139e-06	cg13120756	RUNDC3A;RUNDC3A;RUNDC3A	8007607	RUNDC3A		cg13120756	17	42386950	RUNDC3A;RUNDC3A;RUNDC3A	NM_001144826;NM_001144825;NM_006695	Body;Body;Body	chr17:42385810-42386393	S_Shore		17	+	42385943	42396039	RUNDC3A	RUN domain containing 3A	ENSG00000108309
cg01894322-8006940	-7.27125	2.69722e-10	3.24093e-06	cg01894322	PPP1R1B;PPP1R1B	8006940	GRB7		cg01894322	17	37789575	PPP1R1B;PPP1R1B	NM_032192;NM_181505	Body;Body	chr17:37793265-37793722	N_Shelf		17	+	37894187	37903538	GRB7	growth factor receptor-bound protein 7	ENSG00000141738
cg10230190-7917255	7.26883	2.72584e-10	3.26896e-06	cg10230190	MCOLN2	7917255	SSX2IP		cg10230190	1	85405081	MCOLN2	NM_153259	Body				1	-	85109390	85156228	SSX2IP	synovial sarcoma, X breakpoint 2 interacting protein	ENSG00000117155
cg17499251-8031999	7.26788	2.73709e-10	3.27609e-06	cg17499251	THEG;THEG	8031999	PPAP2C		cg17499251	19	372044	THEG;THEG	NM_016585;NM_199202	Body;Body	chr19:375830-376094	N_Shelf		19	-	281043	291435	PPAP2C	phosphatidic acid phosphatase type 2C	ENSG00000141934
cg07084709-7983890	-7.26707	2.74678e-10	3.27914e-06	cg07084709	GCOM1;GCOM1;GCOM1;GCOM1	7983890	GCOM1		cg07084709	15	57883511	GCOM1;GCOM1;GCOM1;GCOM1	NM_001018090;NM_152451;NM_001018100;NM_001018091	TSS1500;TSS1500;TSS1500;TSS1500	chr15:57883998-57884358	N_Shore		15	+	57884102	58074960	GCOM1	GRINL1A complex locus	c(ENSG00000137878, ENSG00000254600)
cg01364674-7898957	7.26678	2.75026e-10	3.27914e-06	cg01364674		7898957	RCAN3		cg01364674	1	24348512							1	+	24829380	24863506	RCAN3	RCAN family member 3	ENSG00000117602
cg02144258-8059186	-7.26376	2.78675e-10	3.31624e-06	cg02144258	ACCN4;ACCN4	8059186	PTPRN		cg02144258	2	220391374	ACCN4;ACCN4	NM_182847;NM_018674	Body;Body	chr2:220387075-220388075	S_Shelf		2	-	220154345	220174143	PTPRN	protein tyrosine phosphatase, receptor type, N	ENSG00000054356
cg13809236-7939613	-7.26141	2.8155e-10	3.34402e-06	cg13809236	MAPK8IP1	7939613	MAPK8IP1		cg13809236	11	45908036	MAPK8IP1	NM_005456	Body	chr11:45907006-45907809	S_Shore		11	+	45907202	45928016	MAPK8IP1	mitogen-activated protein kinase 8 interacting protein 1	ENSG00000121653
cg20359445-7956120	7.26083	2.82271e-10	3.34614e-06	cg20359445	IKZF4	7956120	ERBB3		cg20359445	12	56415591	IKZF4	NM_022465	Body				12	+	56473887	56497128	ERBB3	v-erb-b2 erythroblastic leukemia viral oncogene homolog 3 (avian)	ENSG00000065361
cg00230924-7955613	-7.26021	2.83034e-10	3.34876e-06	cg00230924		7955613	KRT7		cg00230924	12	52542742				chr12:52545937-52546363	N_Shelf		12	+	52626954	52642709	KRT7	keratin 7	ENSG00000135480
cg08454015-7910923	-7.25849	2.85167e-10	3.36755e-06	cg08454015		7910923	FMN2		cg08454015	1	240078452							1	+	240254981	240643341	FMN2	formin 2	ENSG00000155816
cg20686125-7925531	7.25793	2.85856e-10	3.36924e-06	cg20686125	AKT3;AKT3	7925531	AKT3		cg20686125	1	243902978	AKT3;AKT3	NM_005465;NM_181690	Body;Body				1	-	243651535	244013430	AKT3	v-akt murine thymoma viral oncogene homolog 3 (protein kinase B, gamma)	ENSG00000117020
cg08690459-7939767	7.25364	2.91262e-10	3.42284e-06	cg08690459	NR1H3;NR1H3;NR1H3;NR1H3;NR1H3	7939767	MADD		cg08690459	11	47279586	NR1H3;NR1H3;NR1H3;NR1H3;NR1H3	NM_001130101;NM_001130102;NM_005693;NM_005693;NM_001130101	1stExon;5'UTR;1stExon;5'UTR;5'UTR				11	+	47290959	47351582	MADD	MAP-kinase activating death domain	ENSG00000110514
cg04875821-7984453	7.25344	2.91512e-10	3.42284e-06	cg04875821		7984453	PIAS1		cg04875821	15	68253897							15	+	68346572	68480413	PIAS1	protein inhibitor of activated STAT, 1	ENSG00000033800
cg06097580-7995739	7.25235	2.92902e-10	3.43263e-06	cg06097580	AMFR	7995739	GNAO1		cg06097580	16	56456934	AMFR	NM_001144	Body	chr16:56458735-56459748	N_Shore		16	+	56225888	56391354	GNAO1	guanine nucleotide binding protein (G protein), alpha activating activity polypeptide O	ENSG00000087258
cg17110586-8028084	7.2511	2.9451e-10	3.44494e-06	cg17110586		8028084	APLP1		cg17110586	19	36454623				chr19:36449871-36451135	S_Shelf		19	+	36359401	36370699	APLP1	amyloid beta (A4) precursor-like protein 1	ENSG00000105290
cg18544809-8093906	7.2498	2.96187e-10	3.45801e-06	cg18544809	PPP2R2C;PPP2R2C	8093906	WFS1		cg18544809	4	6380812	PPP2R2C;PPP2R2C	NM_181876;NM_020416	Body;Body	chr4:6380233-6380545	S_Shore		4	+	6271577	6304992	WFS1	Wolfram syndrome 1 (wolframin)	ENSG00000109501
cg11257689-7930714	-7.24768	2.98938e-10	3.48354e-06	cg11257689		7930714	ATRNL1		cg11257689	10	116823300							10	+	116853124	117708496	ATRNL1	attractin-like 1	ENSG00000107518
cg00794174-7967660	-7.24599	3.0114e-10	3.50094e-06	cg00794174		7967660	RIMBP2		cg00794174	12	131196417				chr12:131199824-131200157	N_Shelf		12	-	130880682	131200826	RIMBP2	RIMS binding protein 2	ENSG00000060709
cg14834653-7936734	-7.24567	3.01564e-10	3.50094e-06	cg14834653	FGFR2;FGFR2;FGFR2;FGFR2;FGFR2;FGFR2;FGFR2;FGFR2;FGFR2	7936734	FGFR2		cg14834653	10	123353791	FGFR2;FGFR2;FGFR2;FGFR2;FGFR2;FGFR2;FGFR2;FGFR2;FGFR2	NM_001144916;NM_001144918;NM_001144919;NM_001144914;NM_000141;NM_001144913;NM_022970;NM_001144917;NM_001144915	TSS200;5'UTR;5'UTR;TSS1500;5'UTR;TSS1500;5'UTR;5'UTR;5'UTR	chr10:123356616-123358285	N_Shelf		10	-	122483324	123357972	FGFR2	fibroblast growth factor receptor 2	ENSG00000066468
cg22290782-8008372	-7.24515	3.02254e-10	3.50236e-06	cg22290782	MYCBPAP;EPN3	8008372	EPN3		cg22290782	17	48608794	MYCBPAP;EPN3	NM_032133;NM_017957	3'UTR;TSS1500				17	+	48610099	48620165	EPN3	epsin 3	ENSG00000049283
cg23314826-8147697	-7.24319	3.04845e-10	3.52577e-06	cg23314826		8147697	GRHL2		cg23314826	8	102450991							8	+	102504986	102681819	GRHL2	grainyhead-like 2 (Drosophila)	ENSG00000083307
cg18728780-7974895	-7.24227	3.06078e-10	3.53341e-06	cg18728780		7974895	FLJ43390		cg18728780	14	62120470							14	+	62584197	62596352	FLJ43390	hypothetical LOC646113	---
cg18382893-8117849	7.24	3.09119e-10	3.54862e-06	cg18382893	TRIM15	8117849	TRIM15		cg18382893	6	30139641	TRIM15	NM_033229	Body	chr6:30139718-30140263	N_Shore		6	+	30130991	30140473	TRIM15	tripartite motif containing 15	c(ENSG00000235259, ENSG00000233599, ENSG00000204610, ENSG00000224145, ENSG00000227147, ENSG00000235905, ENSG00000235960, ENSG00000137384)
cg18382893-8177760	7.24	3.09119e-10	3.54862e-06	cg18382893	TRIM15	8177760	TRIM15		cg18382893	6	30139641	TRIM15	NM_033229	Body	chr6:30139718-30140263	N_Shore		6	+	30130991	30140473	TRIM15	tripartite motif containing 15	c(ENSG00000235259, ENSG00000233599, ENSG00000204610, ENSG00000224145, ENSG00000227147, ENSG00000235905, ENSG00000235960, ENSG00000137384)
cg18382893-8179070	7.24	3.09119e-10	3.54862e-06	cg18382893	TRIM15	8179070	TRIM15		cg18382893	6	30139641	TRIM15	NM_033229	Body	chr6:30139718-30140263	N_Shore		6	+	30130991	30140473	TRIM15	tripartite motif containing 15	c(ENSG00000235259, ENSG00000233599, ENSG00000204610, ENSG00000224145, ENSG00000227147, ENSG00000235905, ENSG00000235960, ENSG00000137384)
cg13493426-7973875	7.23795	3.11897e-10	3.57387e-06	cg13493426	NPAS3;NPAS3;NPAS3;NPAS3	7973875	NPAS3		cg13493426	14	34111564	NPAS3;NPAS3;NPAS3;NPAS3	NM_001164749;NM_173159;NM_001165893;NM_022123	Body;Body;Body;Body				14	+	33408459	34270951	NPAS3	neuronal PAS domain protein 3	ENSG00000151322
cg14645027-7955613	-7.22847	3.25057e-10	3.71776e-06	cg14645027	KRT7	7955613	KRT7		cg14645027	12	52642706	KRT7	NM_005556	3'UTR	chr12:52643982-52644411	N_Shore		12	+	52626954	52642709	KRT7	keratin 7	ENSG00000135480
cg14458815-8071671	-7.22797	3.25773e-10	3.71906e-06	cg14458815	RTDR1	8071671	GNAZ		cg14458815	22	23484001	RTDR1	NM_014433	5'UTR	chr22:23483997-23484309	Island		22	+	23412534	23467221	GNAZ	guanine nucleotide binding protein (G protein), alpha z polypeptide	ENSG00000128266
cg17678038-8132860	7.22406	3.3137e-10	3.77599e-06	cg17678038		8132860	EGFR		cg17678038	7	54902289				chr7:54900736-54901261	S_Shore		7	+	55086562	55324289	EGFR	epidermal growth factor receptor	ENSG00000146648
cg17419461-7909027	-7.22332	3.3244e-10	3.7812e-06	cg17419461	PIK3C2B	7909027	NFASC		cg17419461	1	204415978	PIK3C2B	NM_002646	Body				1	+	204797779	204991964	NFASC	neurofascin	ENSG00000163531
cg02473594-8137485	7.22182	3.34622e-10	3.79663e-06	cg02473594		8137485	DPP6		cg02473594	7	153582285				chr7:153583317-153585666	N_Shore		7	+	153584419	154685995	DPP6	dipeptidyl-peptidase 6	ENSG00000130226
cg13183780-7913593	-7.22144	3.35172e-10	3.79663e-06	cg13183780	ASAP3;ASAP3	7913593	TCEA3		cg13183780	1	23809682	ASAP3;ASAP3	NM_017707;NM_001143778	Body;Body	chr1:23809977-23810693	N_Shore		1	-	23707554	23751261	TCEA3	transcription elongation factor A (SII), 3	ENSG00000204219
cg00369376-8057480	-7.22112	3.3564e-10	3.79663e-06	cg00369376	NEUROD1	8057480	NEUROD1		cg00369376	2	182542510	NEUROD1	NM_002500	3'UTR				2	-	182541195	182545254	NEUROD1	neurogenic differentiation 1	ENSG00000162992
cg23610041-8066266	7.21926	3.38382e-10	3.82064e-06	cg23610041		8066266	MAFB		cg23610041	20	39320926				chr20:39321289-39321647	N_Shore		20	-	39314488	39318192	MAFB	v-maf musculoaponeurotic fibrosarcoma oncogene homolog B (avian)	ENSG00000204103
cg00870837-7992219	7.21712	3.41553e-10	3.84504e-06	cg00870837		7992219	BAIAP3		cg00870837	16	1171361							16	+	1384642	1399442	BAIAP3	BAI1-associated protein 3	ENSG00000007516
cg02115818-8007607	7.21696	3.41788e-10	3.84504e-06	cg02115818	RUNDC3A;RUNDC3A;RUNDC3A	8007607	RUNDC3A		cg02115818	17	42393931	RUNDC3A;RUNDC3A;RUNDC3A	NM_001144826;NM_001144825;NM_006695	Body;Body;Body	chr17:42392323-42393079	S_Shore		17	+	42385943	42396039	RUNDC3A	RUN domain containing 3A	ENSG00000108309
cg06907626-8139367	-7.21539	3.44134e-10	3.86439e-06	cg06907626	NPC1L1;NPC1L1	8139367	NPC1L1		cg06907626	7	44580809	NPC1L1;NPC1L1	NM_001101648;NM_013389	1stExon;1stExon				7	-	44552134	44580914	NPC1L1	NPC1 (Niemann-Pick disease, type C1, gene)-like 1	ENSG00000015520
cg14828370-7902441	-7.21451	3.45455e-10	3.86666e-06	cg14828370		7902441	ST6GALNAC5		cg14828370	1	77322109							1	+	77333126	77529743	ST6GALNAC5	ST6 (alpha-N-acetyl-neuraminyl-2,3-beta-galactosyl-1,3)-N-acetylgalactosaminide alpha-2,6-sialyltransferase 5	ENSG00000117069
cg25207248-7903854	7.21432	3.45742e-10	3.86666e-06	cg25207248		7903854	SLC6A17		cg25207248	1	110672912				chr1:110672810-110673339	Island		1	+	110693108	110744824	SLC6A17	solute carrier family 6, member 17	ENSG00000197106
cg23245485-7960529	-7.21401	3.46214e-10	3.86666e-06	cg23245485	SCNN1A;SCNN1A;SCNN1A;SCNN1A	7960529	SCNN1A		cg23245485	12	6484219	SCNN1A;SCNN1A;SCNN1A;SCNN1A	NM_001159576;NM_001159575;NM_001159576;NM_001038	5'UTR;Body;1stExon;5'UTR				12	-	6456013	6484715	SCNN1A	sodium channel, nonvoltage-gated 1 alpha	ENSG00000111319
cg09298313-7974461	-7.20962	3.529e-10	3.93422e-06	cg09298313		7974461	LGALS3		cg09298313	14	55569959							14	+	55595872	55612191	LGALS3	lectin, galactoside-binding, soluble, 3	ENSG00000131981
cg11223622-8009951	7.20877	3.5421e-10	3.9417e-06	cg11223622	ITGB4;ITGB4;ITGB4	8009951	ITGB4		cg11223622	17	73749654	ITGB4;ITGB4;ITGB4	NM_001005731;NM_001005619;NM_000213	Body;Body;Body	chr17:73749618-73750178	Island		17	+	73717516	73753899	ITGB4	integrin, beta 4	ENSG00000132470
cg23599850-7966172	7.20773	3.55828e-10	3.95258e-06	cg23599850	FOXN4	7966172	SVOP		cg23599850	12	109743596	FOXN4	NM_213596	Body	chr12:109746826-109748378	N_Shelf		12	-	109304658	109332731	SVOP	SV2 related protein homolog (rat)	ENSG00000166111
cg08489883-8065334	-7.20636	3.5796e-10	3.96913e-06	cg08489883		8065334	NKX2-2		cg08489883	20	21498294				chr20:21485932-21496714	S_Shore		20	-	21491648	21494699	NKX2-2	NK2 homeobox 2	ENSG00000125820
cg11362604-7987385	-7.20484	3.60329e-10	3.98824e-06	cg11362604	MEIS2;MEIS2;MEIS2;MEIS2;MEIS2;MEIS2;MEIS2	7987385	MEIS2		cg11362604	15	37389585	MEIS2;MEIS2;MEIS2;MEIS2;MEIS2;MEIS2;MEIS2	NM_172316;NM_170674;NM_170675;NM_172315;NM_002399;NM_170677;NM_170676	Body;Body;Body;Body;Body;Body;Body	chr15:37390175-37390380	N_Shore		15	-	37183232	37393504	MEIS2	Meis homeobox 2	ENSG00000134138
cg08896030-8009951	-7.20337	3.6265e-10	4.00541e-06	cg08896030	RECQL5;LOC643008;LOC643008	8009951	ITGB4		cg08896030	17	73636250	RECQL5;LOC643008;LOC643008	NM_004259;NR_028439;NM_001162995	Body;Body;5'UTR				17	+	73717516	73753899	ITGB4	integrin, beta 4	ENSG00000132470
cg14385362-8157761	-7.20304	3.63177e-10	4.00541e-06	cg14385362	NEK6;NEK6;NEK6;NEK6;NEK6;NEK6;NEK6	8157761	NEK6		cg14385362	9	127054095	NEK6;NEK6;NEK6;NEK6;NEK6;NEK6;NEK6	NM_001166169;NM_001145001;NM_001166170;NM_001166171;NM_014397;NM_001166167;NM_001166168	TSS1500;5'UTR;TSS200;TSS200;5'UTR;Body;5'UTR				9	+	127019885	127115586	NEK6	NIMA (never in mitosis gene a)-related kinase 6	ENSG00000119408
cg10172253-7902594	-7.20192	3.64942e-10	4.0177e-06	cg10172253	TTLL7	7902594	PRKACB		cg10172253	1	84420145	TTLL7	NM_024686	5'UTR				1	+	84543741	84704181	PRKACB	protein kinase, cAMP-dependent, catalytic, beta	ENSG00000142875
cg09598437-7955613	-7.20025	3.67614e-10	4.03991e-06	cg09598437		7955613	KRT7		cg09598437	12	52643118				chr12:52643982-52644411	N_Shore		12	+	52626954	52642709	KRT7	keratin 7	ENSG00000135480
cg11511096-7962516	7.19947	3.68867e-10	4.04099e-06	cg11511096		7962516	SLC38A1		cg11511096	12	47116635							12	-	46576838	46663208	SLC38A1	solute carrier family 38, member 1	ENSG00000111371
cg20222568-7946853	-7.19937	3.69021e-10	4.04099e-06	cg20222568	ABCC8	7946853	KCNJ11		cg20222568	11	17482547	ABCC8	NM_000352	Body				11	-	17406795	17410206	KCNJ11	potassium inwardly-rectifying channel, subfamily J, member 11	ENSG00000187486
cg02643667-8070574	-7.19854	3.70363e-10	4.04852e-06	cg02643667	TFF1	8070574	TFF2		cg02643667	21	43786699	TFF1	NM_003225	TSS200				21	-	43766466	43771107	TFF2	trefoil factor 2	ENSG00000160181
cg00575665-8066266	-7.19645	3.73755e-10	4.07837e-06	cg00575665	MAFB;MAFB	8066266	MAFB		cg00575665	20	39315211	MAFB;MAFB	NM_005461;NM_005461	3'UTR;1stExon	chr20:39316039-39316322	N_Shore		20	-	39314488	39318192	MAFB	v-maf musculoaponeurotic fibrosarcoma oncogene homolog B (avian)	ENSG00000204103
cg10860819-7954899	7.19271	3.79893e-10	4.13804e-06	cg10860819	LRRK2	7954899	CNTN1		cg10860819	12	40619282	LRRK2	NM_198578	Body	chr12:40618355-40618913	S_Shore		12	+	41086356	41464094	CNTN1	contactin 1	ENSG00000018236
cg13423469-7930714	-7.19151	3.81885e-10	4.15241e-06	cg13423469	ATRNL1	7930714	ATRNL1		cg13423469	10	116856408	ATRNL1	NM_207303	Body	chr10:116852261-116854094	S_Shelf		10	+	116853124	117708496	ATRNL1	attractin-like 1	ENSG00000107518
cg00864666-8046461	-7.19094	3.8284e-10	4.15548e-06	cg00864666	RAPGEF4;RAPGEF4	8046461	ZAK		cg00864666	2	173850250	RAPGEF4;RAPGEF4	NM_007023;NM_001100397	Body;Body				2	+	173940565	174132740	ZAK	sterile alpha motif and leucine zipper containing kinase AZK	ENSG00000091436
cg26987699-8020455	-7.1892	3.85741e-10	4.17963e-06	cg26987699	GATA6	8020455	GATA6		cg26987699	18	19757890	GATA6	NM_005257	Body	chr18:19756794-19757080	S_Shore		18	+	19749416	19782227	GATA6	GATA binding protein 6	ENSG00000141448
cg05797770-7912706	-7.1855	3.9202e-10	4.24022e-06	cg05797770	EPHA2	7912706	EPHA2		cg05797770	1	16470667	EPHA2	NM_004431	Body				1	-	16450832	16482582	EPHA2	EPH receptor A2	ENSG00000142627
cg08842032-8008454	-7.1837	3.9511e-10	4.26127e-06	cg08842032	EPN3	8008454	ABCC3		cg08842032	17	48612147	EPN3	NM_017957	5'UTR	chr17:48613878-48614466	N_Shore		17	+	48712081	48769063	ABCC3	ATP-binding cassette, sub-family C (CFTR/MRP), member 3	ENSG00000108846
cg17902551-7953040	7.18325	3.95871e-10	4.26127e-06	cg17902551	CACNA1C;CACNA1C;CACNA1C;CACNA1C;CACNA1C;CACNA1C;CACNA1C;CACNA1C;CACNA1C;CACNA1C;CACNA1C;CACNA1C;CACNA1C;CACNA1C;CACNA1C;CACNA1C;CACNA1C;CACNA1C;CACNA1C;CACNA1C;CACNA1C;CACNA1C;CACNA1C	7953040	CACNA1C		cg17902551	12	2801061	CACNA1C;CACNA1C;CACNA1C;CACNA1C;CACNA1C;CACNA1C;CACNA1C;CACNA1C;CACNA1C;CACNA1C;CACNA1C;CACNA1C;CACNA1C;CACNA1C;CACNA1C;CACNA1C;CACNA1C;CACNA1C;CACNA1C;CACNA1C;CACNA1C;CACNA1C;CACNA1C	NM_001129846;NM_001129843;NM_001129838;NM_001129837;NM_199460;NM_001167623;NM_001129833;NM_001129834;NM_001167625;NM_001129836;NM_001129831;NM_001129841;NM_001129835;NM_001129842;NM_001129840;NM_001167624;NM_001129844;NM_001129827;NM_001129839;NM_001129832;NM_001129830;NM_000719;NM_001129829	3'UTR;3'UTR;3'UTR;3'UTR;3'UTR;3'UTR;3'UTR;3'UTR;3'UTR;3'UTR;3'UTR;3'UTR;3'UTR;3'UTR;3'UTR;3'UTR;3'UTR;3'UTR;3'UTR;3'UTR;3'UTR;3'UTR;3'UTR	chr12:2800139-2801062	Island		12	+	2162464	2802108	CACNA1C	calcium channel, voltage-dependent, L type, alpha 1C subunit	ENSG00000151067
cg02834449-7997680	7.18316	3.96036e-10	4.26127e-06	cg02834449	C16orf74	7997680	KIAA0182		cg02834449	16	85786110	C16orf74	NM_206967	TSS1500	chr16:85783862-85785131	S_Shore		16	+	85645028	85709812	KIAA0182	KIAA0182	ENSG00000131149
cg20240791-7924636	-7.18242	3.97313e-10	4.26758e-06	cg20240791	TMEM63A	7924636	TMEM63A		cg20240791	1	226068334	TMEM63A	NM_014698	5'UTR	chr1:226069605-226070898	N_Shore		1	-	226033237	226070069	TMEM63A	transmembrane protein 63A	ENSG00000196187
cg20366458-7956242	-7.18117	3.99488e-10	4.27903e-06	cg20366458	APOF;APOF	7956242	COQ10A		cg20366458	12	56756561	APOF;APOF	NM_001638;NM_001638	1stExon;5'UTR	chr12:56753861-56754323	S_Shelf		12	+	56660649	56664750	COQ10A	coenzyme Q10 homolog A (S. cerevisiae)	ENSG00000135469
cg24102242-8123598	-7.18101	3.99765e-10	4.27903e-06	cg24102242	SLC22A23;SLC22A23	8123598	SERPINB1		cg24102242	6	3327319	SLC22A23;SLC22A23	NM_021945;NM_015482	Body;Body				6	-	2832566	2842240	SERPINB1	serpin peptidase inhibitor, clade B (ovalbumin), member 1	ENSG00000021355
cg25921609-8012376	-7.1802	4.0117e-10	4.28664e-06	cg25921609	MYH10	8012376	VAMP2		cg25921609	17	8379225	MYH10	NM_005964	Body	chr17:8380172-8380539	N_Shore		17	-	8062464	8066295	VAMP2	vesicle-associated membrane protein 2 (synaptobrevin 2)	ENSG00000220205
cg15556672-8105908	-7.1791	4.031e-10	4.29983e-06	cg15556672	MRPS36	8105908	OCLN		cg15556672	5	68513082	MRPS36	NM_033281	TSS1500	chr5:68513514-68514200	N_Shore		5	+	68788119	68850133	OCLN	occludin	c(ENSG00000256194, ENSG00000256057, ENSG00000197822)
cg00476617-7926506	-7.17763	4.0569e-10	4.31999e-06	cg00476617	CACNB2;CACNB2;CACNB2;CACNB2;CACNB2;CACNB2	7926506	CACNB2		cg00476617	10	18492374	CACNB2;CACNB2;CACNB2;CACNB2;CACNB2;CACNB2	NM_201571;NM_201593;NM_201597;NM_201572;NM_201596;NM_001167945	Body;Body;Body;Body;Body;Body				10	+	18429606	18830791	CACNB2	calcium channel, voltage-dependent, beta 2 subunit	ENSG00000165995
cg09824615-7975932	7.17658	4.07542e-10	4.33073e-06	cg09824615	ZDHHC22	7975932	TMEM63C		cg09824615	14	77600014	ZDHHC22	NM_174976	3'UTR				14	+	77648170	77725838	TMEM63C	transmembrane protein 63C	ENSG00000165548
cg24032190-7984364	-7.17627	4.08101e-10	4.33073e-06	cg24032190	SMAD3;SMAD3;SMAD3	7984364	SMAD3		cg24032190	15	67442893	SMAD3;SMAD3;SMAD3	NM_005902;NM_001145103;NM_001145102	Body;Body;5'UTR				15	+	67358195	67487533	SMAD3	SMAD family member 3	ENSG00000166949
cg15698171-8064277	-7.17505	4.10269e-10	4.33466e-06	cg15698171	MYT1	8064277	MYT1		cg15698171	20	62795464	MYT1	NM_004535	TSS1500				20	+	62783144	62873606	MYT1	myelin transcription factor 1	ENSG00000196132
cg01771871-8151496	7.1749	4.10538e-10	4.33466e-06	cg01771871	PAG1	8151496	ZNF704		cg01771871	8	81989312	PAG1	NM_018440	5'UTR				8	-	81550769	81787016	ZNF704	zinc finger protein 704	ENSG00000164684
cg19674091-7991335	-7.17488	4.10577e-10	4.33466e-06	cg19674091	IDH2	7991335	ANPEP		cg19674091	15	90643766	IDH2	NM_002168	Body	chr15:90644998-90646164	N_Shore		15	-	90328126	90358068	ANPEP	alanyl (membrane) aminopeptidase	ENSG00000166825
cg15561493-8138258	7.17276	4.14395e-10	4.3675e-06	cg15561493	VWDE	8138258	VWDE		cg15561493	7	12411370	VWDE	NM_001135924	Body				7	-	12370511	12410020	VWDE	von Willebrand factor D and EGF domains	ENSG00000146530
cg18060030-8091991	-7.17093	4.17706e-10	4.39489e-06	cg18060030	MECOM	8091991	MECOM		cg18060030	3	168967238	MECOM	NM_004991	Body				3	-	168866886	169381474	MECOM	MDS1 and EVI1 complex locus	ENSG00000085276
cg01972843-8074237	-7.16703	4.24867e-10	4.45682e-06	cg01972843	CECR1;CECR1	8074237	CECR1		cg01972843	22	17680706	CECR1;CECR1	NM_177405;NM_017424	TSS200;Body				22	-	17660192	17690779	CECR1	cat eye syndrome chromosome region, candidate 1	ENSG00000093072
cg11835347-7918593	-7.16694	4.25035e-10	4.45682e-06	cg11835347	RHOC;RHOC;RHOC	7918593	RHOC		cg11835347	1	113248232	RHOC;RHOC;RHOC	NM_175744;NM_001042679;NM_001042678	5'UTR;5'UTR;5'UTR	chr1:113249342-113250198	N_Shore		1	-	113243728	113250056	RHOC	ras homolog gene family, member C	ENSG00000155366
cg13858742-7909027	7.16418	4.30168e-10	4.49874e-06	cg13858742	LRRN2;LRRN2	7909027	NFASC		cg13858742	1	204621504	LRRN2;LRRN2	NM_006338;NM_201630	5'UTR;5'UTR				1	+	204797779	204991964	NFASC	neurofascin	ENSG00000163531
cg12504148-7968872	-7.16401	4.30489e-10	4.49874e-06	cg12504148	DNAJC15	7968872	DNAJC15		cg12504148	13	43597331	DNAJC15	NM_013238	TSS200	chr13:43597504-43597856	N_Shore		13	+	43597339	43683306	DNAJC15	DnaJ (Hsp40) homolog, subfamily C, member 15	ENSG00000120675
cg05966699-8081620	-7.16325	4.31917e-10	4.50604e-06	cg05966699	C3orf52;MIR567	8081620	TAGLN3		cg05966699	3	111830759	C3orf52;MIR567	NM_024616;NR_030292	Body;TSS1500				3	+	111717586	111732735	TAGLN3	transgelin 3	ENSG00000144834
cg23172545-8123606	-7.16261	4.33116e-10	4.51093e-06	cg23172545		8123606	MGC39372		cg23172545	6	2875602				chr6:2875601-2875811	Island		6	-	2854891	2876744	MGC39372	serpin peptidase inhibitor, clade B (ovalbumin), member 9 pseudogene	---
cg09357140-7991815	-7.15991	4.38244e-10	4.55665e-06	cg09357140	ARHGDIG;PDIA2	7991815	PDIA2		cg09357140	16	332745	ARHGDIG;PDIA2	NM_001176;NM_006849	Body;TSS1500	chr16:332514-332760	Island		16	+	333118	337209	PDIA2	protein disulfide isomerase family A, member 2	ENSG00000185615
cg14431986-8131205	-7.15738	4.4309e-10	4.59689e-06	cg14431986	SDK1	8131205	SDK1		cg14431986	7	3991031	SDK1	NM_152744	Body				7	+	3341080	4305234	SDK1	sidekick homolog 1, cell adhesion molecule (chicken)	ENSG00000146555
cg03625762-8072610	7.15698	4.43859e-10	4.59689e-06	cg03625762	C22orf42	8072610	FBXO7		cg03625762	22	32556223	C22orf42	NM_001010859	TSS1500				22	+	32870707	32894818	FBXO7	F-box protein 7	ENSG00000100225
cg10187713-8063410	-7.15673	4.44346e-10	4.59689e-06	cg10187713		8063410	PARD6B		cg10187713	20	49345687				chr20:49347365-49348659	N_Shore		20	+	49348081	49370278	PARD6B	par-6 partitioning defective 6 homolog beta (C. elegans)	ENSG00000124171
cg08546278-8123598	-7.1554	4.46921e-10	4.61579e-06	cg08546278	SLC22A23;SLC22A23	8123598	SERPINB1		cg08546278	6	3329904	SLC22A23;SLC22A23	NM_021945;NM_015482	Body;Body				6	-	2832566	2842240	SERPINB1	serpin peptidase inhibitor, clade B (ovalbumin), member 1	ENSG00000021355
cg08260025-7946853	-7.14849	4.60571e-10	4.74882e-06	cg08260025	KCNJ11;KCNJ11;KCNJ11	7946853	KCNJ11		cg08260025	11	17407432	KCNJ11;KCNJ11;KCNJ11	NM_001166290;NM_000525;NM_000525	3'UTR;1stExon;3'UTR	chr11:17409452-17409692	N_Shelf		11	-	17406795	17410206	KCNJ11	potassium inwardly-rectifying channel, subfamily J, member 11	ENSG00000187486
cg27540189-7912706	7.14678	4.64016e-10	4.77637e-06	cg27540189	CROCCL2	7912706	EPHA2		cg27540189	1	16819659	CROCCL2	NR_023386	TSS1500				1	-	16450832	16482582	EPHA2	EPH receptor A2	ENSG00000142627
cg16849024-8029129	7.14466	4.68315e-10	4.8126e-06	cg16849024	B3GNT8	8029129	RPS19		cg16849024	19	41934210	B3GNT8	NM_198540	5'UTR				19	+	42363988	42375484	RPS19	ribosomal protein S19	ENSG00000105372
cg12352902-8104570	-7.14367	4.70341e-10	4.82539e-06	cg12352902	TRIO	8104570	FAM105A		cg12352902	5	14297202	TRIO	NM_007118	Body				5	+	14581932	14611206	FAM105A	family with sequence similarity 105, member A	ENSG00000145569
cg16068808-8144121	-7.14281	4.72109e-10	4.8355e-06	cg16068808	ESYT2	8144121	PTPRN2		cg16068808	7	158551361	ESYT2	NM_020728	Body				7	-	157331750	158380793	PTPRN2	protein tyrosine phosphatase, receptor type, N polypeptide 2	ENSG00000155093
cg04780984-8008768	7.14141	4.7499e-10	4.85696e-06	cg04780984	RNF43	8008768	PPM1E		cg04780984	17	56454528	RNF43	NM_017763	Body				17	+	56833232	57062537	PPM1E	protein phosphatase, Mg2+/Mn2+ dependent, 1E	ENSG00000175175
cg15572489-8144121	7.14054	4.76806e-10	4.86747e-06	cg15572489	PTPRN2;PTPRN2;PTPRN2	8144121	PTPRN2		cg15572489	7	157481091	PTPRN2;PTPRN2;PTPRN2	NM_002847;NM_130842;NM_130843	Body;Body;Body	chr7:157476886-157486719	Island		7	-	157331750	158380793	PTPRN2	protein tyrosine phosphatase, receptor type, N polypeptide 2	ENSG00000155093
cg14615559-8158240	-7.13789	4.82322e-10	4.91564e-06	cg14615559	LCN2	8158240	TMSB4X		cg14615559	9	130911577	LCN2	NM_005564	TSS200				9	+	131104432	131105049	TMSB4X	thymosin beta 4, X-linked	ENSG00000205542
cg06857473-7975932	7.13721	4.83756e-10	4.92214e-06	cg06857473	POMT2	7975932	TMEM63C		cg06857473	14	77780454	POMT2	NM_013382	Body				14	+	77648170	77725838	TMEM63C	transmembrane protein 63C	ENSG00000165548
cg01023703-7992219	7.13512	4.88172e-10	4.9589e-06	cg01023703	BAIAP3	7992219	BAIAP3		cg01023703	16	1393766	BAIAP3	NM_003933	Body	chr16:1393573-1393878	Island		16	+	1384642	1399442	BAIAP3	BAI1-associated protein 3	ENSG00000007516
cg00026033-7956120	7.13457	4.89344e-10	4.96265e-06	cg00026033	IKZF4	7956120	ERBB3		cg00026033	12	56414490	IKZF4	NM_022465	TSS200				12	+	56473887	56497128	ERBB3	v-erb-b2 erythroblastic leukemia viral oncogene homolog 3 (avian)	ENSG00000065361
cg13664588-8018761	-7.1303	4.98527e-10	5.04748e-06	cg13664588	SNORD1A	8018761	ST6GALNAC2		cg13664588	17	74557494	SNORD1A	NR_004395	TSS1500	chr17:74553220-74553912	S_Shelf		17	-	74561461	74581929	ST6GALNAC2	ST6 (alpha-N-acetyl-neuraminyl-2,3-beta-galactosyl-1,3)-N-acetylgalactosaminide alpha-2,6-sialyltransferase 2	ENSG00000070731
cg02703822-8151496	-7.12906	5.0123e-10	5.06655e-06	cg02703822	ZNF704	8151496	ZNF704		cg02703822	8	81680007	ZNF704	NM_001033723	Body				8	-	81550769	81787016	ZNF704	zinc finger protein 704	ENSG00000164684
cg19685491-7953040	7.12852	5.02405e-10	5.07013e-06	cg19685491	CACNA1C;CACNA1C;CACNA1C;CACNA1C;CACNA1C;CACNA1C;CACNA1C;CACNA1C;CACNA1C;CACNA1C;CACNA1C;CACNA1C;CACNA1C;CACNA1C;CACNA1C;CACNA1C;CACNA1C;CACNA1C;CACNA1C;CACNA1C;CACNA1C;CACNA1C;CACNA1C	7953040	CACNA1C		cg19685491	12	2800278	CACNA1C;CACNA1C;CACNA1C;CACNA1C;CACNA1C;CACNA1C;CACNA1C;CACNA1C;CACNA1C;CACNA1C;CACNA1C;CACNA1C;CACNA1C;CACNA1C;CACNA1C;CACNA1C;CACNA1C;CACNA1C;CACNA1C;CACNA1C;CACNA1C;CACNA1C;CACNA1C	NM_001129844;NM_001129827;NM_001129839;NM_001129834;NM_001129841;NM_000719;NM_001129830;NM_001167625;NM_001129843;NM_001167624;NM_001129835;NM_001129837;NM_001167623;NM_001129840;NM_199460;NM_001129833;NM_001129832;NM_001129829;NM_001129846;NM_001129836;NM_001129838;NM_001129831;NM_001129842	Body;Body;Body;Body;Body;Body;Body;Body;Body;Body;Body;Body;Body;Body;Body;Body;Body;Body;Body;Body;Body;Body;Body	chr12:2800139-2801062	Island		12	+	2162464	2802108	CACNA1C	calcium channel, voltage-dependent, L type, alpha 1C subunit	ENSG00000151067
cg00782811-8126760	-7.12757	5.04474e-10	5.07394e-06	cg00782811	RCAN2	8126760	RCAN2		cg00782811	6	46293734	RCAN2	NM_005822	TSS1500				6	-	46188469	46459711	RCAN2	regulator of calcineurin 2	ENSG00000172348
cg03991120-7920027	-7.12735	5.04974e-10	5.07394e-06	cg03991120	TNRC4	7920027	CELF3		cg03991120	1	151687696	TNRC4	NM_007185	Body				1	-	151674830	151689290	CELF3	CUGBP, Elav-like family member 3	ENSG00000159409
cg19517912-8069880	7.12722	5.05248e-10	5.07394e-06	cg19517912	TIAM1	8069880	TIAM1		cg19517912	21	32874478	TIAM1	NM_003253	5'UTR				21	-	32490736	32931290	TIAM1	T-cell lymphoma invasion and metastasis 1	ENSG00000156299
cg01289421-8026861	-7.12361	5.13239e-10	5.13799e-06	cg01289421	B3GNT3	8026861	B3GNT3		cg01289421	19	17908246	B3GNT3	NM_014256	5'UTR	chr19:17905579-17906317	S_Shore		19	+	17905658	17924385	B3GNT3	UDP-GlcNAc:betaGal beta-1,3-N-acetylglucosaminyltransferase 3	ENSG00000179913
cg23689080-7956120	7.12359	5.13289e-10	5.13799e-06	cg23689080	SARNP;SARNP;SARNP	7956120	ERBB3		cg23689080	12	56159704	SARNP;SARNP;SARNP	NR_026723;NR_026722;NM_033082	Body;Body;Body				12	+	56473887	56497128	ERBB3	v-erb-b2 erythroblastic leukemia viral oncogene homolog 3 (avian)	ENSG00000065361
cg03404339-7955613	-7.1231	5.14385e-10	5.14063e-06	cg03404339	KRT7	7955613	KRT7		cg03404339	12	52639319	KRT7	NM_005556	Body	chr12:52639195-52639416	Island		12	+	52626954	52642709	KRT7	keratin 7	ENSG00000135480
cg26728422-7992219	7.12006	5.21241e-10	5.18066e-06	cg26728422	UNKL	7992219	BAIAP3		cg26728422	16	1429015	UNKL	NM_023076	5'UTR	chr16:1429050-1430104	N_Shore		16	+	1384642	1399442	BAIAP3	BAI1-associated protein 3	ENSG00000007516
cg00524900-8107520	-7.11988	5.21648e-10	5.18066e-06	cg00524900	TNFAIP8	8107520	TNFAIP8		cg00524900	5	118609965	TNFAIP8	NM_001077654	Body				5	+	118604503	118730294	TNFAIP8	tumor necrosis factor, alpha-induced protein 8	ENSG00000145779
cg17184477-7984364	-7.11986	5.21682e-10	5.18066e-06	cg17184477	SMAD3	7984364	SMAD3		cg17184477	15	67360705	SMAD3	NM_005902	Body	chr15:67357339-67359061	S_Shore		15	+	67358195	67487533	SMAD3	SMAD family member 3	ENSG00000166949
cg20111978-7967660	-7.11984	5.21746e-10	5.18066e-06	cg20111978	RIMBP2	7967660	RIMBP2		cg20111978	12	130959558	RIMBP2	NM_015347	Body				12	-	130880682	131200826	RIMBP2	RIMS binding protein 2	ENSG00000060709
cg16171849-8091078	-7.11792	5.26121e-10	5.21571e-06	cg16171849	RBP1;RBP1;RBP1	8091078	RBP1		cg16171849	3	139254260	RBP1;RBP1;RBP1	NM_002899;NM_001130992;NM_001130993	Body;Body;Body	chr3:139257712-139257949	N_Shelf		3	-	139236280	139258490	RBP1	retinol binding protein 1, cellular	ENSG00000114115
cg08438529-7992219	7.11579	5.31004e-10	5.25568e-06	cg08438529		7992219	BAIAP3		cg08438529	16	1052939				chr16:1056845-1057053	N_Shelf		16	+	1384642	1399442	BAIAP3	BAI1-associated protein 3	ENSG00000007516
cg09398856-8049435	-7.11542	5.3186e-10	5.25574e-06	cg09398856		8049435	SH3BP4		cg09398856	2	235789476							2	+	235860617	235964358	SH3BP4	SH3-domain binding protein 4	ENSG00000130147
cg09853898-8031999	-7.1134	5.36566e-10	5.29377e-06	cg09853898	HCN2	8031999	PPAP2C		cg09853898	19	591536	HCN2	NM_001194	Body	chr19:589490-591719	Island		19	-	281043	291435	PPAP2C	phosphatidic acid phosphatase type 2C	ENSG00000141934
cg14063331-8035318	7.11287	5.3779e-10	5.29488e-06	cg14063331	UNC13A	8035318	UNC13A		cg14063331	19	17717790	UNC13A	NM_001080421	Body	chr19:17716644-17717531	S_Shore		19	-	17712167	17786872	UNC13A	unc-13 homolog A (C. elegans)	ENSG00000130477
cg19604110-8018494	-7.11262	5.38393e-10	5.29488e-06	cg19604110	H3F3B	8018494	TRIM47		cg19604110	17	73773023	H3F3B	NM_005324	3'UTR	chr17:73774789-73776044	N_Shore		17	-	73870245	73874656	TRIM47	tripartite motif containing 47	ENSG00000132481
cg00561527-8034783	7.10945	5.45853e-10	5.35586e-06	cg00561527		8034783	LPHN1		cg00561527	19	14193398				chr19:14191987-14192772	S_Shore		19	-	14258547	14316997	LPHN1	latrophilin 1	ENSG00000072071
cg19033906-8080511	-7.10925	5.46328e-10	5.35586e-06	cg19033906	CACNA1D;CACNA1D;CACNA1D	8080511	CACNA1D		cg19033906	3	53532972	CACNA1D;CACNA1D;CACNA1D	NM_001128839;NM_000720;NM_001128840	Body;Body;Body	chr3:53527927-53530106	S_Shelf		3	+	53528683	53846072	CACNA1D	calcium channel, voltage-dependent, L type, alpha 1D subunit	ENSG00000157388
cg07836225-7925250	7.10691	5.51927e-10	5.40217e-06	cg07836225	B3GALNT2	7925250	GNG4		cg07836225	1	235665822	B3GALNT2	NM_152490	Body	chr1:235667089-235668619	N_Shore		1	-	235714132	235814054	GNG4	guanine nucleotide binding protein (G protein), gamma 4	ENSG00000168243
cg11248254-8059186	7.10489	5.56785e-10	5.4411e-06	cg11248254	ACCN4;ACCN4	8059186	PTPRN		cg11248254	2	220378659	ACCN4;ACCN4	NM_182847;NM_018674	TSS1500;TSS1500	chr2:220377743-220377946	S_Shore		2	-	220154345	220174143	PTPRN	protein tyrosine phosphatase, receptor type, N	ENSG00000054356
cg24937877-7912349	7.1016	5.6481e-10	5.50347e-06	cg24937877		7912349	C1orf127		cg24937877	1	11444066							1	-	11006530	11024290	C1orf127	chromosome 1 open reading frame 127	ENSG00000175262
cg21002651-7951372	-7.10154	5.64949e-10	5.50347e-06	cg21002651	CASP1;CASP1;CASP1;CASP1;CASP1	7951372	CASP4		cg21002651	11	104905889	CASP1;CASP1;CASP1;CASP1;CASP1	NM_001223;NM_033292;NM_033294;NM_033293;NM_033295	Body;Body;Body;Body;Body				11	-	104813594	104840163	CASP4	caspase 4, apoptosis-related cysteine peptidase	ENSG00000196954
cg17133045-7925531	-7.10055	5.67396e-10	5.51301e-06	cg17133045	AKT3;AKT3	7925531	AKT3		cg17133045	1	243877447	AKT3;AKT3	NM_005465;NM_181690	Body;Body				1	-	243651535	244013430	AKT3	v-akt murine thymoma viral oncogene homolog 3 (protein kinase B, gamma)	ENSG00000117020
cg18197808-7962516	-7.10042	5.67714e-10	5.51301e-06	cg18197808		7962516	SLC38A1		cg18197808	12	46776356				chr12:46776731-46777856	N_Shore		12	-	46576838	46663208	SLC38A1	solute carrier family 38, member 1	ENSG00000111371
cg24844046-8123598	-7.09884	5.71628e-10	5.5423e-06	cg24844046		8123598	SERPINB1		cg24844046	6	3053496							6	-	2832566	2842240	SERPINB1	serpin peptidase inhibitor, clade B (ovalbumin), member 1	ENSG00000021355
cg02673002-7950447	-7.09785	5.74104e-10	5.55759e-06	cg02673002	RNF169	7950447	XRRA1		cg02673002	11	74459317	RNF169	NM_001098638	TSS1500	chr11:74459858-74460558	N_Shore		11	-	74551956	74660165	XRRA1	X-ray radiation resistance associated 1	ENSG00000166435
cg00103806-7934898	-7.09311	5.86049e-10	5.66434e-06	cg00103806	ANKRD22	7934898	ANKRD22		cg00103806	10	90612232	ANKRD22	NM_144590	TSS1500				10	-	90581889	90611575	ANKRD22	ankyrin repeat domain 22	ENSG00000152766
cg17352215-7991335	-7.09176	5.89508e-10	5.68887e-06	cg17352215		7991335	ANPEP		cg17352215	15	90698455							15	-	90328126	90358068	ANPEP	alanyl (membrane) aminopeptidase	ENSG00000166825
cg13094252-8147796	-7.09073	5.92151e-10	5.70546e-06	cg13094252	C8orf56;BAALC;BAALC	8147796	RIMS2		cg13094252	8	104153753	C8orf56;BAALC;BAALC	NR_027071;NM_024812;NM_001024372	TSS200;Body;Body	chr8:104152726-104153390	S_Shore		8	+	104513115	105264771	RIMS2	regulating synaptic membrane exocytosis 2	ENSG00000176406
cg11025743-8059186	7.08959	5.95099e-10	5.72494e-06	cg11025743	SPEG	8059186	PTPRN		cg11025743	2	220304438	SPEG	NM_005876	Body	chr2:220306855-220307096	N_Shelf		2	-	220154345	220174143	PTPRN	protein tyrosine phosphatase, receptor type, N	ENSG00000054356
cg08353308-8128123	-7.08678	6.02404e-10	5.7862e-06	cg08353308	ANKRD6	8128123	RRAGD		cg08353308	6	90234227	ANKRD6	NM_014942	5'UTR				6	-	90074355	90122007	RRAGD	Ras-related GTP binding D	ENSG00000025039
cg10071275-8064277	-7.0847	6.07865e-10	5.8178e-06	cg10071275	MYT1;MYT1	8064277	MYT1		cg10071275	20	62795830	MYT1;MYT1	NM_004535;NM_004535	5'UTR;1stExon				20	+	62783144	62873606	MYT1	myelin transcription factor 1	ENSG00000196132
cg01555764-8064277	-7.08419	6.09238e-10	5.8178e-06	cg01555764	MYT1	8064277	MYT1		cg01555764	20	62796178	MYT1	NM_004535	5'UTR				20	+	62783144	62873606	MYT1	myelin transcription factor 1	ENSG00000196132
cg14558114-8043393	-7.08412	6.094e-10	5.8178e-06	cg14558114	THNSL2	8043393	THNSL2		cg14558114	2	88469736	THNSL2	NM_018271	TSS200	chr2:88469691-88470386	Island		2	+	88469917	88486145	THNSL2	threonine synthase-like 2 (S. cerevisiae)	ENSG00000144115
cg07953015-8037888	7.0841	6.09462e-10	5.8178e-06	cg07953015	SEPW1	8037888	SLC8A2		cg07953015	19	48285322	SEPW1	NM_003009	3'UTR	chr19:48281585-48282351	S_Shelf		19	-	47931923	47975122	SLC8A2	solute carrier family 8 (sodium/calcium exchanger), member 2	ENSG00000118160
cg00919591-8071671	-7.08369	6.10556e-10	5.81924e-06	cg00919591	BCR;BCR	8071671	GNAZ		cg00919591	22	23524136	BCR;BCR	NM_021574;NM_004327	1stExon;1stExon	chr22:23522550-23524465	Island		22	+	23412534	23467221	GNAZ	guanine nucleotide binding protein (G protein), alpha z polypeptide	ENSG00000128266
cg24701575-7947338	7.08234	6.14146e-10	5.84445e-06	cg24701575		7947338	PAX6		cg24701575	11	31845389				chr11:31847132-31847958	N_Shore		11	-	31810458	31839509	PAX6	paired box 6	ENSG00000007372
cg11081833-8072817	-7.07932	6.22269e-10	5.90473e-06	cg11081833	LGALS2;LGALS2	8072817	CDC42EP1		cg11081833	22	37975941	LGALS2;LGALS2	NM_006498;NM_006498	1stExon;5'UTR				22	+	37956496	37965412	CDC42EP1	CDC42 effector protein (Rho GTPase binding) 1	ENSG00000128283
cg04866639-7982829	-7.079	6.23122e-10	5.90473e-06	cg04866639	RHOV	7982829	SPINT1		cg04866639	15	41165181	RHOV	NM_133639	3'UTR	chr15:41165847-41166571	N_Shore		15	+	41136246	41149853	SPINT1	serine peptidase inhibitor, Kunitz type 1	ENSG00000166145
cg15660807-8059186	7.07892	6.2335e-10	5.90473e-06	cg15660807	ACCN4;ACCN4	8059186	PTPRN		cg15660807	2	220381734	ACCN4;ACCN4	NM_182847;NM_018674	Body;Body	chr2:220377743-220377946	S_Shelf		2	-	220154345	220174143	PTPRN	protein tyrosine phosphatase, receptor type, N	ENSG00000054356
cg17107501-7935361	-7.07822	6.25239e-10	5.90991e-06	cg17107501	ARHGAP19	7935361	SLIT1		cg17107501	10	98982314	ARHGAP19	NM_032900	3'UTR				10	-	98757795	98945683	SLIT1	slit homolog 1 (Drosophila)	ENSG00000187122
cg01669948-8126173	-7.07801	6.2581e-10	5.90991e-06	cg01669948	KCNK16;KCNK16;KCNK16;KCNK16	8126173	KCNK16		cg01669948	6	39290877	KCNK16;KCNK16;KCNK16;KCNK16	NM_001135106;NM_001135107;NM_032115;NM_001135105	TSS1500;TSS1500;TSS1500;TSS1500				6	-	39282481	39290316	KCNK16	potassium channel, subfamily K, member 16	ENSG00000095981
cg15587792-7950524	-7.07718	6.28063e-10	5.91401e-06	cg15587792	UVRAG	7950524	MAP6		cg15587792	11	75584802	UVRAG	NM_003369	Body				11	-	75297963	75379479	MAP6	microtubule-associated protein 6	ENSG00000171533
cg21367256-8064277	-7.07715	6.2816e-10	5.91401e-06	cg21367256	MYT1	8064277	MYT1		cg21367256	20	62795658	MYT1	NM_004535	TSS200				20	+	62783144	62873606	MYT1	myelin transcription factor 1	ENSG00000196132
cg13102585-8007607	-7.07595	6.31447e-10	5.93592e-06	cg13102585	RUNDC3A;RUNDC3A;RUNDC3A	8007607	RUNDC3A		cg13102585	17	42386208	RUNDC3A;RUNDC3A;RUNDC3A	NM_001144825;NM_001144826;NM_006695	1stExon;1stExon;1stExon	chr17:42385810-42386393	Island		17	+	42385943	42396039	RUNDC3A	RUN domain containing 3A	ENSG00000108309
cg19678392-8141052	-7.07527	6.33309e-10	5.94437e-06	cg19678392	PON1;PON1	8141052	PON1		cg19678392	7	94953810	PON1;PON1	NM_000446;NM_000446	1stExon;5'UTR	chr7:94953769-94953971	Island		7	-	94926988	94953846	PON1	paraoxonase 1	ENSG00000005421
cg26945978-7966172	-7.07373	6.37561e-10	5.9752e-06	cg26945978	SSH1;SSH1;SSH1	7966172	SVOP		cg26945978	12	109214864	SSH1;SSH1;SSH1	NM_001161331;NM_001161330;NM_018984	Body;Body;Body				12	-	109304658	109332731	SVOP	SV2 related protein homolog (rat)	ENSG00000166111
cg11886949-7946853	-7.07302	6.39524e-10	5.98452e-06	cg11886949	ABCC8	7946853	KCNJ11		cg11886949	11	17496473	ABCC8	NM_000352	Body	chr11:17497463-17498626	N_Shore		11	-	17406795	17410206	KCNJ11	potassium inwardly-rectifying channel, subfamily J, member 11	ENSG00000187486
cg19742470-8057463	-7.07219	6.41853e-10	5.99699e-06	cg19742470	PPP1R1C	8057463	CERKL		cg19742470	2	182850059	PPP1R1C	NM_001080545	TSS1500				2	-	182401399	182521762	CERKL	ceramide kinase-like	ENSG00000188452
cg07997333-8152096	-7.07185	6.42798e-10	5.99699e-06	cg07997333		8152096	YWHAZ		cg07997333	8	102450860							8	-	101930911	101965569	YWHAZ	tyrosine 3-monooxygenase/tryptophan 5-monooxygenase activation protein, zeta polypeptide	ENSG00000164924
cg03412557-7993281	-7.06745	6.55189e-10	6.10337e-06	cg03412557	RUNDC2A	7993281	SNX29		cg03412557	16	12096923	RUNDC2A	NM_032167	Body				16	+	12172691	12666865	SNX29	sorting nexin 29	c(ENSG00000140660, ENSG00000048471)
cg02769206-7966172	-7.06684	6.56928e-10	6.11034e-06	cg02769206	SSH1;SSH1;SSH1	7966172	SVOP		cg02769206	12	109210684	SSH1;SSH1;SSH1	NM_001161331;NM_001161330;NM_018984	Body;Body;Body				12	-	109304658	109332731	SVOP	SV2 related protein homolog (rat)	ENSG00000166111
cg03850986-7930714	7.066	6.5935e-10	6.12365e-06	cg03850986	ABLIM1;ABLIM1;ABLIM1	7930714	ATRNL1		cg03850986	10	116408382	ABLIM1;ABLIM1;ABLIM1	NM_001003408;NM_001003407;NM_002313	Body;Body;Body				10	+	116853124	117708496	ATRNL1	attractin-like 1	ENSG00000107518
cg13537416-8157610	-7.06423	6.64435e-10	6.16161e-06	cg13537416	DAB2IP;DAB2IP	8157610	DAB2IP		cg13537416	9	124506555	DAB2IP;DAB2IP	NM_032552;NM_138709	Body;5'UTR				9	+	124329162	124547809	DAB2IP	DAB2 interacting protein	ENSG00000136848
cg20509869-8059186	7.06357	6.66345e-10	6.17007e-06	cg20509869		8059186	PTPRN		cg20509869	2	220375605				chr2:220377743-220377946	N_Shelf		2	-	220154345	220174143	PTPRN	protein tyrosine phosphatase, receptor type, N	ENSG00000054356
cg12828073-8064277	-7.063	6.67998e-10	6.17611e-06	cg12828073	MYT1	8064277	MYT1		cg12828073	20	62795688	MYT1	NM_004535	TSS200				20	+	62783144	62873606	MYT1	myelin transcription factor 1	ENSG00000196132
cg18076842-7943103	-7.06206	6.70718e-10	6.18334e-06	cg18076842	C11orf75	7943103	CCDC67		cg18076842	11	93262607	C11orf75	NM_020179	5'UTR				11	+	93063156	93171636	CCDC67	coiled-coil domain containing 67	ENSG00000165325
cg02971381-7953532	-7.06204	6.70782e-10	6.18334e-06	cg02971381		7953532	ENO2		cg02971381	12	6641751				chr12:6643261-6644607	N_Shore		12	+	7023614	7032860	ENO2	enolase 2 (gamma, neuronal)	ENSG00000111674
cg20646782-7951807	-7.06078	6.74467e-10	6.19797e-06	cg20646782		7951807	CADM1		cg20646782	11	115631600				chr11:115630398-115631117	S_Shore		11	-	115039928	115375241	CADM1	cell adhesion molecule 1	ENSG00000182985
cg26518884-8098204	-7.06057	6.75083e-10	6.19797e-06	cg26518884	CPE;MIR1979	8098204	CPE		cg26518884	4	166322679	CPE;MIR1979	NM_001873;NR_031743	Body;TSS1500				4	+	166300094	166419476	CPE	carboxypeptidase E	ENSG00000109472
cg13537240-7953040	7.06047	6.7538e-10	6.19797e-06	cg13537240	CACNA1C;CACNA1C;CACNA1C;CACNA1C;CACNA1C;CACNA1C;CACNA1C;CACNA1C;CACNA1C;CACNA1C;CACNA1C;CACNA1C;CACNA1C;CACNA1C;CACNA1C;CACNA1C;CACNA1C;CACNA1C;CACNA1C;CACNA1C;CACNA1C;CACNA1C;CACNA1C	7953040	CACNA1C		cg13537240	12	2761549	CACNA1C;CACNA1C;CACNA1C;CACNA1C;CACNA1C;CACNA1C;CACNA1C;CACNA1C;CACNA1C;CACNA1C;CACNA1C;CACNA1C;CACNA1C;CACNA1C;CACNA1C;CACNA1C;CACNA1C;CACNA1C;CACNA1C;CACNA1C;CACNA1C;CACNA1C;CACNA1C	NM_001129844;NM_001129827;NM_001129839;NM_001129834;NM_001129841;NM_000719;NM_001129830;NM_001167625;NM_001129843;NM_001167624;NM_001129835;NM_001129837;NM_001167623;NM_001129840;NM_199460;NM_001129833;NM_001129832;NM_001129829;NM_001129846;NM_001129836;NM_001129838;NM_001129831;NM_001129842	Body;Body;Body;Body;Body;Body;Body;Body;Body;Body;Body;Body;Body;Body;Body;Body;Body;Body;Body;Body;Body;Body;Body				12	+	2162464	2802108	CACNA1C	calcium channel, voltage-dependent, L type, alpha 1C subunit	ENSG00000151067
cg22627841-8008454	7.0591	6.7939e-10	6.21865e-06	cg22627841	CHAD;ACSF2	8008454	ABCC3		cg22627841	17	48546258	CHAD;ACSF2	NM_001267;NM_025149	TSS200;Body	chr17:48545570-48546900	Island		17	+	48712081	48769063	ABCC3	ATP-binding cassette, sub-family C (CFTR/MRP), member 3	ENSG00000108846
cg05263382-7909027	-7.05902	6.79647e-10	6.21865e-06	cg05263382		7909027	NFASC		cg05263382	1	204719449							1	+	204797779	204991964	NFASC	neurofascin	ENSG00000163531
cg08580308-8048940	-7.05825	6.81902e-10	6.22803e-06	cg08580308	FBXO36	8048940	SP100		cg08580308	2	230839060	FBXO36	NM_174899	Body				2	+	231280926	231407799	SP100	SP100 nuclear antigen	ENSG00000067066
cg19101547-8147796	7.05799	6.82689e-10	6.22803e-06	cg19101547	RIMS2;RIMS2	8147796	RIMS2		cg19101547	8	105236155	RIMS2;RIMS2	NM_014677;NM_001100117	Body;Body	chr8:105235384-105235979	S_Shore		8	+	104513115	105264771	RIMS2	regulating synaptic membrane exocytosis 2	ENSG00000176406
cg22937444-7946853	-7.05449	6.9314e-10	6.31404e-06	cg22937444	KCNJ11	7946853	KCNJ11		cg22937444	11	17411766	KCNJ11	NM_001166290	TSS1500	chr11:17410436-17411287	S_Shore		11	-	17406795	17410206	KCNJ11	potassium inwardly-rectifying channel, subfamily J, member 11	ENSG00000187486
cg06906555-7909027	7.05324	6.96929e-10	6.33921e-06	cg06906555	CNTN2	7909027	NFASC		cg06906555	1	205011906	CNTN2	NM_005076	TSS1500				1	+	204797779	204991964	NFASC	neurofascin	ENSG00000163531
cg24503796-7935660	7.05063	7.04873e-10	6.401e-06	cg24503796	SCD	7935660	DNMBP		cg24503796	10	102107676	SCD	NM_005063	Body	chr10:102106182-102107722	Island		10	-	101634837	101769676	DNMBP	dynamin binding protein	ENSG00000107554
cg05166022-7953040	7.05033	7.05795e-10	6.401e-06	cg05166022	CACNA1C;CACNA1C;CACNA1C;CACNA1C;CACNA1C;CACNA1C;CACNA1C;CACNA1C;CACNA1C;CACNA1C;CACNA1C;CACNA1C;CACNA1C;CACNA1C;CACNA1C;CACNA1C;CACNA1C;CACNA1C;CACNA1C;CACNA1C;CACNA1C;CACNA1C;CACNA1C	7953040	CACNA1C		cg05166022	12	2800471	CACNA1C;CACNA1C;CACNA1C;CACNA1C;CACNA1C;CACNA1C;CACNA1C;CACNA1C;CACNA1C;CACNA1C;CACNA1C;CACNA1C;CACNA1C;CACNA1C;CACNA1C;CACNA1C;CACNA1C;CACNA1C;CACNA1C;CACNA1C;CACNA1C;CACNA1C;CACNA1C	NM_001129846;NM_001129843;NM_001129838;NM_001129837;NM_199460;NM_001167623;NM_001129833;NM_001129834;NM_001167625;NM_001129836;NM_001129831;NM_001129841;NM_001129835;NM_001129842;NM_001129840;NM_001167624;NM_001129844;NM_001129827;NM_001129839;NM_001129832;NM_001129830;NM_000719;NM_001129829	3'UTR;3'UTR;3'UTR;3'UTR;3'UTR;3'UTR;3'UTR;3'UTR;3'UTR;3'UTR;3'UTR;3'UTR;3'UTR;3'UTR;3'UTR;3'UTR;3'UTR;3'UTR;3'UTR;3'UTR;3'UTR;3'UTR;3'UTR	chr12:2800139-2801062	Island		12	+	2162464	2802108	CACNA1C	calcium channel, voltage-dependent, L type, alpha 1C subunit	ENSG00000151067
cg16583884-8021301	-7.04865	7.1096e-10	6.43839e-06	cg16583884	CCDC68;CCDC68	8021301	RAB27B		cg16583884	18	52625444	CCDC68;CCDC68	NM_001143829;NM_025214	TSS200;5'UTR	chr18:52626517-52626849	N_Shore		18	+	52495708	52557212	RAB27B	RAB27B, member RAS oncogene family	ENSG00000041353
cg11404906-8125436	-7.046	7.19185e-10	6.4943e-06	cg11404906	HLA-DRB1	8125436	HLA-DRB5		cg11404906	6	32551749	HLA-DRB1	NM_002124	Body	chr6:32551851-32552331	N_Shore		6	-	32485114	32498093	HLA-DRB5	major histocompatibility complex, class II, DR beta 5	ENSG00000198502
cg10372121-7970844	7.04598	7.19237e-10	6.4943e-06	cg10372121	LOC100188949	7970844	KATNAL1		cg10372121	13	30945876	LOC100188949	NR_024464	Body				13	-	30776767	30881621	KATNAL1	katanin p60 subunit A-like 1	ENSG00000102781
cg25058482-8045974	7.04327	7.27754e-10	6.5616e-06	cg25058482	TANK;TANK	8045974	SLC4A10		cg25058482	2	161993315	TANK;TANK	NM_004180;NM_133484	TSS200;TSS200				2	+	162480841	162840243	SLC4A10	solute carrier family 4, sodium bicarbonate transporter, member 10	ENSG00000144290
cg19256368-7991034	-7.04206	7.31603e-10	6.5867e-06	cg19256368	HOMER2;HOMER2;HOMER2;HOMER2	7991034	HOMER2		cg19256368	15	83619037	HOMER2;HOMER2;HOMER2;HOMER2	NM_199330;NM_004839;NM_199332;NM_199331	Body;Body;Body;Body	chr15:83620950-83621727	N_Shore		15	-	83517735	83621473	HOMER2	homer homolog 2 (Drosophila)	ENSG00000103942
cg07992500-8051573	-7.0389	7.417e-10	6.65556e-06	cg07992500	CDC42EP3	8051573	CDC42EP3		cg07992500	2	37896583	CDC42EP3	NM_006449	5'UTR	chr2:37898142-37899830	N_Shore		2	-	37870743	37899326	CDC42EP3	CDC42 effector protein (Rho GTPase binding) 3	ENSG00000163171
cg00961617-8006940	-7.03875	7.42191e-10	6.65556e-06	cg00961617	PPP1R1B	8006940	GRB7		cg00961617	17	37782380	PPP1R1B	NM_032192	TSS1500	chr17:37783314-37783919	N_Shore		17	+	37894187	37903538	GRB7	growth factor receptor-bound protein 7	ENSG00000141738
cg22436963-7898957	-7.03866	7.42485e-10	6.65556e-06	cg22436963	C1orf201	7898957	RCAN3		cg22436963	1	24727829	C1orf201	NM_178122	1stExon				1	+	24829380	24863506	RCAN3	RCAN family member 3	ENSG00000117602
cg08940075-7917885	-7.03811	7.44246e-10	6.66168e-06	cg08940075	CNN3	7917885	CNN3		cg08940075	1	95388680	CNN3	NM_001839	Body	chr1:95391837-95393116	N_Shelf		1	-	95362507	95392834	CNN3	calponin 3, acidic	ENSG00000117519
cg19393755-8009533	7.03689	7.48195e-10	6.68294e-06	cg19393755	CPSF4L	8009533	COG1		cg19393755	17	71258101	CPSF4L	NM_001129885	TSS200				17	+	71188771	71204646	COG1	component of oligomeric golgi complex 1	ENSG00000166685
cg15937958-8037197	-7.03671	7.48785e-10	6.68294e-06	cg15937958	CXCL17;CXCL17	8037197	CXCL17		cg15937958	19	42947133	CXCL17;CXCL17	NM_198477;NM_198477	1stExon;5'UTR				19	-	42932440	42947200	CXCL17	chemokine (C-X-C motif) ligand 17	ENSG00000189377
cg08906309-8012376	-7.03583	7.51645e-10	6.69879e-06	cg08906309	LOC100128288	8012376	VAMP2		cg08906309	17	8263420	LOC100128288	NR_024447	Body				17	-	8062464	8066295	VAMP2	vesicle-associated membrane protein 2 (synaptobrevin 2)	ENSG00000220205
cg21144941-8074237	-7.03525	7.53549e-10	6.70607e-06	cg21144941	CECR1;CECR1	8074237	CECR1		cg21144941	22	17680575	CECR1;CECR1	NM_177405;NM_017424	TSS200;Body				22	-	17660192	17690779	CECR1	cat eye syndrome chromosome region, candidate 1	ENSG00000093072
cg03922381-7928046	-7.03411	7.57301e-10	6.72976e-06	cg03922381		7928046	TSPAN15		cg03922381	10	70977210							10	+	71211226	71267425	TSPAN15	tetraspanin 15	ENSG00000099282
cg15460294-8099172	7.03132	7.66516e-10	6.80187e-06	cg15460294		8099172	CRMP1		cg15460294	4	5896960				chr4:5894071-5895116	S_Shore		4	-	5822491	5894785	CRMP1	collapsin response mediator protein 1	ENSG00000072832
cg17950169-7924636	-7.02929	7.73294e-10	6.85217e-06	cg17950169	TMEM63A	7924636	TMEM63A		cg17950169	1	226067900	TMEM63A	NM_014698	5'UTR	chr1:226069605-226070898	N_Shore		1	-	226033237	226070069	TMEM63A	transmembrane protein 63A	ENSG00000196187
cg02538681-7934898	-7.02788	7.78048e-10	6.88442e-06	cg02538681	ANKRD22	7934898	ANKRD22		cg02538681	10	90611911	ANKRD22	NM_144590	TSS200				10	-	90581889	90611575	ANKRD22	ankyrin repeat domain 22	ENSG00000152766
cg00232831-8056184	-7.02678	7.81767e-10	6.90743e-06	cg00232831		8056184	ITGB6		cg00232831	2	161113856							2	-	160956192	161056763	ITGB6	integrin, beta 6	ENSG00000115221
cg20686234-8005839	7.02628	7.83476e-10	6.91264e-06	cg20686234	SARM1	8005839	TMEM97		cg20686234	17	26699485	SARM1	NM_015077	1stExon	chr17:26698359-26699557	Island		17	+	26646121	26655711	TMEM97	transmembrane protein 97	ENSG00000109084
cg02407266-7934570	-7.02556	7.85928e-10	6.92438e-06	cg02407266	DLG5	7934570	KCNMA1		cg02407266	10	79637979	DLG5	NM_004747	Body				10	-	78629360	79398353	KCNMA1	potassium large conductance calcium-activated channel, subfamily M, alpha member 1	ENSG00000156113
cg18633600-7953040	7.02395	7.91441e-10	6.96302e-06	cg18633600	LRTM2;LRTM2;CACNA2D4;LRTM2	7953040	CACNA1C		cg18633600	12	1940452	LRTM2;LRTM2;CACNA2D4;LRTM2	NM_001163925;NM_001039029;NM_172364;NM_001163926	Body;Body;Body;Body				12	+	2162464	2802108	CACNA1C	calcium channel, voltage-dependent, L type, alpha 1C subunit	ENSG00000151067
cg16152753-7926679	-7.02308	7.94415e-10	6.97386e-06	cg16152753		7926679	KIAA1217		cg16152753	10	23732088				chr10:23727836-23729523	S_Shelf		10	+	23983675	24836772	KIAA1217	KIAA1217	ENSG00000120549
cg09336628-8143499	-7.02293	7.94932e-10	6.97386e-06	cg09336628	CLCN1	8143499	TRPV6		cg09336628	7	143021557	CLCN1	NM_000083	Body				7	-	142568958	142583507	TRPV6	transient receptor potential cation channel, subfamily V, member 6	ENSG00000165125
cg12708799-7931683	-7.0225	7.96443e-10	6.97721e-06	cg12708799	DIP2C	7931683	DIP2C		cg12708799	10	438227	DIP2C	NM_014974	Body				10	-	320130	735608	DIP2C	DIP2 disco-interacting protein 2 homolog C (Drosophila)	ENSG00000151240
cg19184688-8060134	7.01964	8.06363e-10	7.05411e-06	cg19184688		8060134	KIF1A		cg19184688	2	241935282				chr2:241937716-241938468	N_Shelf		2	-	241653184	241759725	KIF1A	kinesin family member 1A	ENSG00000130294
cg01550716-7925531	-7.01848	8.10454e-10	7.07987e-06	cg01550716	SDCCAG8	7925531	AKT3		cg01550716	1	243646318	SDCCAG8	NM_006642	Body	chr1:243646394-243646888	N_Shore		1	-	243651535	244013430	AKT3	v-akt murine thymoma viral oncogene homolog 3 (protein kinase B, gamma)	ENSG00000117020
cg00930306-7920642	-7.0165	8.17444e-10	7.12024e-06	cg00930306	MUC1;MUC1;MUC1;MUC1;MUC1;MUC1;MUC1	7920642	MUC1		cg00930306	1	155161221	MUC1;MUC1;MUC1;MUC1;MUC1;MUC1;MUC1	NM_001044391;NM_001044393;NM_001018016;NM_001044390;NM_001044392;NM_002456;NM_001018017	Body;Body;Body;Body;Body;Body;Body	chr1:155163434-155163818	N_Shelf		1	-	155121856	155162706	MUC1	mucin 1, cell surface associated	ENSG00000185499
cg16178003-7934570	-7.01643	8.17673e-10	7.12024e-06	cg16178003	KCNMA1;KCNMA1;KCNMA1;KCNMA1	7934570	KCNMA1		cg16178003	10	79012701	KCNMA1;KCNMA1;KCNMA1;KCNMA1	NM_001161353;NM_001161352;NM_002247;NM_001014797	Body;Body;Body;Body				10	-	78629360	79398353	KCNMA1	potassium large conductance calcium-activated channel, subfamily M, alpha member 1	ENSG00000156113
cg08842032-8008372	-7.01619	8.18534e-10	7.12024e-06	cg08842032	EPN3	8008372	EPN3		cg08842032	17	48612147	EPN3	NM_017957	5'UTR	chr17:48613878-48614466	N_Shore		17	+	48610099	48620165	EPN3	epsin 3	ENSG00000049283
cg14893161-7909144	7.01405	8.26188e-10	7.17672e-06	cg14893161	PM20D1;PM20D1	7909144	LOC284581		cg14893161	1	205819251	PM20D1;PM20D1	NM_152491;NM_152491	5'UTR;1stExon	chr1:205818898-205819191	S_Shore		1	+	205858663	205861612	LOC284581	hypothetical protein LOC284581	---
cg00956679-7975932	7.01139	8.35768e-10	7.24605e-06	cg00956679		7975932	TMEM63C		cg00956679	14	77462606							14	+	77648170	77725838	TMEM63C	transmembrane protein 63C	ENSG00000165548
cg21482265-8054740	-7.01118	8.36517e-10	7.24605e-06	cg21482265	PAX8;PAX8;PAX8;PAX8;PAX8;LOC440839;LOC654433	8054740	PAX8		cg21482265	2	113992762	PAX8;PAX8;PAX8;PAX8;PAX8;LOC440839;LOC654433	NM_003466;NM_013951;NM_013953;NM_013992;NM_013952;NR_029399;NR_015377	Body;Body;Body;Body;Body;Body;TSS1500	chr2:113993204-113994075	N_Shore		2	-	113973574	114036498	PAX8	paired box 8	ENSG00000125618
cg13964431-8072610	7.00964	8.42124e-10	7.2844e-06	cg13964431		8072610	FBXO7		cg13964431	22	32571022				chr22:32571858-32572525	N_Shore		22	+	32870707	32894818	FBXO7	F-box protein 7	ENSG00000100225
cg22830895-8143825	7.00884	8.45056e-10	7.28962e-06	cg22830895	CRYGN	8143825	KCNH2		cg22830895	7	151137476	CRYGN	NM_144727	TSS1500	chr7:151136933-151137273	S_Shore		7	-	150642049	150675402	KCNH2	potassium voltage-gated channel, subfamily H (eag-related), member 2	ENSG00000055118
cg16256902-8098470	-7.00883	8.45088e-10	7.28962e-06	cg16256902	DCTD;DCTD	8098470	WWC2		cg16256902	4	183826405	DCTD;DCTD	NM_001921;NM_001012732	Body;Body				4	+	184114768	184239903	WWC2	WW and C2 domain containing 2	ENSG00000151718
cg11630206-7950524	-7.00821	8.47376e-10	7.29917e-06	cg11630206	MAP6;MAP6	7950524	MAP6		cg11630206	11	75378272	MAP6;MAP6	NM_033063;NM_207577	Body;Body	chr11:75378416-75379882	N_Shore		11	-	75297963	75379479	MAP6	microtubule-associated protein 6	ENSG00000171533
cg08333011-8007607	-7.00688	8.52266e-10	7.32538e-06	cg08333011	PYY	8007607	RUNDC3A		cg08333011	17	42057236	PYY	NM_004160	5'UTR	chr17:42061046-42061643	N_Shelf		17	+	42385943	42396039	RUNDC3A	RUN domain containing 3A	ENSG00000108309
cg06641593-8078665	-7.00674	8.52791e-10	7.32538e-06	cg06641593	VILL	8078665	VILL		cg06641593	3	38034235	VILL	NM_015873	TSS1500	chr3:38035701-38036000	N_Shore		3	+	38032288	38048676	VILL	villin-like	ENSG00000136059
cg13402847-8149733	-7.00575	8.56475e-10	7.34681e-06	cg13402847	RHOBTB2	8149733	TNFRSF10B		cg13402847	8	22844827	RHOBTB2	NM_001160036	TSS200				8	-	22877646	22926692	TNFRSF10B	tumor necrosis factor receptor superfamily, member 10b	ENSG00000120889
cg14619949-8106403	-7.00455	8.60936e-10	7.36538e-06	cg14619949	F2RL1	8106403	F2RL1		cg14619949	5	76116169	F2RL1	NM_005242	Body	chr5:76114562-76115044	S_Shore		5	+	76114854	76131563	F2RL1	coagulation factor II (thrombin) receptor-like 1	ENSG00000164251
cg08005992-7947338	-7.00453	8.61025e-10	7.36538e-06	cg08005992	PAX6;PAX6;PAX6	7947338	PAX6		cg08005992	11	31832959	PAX6;PAX6;PAX6	NM_000280;NM_001127612;NM_001604	TSS200;5'UTR;TSS200	chr11:31831620-31839038	Island		11	-	31810458	31839509	PAX6	paired box 6	ENSG00000007372
cg20399616-7961829	7.00372	8.64041e-10	7.38095e-06	cg20399616	BCAT1	7961829	BCAT1		cg20399616	12	25055967	BCAT1	NM_005504	Body	chr12:25055599-25056246	Island		12	-	24964278	25102232	BCAT1	branched chain amino-acid transaminase 1, cytosolic	ENSG00000060982
cg12023170-7913593	-7.00312	8.66303e-10	7.38374e-06	cg12023170	TCEA3	7913593	TCEA3		cg12023170	1	23751761	TCEA3	NM_003196	TSS1500	chr1:23750508-23751663	S_Shore		1	-	23707554	23751261	TCEA3	transcription elongation factor A (SII), 3	ENSG00000204219
cg16579908-7975932	-7.003	8.66758e-10	7.38374e-06	cg16579908		7975932	TMEM63C		cg16579908	14	77403711							14	+	77648170	77725838	TMEM63C	transmembrane protein 63C	ENSG00000165548
cg10712561-8007607	7.00039	8.76613e-10	7.4574e-06	cg10712561	RUNDC3A;RUNDC3A;RUNDC3A	8007607	RUNDC3A		cg10712561	17	42392983	RUNDC3A;RUNDC3A;RUNDC3A	NM_001144826;NM_001144825;NM_006695	Body;Body;Body	chr17:42392323-42393079	Island		17	+	42385943	42396039	RUNDC3A	RUN domain containing 3A	ENSG00000108309
cg00061185-7963187	-6.99988	8.78554e-10	7.46364e-06	cg00061185	LIMA1;LIMA1;LIMA1	7963187	LIMA1		cg00061185	12	50596347	LIMA1;LIMA1;LIMA1	NM_001113546;NM_016357;NM_001113547	Body;Body;Body				12	-	50569489	50677291	LIMA1	LIM domain and actin binding 1	ENSG00000050405
cg01382864-8059186	-6.99917	8.81273e-10	7.47645e-06	cg01382864	PTPRN	8059186	PTPRN		cg01382864	2	220174251	PTPRN	NM_002846	TSS200	chr2:220173870-220174283	Island		2	-	220154345	220174143	PTPRN	protein tyrosine phosphatase, receptor type, N	ENSG00000054356
cg05334416-7987385	-6.99798	8.85845e-10	7.50493e-06	cg05334416	MEIS2;MEIS2;MEIS2;MEIS2;MEIS2;MEIS2;MEIS2	7987385	MEIS2		cg05334416	15	37338491	MEIS2;MEIS2;MEIS2;MEIS2;MEIS2;MEIS2;MEIS2	NM_172316;NM_170674;NM_170675;NM_172315;NM_002399;NM_170677;NM_170676	Body;Body;Body;Body;Body;Body;Body				15	-	37183232	37393504	MEIS2	Meis homeobox 2	ENSG00000134138
cg25590527-8071953	6.99635	8.92105e-10	7.54761e-06	cg25590527	GGT1	8071953	SGSM1		cg25590527	22	24979254	GGT1	NM_013430	TSS1500				22	+	25202255	25322813	SGSM1	small G protein signaling modulator 1	ENSG00000167037
cg20557104-8029129	6.9959	8.93854e-10	7.55206e-06	cg20557104	B3GNT8	8029129	RPS19		cg20557104	19	41934313	B3GNT8	NM_198540	5'UTR				19	+	42363988	42375484	RPS19	ribosomal protein S19	ENSG00000105372
cg01025800-8024111	6.9947	8.98501e-10	7.58095e-06	cg01025800	PTBP1;PTBP1;PTBP1;PTBP1	8024111	CNN2		cg01025800	19	807340	PTBP1;PTBP1;PTBP1;PTBP1	NM_031990;NM_175847;NM_031991;NM_002819	Body;Body;Body;Body	chr19:807131-807445	Island		19	+	1026298	1039064	CNN2	calponin 2	ENSG00000064666
cg20309121-8151768	-6.99255	9.06952e-10	7.63015e-06	cg20309121		8151768	RUNX1T1		cg20309121	8	93115978				chr8:93114056-93115979	Island		8	-	92971152	93107443	RUNX1T1	runt-related transcription factor 1; translocated to, 1 (cyclin D-related)	ENSG00000079102
cg05316463-7981142	-6.99227	9.08037e-10	7.63015e-06	cg05316463	CLMN	7981142	CLMN		cg05316463	14	95786663	CLMN	NM_024734	TSS1500	chr14:95785752-95786151	S_Shore		14	-	95657864	95786202	CLMN	calmin (calponin-like, transmembrane)	ENSG00000165959
cg12401742-7928046	-6.99227	9.08038e-10	7.63015e-06	cg12401742	TSPAN15	7928046	TSPAN15		cg12401742	10	71210743	TSPAN15	NM_012339	TSS1500	chr10:71211116-71211780	N_Shore		10	+	71211226	71267425	TSPAN15	tetraspanin 15	ENSG00000099282
cg11651446-7898957	6.99182	9.09822e-10	7.63475e-06	cg11651446	IL22RA1	7898957	RCAN3		cg11651446	1	24446746	IL22RA1	NM_021258	3'UTR				1	+	24829380	24863506	RCAN3	RCAN family member 3	ENSG00000117602
cg04656882-8104570	-6.99057	9.14743e-10	7.66095e-06	cg04656882	TRIO	8104570	FAM105A		cg04656882	5	14498441	TRIO	NM_007118	Body				5	+	14581932	14611206	FAM105A	family with sequence similarity 105, member A	ENSG00000145569
cg17506460-7991034	6.9904	9.15425e-10	7.66095e-06	cg17506460	HDGFRP3	7991034	HOMER2		cg17506460	15	83875537	HDGFRP3	NM_016073	Body	chr15:83875648-83877079	N_Shore		15	-	83517735	83621473	HOMER2	homer homolog 2 (Drosophila)	ENSG00000103942
cg05242915-8024323	-6.98776	9.25972e-10	7.73873e-06	cg05242915		8024323	REEP6		cg05242915	19	1263080				chr19:1260264-1261334	S_Shore		19	+	1491160	1497924	REEP6	receptor accessory protein 6	ENSG00000115255
cg09072291-8046461	-6.98601	9.33015e-10	7.78705e-06	cg09072291	RAPGEF4;RAPGEF4	8046461	ZAK		cg09072291	2	173792545	RAPGEF4;RAPGEF4	NM_007023;NM_001100397	Body;Body				2	+	173940565	174132740	ZAK	sterile alpha motif and leucine zipper containing kinase AZK	ENSG00000091436
cg06984255-7930208	6.9851	9.36729e-10	7.8075e-06	cg06984255		7930208	INA		cg06984255	10	104991193							10	+	105036920	105050108	INA	internexin neuronal intermediate filament protein, alpha	ENSG00000148798
cg24033471-7953040	6.98224	9.48392e-10	7.89052e-06	cg24033471	CACNA1C;CACNA1C;CACNA1C;CACNA1C;CACNA1C;CACNA1C;CACNA1C;CACNA1C;CACNA1C;CACNA1C;CACNA1C;CACNA1C;CACNA1C;CACNA1C;CACNA1C;CACNA1C;CACNA1C;CACNA1C;CACNA1C;CACNA1C;CACNA1C;CACNA1C;CACNA1C	7953040	CACNA1C		cg24033471	12	2735579	CACNA1C;CACNA1C;CACNA1C;CACNA1C;CACNA1C;CACNA1C;CACNA1C;CACNA1C;CACNA1C;CACNA1C;CACNA1C;CACNA1C;CACNA1C;CACNA1C;CACNA1C;CACNA1C;CACNA1C;CACNA1C;CACNA1C;CACNA1C;CACNA1C;CACNA1C;CACNA1C	NM_001129844;NM_001129827;NM_001129839;NM_001129834;NM_001129841;NM_000719;NM_001129830;NM_001167625;NM_001129843;NM_001167624;NM_001129835;NM_001129837;NM_001167623;NM_001129840;NM_199460;NM_001129833;NM_001129832;NM_001129829;NM_001129846;NM_001129836;NM_001129838;NM_001129831;NM_001129842	Body;Body;Body;Body;Body;Body;Body;Body;Body;Body;Body;Body;Body;Body;Body;Body;Body;Body;Body;Body;Body;Body;Body				12	+	2162464	2802108	CACNA1C	calcium channel, voltage-dependent, L type, alpha 1C subunit	ENSG00000151067
cg09385667-8088848	6.98204	9.49245e-10	7.89052e-06	cg09385667	PDZRN3	8088848	PDZRN3		cg09385667	3	73543236	PDZRN3	NM_015009	Body				3	-	73431652	73674072	PDZRN3	PDZ domain containing ring finger 3	ENSG00000121440
cg25679475-8089729	-6.98163	9.50912e-10	7.89375e-06	cg25679475	IGSF11;IGSF11	8089729	IGSF11		cg25679475	3	118705126	IGSF11;IGSF11	NM_001015887;NM_152538	Body;Body				3	-	118619477	118864898	IGSF11	immunoglobulin superfamily, member 11	ENSG00000144847
cg03173722-8095585	6.98044	9.5584e-10	7.92401e-06	cg03173722	RUFY3;RUFY3;RUFY3	8095585	SLC4A4		cg03173722	4	71587640	RUFY3;RUFY3;RUFY3	NM_001130709;NM_001037442;NM_014961	Body;TSS200;TSS200				4	+	72053003	72437799	SLC4A4	solute carrier family 4, sodium bicarbonate cotransporter, member 4	ENSG00000080493
cg13548554-7924029	6.97897	9.61929e-10	7.9638e-06	cg13548554		7924029	LAMB3		cg13548554	1	209997303				chr1:210001129-210001428	N_Shelf		1	-	209788215	209825820	LAMB3	laminin, beta 3	ENSG00000196878
cg21874193-7961230	6.97855	9.63688e-10	7.96769e-06	cg21874193	TAS2R19;PRR4;PRH1	7961230	CSDA		cg21874193	12	11174898	TAS2R19;PRR4;PRH1	NM_176888;NM_001098538;NM_006250	1stExon;Body;5'UTR				12	-	10851525	10875920	CSDA	cold shock domain protein A	ENSG00000060138
cg09765258-8096753	-6.97778	9.66932e-10	7.97655e-06	cg09765258	SGMS2;SGMS2;SGMS2	8096753	HADH		cg09765258	4	108815627	SGMS2;SGMS2;SGMS2	NM_001136258;NM_001136257;NM_152621	5'UTR;5'UTR;5'UTR				4	+	108910870	108956331	HADH	hydroxyacyl-CoA dehydrogenase	ENSG00000138796
cg20803293-7903765	-6.97768	9.67344e-10	7.97655e-06	cg20803293	GSTM5	7903765	GSTM1		cg20803293	1	110254709	GSTM5	NM_000851	TSS200				1	+	110230442	110236367	GSTM1	glutathione S-transferase mu 1	ENSG00000134184
cg22438810-8158240	-6.97707	9.69914e-10	7.98708e-06	cg22438810	LCN2;LCN2	8158240	TMSB4X		cg22438810	9	130911792	LCN2;LCN2	NM_005564;NM_005564	1stExon;5'UTR				9	+	131104432	131105049	TMSB4X	thymosin beta 4, X-linked	ENSG00000205542
cg09815977-7953532	6.97565	9.75892e-10	8.02561e-06	cg09815977	LRRC23;LRRC23;LRRC23	7953532	ENO2		cg09815977	12	7021987	LRRC23;LRRC23;LRRC23	NM_006992;NM_201650;NM_001135217	Body;Body;Body	chr12:7023261-7024089	N_Shore		12	+	7023614	7032860	ENO2	enolase 2 (gamma, neuronal)	ENSG00000111674
cg26296781-8138459	-6.97529	9.77404e-10	8.02736e-06	cg26296781		8138459	TMEM196		cg26296781	7	20259736							7	-	19758938	19813216	TMEM196	transmembrane protein 196	ENSG00000173452
cg08822118-8092418	6.97453	9.80633e-10	8.04318e-06	cg08822118	EIF4G1;EIF4G1;EIF4G1;EIF4G1;EIF4G1	8092418	ABCC5		cg08822118	3	184037481	EIF4G1;EIF4G1;EIF4G1;EIF4G1;EIF4G1	NM_198241;NM_182917;NM_004953;NM_198242;NM_198244	Body;Body;TSS1500;5'UTR;Body				3	-	183637719	183735727	ABCC5	ATP-binding cassette, sub-family C (CFTR/MRP), member 5	ENSG00000114770
cg26419378-8104570	-6.97398	9.82961e-10	8.05158e-06	cg26419378	TRIO	8104570	FAM105A		cg26419378	5	14299110	TRIO	NM_007118	Body				5	+	14581932	14611206	FAM105A	family with sequence similarity 105, member A	ENSG00000145569
cg13574848-7898957	6.97041	9.98306e-10	8.16644e-06	cg13574848		7898957	RCAN3		cg13574848	1	24611021							1	+	24829380	24863506	RCAN3	RCAN family member 3	ENSG00000117602
cg20342834-8099172	6.96905	1.00419e-09	8.20373e-06	cg20342834		8099172	CRMP1		cg20342834	4	6013266				chr4:6009868-6010112	S_Shelf		4	-	5822491	5894785	CRMP1	collapsin response mediator protein 1	ENSG00000072832
cg04153551-7980861	-6.96873	1.00562e-09	8.20451e-06	cg04153551	FBLN5	7980861	CATSPERB		cg04153551	14	92363727	FBLN5	NM_006329	Body				14	-	92047118	92198413	CATSPERB	cation channel, sperm-associated, beta	ENSG00000133962
cg21119074-8124166	-6.96781	1.00961e-09	8.22623e-06	cg21119074	MBOAT1	8124166	MBOAT1		cg21119074	6	20211654	MBOAT1	NM_001080480	Body	chr6:20212268-20213133	N_Shore		6	-	20100947	20212630	MBOAT1	membrane bound O-acyltransferase domain containing 1	ENSG00000172197
cg18464649-8065334	-6.96571	1.01885e-09	8.27705e-06	cg18464649	NKX2-2	8065334	NKX2-2		cg18464649	20	21491781	NKX2-2	NM_002509	3'UTR	chr20:21485932-21496714	Island		20	-	21491648	21494699	NKX2-2	NK2 homeobox 2	ENSG00000125820
cg03846881-7982366	-6.9657	1.0189e-09	8.27705e-06	cg03846881	SCG5;SCG5	7982366	SCG5		cg03846881	15	32934836	SCG5;SCG5	NM_001144757;NM_003020	5'UTR;5'UTR				15	+	32933911	32989298	SCG5	secretogranin V (7B2 protein)	ENSG00000166922
cg03819243-8086201	-6.96548	1.01987e-09	8.27705e-06	cg03819243	PLCD1	8086201	ACAA1		cg03819243	3	38072611	PLCD1	NM_006225	TSS1500	chr3:38070394-38071598	S_Shore		3	-	38164201	38178699	ACAA1	acetyl-CoA acyltransferase 1	ENSG00000060971
cg25554496-8009277	-6.96463	1.02363e-09	8.29667e-06	cg25554496	GNA13	8009277	RGS9		cg25554496	17	63036095	GNA13	NM_006572	Body				17	+	63133572	63223817	RGS9	regulator of G-protein signaling 9	ENSG00000108370
cg09030187-7909104	-6.96045	1.04233e-09	8.42737e-06	cg09030187		7909104	CDK18		cg09030187	1	205263738							1	+	205473727	205501921	CDK18	cyclin-dependent kinase 18	ENSG00000117266
cg05966699-8081657	-6.96042	1.04248e-09	8.42737e-06	cg05966699	C3orf52;MIR567	8081657	CD200		cg05966699	3	111830759	C3orf52;MIR567	NM_024616;NR_030292	Body;TSS1500				3	+	112040253	112082059	CD200	CD200 molecule	ENSG00000091972
cg21794419-8092358	6.95934	1.04736e-09	8.45572e-06	cg21794419	MCF2L2;B3GNT5	8092358	MCF2L2		cg21794419	3	182973032	MCF2L2;B3GNT5	NM_015078;NM_032047	Body;5'UTR	chr3:182971429-182972635	S_Shore		3	-	182895831	183145873	MCF2L2	MCF.2 cell line derived transforming sequence-like 2	ENSG00000053524
cg13345558-8105077	-6.95749	1.05581e-09	8.5128e-06	cg13345558	PRKAA1;PRKAA1	8105077	CARD6		cg13345558	5	40796738	PRKAA1;PRKAA1	NM_206907;NM_006251	Body;Body	chr5:40797651-40798942	N_Shore		5	+	40841286	40860275	CARD6	caspase recruitment domain family, member 6	ENSG00000132357
cg15880760-8008454	6.95664	1.05971e-09	8.53311e-06	cg15880760	CHAD;ACSF2	8008454	ABCC3		cg15880760	17	48546290	CHAD;ACSF2	NM_001267;NM_025149	TSS200;Body	chr17:48545570-48546900	Island		17	+	48712081	48769063	ABCC3	ATP-binding cassette, sub-family C (CFTR/MRP), member 3	ENSG00000108846
cg04334243-8046048	-6.95593	1.06296e-09	8.54816e-06	cg04334243	CSRNP3	8046048	CSRNP3		cg04334243	2	166491680	CSRNP3	NM_024969	Body				2	+	166326157	166537219	CSRNP3	cysteine-serine-rich nuclear protein 3	ENSG00000178662
cg08878372-7898957	6.95526	1.06603e-09	8.55433e-06	cg08878372		7898957	RCAN3		cg08878372	1	24477910							1	+	24829380	24863506	RCAN3	RCAN family member 3	ENSG00000117602
cg03605542-8112220	6.95501	1.0672e-09	8.55433e-06	cg03605542	DEPDC1B;DEPDC1B	8112220	PDE4D		cg03605542	5	59929339	DEPDC1B;DEPDC1B	NM_018369;NM_001145208	Body;Body				5	-	58266711	59783890	PDE4D	phosphodiesterase 4D, cAMP-specific	ENSG00000113448
cg10639585-7967641	6.95486	1.06788e-09	8.55433e-06	cg10639585	TMEM132D	7967641	TMEM132D		cg10639585	12	130387131	TMEM132D	NM_133448	Body	chr12:130387609-130389139	N_Shore		12	-	129556273	130388213	TMEM132D	transmembrane protein 132D	ENSG00000151952
cg10087556-8135601	-6.95375	1.07304e-09	8.57346e-06	cg10087556		8135601	MET		cg10087556	7	116232819							7	+	116312459	116438440	MET	met proto-oncogene (hepatocyte growth factor receptor)	ENSG00000105976
cg18792528-7899023	-6.95375	1.07305e-09	8.57346e-06	cg18792528	LDLRAP1	7899023	LDLRAP1		cg18792528	1	25893735	LDLRAP1	NM_015627	3'UTR				1	+	25870071	25895377	LDLRAP1	low density lipoprotein receptor adaptor protein 1	ENSG00000157978
cg07576714-7897172	6.9513	1.08449e-09	8.6537e-06	cg07576714	PRDM16;PRDM16	7897172	TPRG1L		cg07576714	1	3123338	PRDM16;PRDM16	NM_022114;NM_199454	Body;Body				1	+	3541556	3546695	TPRG1L	tumor protein p63 regulated 1-like	ENSG00000158109
cg18616091-8007607	-6.95025	1.08944e-09	8.68197e-06	cg18616091	MPP2	8007607	RUNDC3A		cg18616091	17	41985408	MPP2	NM_005374	TSS1500	chr17:41984148-41985012	S_Shore		17	+	42385943	42396039	RUNDC3A	RUN domain containing 3A	ENSG00000108309
cg27586487-7934570	6.94941	1.0934e-09	8.70233e-06	cg27586487	LOC100128292;DLG5	7934570	KCNMA1		cg27586487	10	79687289	LOC100128292;DLG5	NR_024585;NM_004747	Body;TSS1500	chr10:79685719-79686507	S_Shore		10	-	78629360	79398353	KCNMA1	potassium large conductance calcium-activated channel, subfamily M, alpha member 1	ENSG00000156113
cg01289541-8092053	-6.94829	1.09873e-09	8.7335e-06	cg01289541	SLC7A14	8092053	SLC7A14		cg01289541	3	170282058	SLC7A14	NM_020949	5'UTR				3	-	170179351	170179746	SLC7A14	solute carrier family 7 (orphan transporter), member 14	ENSG00000013293
cg16488065-7909027	6.94783	1.10094e-09	8.73414e-06	cg16488065		7909027	NFASC		cg16488065	1	204656750				chr1:204654132-204654885	S_Shore		1	+	204797779	204991964	NFASC	neurofascin	ENSG00000163531
cg02895447-7948588	6.94739	1.10303e-09	8.73414e-06	cg02895447	SYT7	7948588	SYT7		cg02895447	11	61335600	SYT7	NM_004200	Body	chr11:61335112-61335340	S_Shore		11	-	61282785	61348298	SYT7	synaptotagmin VII	ENSG00000011347
cg02721701-7935990	6.94738	1.10306e-09	8.73414e-06	cg02721701	CYP17A1	7935990	PSD		cg02721701	10	104597307	CYP17A1	NM_000102	TSS200				10	-	104162376	104179476	PSD	pleckstrin and Sec7 domain containing	ENSG00000059915
cg25433648-7920297	-6.94627	1.10838e-09	8.75485e-06	cg25433648	S100A14;S100A14	7920297	S100A14		cg25433648	1	153588782	S100A14;S100A14	NM_020672;NM_020672	5'UTR;1stExon				1	-	153586731	153589462	S100A14	S100 calcium binding protein A14	ENSG00000189334
cg11777611-8009277	-6.94624	1.10851e-09	8.75485e-06	cg11777611	RGS9;RGS9;RGS9	8009277	RGS9		cg11777611	17	63163163	RGS9;RGS9;RGS9	NM_003835;NM_001081955;NM_001165933	Body;Body;Body				17	+	63133572	63223817	RGS9	regulator of G-protein signaling 9	ENSG00000108370
cg14096553-7934570	6.94567	1.11129e-09	8.76557e-06	cg14096553		7934570	KCNMA1		cg14096553	10	79719175							10	-	78629360	79398353	KCNMA1	potassium large conductance calcium-activated channel, subfamily M, alpha member 1	ENSG00000156113
cg23236366-7908793	6.94509	1.11409e-09	8.77645e-06	cg23236366	NAV1;MIR1231;NAV1	7908793	ELF3		cg23236366	1	201777257	NAV1;MIR1231;NAV1	NM_001167738;NR_031599;NM_020443	Body;TSS1500;Body				1	+	201977073	201986316	ELF3	E74-like factor 3 (ets domain transcription factor, epithelial-specific )	ENSG00000163435
cg04505972-8046461	6.94188	1.12967e-09	8.85495e-06	cg04505972		8046461	ZAK		cg04505972	2	173508040							2	+	173940565	174132740	ZAK	sterile alpha motif and leucine zipper containing kinase AZK	ENSG00000091436
cg26370886-8038213	-6.94187	1.12972e-09	8.85495e-06	cg26370886	RASIP1	8038213	HSD17B14		cg26370886	19	49238428	RASIP1	NM_017805	Body	chr19:49238427-49238813	Island		19	-	49316274	49339934	HSD17B14	hydroxysteroid (17-beta) dehydrogenase 14	ENSG00000087076
cg04588708-7992071	-6.94185	1.12979e-09	8.85495e-06	cg04588708	MSLN;MSLN	7992071	MSLN		cg04588708	16	811078	MSLN;MSLN	NM_005823;NM_013404	TSS200;TSS200				16	+	810765	818865	MSLN	mesothelin	ENSG00000102854
cg22336337-8150722	-6.9405	1.13641e-09	8.88528e-06	cg22336337	ST18	8150722	ST18		cg22336337	8	53161949	ST18	NM_014682	5'UTR				8	-	53023399	53322303	ST18	suppression of tumorigenicity 18 (breast carcinoma) (zinc finger protein)	ENSG00000147488
cg04604946-7953532	-6.94048	1.13653e-09	8.88528e-06	cg04604946	LRRC23;ENO2;LRRC23;LRRC23	7953532	ENO2		cg04604946	12	7023352	LRRC23;ENO2;LRRC23;LRRC23	NM_201650;NM_001975;NM_001135217;NM_006992	3'UTR;TSS1500;3'UTR;3'UTR	chr12:7023261-7024089	Island		12	+	7023614	7032860	ENO2	enolase 2 (gamma, neuronal)	ENSG00000111674
cg04682699-8079966	-6.93982	1.13979e-09	8.89366e-06	cg04682699	SLC38A3	8079966	SEMA3B		cg04682699	3	50248845	SLC38A3	NM_006841	5'UTR				3	+	50305040	50315004	SEMA3B	sema domain, immunoglobulin domain (Ig), short basic domain, secreted, (semaphorin) 3B	ENSG00000012171
cg13184736-7916843	-6.93968	1.14048e-09	8.89366e-06	cg13184736	GNG12	7916843	GNG12		cg13184736	1	68299409	GNG12	NM_018841	TSS1500	chr1:68298371-68299315	S_Shore		1	-	68167149	68299150	GNG12	guanine nucleotide binding protein (G protein), gamma 12	ENSG00000172380
cg03147907-8088491	-6.93891	1.1443e-09	8.91215e-06	cg03147907		8088491	CADPS		cg03147907	3	62926690							3	-	62384021	62861054	CADPS	Ca++-dependent secretion activator	ENSG00000163618
cg20741105-8132503	6.93728	1.1524e-09	8.96396e-06	cg20741105	C7orf44	8132503	STK17A		cg20741105	7	43686889	C7orf44	NM_018224	Body				7	+	43622684	43666978	STK17A	serine/threonine kinase 17a	ENSG00000164543
cg03537872-7966172	-6.93602	1.15871e-09	9.00171e-06	cg03537872	SVOP	7966172	SVOP		cg03537872	12	109459024	SVOP	NM_018711	TSS200				12	-	109304658	109332731	SVOP	SV2 related protein homolog (rat)	ENSG00000166111
cg08957564-7993281	-6.93344	1.17169e-09	9.08996e-06	cg08957564	RUNDC2A	7993281	SNX29		cg08957564	16	12071814	RUNDC2A	NM_032167	Body	chr16:12070257-12070870	S_Shore		16	+	12172691	12666865	SNX29	sorting nexin 29	c(ENSG00000140660, ENSG00000048471)
cg23390118-7953040	6.93318	1.17302e-09	9.08996e-06	cg23390118	CACNA1C;CACNA1C;CACNA1C;CACNA1C;CACNA1C;CACNA1C;CACNA1C;CACNA1C;CACNA1C;CACNA1C;CACNA1C;CACNA1C;CACNA1C;CACNA1C;CACNA1C;CACNA1C;CACNA1C;CACNA1C;CACNA1C;CACNA1C;CACNA1C;CACNA1C;CACNA1C	7953040	CACNA1C		cg23390118	12	2339513	CACNA1C;CACNA1C;CACNA1C;CACNA1C;CACNA1C;CACNA1C;CACNA1C;CACNA1C;CACNA1C;CACNA1C;CACNA1C;CACNA1C;CACNA1C;CACNA1C;CACNA1C;CACNA1C;CACNA1C;CACNA1C;CACNA1C;CACNA1C;CACNA1C;CACNA1C;CACNA1C	NM_001129844;NM_001129827;NM_001129839;NM_001129834;NM_001129841;NM_000719;NM_001129830;NM_001167625;NM_001129843;NM_001167624;NM_001129835;NM_001129837;NM_001167623;NM_001129840;NM_199460;NM_001129833;NM_001129832;NM_001129829;NM_001129846;NM_001129836;NM_001129838;NM_001129831;NM_001129842	Body;Body;Body;Body;Body;Body;Body;Body;Body;Body;Body;Body;Body;Body;Body;Body;Body;Body;Body;Body;Body;Body;Body	chr12:2339162-2339615	Island		12	+	2162464	2802108	CACNA1C	calcium channel, voltage-dependent, L type, alpha 1C subunit	ENSG00000151067
cg21856205-8141052	-6.93211	1.17848e-09	9.12086e-06	cg21856205	PON1;PON1	8141052	PON1		cg21856205	7	94953877	PON1;PON1	NM_000446;NM_000446	1stExon;5'UTR	chr7:94953769-94953971	Island		7	-	94926988	94953846	PON1	paraoxonase 1	ENSG00000005421
cg26514099-8118667	6.93009	1.18881e-09	9.1893e-06	cg26514099	SYNGAP1	8118667	---		cg26514099	6	33397710	SYNGAP1	NM_006772	Body	chr6:33396050-33396296	S_Shore		6	+	33306760	33307272	---	---	---
cg17931409-8099172	6.92816	1.19879e-09	9.25483e-06	cg17931409	JAKMIP1	8099172	CRMP1		cg17931409	4	6037687	JAKMIP1	NM_001099433	Body				4	-	5822491	5894785	CRMP1	collapsin response mediator protein 1	ENSG00000072832
cg04908960-8000738	6.92566	1.21183e-09	9.34384e-06	cg04908960	ZNF771;ZNF771	8000738	KCTD13		cg04908960	16	30425679	ZNF771;ZNF771	NM_001142305;NM_016643	Body;Body	chr16:30428870-30429799	N_Shelf		16	-	29917457	29937545	KCTD13	potassium channel tetramerisation domain containing 13	ENSG00000174943
cg18734330-7981142	-6.925	1.21533e-09	9.35912e-06	cg18734330	C14orf139	7981142	CLMN		cg18734330	14	95876455	C14orf139	NR_026779	TSS200				14	-	95657864	95786202	CLMN	calmin (calponin-like, transmembrane)	ENSG00000165959
cg12445832-7896822	6.92315	1.22507e-09	9.4224e-06	cg12445832		7896822	AGRN		cg12445832	1	834295							1	+	955503	991496	AGRN	agrin	ENSG00000188157
cg22375763-8032834	-6.92256	1.22823e-09	9.43497e-06	cg22375763	LRG1	8032834	LRG1		cg22375763	19	4540003	LRG1	NM_052972	1stExon	chr19:4543407-4544578	N_Shelf		19	-	4536439	4540092	LRG1	leucine-rich alpha-2-glycoprotein 1	ENSG00000171236
cg26615853-7934570	-6.92136	1.23461e-09	9.463e-06	cg26615853	KCNMA1;KCNMA1;KCNMA1;KCNMA1	7934570	KCNMA1		cg26615853	10	79347104	KCNMA1;KCNMA1;KCNMA1;KCNMA1	NM_001161353;NM_001161352;NM_002247;NM_001014797	Body;Body;Body;Body				10	-	78629360	79398353	KCNMA1	potassium large conductance calcium-activated channel, subfamily M, alpha member 1	ENSG00000156113
cg09109520-8001547	6.9213	1.23494e-09	9.463e-06	cg09109520	GPR56;GPR56;GPR56;GPR56;GPR56;GPR56;GPR56;GPR56;GPR56	8001547	PLLP		cg09109520	16	57673258	GPR56;GPR56;GPR56;GPR56;GPR56;GPR56;GPR56;GPR56;GPR56	NM_001145773;NM_001145774;NM_005682;NM_001145771;NM_201525;NM_001145774;NM_201524;NM_001145772;NM_001145770	5'UTR;5'UTR;5'UTR;5'UTR;5'UTR;1stExon;5'UTR;5'UTR;5'UTR				16	-	57290004	57318576	PLLP	plasmolipin	ENSG00000102934
cg22103601-8131205	-6.92003	1.24173e-09	9.50319e-06	cg22103601	SDK1;SDK1	8131205	SDK1		cg22103601	7	4287215	SDK1;SDK1	NR_027816;NM_152744	Body;Body				7	+	3341080	4305234	SDK1	sidekick homolog 1, cell adhesion molecule (chicken)	ENSG00000146555
cg08970682-8096682	-6.91954	1.2444e-09	9.51189e-06	cg08970682	FLJ20184	8096682	ARHGEF38		cg08970682	4	106472990	FLJ20184	NM_017700	TSS1500				4	+	106473777	106552837	ARHGEF38	Rho guanine nucleotide exchange factor (GEF) 38	ENSG00000236699
cg24572204-8105077	-6.91874	1.24869e-09	9.53281e-06	cg24572204	TTC33	8105077	CARD6		cg24572204	5	40735231	TTC33	NM_012382	Body				5	+	40841286	40860275	CARD6	caspase recruitment domain family, member 6	ENSG00000132357
cg06675538-8054740	6.91785	1.25352e-09	9.55791e-06	cg06675538	PAX8;PAX8;PAX8;PAX8;PAX8;LOC440839	8054740	PAX8		cg06675538	2	114033490	PAX8;PAX8;PAX8;PAX8;PAX8;LOC440839	NM_003466;NM_013951;NM_013953;NM_013992;NM_013952;NR_029399	Body;Body;Body;Body;Body;Body	chr2:114033359-114033617	Island		2	-	113973574	114036498	PAX8	paired box 8	ENSG00000125618
cg01550348-7917276	-6.91702	1.25805e-09	9.58064e-06	cg01550348	DDAH1;DDAH1	7917276	LPAR3		cg01550348	1	85809159	DDAH1;DDAH1	NM_001134445;NM_012137	Body;Body				1	-	85277285	85331842	LPAR3	lysophosphatidic acid receptor 3	ENSG00000171517
cg00922857-7902441	6.91423	1.27331e-09	9.68487e-06	cg00922857	ST6GALNAC5	7902441	ST6GALNAC5		cg00922857	1	77484471	ST6GALNAC5	NM_030965	Body				1	+	77333126	77529743	ST6GALNAC5	ST6 (alpha-N-acetyl-neuraminyl-2,3-beta-galactosyl-1,3)-N-acetylgalactosaminide alpha-2,6-sialyltransferase 5	ENSG00000117069
cg23699918-8063668	6.91253	1.28273e-09	9.7445e-06	cg23699918	GNASAS	8063668	GNAS		cg23699918	20	57408730	GNASAS	NR_002785	Body				20	+	57414773	57486247	GNAS	GNAS complex locus	ENSG00000087460
cg27216807-8129482	6.91221	1.28449e-09	9.74593e-06	cg27216807		8129482	SAMD3		cg27216807	6	130788615							6	-	130465463	130686545	SAMD3	sterile alpha motif domain containing 3	ENSG00000164483
cg02770983-7947338	-6.91091	1.29173e-09	9.76848e-06	cg02770983	PAX6;PAX6;PAX6	7947338	PAX6		cg02770983	11	31822341	PAX6;PAX6;PAX6	NM_001604;NM_001127612;NM_000280	Body;Body;Body	chr11:31820060-31821416	S_Shore		11	-	31810458	31839509	PAX6	paired box 6	ENSG00000007372
cg06964190-7948588	6.91083	1.29218e-09	9.76848e-06	cg06964190	LRRC10B	7948588	SYT7		cg06964190	11	61275247	LRRC10B	NM_001145077	TSS1500	chr11:61275825-61277329	N_Shore		11	-	61282785	61348298	SYT7	synaptotagmin VII	ENSG00000011347
cg18243542-8138789	-6.91083	1.29221e-09	9.76848e-06	cg18243542	TAX1BP1;TAX1BP1	8138789	JAZF1		cg18243542	7	27843409	TAX1BP1;TAX1BP1	NM_006024;NM_001079864	Body;Body				7	-	27870192	28220437	JAZF1	JAZF zinc finger 1	ENSG00000153814
cg24171453-7980381	6.91052	1.29392e-09	9.76948e-06	cg24171453	SPTLC2	7980381	TMED8		cg24171453	14	78079686	SPTLC2	NM_004863	Body	chr14:78082584-78083250	N_Shelf		14	-	77801366	77843452	TMED8	transmembrane emp24 protein transport domain containing 8	ENSG00000100580
cg06446432-7902441	6.90911	1.30185e-09	9.8173e-06	cg06446432		7902441	ST6GALNAC5		cg06446432	1	77307268							1	+	77333126	77529743	ST6GALNAC5	ST6 (alpha-N-acetyl-neuraminyl-2,3-beta-galactosyl-1,3)-N-acetylgalactosaminide alpha-2,6-sialyltransferase 5	ENSG00000117069
cg19228334-8121225	6.90705	1.31349e-09	9.89301e-06	cg19228334	GRIK2;GRIK2;GRIK2	8121225	GRIK2		cg19228334	6	101851283	GRIK2;GRIK2;GRIK2	NM_001166247;NM_175768;NM_021956	Body;Body;Body	chr6:101849806-101850974	S_Shore		6	+	101846664	102517958	GRIK2	glutamate receptor, ionotropic, kainate 2	ENSG00000164418
cg12946808-7951807	6.90446	1.32828e-09	9.99227e-06	cg12946808		7951807	CADM1		cg12946808	11	115493909							11	-	115039928	115375241	CADM1	cell adhesion molecule 1	ENSG00000182985
cg00328729-7947590	-6.90408	1.33047e-09	9.99656e-06	cg00328729	PRDM11	7947590	SYT13		cg00328729	11	45231175	PRDM11	NM_020229	Body	chr11:45234222-45234428	N_Shelf		11	-	45261852	45307870	SYT13	synaptotagmin XIII	ENSG00000019505
cg22488750-7913547	6.89921	1.35883e-09	1.01973e-05	cg22488750		7913547	WNT4		cg22488750	1	22678029							1	-	22445590	22469610	WNT4	wingless-type MMTV integration site family, member 4	ENSG00000162552
cg06828505-8081657	6.89791	1.36649e-09	1.02362e-05	cg06828505	PHLDB2;PHLDB2;PHLDB2;PHLDB2	8081657	CD200		cg06828505	3	111577981	PHLDB2;PHLDB2;PHLDB2;PHLDB2	NM_145753;NM_001134438;NM_001134437;NM_001134439	TSS200;TSS200;Body;TSS1500	chr3:111578237-111578739	N_Shore		3	+	112040253	112082059	CD200	CD200 molecule	ENSG00000091972
cg03679456-8091991	-6.8977	1.3677e-09	1.02362e-05	cg03679456	MECOM	8091991	MECOM		cg03679456	3	169377946	MECOM	NM_004991	Body	chr3:169379437-169381056	N_Shore		3	-	168866886	169381474	MECOM	MDS1 and EVI1 complex locus	ENSG00000085276
cg10421979-8008454	6.89748	1.369e-09	1.02362e-05	cg10421979	CHAD;ACSF2	8008454	ABCC3		cg10421979	17	48546321	CHAD;ACSF2	NM_001267;NM_025149	TSS200;Body	chr17:48545570-48546900	Island		17	+	48712081	48769063	ABCC3	ATP-binding cassette, sub-family C (CFTR/MRP), member 3	ENSG00000108846
cg13624631-7979455	-6.89718	1.37081e-09	1.02374e-05	cg13624631	DHRS7	7979455	RTN1		cg13624631	14	60618622	DHRS7	NM_016029	Body				14	-	60062694	60337557	RTN1	reticulon 1	ENSG00000139970
cg02771142-7947338	-6.8968	1.37307e-09	1.02402e-05	cg02771142	PAX6;PAX6;PAX6	7947338	PAX6		cg02771142	11	31819678	PAX6;PAX6;PAX6	NM_001604;NM_001127612;NM_000280	Body;Body;Body	chr11:31820060-31821416	N_Shore		11	-	31810458	31839509	PAX6	paired box 6	ENSG00000007372
cg20406878-7908597	-6.89631	1.37596e-09	1.02402e-05	cg20406878	NR5A2;NR5A2	7908597	NR5A2		cg20406878	1	199996237	NR5A2;NR5A2	NM_003822;NM_205860	TSS1500;TSS1500				1	+	199996730	200146552	NR5A2	nuclear receptor subfamily 5, group A, member 2	ENSG00000116833
cg17643864-8146500	6.89628	1.37616e-09	1.02402e-05	cg17643864	LYN;LYN	8146500	LYN		cg17643864	8	56852148	LYN;LYN	NM_002350;NM_001111097	5'UTR;5'UTR				8	+	56792372	56923939	LYN	v-yes-1 Yamaguchi sarcoma viral related oncogene homolog	ENSG00000254087
cg25191573-8079677	-6.89576	1.37926e-09	1.02508e-05	cg25191573	P4HTM;P4HTM	8079677	P4HTM		cg25191573	3	49037070	P4HTM;P4HTM	NM_177938;NM_177939	Body;Body				3	+	49027341	49044582	P4HTM	prolyl 4-hydroxylase, transmembrane (endoplasmic reticulum)	ENSG00000178467
cg07222863-8147796	-6.89399	1.38984e-09	1.03171e-05	cg07222863	C8orf56;BAALC;BAALC	8147796	RIMS2		cg07222863	8	104153592	C8orf56;BAALC;BAALC	NR_027071;NM_024812;NM_001024372	TSS200;Body;Body	chr8:104152726-104153390	S_Shore		8	+	104513115	105264771	RIMS2	regulating synaptic membrane exocytosis 2	ENSG00000176406
cg01836567-8021349	6.89257	1.3984e-09	1.03682e-05	cg01836567	ST8SIA3	8021349	ST8SIA3		cg01836567	18	55019185	ST8SIA3	NM_015879	TSS1500	chr18:55019707-55021605	N_Shore		18	+	55018044	55036162	ST8SIA3	ST8 alpha-N-acetyl-neuraminide alpha-2,8-sialyltransferase 3	ENSG00000177511
cg07007382-8125447	6.8915	1.4049e-09	1.04039e-05	cg07007382		8125447	HLA-DQB1		cg07007382	6	32578070							6	-	32546546	32634594	HLA-DQB1	major histocompatibility complex, class II, DQ beta 1	c(ENSG00000206237, ENSG00000179344, ENSG00000206302, ENSG00000231286, ENSG00000233209, ENSG00000231939, ENSG00000225824)
cg13579486-8066266	-6.89026	1.41248e-09	1.04475e-05	cg13579486		8066266	MAFB		cg13579486	20	39314091				chr20:39316039-39316322	N_Shore		20	-	39314488	39318192	MAFB	v-maf musculoaponeurotic fibrosarcoma oncogene homolog B (avian)	ENSG00000204103
cg03405909-7947338	6.88991	1.41461e-09	1.04508e-05	cg03405909		7947338	PAX6		cg03405909	11	31845639				chr11:31847132-31847958	N_Shore		11	-	31810458	31839509	PAX6	paired box 6	ENSG00000007372
cg11859398-8131205	-6.88788	1.42707e-09	1.05302e-05	cg11859398	SDK1	8131205	SDK1		cg11859398	7	3411503	SDK1	NM_152744	Body				7	+	3341080	4305234	SDK1	sidekick homolog 1, cell adhesion molecule (chicken)	ENSG00000146555
cg17913306-7980861	-6.88716	1.43153e-09	1.05505e-05	cg17913306		7980861	CATSPERB		cg17913306	14	92220385							14	-	92047118	92198413	CATSPERB	cation channel, sperm-associated, beta	ENSG00000133962
cg00515905-7918394	-6.88644	1.43596e-09	1.05705e-05	cg00515905	EPS8L3;EPS8L3;EPS8L3;EPS8L3;EPS8L3;EPS8L3	7918394	EPS8L3		cg00515905	1	110306507	EPS8L3;EPS8L3;EPS8L3;EPS8L3;EPS8L3;EPS8L3	NM_139053;NM_139053;NM_133181;NM_024526;NM_133181;NM_024526	5'UTR;1stExon;5'UTR;1stExon;1stExon;5'UTR				1	-	110292702	110306649	EPS8L3	EPS8-like 3	ENSG00000198758
cg25861660-8138789	-6.88451	1.44804e-09	1.06468e-05	cg25861660	JAZF1	8138789	JAZF1		cg25861660	7	28145849	JAZF1	NM_175061	Body				7	-	27870192	28220437	JAZF1	JAZF zinc finger 1	ENSG00000153814
cg12632315-8090840	-6.88306	1.45712e-09	1.07008e-05	cg12632315		8090840	RYK		cg12632315	3	134069894							3	-	133875978	133969586	RYK	RYK receptor-like tyrosine kinase	ENSG00000163785
cg01839898-8099218	6.88023	1.47507e-09	1.08167e-05	cg01839898	PPP2R2C	8099218	PPP2R2C		cg01839898	4	6465329	PPP2R2C	NM_020416	Body				4	-	6322305	6474326	PPP2R2C	protein phosphatase 2, regulatory subunit B, gamma	ENSG00000074211
cg14477619-8139367	-6.87989	1.47725e-09	1.08167e-05	cg14477619	NPC1L1;NPC1L1;NPC1L1;NPC1L1	8139367	NPC1L1		cg14477619	7	44580881	NPC1L1;NPC1L1;NPC1L1;NPC1L1	NM_001101648;NM_001101648;NM_013389;NM_013389	1stExon;5'UTR;1stExon;5'UTR				7	-	44552134	44580914	NPC1L1	NPC1 (Niemann-Pick disease, type C1, gene)-like 1	ENSG00000015520
cg13378284-7945371	6.87965	1.47875e-09	1.08167e-05	cg13378284	IRF7;IRF7;IRF7	7945371	IFITM3		cg13378284	11	616089	IRF7;IRF7;IRF7	NM_004031;NM_004029;NM_001572	TSS1500;TSS200;TSS200	chr11:617226-617797	N_Shore		11	-	319669	321050	IFITM3	interferon induced transmembrane protein 3	ENSG00000142089
cg15699386-7905929	-6.87947	1.4799e-09	1.08167e-05	cg15699386	MUC1;MUC1;MUC1;MUC1;MUC1;MUC1;MUC1	7905929	EFNA1		cg15699386	1	155161211	MUC1;MUC1;MUC1;MUC1;MUC1;MUC1;MUC1	NM_001044391;NM_001044393;NM_001018016;NM_001044390;NM_001044392;NM_002456;NM_001018017	Body;Body;Body;Body;Body;Body;Body	chr1:155163434-155163818	N_Shelf		1	+	155099936	155107386	EFNA1	ephrin-A1	ENSG00000169242
cg26932432-7939102	-6.87905	1.48263e-09	1.08238e-05	cg26932432	PAX6;PAX6;PAX6	7939102	ELP4		cg26932432	11	31830524	PAX6;PAX6;PAX6	NM_001127612;NM_000280;NM_001604	5'UTR;5'UTR;5'UTR	chr11:31831620-31839038	N_Shore		11	+	31531297	31805329	ELP4	elongation protein 4 homolog (S. cerevisiae)	ENSG00000109911
cg13800769-7953264	6.87805	1.489e-09	1.08575e-05	cg13800769	KCNA6	7953264	KCNA6		cg13800769	12	4916913	KCNA6	NM_002235	TSS1500	chr12:4918273-4919657	N_Shore		12	+	4918342	4922578	KCNA6	potassium voltage-gated channel, shaker-related subfamily, member 6	ENSG00000151079
cg16590691-7980861	-6.87636	1.49998e-09	1.0912e-05	cg16590691	TRIP11	7980861	CATSPERB		cg16590691	14	92507778	TRIP11	NM_004239	TSS1500	chr14:92505998-92506811	S_Shore		14	-	92047118	92198413	CATSPERB	cation channel, sperm-associated, beta	ENSG00000133962
cg22679813-8137485	6.87613	1.50142e-09	1.0912e-05	cg22679813	DPP6;DPP6;DPP6	8137485	DPP6		cg22679813	7	154068736	DPP6;DPP6;DPP6	NM_001936;NM_130797;NM_001039350	Body;Body;Body				7	+	153584419	154685995	DPP6	dipeptidyl-peptidase 6	ENSG00000130226
cg26827394-7992219	-6.87582	1.50344e-09	1.0912e-05	cg26827394	UBE2I;UBE2I;UBE2I;UBE2I	7992219	BAIAP3		cg26827394	16	1362626	UBE2I;UBE2I;UBE2I;UBE2I	NM_194260;NM_194259;NM_003345;NM_194261	5'UTR;5'UTR;5'UTR;5'UTR	chr16:1363813-1364496	N_Shore		16	+	1384642	1399442	BAIAP3	BAI1-associated protein 3	ENSG00000007516
cg18575532-8006906	-6.87581	1.50354e-09	1.0912e-05	cg18575532	PPP1R1B;PPP1R1B	8006906	ERBB2		cg18575532	17	37785426	PPP1R1B;PPP1R1B	NM_181505;NM_032192	5'UTR;Body	chr17:37783314-37783919	S_Shore		17	+	37844393	37884915	ERBB2	v-erb-b2 erythroblastic leukemia viral oncogene homolog 2, neuro/glioblastoma derived oncogene homolog (avian)	ENSG00000141736
cg03143395-8098611	-6.8741	1.51469e-09	1.098e-05	cg03143395	SORBS2	8098611	TLR3		cg03143395	4	186742050	SORBS2	NM_021069	5'UTR				4	+	186990309	187006252	TLR3	toll-like receptor 3	ENSG00000164342
cg14539532-8029129	6.87256	1.52482e-09	1.10404e-05	cg14539532		8029129	RPS19		cg14539532	19	42440113				chr19:42440030-42440234	Island		19	+	42363988	42375484	RPS19	ribosomal protein S19	ENSG00000105372
cg09190042-7941565	6.872	1.52849e-09	1.1054e-05	cg09190042		7941565	KLC2		cg09190042	11	66118069				chr11:66113970-66114258	S_Shelf		11	+	66025229	66035331	KLC2	kinesin light chain 2	ENSG00000174996
cg14547509-8160138	-6.86934	1.54617e-09	1.11564e-05	cg14547509		8160138	NFIB		cg14547509	9	14318498				chr9:14322393-14322985	N_Shelf		9	-	14081847	14314581	NFIB	nuclear factor I/B	ENSG00000147862
cg02721701-7930208	6.86916	1.54735e-09	1.11564e-05	cg02721701	CYP17A1	7930208	INA		cg02721701	10	104597307	CYP17A1	NM_000102	TSS200				10	+	105036920	105050108	INA	internexin neuronal intermediate filament protein, alpha	ENSG00000148798
cg03493300-7930264	-6.86906	1.54807e-09	1.11564e-05	cg03493300	CNNM2;CNNM2	7930264	NEURL		cg03493300	10	104813866	CNNM2;CNNM2	NM_199076;NM_017649	Body;Body				10	+	105253735	105352309	NEURL	neuralized homolog (Drosophila)	ENSG00000107954
cg19144071-8006906	-6.8687	1.55045e-09	1.11566e-05	cg19144071		8006906	ERBB2		cg19144071	17	37735925							17	+	37844393	37884915	ERBB2	v-erb-b2 erythroblastic leukemia viral oncogene homolog 2, neuro/glioblastoma derived oncogene homolog (avian)	ENSG00000141736
cg08102516-8131205	-6.86851	1.5517e-09	1.11566e-05	cg08102516	SDK1	8131205	SDK1		cg08102516	7	3411356	SDK1	NM_152744	Body				7	+	3341080	4305234	SDK1	sidekick homolog 1, cell adhesion molecule (chicken)	ENSG00000146555
cg16646054-8109333	6.86753	1.55831e-09	1.11911e-05	cg16646054	C5orf62	8109333	GPX3		cg16646054	5	150157726	C5orf62	NM_032947	TSS200	chr5:150158223-150158654	N_Shore		5	+	150399919	150409051	GPX3	glutathione peroxidase 3 (plasma)	ENSG00000211445
cg25927215-8125825	6.86719	1.56063e-09	1.11947e-05	cg25927215		8125825	NUDT3		cg25927215	6	34677450							6	-	34255997	34360451	NUDT3	nudix (nucleoside diphosphate linked moiety X)-type motif 3	ENSG00000112664
cg09527886-8131205	-6.86596	1.56894e-09	1.12413e-05	cg09527886	GNA12	8131205	SDK1		cg09527886	7	2872954	GNA12	NM_007353	Body				7	+	3341080	4305234	SDK1	sidekick homolog 1, cell adhesion molecule (chicken)	ENSG00000146555
cg03658384-8035318	6.86527	1.57363e-09	1.12618e-05	cg03658384	UNC13A	8035318	UNC13A		cg03658384	19	17788949	UNC13A	NM_001080421	Body	chr19:17791067-17791301	N_Shelf		19	-	17712167	17786872	UNC13A	unc-13 homolog A (C. elegans)	ENSG00000130477
cg06212471-8095585	-6.86435	1.57986e-09	1.1278e-05	cg06212471		8095585	SLC4A4		cg06212471	4	72458478							4	+	72053003	72437799	SLC4A4	solute carrier family 4, sodium bicarbonate cotransporter, member 4	ENSG00000080493
cg19046826-8008454	6.86435	1.57987e-09	1.1278e-05	cg19046826	CHAD;ACSF2	8008454	ABCC3		cg19046826	17	48546297	CHAD;ACSF2	NM_001267;NM_025149	TSS200;Body	chr17:48545570-48546900	Island		17	+	48712081	48769063	ABCC3	ATP-binding cassette, sub-family C (CFTR/MRP), member 3	ENSG00000108846
cg12178147-7966172	6.86413	1.58137e-09	1.1278e-05	cg12178147	ACACB	7966172	SVOP		cg12178147	12	109576929	ACACB	NM_001093	TSS1500				12	-	109304658	109332731	SVOP	SV2 related protein homolog (rat)	ENSG00000166111
cg09150064-7938975	6.86217	1.5948e-09	1.13529e-05	cg09150064	SLC17A6	7938975	SLC17A6		cg09150064	11	22364185	SLC17A6	NM_020346	Body	chr11:22362862-22363377	S_Shore		11	+	22359667	22401049	SLC17A6	solute carrier family 17 (sodium-dependent inorganic phosphate cotransporter), member 6	ENSG00000091664
cg01665555-7947338	-6.86207	1.59555e-09	1.13529e-05	cg01665555	PAX6;PAX6;PAX6	7947338	PAX6		cg01665555	11	31834174	PAX6;PAX6;PAX6	NM_000280;NM_001127612;NM_001604	TSS1500;5'UTR;TSS1500	chr11:31831620-31839038	Island		11	-	31810458	31839509	PAX6	paired box 6	ENSG00000007372
cg21303039-8045637	6.86143	1.59995e-09	1.13668e-05	cg21303039	KIF5C	8045637	KIF5C		cg21303039	2	149793681	KIF5C	NM_004522	Body				2	+	149632819	149883273	KIF5C	kinesin family member 5C	ENSG00000168280
cg23330212-7947199	-6.86125	1.60118e-09	1.13668e-05	cg23330212	BDNFOS	7947199	LGR4		cg23330212	11	27672697	BDNFOS	NR_002832	Body				11	-	27387231	27494322	LGR4	leucine-rich repeat containing G protein-coupled receptor 4	ENSG00000205213
cg08924619-7972805	-6.85955	1.61297e-09	1.14244e-05	cg08924619	COL4A2	7972805	RAB20		cg08924619	13	111160399	COL4A2	NM_001846	Body	chr13:111164284-111164547	N_Shelf		13	-	111175413	111214081	RAB20	RAB20, member RAS oncogene family	ENSG00000139832
cg08875869-8009526	-6.85944	1.61375e-09	1.14244e-05	cg08875869	SLC39A11;SLC39A11	8009526	SSTR2		cg08875869	17	70770808	SLC39A11;SLC39A11	NM_001159770;NM_139177	Body;Body				17	+	71161160	71168094	SSTR2	somatostatin receptor 2	ENSG00000180616
cg13042288-7991335	-6.85912	1.61602e-09	1.14244e-05	cg13042288	ANPEP	7991335	ANPEP		cg13042288	15	90349979	ANPEP	NM_001150	5'UTR				15	-	90328126	90358068	ANPEP	alanyl (membrane) aminopeptidase	ENSG00000166825
cg24937685-7945204	-6.85847	1.6205e-09	1.14244e-05	cg24937685	PRDM10;PRDM10;PRDM10;PRDM10	7945204	ST14		cg24937685	11	129806002	PRDM10;PRDM10;PRDM10;PRDM10	NM_199438;NM_199437;NM_020228;NM_199439	Body;Body;Body;Body				11	+	130029682	130080257	ST14	suppression of tumorigenicity 14 (colon carcinoma)	ENSG00000149418
cg24757778-7927694	6.85795	1.6242e-09	1.14244e-05	cg24757778		7927694	PHYHIPL		cg24757778	10	60616392							10	+	60936347	61007534	PHYHIPL	phytanoyl-CoA 2-hydroxylase interacting protein-like	ENSG00000165443
cg26689441-8104570	-6.85785	1.62491e-09	1.14244e-05	cg26689441	TRIO	8104570	FAM105A		cg26689441	5	14406021	TRIO	NM_007118	Body				5	+	14581932	14611206	FAM105A	family with sequence similarity 105, member A	ENSG00000145569
cg26228014-7915787	6.85778	1.62536e-09	1.14244e-05	cg26228014		7915787	PIK3R3		cg26228014	1	47073138				chr1:47069615-47070179	S_Shelf		1	-	46505812	46598467	PIK3R3	phosphoinositide-3-kinase, regulatory subunit 3 (gamma)	ENSG00000117461
cg09248054-7896822	6.85777	1.62546e-09	1.14244e-05	cg09248054	AGRN	7896822	AGRN		cg09248054	1	969257	AGRN	NM_198576	Body	chr1:967966-970238	Island		1	+	955503	991496	AGRN	agrin	ENSG00000188157
cg16314639-8147796	-6.85754	1.62704e-09	1.14244e-05	cg16314639	C8orf56;BAALC;BAALC	8147796	RIMS2		cg16314639	8	104153767	C8orf56;BAALC;BAALC	NR_027071;NM_024812;NM_001024372	TSS200;Body;Body	chr8:104152726-104153390	S_Shore		8	+	104513115	105264771	RIMS2	regulating synaptic membrane exocytosis 2	ENSG00000176406
cg06832246-7943103	-6.85685	1.6319e-09	1.14244e-05	cg06832246	C11orf75	7943103	CCDC67		cg06832246	11	93224210	C11orf75	NM_020179	5'UTR				11	+	93063156	93171636	CCDC67	coiled-coil domain containing 67	ENSG00000165325
cg13395373-7925250	6.85672	1.6328e-09	1.14244e-05	cg13395373	B3GALNT2	7925250	GNG4		cg13395373	1	235664791	B3GALNT2	NM_152490	Body	chr1:235667089-235668619	N_Shelf		1	-	235714132	235814054	GNG4	guanine nucleotide binding protein (G protein), gamma 4	ENSG00000168243
cg20785560-7902518	-6.85666	1.63323e-09	1.14244e-05	cg20785560	GIPC2	7902518	GIPC2		cg20785560	1	78511235	GIPC2	NM_017655	TSS1500	chr1:78511577-78512161	N_Shore		1	+	78511586	78604133	GIPC2	GIPC PDZ domain containing family, member 2	ENSG00000137960
cg16649474-8034643	-6.85665	1.63334e-09	1.14244e-05	cg16649474	RFX1	8034643	CACNA1A		cg16649474	19	14093024	RFX1	NM_002918	Body	chr19:14089570-14089796	S_Shelf		19	-	13318088	13617317	CACNA1A	calcium channel, voltage-dependent, P/Q type, alpha 1A subunit	ENSG00000141837
cg21443699-8143499	-6.85629	1.63589e-09	1.14293e-05	cg21443699	C7orf34	8143499	TRPV6		cg21443699	7	142637936	C7orf34	NM_178829	3'UTR				7	-	142568958	142583507	TRPV6	transient receptor potential cation channel, subfamily V, member 6	ENSG00000165125
cg00319774-8150197	-6.8536	1.65501e-09	1.15497e-05	cg00319774	DUSP26	8150197	DUSP26		cg00319774	8	33455184	DUSP26	NM_024025	5'UTR	chr8:33456915-33457515	N_Shore		8	-	33448848	33457501	DUSP26	dual specificity phosphatase 26 (putative)	ENSG00000133878
cg18642503-8034643	-6.85261	1.66212e-09	1.15863e-05	cg18642503	RFX1	8034643	CACNA1A		cg18642503	19	14089711	RFX1	NM_002918	Body	chr19:14089570-14089796	Island		19	-	13318088	13617317	CACNA1A	calcium channel, voltage-dependent, P/Q type, alpha 1A subunit	ENSG00000141837
cg22041712-7924207	6.85117	1.67244e-09	1.16451e-05	cg22041712	CENPF	7924207	PTPN14		cg22041712	1	214834360	CENPF	NM_016343	Body				1	-	214530851	214724642	PTPN14	protein tyrosine phosphatase, non-receptor type 14	ENSG00000152104
cg14159672-7909144	6.85071	1.67577e-09	1.16509e-05	cg14159672	PM20D1	7909144	LOC284581		cg14159672	1	205819179	PM20D1	NM_152491	1stExon	chr1:205818898-205819191	Island		1	+	205858663	205861612	LOC284581	hypothetical protein LOC284581	---
cg09255473-8131205	6.85054	1.67705e-09	1.16509e-05	cg09255473	SDK1;SDK1	8131205	SDK1		cg09255473	7	4169306	SDK1;SDK1	NR_027816;NM_152744	TSS200;Body	chr7:4169481-4169753	N_Shore		7	+	3341080	4305234	SDK1	sidekick homolog 1, cell adhesion molecule (chicken)	ENSG00000146555
cg20528093-7947338	-6.84808	1.6949e-09	1.17617e-05	cg20528093	PAX6	7947338	PAX6		cg20528093	11	31837144	PAX6	NM_001127612	5'UTR	chr11:31831620-31839038	Island		11	-	31810458	31839509	PAX6	paired box 6	ENSG00000007372
cg01214847-8070584	-6.8465	1.70654e-09	1.18292e-05	cg01214847	TMPRSS3;TMPRSS3;TMPRSS3;TMPRSS3	8070584	TMPRSS3		cg01214847	21	43816086	TMPRSS3;TMPRSS3;TMPRSS3;TMPRSS3	NM_032405;NM_032405;NM_024022;NM_024022	1stExon;5'UTR;5'UTR;1stExon				21	-	43791946	43816955	TMPRSS3	transmembrane protease, serine 3	ENSG00000160183
cg02711397-8036591	6.84611	1.70942e-09	1.18354e-05	cg02711397	RINL	8036591	LGALS4		cg02711397	19	39360313	RINL	NM_198445	Body	chr19:39359916-39361160	Island		19	-	39292314	39304006	LGALS4	lectin, galactoside-binding, soluble, 4	ENSG00000171747
cg27097542-7993281	6.84585	1.71131e-09	1.18354e-05	cg27097542		7993281	SNX29		cg27097542	16	11706435							16	+	12172691	12666865	SNX29	sorting nexin 29	c(ENSG00000140660, ENSG00000048471)
cg15604953-7924636	-6.8456	1.71318e-09	1.18354e-05	cg15604953	LEFTY1	7924636	TMEM63A		cg15604953	1	226078135	LEFTY1	NM_020997	TSS1500	chr1:226075150-226075680	S_Shelf		1	-	226033237	226070069	TMEM63A	transmembrane protein 63A	ENSG00000196187
cg26225421-7934570	-6.84493	1.71812e-09	1.18562e-05	cg26225421	KCNMA1;KCNMA1;KCNMA1;KCNMA1	7934570	KCNMA1		cg26225421	10	79048209	KCNMA1;KCNMA1;KCNMA1;KCNMA1	NM_001161353;NM_001161352;NM_002247;NM_001014797	Body;Body;Body;Body				10	-	78629360	79398353	KCNMA1	potassium large conductance calcium-activated channel, subfamily M, alpha member 1	ENSG00000156113
cg20949223-7905929	-6.84147	1.74403e-09	1.20216e-05	cg20949223	MUC1;MUC1;MUC1;MUC1;MUC1;MUC1;MUC1	7905929	EFNA1		cg20949223	1	155161679	MUC1;MUC1;MUC1;MUC1;MUC1;MUC1;MUC1	NM_001044391;NM_001044393;NM_001018016;NM_001044390;NM_001044392;NM_002456;NM_001018017	Body;Body;Body;Body;Body;Body;Body	chr1:155163434-155163818	N_Shore		1	+	155099936	155107386	EFNA1	ephrin-A1	ENSG00000169242
cg19026976-8022952	6.8405	1.75135e-09	1.20586e-05	cg19026976	BRUNOL4;BRUNOL4;BRUNOL4;BRUNOL4	8022952	CELF4		cg19026976	18	34853895	BRUNOL4;BRUNOL4;BRUNOL4;BRUNOL4	NM_001025088;NM_020180;NM_001025089;NM_001025087	Body;Body;Body;Body	chr18:34854247-34855163	N_Shore		18	-	34823830	35145943	CELF4	CUGBP, Elav-like family member 4	ENSG00000101489
cg06954720-8125447	6.8398	1.75666e-09	1.20817e-05	cg06954720	HLA-DRB6	8125447	HLA-DQB1		cg06954720	6	32525813	HLA-DRB6	NR_001298	Body				6	-	32546546	32634594	HLA-DQB1	major histocompatibility complex, class II, DQ beta 1	c(ENSG00000206237, ENSG00000179344, ENSG00000206302, ENSG00000231286, ENSG00000233209, ENSG00000231939, ENSG00000225824)
cg07663278-7955469	6.8392	1.76121e-09	1.20995e-05	cg07663278	SMAGP;SMAGP	7955469	SLC4A8		cg07663278	12	51663310	SMAGP;SMAGP	NM_001031628;NM_001033873	5'UTR;5'UTR	chr12:51663404-51664411	N_Shore		12	+	51785132	51902980	SLC4A8	solute carrier family 4, sodium bicarbonate cotransporter, member 8	ENSG00000050438
cg09567511-8093906	6.83781	1.77184e-09	1.2159e-05	cg09567511	JAKMIP1;JAKMIP1	8093906	WFS1		cg09567511	4	6155914	JAKMIP1;JAKMIP1	NM_001099433;NM_144720	5'UTR;5'UTR				4	+	6271577	6304992	WFS1	Wolfram syndrome 1 (wolframin)	ENSG00000109501
cg23887396-8005839	6.83656	1.78138e-09	1.22109e-05	cg23887396	SARM1	8005839	TMEM97		cg23887396	17	26699551	SARM1	NM_015077	Body	chr17:26698359-26699557	Island		17	+	26646121	26655711	TMEM97	transmembrane protein 97	ENSG00000109084
cg01165683-8085788	6.83511	1.79262e-09	1.22743e-05	cg01165683	THRB;THRB;THRB	8085788	NKIRAS1		cg01165683	3	24430957	THRB;THRB;THRB	NM_000461;NM_001128176;NM_001128177	5'UTR;5'UTR;5'UTR				3	-	23933572	23958537	NKIRAS1	NFKB inhibitor interacting Ras-like 1	ENSG00000197885
cg11965913-7909144	6.83424	1.79935e-09	1.23013e-05	cg11965913	PM20D1	7909144	LOC284581		cg11965913	1	205819406	PM20D1	NM_152491	TSS200	chr1:205818898-205819191	S_Shore		1	+	205858663	205861612	LOC284581	hypothetical protein LOC284581	---
cg03763118-7947199	-6.83409	1.80054e-09	1.23013e-05	cg03763118	LGR4	7947199	LGR4		cg03763118	11	27490958	LGR4	NM_018490	Body	chr11:27493640-27494357	N_Shelf		11	-	27387231	27494322	LGR4	leucine-rich repeat containing G protein-coupled receptor 4	ENSG00000205213
cg05980719-7997281	6.83053	1.82838e-09	1.24777e-05	cg05980719		7997281	TERF2IP		cg05980719	16	75788403							16	+	75681617	75691330	TERF2IP	telomeric repeat binding factor 2, interacting protein	ENSG00000166848
cg21786381-7950524	6.82766	1.85119e-09	1.26194e-05	cg21786381	GDPD5	7950524	MAP6		cg21786381	11	75234078	GDPD5	NM_030792	5'UTR	chr11:75236189-75237781	N_Shelf		11	-	75297963	75379479	MAP6	microtubule-associated protein 6	ENSG00000171533
cg12464898-8146908	-6.8264	1.86132e-09	1.26745e-05	cg12464898	KCNB2	8146908	KCNB2		cg12464898	8	73451462	KCNB2	NM_004770	5'UTR	chr8:73448659-73449725	S_Shore		8	+	73449626	73850584	KCNB2	potassium voltage-gated channel, Shab-related subfamily, member 2	ENSG00000182674
cg09257526-7905817	-6.82574	1.86663e-09	1.26966e-05	cg09257526	IL6R;IL6R	7905817	CHRNB2		cg09257526	1	154379696	IL6R;IL6R	NM_181359;NM_000565	Body;Body	chr1:154377670-154378445	S_Shore		1	+	154540257	154552502	CHRNB2	cholinergic receptor, nicotinic, beta 2 (neuronal)	ENSG00000160716
cg00382227-7991815	-6.82461	1.87572e-09	1.27445e-05	cg00382227	PDIA2	7991815	PDIA2		cg00382227	16	334557	PDIA2	NM_006849	Body	chr16:334444-334764	Island		16	+	333118	337209	PDIA2	protein disulfide isomerase family A, member 2	ENSG00000185615
cg27338202-8092682	6.82338	1.88569e-09	1.27981e-05	cg27338202		8092682	SST		cg27338202	3	187481967							3	-	187386694	187388201	SST	somatostatin	ENSG00000157005
cg16048383-7960529	-6.82273	1.89098e-09	1.28196e-05	cg16048383	SCNN1A;SCNN1A;SCNN1A	7960529	SCNN1A		cg16048383	12	6483708	SCNN1A;SCNN1A;SCNN1A	NM_001159575;NM_001038;NM_001159576	Body;Body;1stExon				12	-	6456013	6484715	SCNN1A	sodium channel, nonvoltage-gated 1 alpha	ENSG00000111319
cg02468250-7947338	-6.82248	1.89301e-09	1.28196e-05	cg02468250	PAX6;PAX6;PAX6	7947338	PAX6		cg02468250	11	31834344	PAX6;PAX6;PAX6	NM_000280;NM_001127612;NM_001604	TSS1500;5'UTR;TSS1500	chr11:31831620-31839038	Island		11	-	31810458	31839509	PAX6	paired box 6	ENSG00000007372
cg06033387-7913593	-6.82184	1.89829e-09	1.28413e-05	cg06033387	TCEA3	7913593	TCEA3		cg06033387	1	23751582	TCEA3	NM_003196	TSS1500	chr1:23750508-23751663	Island		1	-	23707554	23751261	TCEA3	transcription elongation factor A (SII), 3	ENSG00000204219
cg15049101-7936734	-6.8211	1.90437e-09	1.28683e-05	cg15049101	FGFR2;FGFR2;FGFR2;FGFR2;FGFR2;FGFR2;FGFR2;FGFR2;FGFR2	7936734	FGFR2		cg15049101	10	123353889	FGFR2;FGFR2;FGFR2;FGFR2;FGFR2;FGFR2;FGFR2;FGFR2;FGFR2	NM_001144916;NM_001144918;NM_001144919;NM_001144914;NM_000141;NM_001144913;NM_022970;NM_001144917;NM_001144915	TSS200;5'UTR;5'UTR;TSS1500;5'UTR;TSS1500;5'UTR;5'UTR;5'UTR	chr10:123356616-123358285	N_Shelf		10	-	122483324	123357972	FGFR2	fibroblast growth factor receptor 2	ENSG00000066468
cg00907267-7956120	-6.82009	1.91265e-09	1.29101e-05	cg00907267	ERBB3;ERBB3	7956120	ERBB3		cg00907267	12	56474771	ERBB3;ERBB3	NM_001005915;NM_001982	Body;Body	chr12:56472792-56474393	S_Shore		12	+	56473887	56497128	ERBB3	v-erb-b2 erythroblastic leukemia viral oncogene homolog 3 (avian)	ENSG00000065361
cg05358575-8040742	6.81909	1.92098e-09	1.29522e-05	cg05358575	OTOF	8040742	MAPRE3		cg05358575	2	26764961	OTOF	NM_194248	Body				2	+	27193480	27250097	MAPRE3	microtubule-associated protein, RP/EB family, member 3	ENSG00000084764
cg26238771-8031999	-6.81811	1.92907e-09	1.29855e-05	cg26238771	HCN2	8031999	PPAP2C		cg26238771	19	592158	HCN2	NM_001194	Body	chr19:589490-591719	S_Shore		19	-	281043	291435	PPAP2C	phosphatidic acid phosphatase type 2C	ENSG00000141934
cg03859673-8015412	6.81799	1.93013e-09	1.29855e-05	cg03859673	JUP;JUP	8015412	JUP		cg03859673	17	39925702	JUP;JUP	NM_002230;NM_021991	Body;Body				17	-	39910864	39942950	JUP	junction plakoglobin	c(ENSG00000257257, ENSG00000173801)
cg10815657-8031999	-6.81733	1.9356e-09	1.30082e-05	cg10815657	PPAP2C;PPAP2C;PPAP2C	8031999	PPAP2C		cg10815657	19	289902	PPAP2C;PPAP2C;PPAP2C	NM_177543;NM_003712;NM_177526	Body;Body;5'UTR	chr19:290594-292249	N_Shore		19	-	281043	291435	PPAP2C	phosphatidic acid phosphatase type 2C	ENSG00000141934
cg16113347-7976350	-6.81679	1.94013e-09	1.30244e-05	cg16113347	KIAA1409	7976350	UNC79		cg16113347	14	93899367	KIAA1409	NM_020818	5'UTR	chr14:93896736-93897466	S_Shore		14	+	93799565	94173689	UNC79	unc-79 homolog (C. elegans)	ENSG00000133958
cg04871131-8141052	-6.81419	1.96196e-09	1.31567e-05	cg04871131	PON1	8141052	PON1		cg04871131	7	94954202	PON1	NM_000446	TSS1500	chr7:94953769-94953971	S_Shore		7	-	94926988	94953846	PON1	paraoxonase 1	ENSG00000005421
cg18038894-8008372	-6.81197	1.9809e-09	1.32693e-05	cg18038894	ACSF2	8008372	EPN3		cg18038894	17	48506385	ACSF2	NM_025149	Body	chr17:48503056-48503887	S_Shelf		17	+	48610099	48620165	EPN3	epsin 3	ENSG00000049283
cg13229857-7908597	-6.80988	1.99881e-09	1.33748e-05	cg13229857	NR5A2;NR5A2	7908597	NR5A2		cg13229857	1	200006247	NR5A2;NR5A2	NM_205860;NM_003822	Body;Body	chr1:200004474-200004933	S_Shore		1	+	199996730	200146552	NR5A2	nuclear receptor subfamily 5, group A, member 2	ENSG00000116833
cg01565918-8063668	-6.80807	2.0145e-09	1.34652e-05	cg01565918	GNAS;GNAS;GNAS	8063668	GNAS		cg01565918	20	57457492	GNAS;GNAS;GNAS	NM_001077490;NM_016592;NM_080425	3'UTR;3'UTR;Body				20	+	57414773	57486247	GNAS	GNAS complex locus	ENSG00000087460
cg02468770-8143825	6.80774	2.01738e-09	1.34698e-05	cg02468770		8143825	KCNH2		cg02468770	7	151077901				chr7:151078462-151079536	N_Shore		7	-	150642049	150675402	KCNH2	potassium voltage-gated channel, subfamily H (eag-related), member 2	ENSG00000055118
cg26500914-8125752	6.80748	2.01967e-09	1.34706e-05	cg26500914	DAXX;DAXX;DAXX;DAXX	8125752	CUTA		cg26500914	6	33288323	DAXX;DAXX;DAXX;DAXX	NM_001141969;NR_024517;NM_001350;NM_001141970	Body;Body;Body;Body	chr6:33288733-33289008	N_Shore		6	-	33384219	33386065	CUTA	cutA divalent cation tolerance homolog (E. coli)	c(ENSG00000112514, ENSG00000226492)
cg04194341-7969665	-6.80703	2.02353e-09	1.34817e-05	cg04194341	DZIP1;DZIP1	7969665	HS6ST3		cg04194341	13	96293572	DZIP1;DZIP1	NM_198968;NM_014934	Body;Body	chr13:96293606-96294603	N_Shore		13	+	96743001	97491812	HS6ST3	heparan sulfate 6-O-sulfotransferase 3	ENSG00000185352
cg23236366-7923347	6.80675	2.02602e-09	1.34838e-05	cg23236366	NAV1;MIR1231;NAV1	7923347	LAD1		cg23236366	1	201777257	NAV1;MIR1231;NAV1	NM_001167738;NR_031599;NM_020443	Body;TSS1500;Body				1	-	201349966	201368736	LAD1	ladinin 1	ENSG00000159166
cg13675278-8161654	-6.80563	2.03585e-09	1.35283e-05	cg13675278	TRPM3;TRPM3;TRPM3;TRPM3;TRPM3;TRPM3;TRPM3	8161654	TRPM3		cg13675278	9	73189590	TRPM3;TRPM3;TRPM3;TRPM3;TRPM3;TRPM3;TRPM3	NM_020952;NM_001007471;NM_206946;NM_024971;NM_206947;NM_206945;NM_206944	Body;Body;Body;Body;Body;Body;Body				9	-	73149949	74061820	TRPM3	transient receptor potential cation channel, subfamily M, member 3	ENSG00000083067
cg18372607-7947338	-6.80537	2.03811e-09	1.35283e-05	cg18372607	PAX6;PAX6;PAX6	7947338	PAX6		cg18372607	11	31827084	PAX6;PAX6;PAX6	NM_001604;NM_001127612;NM_000280	Body;Body;Body	chr11:31827696-31827921	N_Shore		11	-	31810458	31839509	PAX6	paired box 6	ENSG00000007372
cg01235000-8110114	6.80524	2.03928e-09	1.35283e-05	cg01235000	CPLX2;CPLX2	8110114	CPLX2		cg01235000	5	175306128	CPLX2;CPLX2	NM_001008220;NM_006650	Body;Body				5	+	175223610	175311023	CPLX2	complexin 2	ENSG00000145920
cg13763345-7980720	-6.80398	2.05036e-09	1.35872e-05	cg13763345	TTC7B	7980720	TTC7B		cg13763345	14	91022295	TTC7B	NM_001010854	Body				14	-	91006932	91282761	TTC7B	tetratricopeptide repeat domain 7B	ENSG00000165914
cg12452298-7984364	-6.80303	2.05874e-09	1.36281e-05	cg12452298		7984364	SMAD3		cg12452298	15	67134587				chr15:67134823-67135145	N_Shore		15	+	67358195	67487533	SMAD3	SMAD family member 3	ENSG00000166949
cg12449325-7939341	-6.80274	2.0614e-09	1.36311e-05	cg12449325		7939341	CD44		cg12449325	11	34814081							11	+	35160417	35253949	CD44	CD44 molecule (Indian blood group)	ENSG00000026508
cg10735582-8091446	6.79746	2.10883e-09	1.39188e-05	cg10735582	TSC22D2	8091446	PFN2		cg10735582	3	150140075	TSC22D2	NM_014779	Body				3	-	149682691	149688896	PFN2	profilin 2	ENSG00000070087
cg17913306-7980891	-6.7974	2.10942e-09	1.39188e-05	cg17913306		7980891	TC2N		cg17913306	14	92220385							14	-	92246526	92333857	TC2N	tandem C2 domains, nuclear	ENSG00000165929
cg01899130-7974461	6.79654	2.11722e-09	1.39554e-05	cg01899130	GCH1;GCH1;GCH1;GCH1	7974461	LGALS3		cg01899130	14	55348681	GCH1;GCH1;GCH1;GCH1	NM_001024024;NM_001024071;NM_001024070;NM_000161	Body;Body;Body;Body				14	+	55595872	55612191	LGALS3	lectin, galactoside-binding, soluble, 3	ENSG00000131981
cg25860143-8125447	6.79582	2.12384e-09	1.39568e-05	cg25860143	HLA-DRB6	8125447	HLA-DQB1		cg25860143	6	32528968	HLA-DRB6	NR_001298	TSS1500				6	-	32546546	32634594	HLA-DQB1	major histocompatibility complex, class II, DQ beta 1	c(ENSG00000206237, ENSG00000179344, ENSG00000206302, ENSG00000231286, ENSG00000233209, ENSG00000231939, ENSG00000225824)
cg14459032-8155930	-6.79582	2.12385e-09	1.39568e-05	cg14459032		8155930	GCNT1		cg14459032	9	78905335							9	+	79074146	79122332	GCNT1	glucosaminyl (N-acetyl) transferase 1, core 2	ENSG00000187210
cg06960717-8139840	-6.79566	2.1253e-09	1.39568e-05	cg06960717		8139840	ERV3-1		cg06960717	7	64894780							7	-	64451590	64453404	ERV3-1	endogenous retrovirus group 3, member 1	ENSG00000213462
cg19094872-8060134	6.79546	2.12713e-09	1.39568e-05	cg19094872	PASK	8060134	KIF1A		cg19094872	2	242065898	PASK	NM_015148	Body				2	-	241653184	241759725	KIF1A	kinesin family member 1A	ENSG00000130294
cg13353717-8125447	-6.79503	2.13109e-09	1.39568e-05	cg13353717	HLA-DQB1	8125447	HLA-DQB1		cg13353717	6	32634276	HLA-DQB1	NM_002123	1stExon	chr6:32632158-32633027	S_Shore		6	-	32546546	32634594	HLA-DQB1	major histocompatibility complex, class II, DQ beta 1	c(ENSG00000206237, ENSG00000179344, ENSG00000206302, ENSG00000231286, ENSG00000233209, ENSG00000231939, ENSG00000225824)
cg03508235-7977841	-6.79485	2.13275e-09	1.39568e-05	cg03508235	JUB;JUB;JUB	7977841	HAUS4		cg03508235	14	23445994	JUB;JUB;JUB	NM_198086;NM_032876;NM_198086	5'UTR;Body;1stExon	chr14:23449886-23452174	N_Shelf		14	-	23415437	23426357	HAUS4	HAUS augmin-like complex, subunit 4	ENSG00000092036
cg14705010-7942332	-6.79479	2.13325e-09	1.39568e-05	cg14705010	NUMA1	7942332	FOLR1		cg14705010	11	71724583	NUMA1	NM_006185	Body				11	+	71900602	71907366	FOLR1	folate receptor 1 (adult)	ENSG00000110195
cg09292876-8066266	-6.79232	2.15615e-09	1.40797e-05	cg09292876		8066266	MAFB		cg09292876	20	39312434				chr20:39311378-39312435	Island		20	-	39314488	39318192	MAFB	v-maf musculoaponeurotic fibrosarcoma oncogene homolog B (avian)	ENSG00000204103
cg07705908-8125825	6.79227	2.15659e-09	1.40797e-05	cg07705908	SPDEF;SPDEF	8125825	NUDT3		cg07705908	6	34523925	SPDEF;SPDEF	NM_012391;NM_012391	1stExon;5'UTR				6	-	34255997	34360451	NUDT3	nudix (nucleoside diphosphate linked moiety X)-type motif 3	ENSG00000112664
cg09348732-7993281	-6.79177	2.16128e-09	1.40954e-05	cg09348732	SNX29	7993281	SNX29		cg09348732	16	12354838	SNX29	NM_001080530	Body	chr16:12355013-12355989	N_Shore		16	+	12172691	12666865	SNX29	sorting nexin 29	c(ENSG00000140660, ENSG00000048471)
cg01022780-8087145	-6.79011	2.1768e-09	1.41816e-05	cg01022780		8087145	CELSR3		cg01022780	3	48598236				chr3:48594022-48594853	S_Shelf		3	-	48673896	48700348	CELSR3	cadherin, EGF LAG seven-pass G-type receptor 3 (flamingo homolog, Drosophila)	ENSG00000008300
cg25509871-8028791	-6.78745	2.20189e-09	1.43167e-05	cg25509871	PLD3;PLD3	8028791	PLD3		cg25509871	19	40871557	PLD3;PLD3	NM_012268;NM_001031696	5'UTR;5'UTR	chr19:40871617-40871824	N_Shore		19	+	40854585	40884390	PLD3	phospholipase D family, member 3	ENSG00000105223
cg26238771-8024111	-6.78742	2.20217e-09	1.43167e-05	cg26238771	HCN2	8024111	CNN2		cg26238771	19	592158	HCN2	NM_001194	Body	chr19:589490-591719	S_Shore		19	+	1026298	1039064	CNN2	calponin 2	ENSG00000064666
cg16204989-7972601	6.78684	2.20765e-09	1.43373e-05	cg16204989	NALCN	7972601	NALCN		cg16204989	13	101830996	NALCN	NM_052867	Body				13	-	101706128	102068843	NALCN	sodium leak channel, non-selective	ENSG00000102452
cg01611017-7981142	-6.78534	2.22201e-09	1.43928e-05	cg01611017	CLMN	7981142	CLMN		cg01611017	14	95780344	CLMN	NM_024734	Body				14	-	95657864	95786202	CLMN	calmin (calponin-like, transmembrane)	ENSG00000165959
cg19370858-8101507	-6.78517	2.22367e-09	1.43928e-05	cg19370858		8101507	NKX6-1		cg19370858	4	85500716				chr4:85503546-85504893	N_Shelf		4	-	85414436	85419387	NKX6-1	NK6 homeobox 1	ENSG00000163623
cg26888153-7901342	-6.78501	2.22519e-09	1.43928e-05	cg26888153	ELAVL4;ELAVL4;ELAVL4	7901342	ELAVL4		cg26888153	1	50571845	ELAVL4;ELAVL4;ELAVL4	NM_001144777;NM_001144776;NM_001144775	Body;Body;TSS200				1	+	50569582	50669458	ELAVL4	ELAV (embryonic lethal, abnormal vision, Drosophila)-like 4 (Hu antigen D)	ENSG00000162374
cg05649906-8104570	-6.78497	2.22552e-09	1.43928e-05	cg05649906	TRIO	8104570	FAM105A		cg05649906	5	14283950	TRIO	NM_007118	Body				5	+	14581932	14611206	FAM105A	family with sequence similarity 105, member A	ENSG00000145569
cg08767627-8103494	-6.78212	2.25311e-09	1.45559e-05	cg08767627	NPY1R	8103494	NPY1R		cg08767627	4	164252263	NPY1R	NM_000909	5'UTR	chr4:164252954-164253471	N_Shore		4	-	164245062	164253748	NPY1R	neuropeptide Y receptor Y1	ENSG00000164128
cg12037450-7917304	-6.78059	2.26798e-09	1.46367e-05	cg12037450	MCOLN3	7917304	MCOLN3		cg12037450	1	85513124	MCOLN3	NM_018298	5'UTR	chr1:85513509-85514555	N_Shore		1	-	85483765	85514169	MCOLN3	mucolipin 3	ENSG00000055732
cg01110839-7939767	6.78031	2.27075e-09	1.46393e-05	cg01110839	SLC39A13;SLC39A13	7939767	MADD		cg01110839	11	47437783	SLC39A13;SLC39A13	NM_001128225;NM_152264	3'UTR;3'UTR				11	+	47290959	47351582	MADD	MAP-kinase activating death domain	ENSG00000110514
cg00753548-7954997	-6.77992	2.27452e-09	1.46483e-05	cg00753548	ANO6;ANO6;ANO6;ANO6	7954997	ANO6		cg00753548	12	45703832	ANO6;ANO6;ANO6;ANO6	NM_001142679;NM_001142678;NM_001142680;NM_001025356	Body;Body;Body;Body				12	+	45609903	45826132	ANO6	anoctamin 6	ENSG00000177119
cg11835619-7956242	6.77954	2.27823e-09	1.46569e-05	cg11835619	ERBB3;ERBB3	7956242	COQ10A		cg11835619	12	56475064	ERBB3;ERBB3	NM_001005915;NM_001982	Body;Body	chr12:56472792-56474393	S_Shore		12	+	56660649	56664750	COQ10A	coenzyme Q10 homolog A (S. cerevisiae)	ENSG00000135469
cg02926868-7949615	6.77805	2.29298e-09	1.47221e-05	cg02926868		7949615	B3GNT1		cg02926868	11	66374763							11	-	66112843	66115161	B3GNT1	UDP-GlcNAc:betaGal beta-1,3-N-acetylglucosaminyltransferase 1	ENSG00000174684
cg09567511-8099172	6.77803	2.29313e-09	1.47221e-05	cg09567511	JAKMIP1;JAKMIP1	8099172	CRMP1		cg09567511	4	6155914	JAKMIP1;JAKMIP1	NM_001099433;NM_144720	5'UTR;5'UTR				4	-	5822491	5894785	CRMP1	collapsin response mediator protein 1	ENSG00000072832
cg12081870-7909104	-6.77666	2.30673e-09	1.4794e-05	cg12081870	CDK18;CDK18;CDK18	7909104	CDK18		cg12081870	1	205475130	CDK18;CDK18;CDK18	NM_002596;NM_212503;NM_212502	5'UTR;5'UTR;5'UTR	chr1:205473877-205474109	S_Shore		1	+	205473727	205501921	CDK18	cyclin-dependent kinase 18	ENSG00000117266
cg08831401-7897172	6.77531	2.32022e-09	1.48586e-05	cg08831401	PRDM16;PRDM16	7897172	TPRG1L		cg08831401	1	3283488	PRDM16;PRDM16	NM_022114;NM_199454	Body;Body				1	+	3541556	3546695	TPRG1L	tumor protein p63 regulated 1-like	ENSG00000158109
cg26843110-7984932	6.77517	2.32161e-09	1.48586e-05	cg26843110	EDC3;EDC3;EDC3	7984932	SCAMP5		cg26843110	15	74935742	EDC3;EDC3;EDC3	NM_001142443;NM_025083;NM_001142444	Body;Body;Body				15	+	75287891	75313836	SCAMP5	secretory carrier membrane protein 5	ENSG00000198794
cg13206932-7917338	-6.77422	2.33111e-09	1.4904e-05	cg13206932	CYR61	7917338	BCL10		cg13206932	1	86047911	CYR61	NM_001554	Body	chr1:86046362-86047240	S_Shore		1	-	85731931	85743771	BCL10	B-cell CLL/lymphoma 10	ENSG00000142867
cg25200586-7904967	-6.76901	2.38401e-09	1.52264e-05	cg25200586		7904967	---		cg25200586	1	148000763				chr1:147999931-148000778	Island		1	+	147994146	147994313	---	---	---
cg23059709-7983867	-6.76755	2.3991e-09	1.53069e-05	cg23059709	CGNL1	7983867	CGNL1		cg23059709	15	57778278	CGNL1	NM_032866	Body				15	+	57668694	57842921	CGNL1	cingulin-like 1	ENSG00000128849
cg10792161-8012376	6.76687	2.4061e-09	1.53358e-05	cg10792161		8012376	VAMP2		cg10792161	17	8553054							17	-	8062464	8066295	VAMP2	vesicle-associated membrane protein 2 (synaptobrevin 2)	ENSG00000220205
cg17785786-8098204	6.76594	2.41575e-09	1.53814e-05	cg17785786	CPE	8098204	CPE		cg17785786	4	166414666	CPE	NM_001873	Body				4	+	166300094	166419476	CPE	carboxypeptidase E	ENSG00000109472
cg08678256-8000716	6.76486	2.42707e-09	1.54376e-05	cg08678256	CORO1A	8000716	SEZ6L2		cg08678256	16	30196023	CORO1A	NM_007074	5'UTR	chr16:30194747-30195357	S_Shore		16	-	29882379	29910573	SEZ6L2	seizure related 6 homolog (mouse)-like 2	ENSG00000174938
cg21099419-8141206	-6.76408	2.43521e-09	1.54588e-05	cg21099419		8141206	BAIAP2L1		cg21099419	7	97844473				chr7:97840559-97840845	S_Shelf		7	-	97922061	98030380	BAIAP2L1	BAI1-associated protein 2-like 1	ENSG00000006453
cg05844871-8125436	6.76406	2.43541e-09	1.54588e-05	cg05844871	HLA-DRB6	8125436	HLA-DRB5		cg05844871	6	32526342	HLA-DRB6	NR_001298	Body				6	-	32485114	32498093	HLA-DRB5	major histocompatibility complex, class II, DR beta 5	ENSG00000198502
cg20529923-7947338	6.76339	2.4425e-09	1.54879e-05	cg20529923		7947338	PAX6		cg20529923	11	32110187				chr11:32112394-32113277	N_Shelf		11	-	31810458	31839509	PAX6	paired box 6	ENSG00000007372
cg09703910-8052355	6.76294	2.44725e-09	1.55021e-05	cg09703910		8052355	---		cg09703910	2	56236435							2	-	56093097	56150939	---	---	---
cg00082235-7960529	6.7623	2.45395e-09	1.55286e-05	cg00082235	IFFO1;IFFO1	7960529	SCNN1A		cg00082235	12	6664536	IFFO1;IFFO1	NM_001039670;NM_080730	1stExon;1stExon	chr12:6664425-6665336	Island		12	-	6456013	6484715	SCNN1A	sodium channel, nonvoltage-gated 1 alpha	ENSG00000111319
cg13372811-7903854	6.76108	2.46688e-09	1.55944e-05	cg13372811		7903854	SLC6A17		cg13372811	1	110627590				chr1:110626528-110627484	S_Shore		1	+	110693108	110744824	SLC6A17	solute carrier family 6, member 17	ENSG00000197106
cg21719704-8039378	6.76054	2.47268e-09	1.56151e-05	cg21719704	SHISA7	8039378	SYT5		cg21719704	19	55948588	SHISA7	NM_001145176	Body	chr19:55951800-55952103	N_Shelf		19	-	55684469	55691720	SYT5	synaptotagmin V	ENSG00000129990
cg07059732-7983890	6.75775	2.50254e-09	1.57876e-05	cg07059732		7983890	GCOM1		cg07059732	15	57647657							15	+	57884102	58074960	GCOM1	GRINL1A complex locus	c(ENSG00000137878, ENSG00000254600)
cg09185797-8056222	-6.75728	2.50768e-09	1.58039e-05	cg09185797	GCG	8056222	DPP4		cg09185797	2	163008822	GCG	NM_002054	TSS200				2	-	162848755	162931052	DPP4	dipeptidyl-peptidase 4	ENSG00000197635
cg11775812-7979813	-6.75682	2.51257e-09	1.58185e-05	cg11775812	ZFP36L1	7979813	ZFP36L1		cg11775812	14	69257601	ZFP36L1	NM_004926	Body	chr14:69256676-69257036	S_Shore		14	-	69254375	69261453	ZFP36L1	zinc finger protein 36, C3H type-like 1	ENSG00000185650
cg11760198-8022952	6.75552	2.5267e-09	1.58912e-05	cg11760198	BRUNOL4;BRUNOL4;BRUNOL4;BRUNOL4	8022952	CELF4		cg11760198	18	34854936	BRUNOL4;BRUNOL4;BRUNOL4;BRUNOL4	NM_001025088;NM_020180;NM_001025089;NM_001025087	Body;Body;Body;Body	chr18:34854247-34855163	Island		18	-	34823830	35145943	CELF4	CUGBP, Elav-like family member 4	ENSG00000101489
cg23887396-8005978	6.75467	2.53605e-09	1.59338e-05	cg23887396	SARM1	8005978	TRAF4		cg23887396	17	26699551	SARM1	NM_015077	Body	chr17:26698359-26699557	Island		17	+	27071039	27077098	TRAF4	TNF receptor-associated factor 4	ENSG00000076604
cg02037794-8123678	-6.7524	2.56095e-09	1.60739e-05	cg02037794	C6orf145	8123678	C6orf145		cg02037794	6	3750475	C6orf145	NM_183373	Body	chr6:3750788-3752767	N_Shore		6	-	3722853	3752260	C6orf145	chromosome 6 open reading frame 145	ENSG00000168994
cg06936290-8138289	-6.75139	2.5721e-09	1.61275e-05	cg06936290		8138289	ETV1		cg06936290	7	13889871							7	-	13930854	14029316	ETV1	ets variant 1	ENSG00000006468
cg20949223-7920642	-6.7508	2.5786e-09	1.61519e-05	cg20949223	MUC1;MUC1;MUC1;MUC1;MUC1;MUC1;MUC1	7920642	MUC1		cg20949223	1	155161679	MUC1;MUC1;MUC1;MUC1;MUC1;MUC1;MUC1	NM_001044391;NM_001044393;NM_001018016;NM_001044390;NM_001044392;NM_002456;NM_001018017	Body;Body;Body;Body;Body;Body;Body	chr1:155163434-155163818	N_Shore		1	-	155121856	155162706	MUC1	mucin 1, cell surface associated	ENSG00000185499
cg14023291-8157610	-6.74938	2.59445e-09	1.62347e-05	cg14023291	TTLL11	8157610	DAB2IP		cg14023291	9	124615180	TTLL11	NM_001139442	Body				9	+	124329162	124547809	DAB2IP	DAB2 interacting protein	ENSG00000136848
cg05262549-7922756	6.74827	2.60682e-09	1.62956e-05	cg05262549	NMNAT2;NMNAT2	7922756	NMNAT2		cg05262549	1	183256588	NMNAT2;NMNAT2	NM_170706;NM_015039	Body;Body				1	-	183217372	183387737	NMNAT2	nicotinamide nucleotide adenylyltransferase 2	ENSG00000157064
cg05400196-8126371	-6.74771	2.61311e-09	1.63169e-05	cg05400196	TRERF1	8126371	CCND3		cg05400196	6	42272048	TRERF1	NM_033502	5'UTR				6	-	41902671	42016426	CCND3	cyclin D3	ENSG00000112576
cg03818395-7934898	-6.7475	2.61551e-09	1.63169e-05	cg03818395	ANKRD22	7934898	ANKRD22		cg03818395	10	90612228	ANKRD22	NM_144590	TSS1500				10	-	90581889	90611575	ANKRD22	ankyrin repeat domain 22	ENSG00000152766
cg05703996-7991815	-6.74377	2.65784e-09	1.65642e-05	cg05703996	PDIA2	7991815	PDIA2		cg05703996	16	335830	PDIA2	NM_006849	Body	chr16:335829-336034	Island		16	+	333118	337209	PDIA2	protein disulfide isomerase family A, member 2	ENSG00000185615
cg06962684-8022952	6.74315	2.66502e-09	1.65922e-05	cg06962684	BRUNOL4;BRUNOL4;BRUNOL4;BRUNOL4	8022952	CELF4		cg06962684	18	34839039	BRUNOL4;BRUNOL4;BRUNOL4;BRUNOL4	NM_001025088;NM_020180;NM_001025089;NM_001025087	Body;Body;Body;Body				18	-	34823830	35145943	CELF4	CUGBP, Elav-like family member 4	ENSG00000101489
cg01416657-7909104	-6.74284	2.6685e-09	1.65971e-05	cg01416657	LEMD1	7909104	CDK18		cg01416657	1	205392241	LEMD1	NM_001001552	TSS1500				1	+	205473727	205501921	CDK18	cyclin-dependent kinase 18	ENSG00000117266
cg07997333-8147697	-6.74217	2.67631e-09	1.6629e-05	cg07997333		8147697	GRHL2		cg07997333	8	102450860							8	+	102504986	102681819	GRHL2	grainyhead-like 2 (Drosophila)	ENSG00000083307
cg02340851-7919645	6.74001	2.70123e-09	1.6767e-05	cg02340851	ANP32E;ANP32E;ANP32E	7919645	SV2A		cg02340851	1	150206137	ANP32E;ANP32E;ANP32E	NM_001136478;NM_001136479;NM_030920	Body;5'UTR;Body	chr1:150206971-150207842	N_Shore		1	-	149874870	149889434	SV2A	synaptic vesicle glycoprotein 2A	ENSG00000159164
cg25008474-8088491	-6.73721	2.73406e-09	1.69537e-05	cg25008474	CADPS;CADPS;CADPS	8088491	CADPS		cg25008474	3	62741112	CADPS;CADPS;CADPS	NM_003716;NM_183394;NM_183393	Body;Body;Body				3	-	62384021	62861054	CADPS	Ca++-dependent secretion activator	ENSG00000163618
cg13957745-8111887	-6.73654	2.74188e-09	1.69851e-05	cg13957745	PLCXD3	8111887	PLCXD3		cg13957745	5	41507788	PLCXD3	NM_001005473	Body	chr5:41509783-41510166	N_Shore		5	-	41307048	41510730	PLCXD3	phosphatidylinositol-specific phospholipase C, X domain containing 3	ENSG00000182836
cg22191606-7972601	-6.73502	2.75998e-09	1.70801e-05	cg22191606	NALCN	7972601	NALCN		cg22191606	13	102060580	NALCN	NM_052867	5'UTR				13	-	101706128	102068843	NALCN	sodium leak channel, non-selective	ENSG00000102452
cg12252759-8139367	-6.73378	2.77472e-09	1.71542e-05	cg12252759	NPC1L1;NPC1L1	8139367	NPC1L1		cg12252759	7	44581050	NPC1L1;NPC1L1	NM_013389;NM_001101648	TSS200;TSS200				7	-	44552134	44580914	NPC1L1	NPC1 (Niemann-Pick disease, type C1, gene)-like 1	ENSG00000015520
cg10585661-8092418	-6.73235	2.79181e-09	1.72308e-05	cg10585661	FAM131A;FAM131A	8092418	ABCC5		cg10585661	3	184056618	FAM131A;FAM131A	NM_001171093;NM_144635	5'UTR;Body	chr3:184056419-184056671	Island		3	-	183637719	183735727	ABCC5	ATP-binding cassette, sub-family C (CFTR/MRP), member 5	ENSG00000114770
cg07772999-8054740	-6.73228	2.7927e-09	1.72308e-05	cg07772999	PAX8;PAX8;PAX8;PAX8;PAX8;LOC440839;LOC654433	8054740	PAX8		cg07772999	2	113993052	PAX8;PAX8;PAX8;PAX8;PAX8;LOC440839;LOC654433	NM_003466;NM_013951;NM_013953;NM_013992;NM_013952;NR_029399;NR_015377	Body;Body;Body;Body;Body;Body;TSS1500	chr2:113993204-113994075	N_Shore		2	-	113973574	114036498	PAX8	paired box 8	ENSG00000125618
cg05492904-7983718	-6.73141	2.80309e-09	1.72777e-05	cg05492904	CYP19A1;CYP19A1	7983718	SCG3		cg05492904	15	51604503	CYP19A1;CYP19A1	NM_031226;NM_000103	5'UTR;5'UTR				15	+	51973550	52013223	SCG3	secretogranin III	ENSG00000104112
cg08272572-8028084	-6.7306	2.81292e-09	1.7309e-05	cg08272572		8028084	APLP1		cg08272572	19	35953646							19	+	36359401	36370699	APLP1	amyloid beta (A4) precursor-like protein 1	ENSG00000105290
cg08285151-8131631	-6.73037	2.81575e-09	1.7309e-05	cg08285151	HDAC9;HDAC9;HDAC9;HDAC9;HDAC9	8131631	HDAC9		cg08285151	7	18534872	HDAC9;HDAC9;HDAC9;HDAC9;HDAC9	NM_178423;NM_058176;NM_058177;NM_014707;NM_178425	TSS1500;TSS1500;TSS1500;TSS1500;TSS1500				7	+	18535369	19036993	HDAC9	histone deacetylase 9	ENSG00000048052
cg13753351-8157761	-6.73019	2.81791e-09	1.7309e-05	cg13753351	PSMB7	8157761	NEK6		cg13753351	9	127134207	PSMB7	NM_002799	Body				9	+	127019885	127115586	NEK6	NIMA (never in mitosis gene a)-related kinase 6	ENSG00000119408
cg03322334-8140144	-6.73007	2.81938e-09	1.7309e-05	cg03322334	WBSCR27	8140144	WBSCR27		cg03322334	7	73257083	WBSCR27	NM_152559	TSS1500	chr7:73256704-73256926	S_Shore		7	-	73248492	73256865	WBSCR27	Williams Beuren syndrome chromosome region 27	ENSG00000165171
cg01438056-7991335	-6.72816	2.84259e-09	1.74342e-05	cg01438056	CIB1	7991335	ANPEP		cg01438056	15	90773570	CIB1	NM_006384	3'UTR	chr15:90776699-90777636	N_Shelf		15	-	90328126	90358068	ANPEP	alanyl (membrane) aminopeptidase	ENSG00000166825
cg02667022-8114964	6.72617	2.86707e-09	1.75652e-05	cg02667022	JAKMIP2;JAKMIP2	8114964	SPINK1		cg02667022	5	147162223	JAKMIP2;JAKMIP2	NM_014790;NM_014790	5'UTR;1stExon				5	-	147204146	147211260	SPINK1	serine peptidase inhibitor, Kazal type 1	ENSG00000164266
cg10539122-7908793	6.72596	2.86965e-09	1.75652e-05	cg10539122	NAV1;MIR1231;NAV1	7908793	ELF3		cg10539122	1	201777275	NAV1;MIR1231;NAV1	NM_001167738;NR_031599;NM_020443	Body;TSS1500;Body				1	+	201977073	201986316	ELF3	E74-like factor 3 (ets domain transcription factor, epithelial-specific )	ENSG00000163435
cg21536783-7916584	-6.72572	2.87269e-09	1.75665e-05	cg21536783	TACSTD2;TACSTD2	7916584	TACSTD2		cg21536783	1	59041407	TACSTD2;TACSTD2	NM_002353;NM_002353	3'UTR;1stExon	chr1:59042013-59043295	N_Shore		1	-	59040643	59043445	TACSTD2	tumor-associated calcium signal transducer 2	ENSG00000184292
cg19148281-8081657	6.72146	2.92577e-09	1.78619e-05	cg19148281	PHLDB2;PHLDB2;PHLDB2;PHLDB2	8081657	CD200		cg19148281	3	111577973	PHLDB2;PHLDB2;PHLDB2;PHLDB2	NM_145753;NM_001134438;NM_001134437;NM_001134439	TSS200;TSS200;Body;TSS1500	chr3:111578237-111578739	N_Shore		3	+	112040253	112082059	CD200	CD200 molecule	ENSG00000091972
cg07687131-7957551	-6.72138	2.9268e-09	1.78619e-05	cg07687131	SOCS2	7957551	SOCS2		cg07687131	12	93967580	SOCS2	NM_003877	Body	chr12:93963963-93967395	S_Shore		12	+	93963598	93969979	SOCS2	suppressor of cytokine signaling 2	ENSG00000120833
cg06665622-8126760	-6.72066	2.93592e-09	1.78999e-05	cg06665622	RCAN2	8126760	RCAN2		cg06665622	6	46293571	RCAN2	NM_005822	TSS200				6	-	46188469	46459711	RCAN2	regulator of calcineurin 2	ENSG00000172348
cg12889195-8054740	-6.71681	2.98494e-09	1.81808e-05	cg12889195	PAX8;PAX8;PAX8;PAX8;PAX8;LOC440839;LOC654433	8054740	PAX8		cg12889195	2	113992843	PAX8;PAX8;PAX8;PAX8;PAX8;LOC440839;LOC654433	NM_003466;NM_013951;NM_013953;NM_013992;NM_013952;NR_029399;NR_015377	Body;Body;Body;Body;Body;Body;TSS1500	chr2:113993204-113994075	N_Shore		2	-	113973574	114036498	PAX8	paired box 8	ENSG00000125618
cg16863382-7997281	6.71646	2.98936e-09	1.81898e-05	cg16863382	CTRB1	7997281	TERF2IP		cg16863382	16	75252695	CTRB1	NM_001906	TSS200				16	+	75681617	75691330	TERF2IP	telomeric repeat binding factor 2, interacting protein	ENSG00000166848
cg09042791-8049435	-6.71551	3.00162e-09	1.82465e-05	cg09042791	SH3BP4	8049435	SH3BP4		cg09042791	2	235904300	SH3BP4	NM_014521	5'UTR				2	+	235860617	235964358	SH3BP4	SH3-domain binding protein 4	ENSG00000130147
cg11667086-7947338	6.71501	3.00812e-09	1.8268e-05	cg11667086		7947338	PAX6		cg11667086	11	31848554				chr11:31848487-31848776	Island		11	-	31810458	31839509	PAX6	paired box 6	ENSG00000007372
cg02629070-8119444	6.71007	3.07279e-09	1.86424e-05	cg02629070		8119444	FOXP4		cg02629070	6	41394156				chr6:41395229-41396253	N_Shore		6	+	41514164	41570122	FOXP4	forkhead box P4	ENSG00000137166
cg14673729-8032265	6.70811	3.0987e-09	1.87604e-05	cg14673729		8032265	MEX3D		cg14673729	19	1520540				chr19:1523705-1524565	N_Shelf		19	-	1554671	1567650	MEX3D	mex-3 homolog D (C. elegans)	ENSG00000181588
cg16865965-8043197	6.70811	3.09876e-09	1.87604e-05	cg16865965	VAMP5	8043197	VAMP8		cg16865965	2	85811662	VAMP5	NM_006634	Body	chr2:85811340-85811855	Island		2	+	85804715	85809154	VAMP8	vesicle-associated membrane protein 8 (endobrevin)	ENSG00000118640
cg26603050-7913547	6.70791	3.10136e-09	1.87604e-05	cg26603050		7913547	WNT4		cg26603050	1	22938172							1	-	22445590	22469610	WNT4	wingless-type MMTV integration site family, member 4	ENSG00000162552
cg18894200-8144121	6.70371	3.15788e-09	1.90836e-05	cg18894200	PTPRN2;PTPRN2;PTPRN2	8144121	PTPRN2		cg18894200	7	157484250	PTPRN2;PTPRN2;PTPRN2	NM_002847;NM_130842;NM_130843	Body;Body;Body	chr7:157476886-157486719	Island		7	-	157331750	158380793	PTPRN2	protein tyrosine phosphatase, receptor type, N polypeptide 2	ENSG00000155093
cg15197135-8029129	-6.70302	3.16729e-09	1.91218e-05	cg15197135		8029129	RPS19		cg15197135	19	42437416				chr19:42437218-42437432	Island		19	+	42363988	42375484	RPS19	ribosomal protein S19	ENSG00000105372
cg21969566-8025877	6.70224	3.17792e-09	1.91672e-05	cg21969566	RAB3D	8025877	LPPR2		cg21969566	19	11447922	RAB3D	NM_004283	Body	chr19:11450016-11450414	N_Shelf		19	+	11466107	11476374	LPPR2	lipid phosphate phosphatase-related protein type 2	ENSG00000105520
cg22655767-8066266	-6.70166	3.18588e-09	1.91965e-05	cg22655767		8066266	MAFB		cg22655767	20	39312602				chr20:39311378-39312435	S_Shore		20	-	39314488	39318192	MAFB	v-maf musculoaponeurotic fibrosarcoma oncogene homolog B (avian)	ENSG00000204103
cg06656005-7966026	6.70026	3.20521e-09	1.92941e-05	cg06656005	NUAK1	7966026	NUAK1		cg06656005	12	106534620	NUAK1	NM_014840	TSS1500	chr12:106532106-106533696	S_Shore		12	-	106457125	106533811	NUAK1	NUAK family, SNF1-like kinase, 1	ENSG00000074590
cg26660631-7915787	-6.69952	3.21542e-09	1.93108e-05	cg26660631	KNCN	7915787	PIK3R3		cg26660631	1	47015494	KNCN	NM_001097611	Body				1	-	46505812	46598467	PIK3R3	phosphoinositide-3-kinase, regulatory subunit 3 (gamma)	ENSG00000117461
cg07905975-8125752	6.69944	3.21646e-09	1.93108e-05	cg07905975	DAXX;DAXX;DAXX;DAXX	8125752	CUTA		cg07905975	6	33288366	DAXX;DAXX;DAXX;DAXX	NM_001141969;NR_024517;NM_001350;NM_001141970	Body;Body;Body;Body	chr6:33288733-33289008	N_Shore		6	-	33384219	33386065	CUTA	cutA divalent cation tolerance homolog (E. coli)	c(ENSG00000112514, ENSG00000226492)
cg02786019-8143499	-6.69923	3.21933e-09	1.93108e-05	cg02786019	TRPV6	8143499	TRPV6		cg02786019	7	142582859	TRPV6	NM_018646	Body				7	-	142568958	142583507	TRPV6	transient receptor potential cation channel, subfamily V, member 6	ENSG00000165125
cg04887076-8031398	-6.699	3.22259e-09	1.93108e-05	cg04887076	NLRP2	8031398	NLRP2		cg04887076	19	55477653	NLRP2	NM_017852	TSS200				19	+	55476653	55512510	NLRP2	NLR family, pyrin domain containing 2	ENSG00000022556
cg03504042-7977965	-6.69892	3.22362e-09	1.93108e-05	cg03504042	DHRS2;DHRS2	7977965	SLC22A17		cg03504042	14	24108151	DHRS2;DHRS2	NM_182908;NM_005794	Body;Body				14	-	23815527	23822080	SLC22A17	solute carrier family 22, member 17	ENSG00000092096
cg09479286-8046086	6.69826	3.23286e-09	1.93474e-05	cg09479286	NOSTRIN;NOSTRIN;NOSTRIN;NOSTRIN;NOSTRIN	8046086	CERS6		cg09479286	2	169659182	NOSTRIN;NOSTRIN;NOSTRIN;NOSTRIN;NOSTRIN	NM_052946;NM_001039724;NM_052946;NM_001171632;NM_001171631	5'UTR;1stExon;1stExon;1stExon;Body				2	+	169312835	169631152	CERS6	ceramide synthase 6	ENSG00000172292
cg06665391-8066266	-6.69793	3.23745e-09	1.93561e-05	cg06665391		8066266	MAFB		cg06665391	20	39312290				chr20:39311378-39312435	Island		20	-	39314488	39318192	MAFB	v-maf musculoaponeurotic fibrosarcoma oncogene homolog B (avian)	ENSG00000204103
cg11204562-7930577	-6.69587	3.26616e-09	1.94783e-05	cg11204562	C10orf81	7930577	CASP7		cg11204562	10	115511153	C10orf81	NM_024889	TSS200				10	+	115438935	115491049	CASP7	caspase 7, apoptosis-related cysteine peptidase	ENSG00000165806
cg10539122-7923347	6.69579	3.26729e-09	1.94783e-05	cg10539122	NAV1;MIR1231;NAV1	7923347	LAD1		cg10539122	1	201777275	NAV1;MIR1231;NAV1	NM_001167738;NR_031599;NM_020443	Body;TSS1500;Body				1	-	201349966	201368736	LAD1	ladinin 1	ENSG00000159166
cg16791528-8053337	-6.69579	3.26734e-09	1.94783e-05	cg16791528	REG1A	8053337	REG1P		cg16791528	2	79347532	REG1A	NM_002909	TSS200				2	-	79362629	79365528	REG1P	regenerating islet-derived 1 pseudogene	---
cg22667835-8099172	6.69503	3.27804e-09	1.95233e-05	cg22667835	JAKMIP1;JAKMIP1	8099172	CRMP1		cg22667835	4	6107791	JAKMIP1;JAKMIP1	NM_144720;NM_001099433	Body;Body	chr4:6107130-6107711	S_Shore		4	-	5822491	5894785	CRMP1	collapsin response mediator protein 1	ENSG00000072832
cg01092293-8056113	-6.69285	3.30888e-09	1.96771e-05	cg01092293	LY75	8056113	LY75		cg01092293	2	160761427	LY75	NM_002349	TSS200	chr2:160760604-160761452	Island		2	-	160659872	160761247	LY75	lymphocyte antigen 75	c(ENSG00000248672, ENSG00000054219)
cg22170801-8063668	-6.69276	3.31025e-09	1.96771e-05	cg22170801	NPEPL1	8063668	GNAS		cg22170801	20	57285947	NPEPL1	NM_024663	Body				20	+	57414773	57486247	GNAS	GNAS complex locus	ENSG00000087460
cg17927583-8095986	-6.692	3.32107e-09	1.97224e-05	cg17927583	ANXA3	8095986	ANXA3		cg17927583	4	79490198	ANXA3	NM_005139	Body				4	+	79472742	79531605	ANXA3	annexin A3	ENSG00000138772
cg23436960-7975932	6.69064	3.3405e-09	1.98188e-05	cg23436960	VASH1	7975932	TMEM63C		cg23436960	14	77239540	VASH1	NM_014909	Body	chr14:77242310-77242625	N_Shelf		14	+	77648170	77725838	TMEM63C	transmembrane protein 63C	ENSG00000165548
cg22884541-8141206	-6.68959	3.35567e-09	1.98897e-05	cg22884541	BHLHA15	8141206	BAIAP2L1		cg22884541	7	97841864	BHLHA15	NM_177455	1stExon	chr7:97841636-97842005	Island		7	-	97922061	98030380	BAIAP2L1	BAI1-associated protein 2-like 1	ENSG00000006453
cg03673684-8093906	6.68924	3.36072e-09	1.99005e-05	cg03673684	PPP2R2C;PPP2R2C	8093906	WFS1		cg03673684	4	6380983	PPP2R2C;PPP2R2C	NM_181876;NM_020416	Body;Body	chr4:6380233-6380545	S_Shore		4	+	6271577	6304992	WFS1	Wolfram syndrome 1 (wolframin)	ENSG00000109501
cg15930777-8116921	-6.6884	3.37281e-09	1.9953e-05	cg15930777		8116921	EDN1		cg15930777	6	12343201							6	+	12290596	12297427	EDN1	endothelin 1	ENSG00000078401
cg26639479-8000738	6.68723	3.38984e-09	2.00269e-05	cg26639479	CD2BP2;CD2BP2	8000738	KCTD13		cg26639479	16	30363681	CD2BP2;CD2BP2	NM_006110;NR_024465	3'UTR;Body	chr16:30366206-30366761	N_Shelf		16	-	29917457	29937545	KCTD13	potassium channel tetramerisation domain containing 13	ENSG00000174943
cg11606575-7947590	-6.68709	3.39178e-09	2.00269e-05	cg11606575	SYT13	7947590	SYT13		cg11606575	11	45306397	SYT13	NM_020826	Body	chr11:45307441-45307975	N_Shore		11	-	45261852	45307870	SYT13	synaptotagmin XIII	ENSG00000019505
cg11466131-8072817	-6.68589	3.40943e-09	2.00937e-05	cg11466131		8072817	CDC42EP1		cg11466131	22	37954778				chr22:37956102-37957926	N_Shore		22	+	37956496	37965412	CDC42EP1	CDC42 effector protein (Rho GTPase binding) 1	ENSG00000128283
cg15423357-8040587	6.68588	3.40961e-09	2.00937e-05	cg15423357		8040587	EFR3B		cg15423357	2	25149977							2	+	25264999	25378243	EFR3B	EFR3 homolog B (S. cerevisiae)	ENSG00000084710
cg00561322-7943760	-6.68485	3.42466e-09	2.01632e-05	cg00561322	PPP2R1B	7943760	SIK2		cg00561322	11	111606373	PPP2R1B	NM_181699	Body				11	+	111473170	111597635	SIK2	salt-inducible kinase 2	ENSG00000170145
cg07784293-8091411	-6.68373	3.44122e-09	2.02414e-05	cg07784293	WWTR1;WWTR1;WWTR1	8091411	TM4SF1		cg07784293	3	149272904	WWTR1;WWTR1;WWTR1	NM_015472;NM_001168278;NM_001168280	Body;Body;Body				3	-	149086805	149095578	TM4SF1	transmembrane 4 L six family member 1	ENSG00000169908
cg18368411-7899627	6.68275	3.4557e-09	2.03072e-05	cg18368411	FABP3	7899627	TINAGL1		cg18368411	1	31845959	FABP3	NM_004102	TSS200				1	+	32042113	32053287	TINAGL1	tubulointerstitial nephritis antigen-like 1	ENSG00000142910
cg12905673-8114938	-6.68186	3.46897e-09	2.03548e-05	cg12905673	JAKMIP2	8114938	JAKMIP2		cg12905673	5	147160551	JAKMIP2	NM_014790	5'UTR				5	-	146967990	147162252	JAKMIP2	janus kinase and microtubule interacting protein 2	ENSG00000176049
cg26253134-8052872	-6.68176	3.4704e-09	2.03548e-05	cg26253134	TGFA;TGFA	8052872	TGFA		cg26253134	2	70751721	TGFA;TGFA	NM_003236;NM_001099691	Body;Body				2	-	70674416	70780958	TGFA	transforming growth factor, alpha	ENSG00000163235
cg22569154-8114938	-6.68122	3.47845e-09	2.03827e-05	cg22569154	JAKMIP2	8114938	JAKMIP2		cg22569154	5	147088445	JAKMIP2	NM_014790	5'UTR				5	-	146967990	147162252	JAKMIP2	janus kinase and microtubule interacting protein 2	ENSG00000176049
cg20404260-8019930	-6.68096	3.48244e-09	2.03867e-05	cg20404260	LPIN2	8019930	MYL12B		cg20404260	18	2917509	LPIN2	NM_014646	3'UTR				18	+	3262123	3278247	MYL12B	myosin, light chain 12B, regulatory	ENSG00000118680
cg19584803-8006940	6.68029	3.49251e-09	2.04263e-05	cg19584803	STARD3;STARD3;STARD3	8006940	GRB7		cg19584803	17	37794056	STARD3;STARD3;STARD3	NM_006804;NM_001165937;NM_001165938	5'UTR;5'UTR;5'UTR	chr17:37793265-37793722	S_Shore		17	+	37894187	37903538	GRB7	growth factor receptor-bound protein 7	ENSG00000141738
cg22699026-7925531	-6.67834	3.52189e-09	2.05787e-05	cg22699026	SDCCAG8	7925531	AKT3		cg22699026	1	243646402	SDCCAG8	NM_006642	Body	chr1:243646394-243646888	Island		1	-	243651535	244013430	AKT3	v-akt murine thymoma viral oncogene homolog 3 (protein kinase B, gamma)	ENSG00000117020
cg21672292-8153449	6.67775	3.53079e-09	2.06112e-05	cg21672292	PLEC1;PLEC1;PLEC1;PLEC1	8153449	EEF1D		cg21672292	8	145025128	PLEC1;PLEC1;PLEC1;PLEC1	NM_000445;NM_201378;NM_201379;NM_201380	Body;Body;Body;TSS200	chr8:145024449-145025179	Island		8	-	144661898	144679583	EEF1D	eukaryotic translation elongation factor 1 delta (guanine nucleotide exchange protein)	ENSG00000104529
cg17325318-7903592	-6.67714	3.54e-09	2.06454e-05	cg17325318	KIAA1324	7903592	KIAA1324		cg17325318	1	109659927	KIAA1324	NM_020775	Body	chr1:109656095-109656611	S_Shelf		1	+	109656533	109749597	KIAA1324	KIAA1324	ENSG00000116299
cg13954067-8164883	-6.67495	3.57352e-09	2.07961e-05	cg13954067	VAV2;VAV2	8164883	SURF4		cg13954067	9	136679658	VAV2;VAV2	NM_001134398;NM_003371	Body;Body	chr9:136677270-136677534	S_Shelf		9	-	136216845	136242970	SURF4	surfeit 4	c(ENSG00000256606, ENSG00000148248)
cg05492904-7983734	-6.67489	3.5744e-09	2.07961e-05	cg05492904	CYP19A1;CYP19A1	7983734	TMOD2		cg05492904	15	51604503	CYP19A1;CYP19A1	NM_031226;NM_000103	5'UTR;5'UTR				15	+	52043794	52102343	TMOD2	tropomodulin 2 (neuronal)	ENSG00000128872
cg14914238-7991034	-6.67479	3.57594e-09	2.07961e-05	cg14914238	HOMER2;HOMER2;HOMER2;HOMER2	7991034	HOMER2		cg14914238	15	83620321	HOMER2;HOMER2;HOMER2;HOMER2	NM_199330;NM_004839;NM_199332;NM_199331	Body;Body;Body;Body	chr15:83620950-83621727	N_Shore		15	-	83517735	83621473	HOMER2	homer homolog 2 (Drosophila)	ENSG00000103942
cg17235415-8081645	6.67447	3.58089e-09	2.08053e-05	cg17235415	TMPRSS7;TMPRSS7	8081645	C3orf52		cg17235415	3	111758050	TMPRSS7;TMPRSS7	NM_001042575;NR_026734	TSS1500;TSS1500				3	+	111805235	111849851	C3orf52	chromosome 3 open reading frame 52	ENSG00000114529
cg05696034-7898623	6.67324	3.59984e-09	2.08672e-05	cg05696034		7898623	UBXN10		cg05696034	1	20605529							1	+	20512578	20522541	UBXN10	UBX domain protein 10	ENSG00000162543
cg01501476-8119444	6.67313	3.60159e-09	2.08672e-05	cg01501476		8119444	FOXP4		cg01501476	6	41411128				chr6:41410589-41411140	Island		6	+	41514164	41570122	FOXP4	forkhead box P4	ENSG00000137166
cg05081751-8067652	6.67303	3.60308e-09	2.08672e-05	cg05081751		8067652	EEF1A2		cg05081751	20	62108923				chr20:62111291-62111516	N_Shelf		20	-	62119366	62130637	EEF1A2	eukaryotic translation elongation factor 1 alpha 2	ENSG00000101210
cg24357619-7987385	-6.67279	3.60683e-09	2.08672e-05	cg24357619	MEIS2;MEIS2;MEIS2;MEIS2;MEIS2;MEIS2;MEIS2	7987385	MEIS2		cg24357619	15	37389384	MEIS2;MEIS2;MEIS2;MEIS2;MEIS2;MEIS2;MEIS2	NM_172316;NM_170674;NM_170675;NM_172315;NM_002399;NM_170677;NM_170676	Body;Body;Body;Body;Body;Body;Body	chr15:37390175-37390380	N_Shore		15	-	37183232	37393504	MEIS2	Meis homeobox 2	ENSG00000134138
cg25033364-7946853	6.67269	3.60845e-09	2.08672e-05	cg25033364	KCNC1;KCNC1	7946853	KCNJ11		cg25033364	11	17760602	KCNC1;KCNC1	NM_004976;NM_001112741	Body;Body	chr11:17756056-17758286	S_Shelf		11	-	17406795	17410206	KCNJ11	potassium inwardly-rectifying channel, subfamily J, member 11	ENSG00000187486
cg10280007-7936734	-6.67233	3.6139e-09	2.08793e-05	cg10280007	FGFR2;FGFR2;FGFR2;FGFR2;FGFR2;FGFR2;FGFR2;FGFR2;FGFR2	7936734	FGFR2		cg10280007	10	123313831	FGFR2;FGFR2;FGFR2;FGFR2;FGFR2;FGFR2;FGFR2;FGFR2;FGFR2	NM_001144914;NM_001144915;NM_022970;NM_001144913;NM_001144916;NM_000141;NM_001144917;NM_001144919;NM_001144918	Body;Body;Body;Body;Body;Body;Body;Body;Body				10	-	122483324	123357972	FGFR2	fibroblast growth factor receptor 2	ENSG00000066468
cg01867395-7947338	-6.6707	3.63939e-09	2.10069e-05	cg01867395	PAX6	7947338	PAX6		cg01867395	11	31839628	PAX6	NM_001127612	TSS200	chr11:31839363-31839813	Island		11	-	31810458	31839509	PAX6	paired box 6	ENSG00000007372
cg08343644-8001547	6.66866	3.67131e-09	2.11713e-05	cg08343644	GPR56;GPR56;GPR56;GPR56;GPR56;GPR56;GPR56	8001547	PLLP		cg08343644	16	57662060	GPR56;GPR56;GPR56;GPR56;GPR56;GPR56;GPR56	NM_201525;NM_001145771;NM_201524;NM_001145772;NM_001145770;NM_005682;NM_001145773	TSS1500;TSS1500;TSS1500;TSS1500;5'UTR;5'UTR;TSS1500				16	-	57290004	57318576	PLLP	plasmolipin	ENSG00000102934
cg09597022-8125752	6.66763	3.6876e-09	2.12349e-05	cg09597022	DAXX;DAXX;DAXX;DAXX	8125752	CUTA		cg09597022	6	33288332	DAXX;DAXX;DAXX;DAXX	NM_001141969;NR_024517;NM_001350;NM_001141970	Body;Body;Body;Body	chr6:33288733-33289008	N_Shore		6	-	33384219	33386065	CUTA	cutA divalent cation tolerance homolog (E. coli)	c(ENSG00000112514, ENSG00000226492)
cg08714433-8102781	-6.66753	3.68921e-09	2.12349e-05	cg08714433		8102781	---		cg08714433	4	132896736				chr4:132896360-132896778	Island		4	-	132778838	132779107	---	---	---
cg24432977-7951372	6.66693	3.69882e-09	2.12668e-05	cg24432977	CASP5;CASP5;CASP5;CASP5;CASP5;CASP5	7951372	CASP4		cg24432977	11	104865951	CASP5;CASP5;CASP5;CASP5;CASP5;CASP5	NR_024239;NM_004347;NM_001136110;NM_001136111;NM_001136109;NM_001136112	Body;3'UTR;3'UTR;3'UTR;3'UTR;3'UTR				11	-	104813594	104840163	CASP4	caspase 4, apoptosis-related cysteine peptidase	ENSG00000196954
cg00595472-7940530	-6.66675	3.70165e-09	2.12668e-05	cg00595472	DKFZP434K028;C11orf9;C11orf9	7940530	C11orf9		cg00595472	11	61525251	DKFZP434K028;C11orf9;C11orf9	NR_026882;NM_013279;NM_001127392	TSS200;Body;Body				11	+	61520121	61555990	C11orf9	chromosome 11 open reading frame 9	ENSG00000124920
cg12086936-7947338	-6.66624	3.70982e-09	2.1288e-05	cg12086936	PAX6;PAX6;PAX6	7947338	PAX6		cg12086936	11	31832879	PAX6;PAX6;PAX6	NM_000280;NM_001127612;NM_001604	TSS200;5'UTR;TSS200	chr11:31831620-31839038	Island		11	-	31810458	31839509	PAX6	paired box 6	ENSG00000007372
cg08822118-8084382	6.66608	3.71222e-09	2.1288e-05	cg08822118	EIF4G1;EIF4G1;EIF4G1;EIF4G1;EIF4G1	8084382	VWA5B2		cg08822118	3	184037481	EIF4G1;EIF4G1;EIF4G1;EIF4G1;EIF4G1	NM_198241;NM_182917;NM_004953;NM_198242;NM_198244	Body;Body;TSS1500;5'UTR;Body				3	+	183952320	183960116	VWA5B2	von Willebrand factor A domain containing 5B2	ENSG00000145198
cg10468535-8144121	-6.66578	3.71715e-09	2.12943e-05	cg10468535	PTPRN2;PTPRN2;PTPRN2	8144121	PTPRN2		cg10468535	7	157792053	PTPRN2;PTPRN2;PTPRN2	NM_002847;NM_130842;NM_130843	Body;Body;Body				7	-	157331750	158380793	PTPRN2	protein tyrosine phosphatase, receptor type, N polypeptide 2	ENSG00000155093
cg05176661-8104570	-6.66558	3.72021e-09	2.12943e-05	cg05176661	FAM105B	8104570	FAM105A		cg05176661	5	14683126	FAM105B	NM_138348	Body				5	+	14581932	14611206	FAM105A	family with sequence similarity 105, member A	ENSG00000145569
cg26135441-8099172	6.66456	3.7366e-09	2.13452e-05	cg26135441	JAKMIP1;JAKMIP1	8099172	CRMP1		cg26135441	4	6196378	JAKMIP1;JAKMIP1	NM_001099433;NM_144720	5'UTR;5'UTR				4	-	5822491	5894785	CRMP1	collapsin response mediator protein 1	ENSG00000072832
cg24895052-8007607	6.66445	3.7383e-09	2.13452e-05	cg24895052	MPP3;MPP3	8007607	RUNDC3A		cg24895052	17	41909601	MPP3;MPP3	NM_001932;NR_003562	5'UTR;Body	chr17:41910030-41910818	N_Shore		17	+	42385943	42396039	RUNDC3A	RUN domain containing 3A	ENSG00000108309
cg14914238-7990987	6.66438	3.73947e-09	2.13452e-05	cg14914238	HOMER2;HOMER2;HOMER2;HOMER2	7990987	AP3B2		cg14914238	15	83620321	HOMER2;HOMER2;HOMER2;HOMER2	NM_199330;NM_004839;NM_199332;NM_199331	Body;Body;Body;Body	chr15:83620950-83621727	N_Shore		15	-	83328033	83378636	AP3B2	adaptor-related protein complex 3, beta 2 subunit	ENSG00000103723
cg27353346-8022952	6.66388	3.74753e-09	2.13688e-05	cg27353346	BRUNOL4;BRUNOL4;BRUNOL4;BRUNOL4	8022952	CELF4		cg27353346	18	34853689	BRUNOL4;BRUNOL4;BRUNOL4;BRUNOL4	NM_001025088;NM_020180;NM_001025089;NM_001025087	Body;Body;Body;Body	chr18:34854247-34855163	N_Shore		18	-	34823830	35145943	CELF4	CUGBP, Elav-like family member 4	ENSG00000101489
cg20592391-7990987	6.66369	3.75053e-09	2.13688e-05	cg20592391	AP3B2	7990987	AP3B2		cg20592391	15	83332087	AP3B2	NM_004644	Body				15	-	83328033	83378636	AP3B2	adaptor-related protein complex 3, beta 2 subunit	ENSG00000103723
cg20392088-8099172	6.66304	3.76101e-09	2.14087e-05	cg20392088	PPP2R2C;PPP2R2C	8099172	CRMP1		cg20392088	4	6384347	PPP2R2C;PPP2R2C	NM_020416;NM_181876	Body;TSS1500	chr4:6380233-6380545	S_Shelf		4	-	5822491	5894785	CRMP1	collapsin response mediator protein 1	ENSG00000072832
cg25457884-8064277	-6.66211	3.7761e-09	2.14748e-05	cg25457884	MYT1	8064277	MYT1		cg25457884	20	62796136	MYT1	NM_004535	5'UTR				20	+	62783144	62873606	MYT1	myelin transcription factor 1	ENSG00000196132
cg12179661-8159734	6.66118	3.79125e-09	2.15372e-05	cg12179661	ENTPD8;ENTPD8	8159734	CACNA1B		cg12179661	9	140333805	ENTPD8;ENTPD8	NM_198585;NM_001033113	5'UTR;5'UTR	chr9:140335758-140336321	N_Shore		9	+	140772241	141019076	CACNA1B	calcium channel, voltage-dependent, N type, alpha 1B subunit	ENSG00000148408
cg08784129-7947338	-6.66097	3.7947e-09	2.15372e-05	cg08784129	PAX6;PAX6;PAX6	7947338	PAX6		cg08784129	11	31827379	PAX6;PAX6;PAX6	NM_001604;NM_001127612;NM_000280	Body;Body;Body	chr11:31827696-31827921	N_Shore		11	-	31810458	31839509	PAX6	paired box 6	ENSG00000007372
cg09143964-8109912	6.66079	3.79753e-09	2.15372e-05	cg09143964	FAM196B;DOCK2	8109912	KCNIP1		cg09143964	5	169333109	FAM196B;DOCK2	NM_001129891;NM_004946	5'UTR;Body				5	+	169780881	170163636	KCNIP1	Kv channel interacting protein 1	ENSG00000182132
cg21604970-7902441	-6.65928	3.82231e-09	2.16579e-05	cg21604970	ST6GALNAC5	7902441	ST6GALNAC5		cg21604970	1	77505574	ST6GALNAC5	NM_030965	Body				1	+	77333126	77529743	ST6GALNAC5	ST6 (alpha-N-acetyl-neuraminyl-2,3-beta-galactosyl-1,3)-N-acetylgalactosaminide alpha-2,6-sialyltransferase 5	ENSG00000117069
cg17866650-8051573	-6.65882	3.82985e-09	2.16807e-05	cg17866650		8051573	CDC42EP3		cg17866650	2	37798344							2	-	37870743	37899326	CDC42EP3	CDC42 effector protein (Rho GTPase binding) 3	ENSG00000163171
cg01993818-7973875	6.65772	3.84807e-09	2.17639e-05	cg01993818	NPAS3;NPAS3;NPAS3;NPAS3	7973875	NPAS3		cg01993818	14	34270437	NPAS3;NPAS3;NPAS3;NPAS3	NM_022123;NM_173159;NM_001165893;NM_001164749	3'UTR;3'UTR;3'UTR;3'UTR	chr14:34268946-34270438	Island		14	+	33408459	34270951	NPAS3	neuronal PAS domain protein 3	ENSG00000151322
cg14850477-7971950	-6.65679	3.86335e-09	2.18303e-05	cg14850477	DACH1;DACH1;DACH1	7971950	DACH1		cg14850477	13	72334420	DACH1;DACH1;DACH1	NM_004392;NM_080760;NM_080759	Body;Body;Body				13	-	72012098	72441330	DACH1	dachshund homolog 1 (Drosophila)	ENSG00000165659
cg06707663-7948588	6.65574	3.88091e-09	2.19061e-05	cg06707663	RPLP0P2	7948588	SYT7		cg06707663	11	61381267	RPLP0P2	NR_002775	TSS1500				11	-	61282785	61348298	SYT7	synaptotagmin VII	ENSG00000011347
cg11070420-7945262	6.65556	3.88385e-09	2.19061e-05	cg11070420	IGSF9B	7945262	JAM3		cg11070420	11	133804743	IGSF9B	NM_014987	Body	chr11:133800684-133800931	S_Shelf		11	+	133938820	134021649	JAM3	junctional adhesion molecule 3	ENSG00000166086
cg13126638-7960529	-6.65395	3.91073e-09	2.20376e-05	cg13126638	SCNN1A	7960529	SCNN1A		cg13126638	12	6487080	SCNN1A	NM_001159575	TSS1500				12	-	6456013	6484715	SCNN1A	sodium channel, nonvoltage-gated 1 alpha	ENSG00000111319
cg03922381-7927998	-6.65298	3.92716e-09	2.211e-05	cg03922381		7927998	HKDC1		cg03922381	10	70977210							10	+	70980059	71027315	HKDC1	hexokinase domain containing 1	ENSG00000156510
cg16396933-7930264	6.65256	3.93418e-09	2.21293e-05	cg16396933	NT5C2;NT5C2	7930264	NEURL		cg16396933	10	104954103	NT5C2;NT5C2	NM_012229;NM_001134373	TSS1500;TSS1500	chr10:104952242-104953232	S_Shore		10	+	105253735	105352309	NEURL	neuralized homolog (Drosophila)	ENSG00000107954
cg20022122-8040960	-6.65227	3.93908e-09	2.21367e-05	cg20022122	GCKR	8040960	GCKR		cg20022122	2	27720122	GCKR	NM_001486	Body	chr2:27717681-27718337	S_Shore		2	+	27719706	27746551	GCKR	glucokinase (hexokinase 4) regulator	ENSG00000084734
cg06660385-8079966	-6.65051	3.96892e-09	2.22746e-05	cg06660385		8079966	SEMA3B		cg06660385	3	49944155				chr3:49947621-49948430	N_Shelf		3	+	50305040	50315004	SEMA3B	sema domain, immunoglobulin domain (Ig), short basic domain, secreted, (semaphorin) 3B	ENSG00000012171
cg25252598-7953532	-6.6504	3.97083e-09	2.22746e-05	cg25252598		7953532	ENO2		cg25252598	12	6641602				chr12:6643261-6644607	N_Shore		12	+	7023614	7032860	ENO2	enolase 2 (gamma, neuronal)	ENSG00000111674
cg08858272-7972601	6.64946	3.98684e-09	2.2331e-05	cg08858272	NALCN	7972601	NALCN		cg08858272	13	101706283	NALCN	NM_052867	3'UTR				13	-	101706128	102068843	NALCN	sodium leak channel, non-selective	ENSG00000102452
cg16318112-7896822	6.64932	3.98938e-09	2.2331e-05	cg16318112	AGRN	7896822	AGRN		cg16318112	1	969254	AGRN	NM_198576	Body	chr1:967966-970238	Island		1	+	955503	991496	AGRN	agrin	ENSG00000188157
cg05584602-7993281	-6.64918	3.99173e-09	2.2331e-05	cg05584602	SNX29	7993281	SNX29		cg05584602	16	12355014	SNX29	NM_001080530	Body	chr16:12355013-12355989	Island		16	+	12172691	12666865	SNX29	sorting nexin 29	c(ENSG00000140660, ENSG00000048471)
cg02643667-8070584	-6.64838	4.00546e-09	2.23876e-05	cg02643667	TFF1	8070584	TMPRSS3		cg02643667	21	43786699	TFF1	NM_003225	TSS200				21	-	43791946	43816955	TMPRSS3	transmembrane protease, serine 3	ENSG00000160183
cg00024967-8091991	-6.64722	4.02545e-09	2.24789e-05	cg00024967	MECOM	8091991	MECOM		cg00024967	3	169377818	MECOM	NM_004991	Body	chr3:169379437-169381056	N_Shore		3	-	168866886	169381474	MECOM	MDS1 and EVI1 complex locus	ENSG00000085276
cg07005654-8096753	-6.64649	4.03799e-09	2.25208e-05	cg07005654	HADH	8096753	HADH		cg07005654	4	108918439	HADH	NM_005327	Body				4	+	108910870	108956331	HADH	hydroxyacyl-CoA dehydrogenase	ENSG00000138796
cg19713947-7908597	-6.64625	4.04218e-09	2.25208e-05	cg19713947	NR5A2;NR5A2	7908597	NR5A2		cg19713947	1	200005635	NR5A2;NR5A2	NM_205860;NM_003822	Body;Body	chr1:200004474-200004933	S_Shore		1	+	199996730	200146552	NR5A2	nuclear receptor subfamily 5, group A, member 2	ENSG00000116833
cg10714492-8038624	6.64615	4.04388e-09	2.25208e-05	cg10714492		8038624	C19orf48		cg10714492	19	51321395				chr19:51321267-51321781	Island		19	-	51300961	51308186	C19orf48	chromosome 19 open reading frame 48	ENSG00000167747
cg04308769-7908597	-6.64577	4.05065e-09	2.25382e-05	cg04308769	NR5A2;NR5A2	7908597	NR5A2		cg04308769	1	200007623	NR5A2;NR5A2	NM_205860;NM_003822	Body;Body	chr1:200008392-200009047	N_Shore		1	+	199996730	200146552	NR5A2	nuclear receptor subfamily 5, group A, member 2	ENSG00000116833
cg26810157-7983890	6.64522	4.06017e-09	2.25708e-05	cg26810157	TCF12;TCF12;TCF12;TCF12;TCF12	7983890	GCOM1		cg26810157	15	57579076	TCF12;TCF12;TCF12;TCF12;TCF12	NM_207040;NM_207037;NM_003205;NM_207038;NM_207036	3'UTR;3'UTR;3'UTR;3'UTR;3'UTR				15	+	57884102	58074960	GCOM1	GRINL1A complex locus	c(ENSG00000137878, ENSG00000254600)
cg16527108-8093906	6.64333	4.09322e-09	2.27267e-05	cg16527108	JAKMIP1;JAKMIP1	8093906	WFS1		cg16527108	4	6112876	JAKMIP1;JAKMIP1	NM_144720;NM_001099433	Body;Body	chr4:6114497-6114700	N_Shore		4	+	6271577	6304992	WFS1	Wolfram syndrome 1 (wolframin)	ENSG00000109501
cg02172819-7934570	-6.64306	4.09791e-09	2.27267e-05	cg02172819	KCNMA1;KCNMA1;KCNMA1;KCNMA1	7934570	KCNMA1		cg02172819	10	79261503	KCNMA1;KCNMA1;KCNMA1;KCNMA1	NM_001161353;NM_001161352;NM_002247;NM_001014797	Body;Body;Body;Body				10	-	78629360	79398353	KCNMA1	potassium large conductance calcium-activated channel, subfamily M, alpha member 1	ENSG00000156113
cg03940047-8067652	6.6429	4.10085e-09	2.27267e-05	cg03940047	EEF1A2	8067652	EEF1A2		cg03940047	20	62120117	EEF1A2	NM_001958	Body	chr20:62119198-62120620	Island		20	-	62119366	62130637	EEF1A2	eukaryotic translation elongation factor 1 alpha 2	ENSG00000101210
cg02951526-7993281	-6.64278	4.10293e-09	2.27267e-05	cg02951526	SNX29	7993281	SNX29		cg02951526	16	12191276	SNX29	NM_001080530	Body				16	+	12172691	12666865	SNX29	sorting nexin 29	c(ENSG00000140660, ENSG00000048471)
cg26897313-7983890	-6.64156	4.1245e-09	2.28257e-05	cg26897313	GCOM1;GCOM1;GCOM1;GCOM1	7983890	GCOM1		cg26897313	15	57903521	GCOM1;GCOM1;GCOM1;GCOM1	NM_001018090;NM_001018100;NM_152451;NM_001018091	Body;Body;Body;Body				15	+	57884102	58074960	GCOM1	GRINL1A complex locus	c(ENSG00000137878, ENSG00000254600)
cg04004363-8009526	-6.64112	4.13226e-09	2.28481e-05	cg04004363	SLC39A11;SLC39A11	8009526	SSTR2		cg04004363	17	70964490	SLC39A11;SLC39A11	NM_001159770;NM_139177	Body;Body				17	+	71161160	71168094	SSTR2	somatostatin receptor 2	ENSG00000180616
cg11736544-8007607	6.63907	4.16865e-09	2.30287e-05	cg11736544	HDAC5;HDAC5	8007607	RUNDC3A		cg11736544	17	42196657	HDAC5;HDAC5	NM_005474;NM_001015053	5'UTR;5'UTR	chr17:42200521-42201543	N_Shelf		17	+	42385943	42396039	RUNDC3A	RUN domain containing 3A	ENSG00000108309
cg16577595-7946853	-6.6384	4.18081e-09	2.30753e-05	cg16577595		7946853	KCNJ11		cg16577595	11	17402841							11	-	17406795	17410206	KCNJ11	potassium inwardly-rectifying channel, subfamily J, member 11	ENSG00000187486
cg19758142-8092169	-6.63763	4.19462e-09	2.31308e-05	cg19758142	NCEH1;NCEH1;NCEH1;NCEH1	8092169	TNFSF10		cg19758142	3	172365942	NCEH1;NCEH1;NCEH1;NCEH1	NM_001146278;NM_020792;NM_001146276;NM_001146277	5'UTR;Body;Body;5'UTR				3	-	172223464	172241269	TNFSF10	tumor necrosis factor (ligand) superfamily, member 10	ENSG00000121858
cg06918474-8113790	6.63706	4.20479e-09	2.31662e-05	cg06918474	MARCH3	8113790	MARCH3		cg06918474	5	126205081	MARCH3	NM_178450	3'UTR				5	-	126205275	126366250	MARCH3	membrane-associated ring finger (C3HC4) 3	ENSG00000173926
cg07733918-8062023	-6.63551	4.23298e-09	2.32876e-05	cg07733918		8062023	MAP1LC3A		cg07733918	20	33100246				chr20:33104112-33104543	N_Shelf		20	+	33134658	33148149	MAP1LC3A	microtubule-associated protein 1 light chain 3 alpha	ENSG00000101460
cg11821245-7938788	-6.63543	4.23436e-09	2.32876e-05	cg11821245	LDHC;LDHC	7938788	LDHC		cg11821245	11	18433683	LDHC;LDHC	NM_002301;NM_017448	TSS200;TSS200				11	+	18433853	18472793	LDHC	lactate dehydrogenase C	ENSG00000166796
cg00930306-7905929	-6.63452	4.2509e-09	2.33443e-05	cg00930306	MUC1;MUC1;MUC1;MUC1;MUC1;MUC1;MUC1	7905929	EFNA1		cg00930306	1	155161221	MUC1;MUC1;MUC1;MUC1;MUC1;MUC1;MUC1	NM_001044391;NM_001044393;NM_001018016;NM_001044390;NM_001044392;NM_002456;NM_001018017	Body;Body;Body;Body;Body;Body;Body	chr1:155163434-155163818	N_Shelf		1	+	155099936	155107386	EFNA1	ephrin-A1	ENSG00000169242
cg17835180-8166072	-6.6343	4.2549e-09	2.33443e-05	cg17835180		8166072	TMSB4X		cg17835180	X	12995592				chrX:12993107-12994599	S_Shore		X	+	12993216	12995346	TMSB4X	thymosin beta 4, X-linked	ENSG00000205542
cg04702940-7949615	6.63407	4.25909e-09	2.33443e-05	cg04702940	CD248	7949615	B3GNT1		cg04702940	11	66084599	CD248	NM_020404	TSS200	chr11:66083572-66083782	S_Shore		11	-	66112843	66115161	B3GNT1	UDP-GlcNAc:betaGal beta-1,3-N-acetylglucosaminyltransferase 1	ENSG00000174684
cg22486630-8025877	6.63383	4.26355e-09	2.33443e-05	cg22486630	LPPR2;LPPR2	8025877	LPPR2		cg22486630	19	11471954	LPPR2;LPPR2	NM_022737;NM_001170635	Body;Body	chr19:11471905-11472299	Island		19	+	11466107	11476374	LPPR2	lipid phosphate phosphatase-related protein type 2	ENSG00000105520
cg26703758-7946853	6.63382	4.26377e-09	2.33443e-05	cg26703758	KCNC1;KCNC1	7946853	KCNJ11		cg26703758	11	17791761	KCNC1;KCNC1	NM_004976;NM_001112741	Body;Body	chr11:17793276-17793959	N_Shore		11	-	17406795	17410206	KCNJ11	potassium inwardly-rectifying channel, subfamily J, member 11	ENSG00000187486
cg01731783-7980044	6.63362	4.26735e-09	2.33443e-05	cg01731783	C14orf43;C14orf43	7980044	PNMA1		cg01731783	14	74211788	C14orf43;C14orf43	NM_001043318;NM_194278	5'UTR;5'UTR				14	-	74178486	74181128	PNMA1	paraneoplastic antigen MA1	ENSG00000176903
cg20674007-7953040	-6.63318	4.27543e-09	2.33678e-05	cg20674007		7953040	CACNA1C		cg20674007	12	2123310							12	+	2162464	2802108	CACNA1C	calcium channel, voltage-dependent, L type, alpha 1C subunit	ENSG00000151067
cg24846343-8074980	6.6326	4.286e-09	2.34048e-05	cg24846343	DDTL	8074980	GSTT1		cg24846343	22	24311635	DDTL	NM_001084393	Body	chr22:24308762-24309700	S_Shore		22	-	24376141	24384276	GSTT1	glutathione S-transferase theta 1	ENSG00000184674
cg14659008-8152096	-6.63046	4.32562e-09	2.35943e-05	cg14659008		8152096	YWHAZ		cg14659008	8	102090315				chr8:102092794-102093240	N_Shelf		8	-	101930911	101965569	YWHAZ	tyrosine 3-monooxygenase/tryptophan 5-monooxygenase activation protein, zeta polypeptide	ENSG00000164924
cg13825083-8071953	6.63031	4.32834e-09	2.35943e-05	cg13825083	GGT1	8071953	SGSM1		cg13825083	22	24979367	GGT1	NM_013430	TSS1500				22	+	25202255	25322813	SGSM1	small G protein signaling modulator 1	ENSG00000167037
cg01192748-8092358	-6.62966	4.34042e-09	2.36393e-05	cg01192748	MCF2L2	8092358	MCF2L2		cg01192748	3	183145151	MCF2L2	NM_015078	Body	chr3:183145427-183146790	N_Shore		3	-	182895831	183145873	MCF2L2	MCF.2 cell line derived transforming sequence-like 2	ENSG00000053524
cg20686234-8005978	6.62921	4.34896e-09	2.3665e-05	cg20686234	SARM1	8005978	TRAF4		cg20686234	17	26699485	SARM1	NM_015077	1stExon	chr17:26698359-26699557	Island		17	+	27071039	27077098	TRAF4	TNF receptor-associated factor 4	ENSG00000076604
cg16918905-8059186	6.62899	4.353e-09	2.36661e-05	cg16918905		8059186	PTPRN		cg16918905	2	220361609				chr2:220361462-220363254	Island		2	-	220154345	220174143	PTPRN	protein tyrosine phosphatase, receptor type, N	ENSG00000054356
cg02576296-7930208	-6.62874	4.35771e-09	2.36709e-05	cg02576296	CNNM2;CNNM2	7930208	INA		cg02576296	10	104705597	CNNM2;CNNM2	NM_199076;NM_017649	Body;Body				10	+	105036920	105050108	INA	internexin neuronal intermediate filament protein, alpha	ENSG00000148798
cg08920210-7935660	-6.62813	4.36901e-09	2.36976e-05	cg08920210	DNMBP;NCRNA00093	7935660	DNMBP		cg08920210	10	101686811	DNMBP;NCRNA00093	NM_015221;NR_024130	Body;TSS200				10	-	101634837	101769676	DNMBP	dynamin binding protein	ENSG00000107554
cg26510404-8112649	-6.62806	4.37031e-09	2.36976e-05	cg26510404	HMGCR;HMGCR	8112649	FAM169A		cg26510404	5	74657448	HMGCR;HMGCR	NM_001130996;NM_000859	3'UTR;3'UTR				5	-	74073401	74162030	FAM169A	family with sequence similarity 169, member A	ENSG00000198780
cg19674091-7985983	6.62759	4.37914e-09	2.37247e-05	cg19674091	IDH2	7985983	NGRN		cg19674091	15	90643766	IDH2	NM_002168	Body	chr15:90644998-90646164	N_Shore		15	+	90808895	90815443	NGRN	neugrin, neurite outgrowth associated	ENSG00000182768
cg10790698-8035398	-6.62738	4.38315e-09	2.37256e-05	cg10790698	SSBP4;SSBP4	8035398	RAB3A		cg10790698	19	18539756	SSBP4;SSBP4	NM_032627;NM_001009998	Body;Body	chr19:18539781-18540341	N_Shore		19	-	18307611	18314839	RAB3A	RAB3A, member RAS oncogene family	ENSG00000105649
cg03357510-8175860	6.62714	4.38765e-09	2.37292e-05	cg03357510		8175860	PDZD4		cg03357510	X	153149322				chrX:153151016-153152219	N_Shore		X	-	153067623	153096022	PDZD4	PDZ domain containing 4	ENSG00000067840
cg18400845-7947338	-6.62641	4.40147e-09	2.37831e-05	cg18400845	PAX6	7947338	PAX6		cg18400845	11	31837960	PAX6	NM_001127612	5'UTR	chr11:31831620-31839038	Island		11	-	31810458	31839509	PAX6	paired box 6	ENSG00000007372
cg26672452-8003357	6.62544	4.41969e-09	2.38606e-05	cg26672452	FAM38A	8003357	PIEZO1		cg26672452	16	88794582	FAM38A	NM_001142864	Body	chr16:88793071-88793877	S_Shore		16	-	88781754	88802817	PIEZO1	piezo-type mechanosensitive ion channel component 1	ENSG00000103335
cg23677243-7987385	-6.62511	4.42611e-09	2.38744e-05	cg23677243	MEIS2;MEIS2;MEIS2;MEIS2;MEIS2;MEIS2;MEIS2	7987385	MEIS2		cg23677243	15	37387525	MEIS2;MEIS2;MEIS2;MEIS2;MEIS2;MEIS2;MEIS2	NM_172316;NM_170674;NM_170675;NM_172315;NM_002399;NM_170677;NM_170676	Body;Body;Body;Body;Body;Body;Body	chr15:37387386-37387614	Island		15	-	37183232	37393504	MEIS2	Meis homeobox 2	ENSG00000134138
cg16739845-7980861	6.62295	4.46718e-09	2.40749e-05	cg16739845	C14orf184	7980861	CATSPERB		cg16739845	14	92040772	C14orf184	NM_001080113	1stExon	chr14:92040411-92040876	Island		14	-	92047118	92198413	CATSPERB	cation channel, sperm-associated, beta	ENSG00000133962
cg09918077-7975932	-6.62119	4.50105e-09	2.42297e-05	cg09918077		7975932	TMEM63C		cg09918077	14	77467225							14	+	77648170	77725838	TMEM63C	transmembrane protein 63C	ENSG00000165548
cg10088332-7963817	-6.62105	4.50374e-09	2.42297e-05	cg10088332	GTSF1	7963817	GTSF1		cg10088332	12	54867429	GTSF1	NM_144594	TSS200				12	-	54849741	54867386	GTSF1	gametocyte specific factor 1	ENSG00000170627
cg06907347-7924207	6.62083	4.50803e-09	2.42317e-05	cg06907347	PTPN14	7924207	PTPN14		cg06907347	1	214714924	PTPN14	NM_005401	5'UTR				1	-	214530851	214724642	PTPN14	protein tyrosine phosphatase, non-receptor type 14	ENSG00000152104
cg00938816-8012376	6.62047	4.51505e-09	2.42483e-05	cg00938816		8012376	VAMP2		cg00938816	17	8058149				chr17:8059556-8060237	N_Shore		17	-	8062464	8066295	VAMP2	vesicle-associated membrane protein 2 (synaptobrevin 2)	ENSG00000220205
cg22651968-8034783	6.62017	4.52088e-09	2.42567e-05	cg22651968		8034783	LPHN1		cg22651968	19	14358586				chr19:14359635-14359972	N_Shore		19	-	14258547	14316997	LPHN1	latrophilin 1	ENSG00000072071
cg02695969-8024111	6.61998	4.52447e-09	2.42567e-05	cg02695969	ARID3A	8024111	CNN2		cg02695969	19	932813	ARID3A	NM_005224	Body	chr19:932598-932845	Island		19	+	1026298	1039064	CNN2	calponin 2	ENSG00000064666
cg17176676-8071671	-6.61827	4.55774e-09	2.44131e-05	cg17176676	RTDR1;GNAZ	8071671	GNAZ		cg17176676	22	23441402	RTDR1;GNAZ	NM_014433;NM_002073	Body;Body	chr22:23437921-23438431	S_Shelf		22	+	23412534	23467221	GNAZ	guanine nucleotide binding protein (G protein), alpha z polypeptide	ENSG00000128266
cg15018193-7926715	6.61808	4.56155e-09	2.44131e-05	cg15018193	LOC100128811	7926715	GPR158		cg15018193	10	25460855	LOC100128811	NR_027333	Body	chr10:25463756-25465639	N_Shelf		10	+	25463991	25891158	GPR158	G protein-coupled receptor 158	ENSG00000151025
cg23201812-7939341	-6.61784	4.56627e-09	2.44172e-05	cg23201812		7939341	CD44		cg23201812	11	34771918							11	+	35160417	35253949	CD44	CD44 molecule (Indian blood group)	ENSG00000026508
cg26716550-7992219	6.61563	4.60968e-09	2.46083e-05	cg26716550		7992219	BAIAP3		cg26716550	16	1181198				chr16:1179618-1179942	S_Shore		16	+	1384642	1399442	BAIAP3	BAI1-associated protein 3	ENSG00000007516
cg09807875-8132250	6.61547	4.61285e-09	2.46083e-05	cg09807875	BMPER	8132250	BMPER		cg09807875	7	34136112	BMPER	NM_133468	Body				7	+	33944523	34195484	BMPER	BMP binding endothelial regulator	ENSG00000164619
cg01628509-8067652	6.61538	4.61454e-09	2.46083e-05	cg01628509		8067652	EEF1A2		cg01628509	20	62106712				chr20:62102541-62103995	S_Shelf		20	-	62119366	62130637	EEF1A2	eukaryotic translation elongation factor 1 alpha 2	ENSG00000101210
cg02484391-7913547	6.61521	4.61795e-09	2.46083e-05	cg02484391	EPHA8;EPHA8	7913547	WNT4		cg02484391	1	22889301	EPHA8;EPHA8	NM_020526;NM_001006943	TSS1500;TSS1500	chr1:22889595-22890096	N_Shore		1	-	22445590	22469610	WNT4	wingless-type MMTV integration site family, member 4	ENSG00000162552
cg08588180-8124240	6.61375	4.64699e-09	2.47236e-05	cg08588180	CMAH;CMAH	8124240	KIAA0319		cg08588180	6	25138905	CMAH;CMAH	NR_002174;NR_027626	TSS1500;TSS1500	chr6:25139920-25140246	N_Shore		6	-	24544332	24646383	KIAA0319	KIAA0319	ENSG00000137261
cg23931049-8020551	-6.6137	4.64794e-09	2.47236e-05	cg23931049	LAMA3;LAMA3;LAMA3;LAMA3	8020551	LAMA3		cg23931049	18	21452730	LAMA3;LAMA3;LAMA3;LAMA3	NM_000227;NM_001127718;NM_198129;NM_001127717	TSS1500;TSS1500;Body;Body				18	+	21269562	21535030	LAMA3	laminin, alpha 3	ENSG00000053747
cg11035687-7976783	-6.61352	4.65159e-09	2.47236e-05	cg11035687	MEG3;MEG3;MEG3	7976783	DLK1		cg11035687	14	101297249	MEG3;MEG3;MEG3	NR_003531;NR_003530;NR_002766	Body;Body;Body	chr14:101293427-101294433	S_Shelf		14	+	101193164	101201473	DLK1	delta-like 1 homolog (Drosophila)	ENSG00000185559
cg14413165-8158059	6.61323	4.65733e-09	2.47328e-05	cg14413165	SH2D3C;SH2D3C;SH2D3C;SH2D3C;SH2D3C	8158059	STXBP1		cg14413165	9	130524573	SH2D3C;SH2D3C;SH2D3C;SH2D3C;SH2D3C	NM_005489;NM_001142531;NM_001142532;NM_170600;NM_001142532	Body;5'UTR;5'UTR;Body;1stExon				9	+	130374544	130454995	STXBP1	syntaxin binding protein 1	ENSG00000136854
cg01565774-7956120	6.61288	4.66436e-09	2.47489e-05	cg01565774	IKZF4	7956120	ERBB3		cg01565774	12	56414533	IKZF4	NM_022465	TSS200				12	+	56473887	56497128	ERBB3	v-erb-b2 erythroblastic leukemia viral oncogene homolog 3 (avian)	ENSG00000065361
cg09664373-7992219	-6.61171	4.68789e-09	2.48329e-05	cg09664373	LMF1	7992219	BAIAP3		cg09664373	16	968219	LMF1	NM_022773	Body	chr16:967241-967619	S_Shore		16	+	1384642	1399442	BAIAP3	BAI1-associated protein 3	ENSG00000007516
cg09070415-7899627	-6.61169	4.68824e-09	2.48329e-05	cg09070415	TINAGL1	7899627	TINAGL1		cg09070415	1	32041052	TINAGL1	NM_022164	TSS1500				1	+	32042113	32053287	TINAGL1	tubulointerstitial nephritis antigen-like 1	ENSG00000142910
cg08538032-7901342	-6.60956	4.7313e-09	2.50395e-05	cg08538032	ELAVL4;ELAVL4;ELAVL4;ELAVL4;ELAVL4	7901342	ELAVL4		cg08538032	1	50574507	ELAVL4;ELAVL4;ELAVL4;ELAVL4;ELAVL4	NM_001144777;NM_001144776;NM_021952;NM_001144775;NM_001144774	Body;Body;TSS200;Body;TSS200				1	+	50569582	50669458	ELAVL4	ELAV (embryonic lethal, abnormal vision, Drosophila)-like 4 (Hu antigen D)	ENSG00000162374
cg16673904-8012054	-6.60766	4.76984e-09	2.52219e-05	cg16673904	SHBG	8012054	DLG4		cg16673904	17	7521996	SHBG	NR_027463	Body	chr17:7517690-7518748	S_Shelf		17	-	7093209	7123030	DLG4	discs, large homolog 4 (Drosophila)	ENSG00000132535
cg26081413-7960529	-6.60706	4.78213e-09	2.52485e-05	cg26081413	PLEKHG6;PLEKHG6;PLEKHG6	7960529	SCNN1A		cg26081413	12	6421768	PLEKHG6;PLEKHG6;PLEKHG6	NM_001144857;NM_001144856;NM_018173	TSS200;Body;Body	chr12:6419603-6420024	S_Shore		12	-	6456013	6484715	SCNN1A	sodium channel, nonvoltage-gated 1 alpha	ENSG00000111319
cg04132452-8083749	-6.60702	4.78305e-09	2.52485e-05	cg04132452	PPM1L	8083749	PPM1L		cg04132452	3	160475035	PPM1L	NM_139245	Body	chr3:160472310-160474487	S_Shore		3	+	160473996	160788817	PPM1L	protein phosphatase, Mg2+/Mn2+ dependent, 1L	ENSG00000163590
cg01873977-8152764	-6.60672	4.78922e-09	2.52595e-05	cg01873977	MTSS1	8152764	MTSS1		cg01873977	8	125699897	MTSS1	NM_014751	Body				8	-	125563031	125740659	MTSS1	metastasis suppressor 1	ENSG00000170873
cg27534599-8074237	-6.60582	4.80775e-09	2.53356e-05	cg27534599	CECR1;CECR1;CECR1	8074237	CECR1		cg27534599	22	17680477	CECR1;CECR1;CECR1	NM_017424;NM_177405;NM_177405	Body;1stExon;5'UTR				22	-	17660192	17690779	CECR1	cat eye syndrome chromosome region, candidate 1	ENSG00000093072
cg16290720-7977933	6.60531	4.8182e-09	2.5369e-05	cg16290720	CMTM5;CMTM5	7977933	SLC7A8		cg16290720	14	23848786	CMTM5;CMTM5	NM_001037288;NM_138460	3'UTR;3'UTR				14	-	23594504	23652849	SLC7A8	solute carrier family 7 (amino acid transporter light chain, L system), member 8	ENSG00000092068
cg13947929-8007848	6.60455	4.83402e-09	2.54306e-05	cg13947929	CRHR1;CRHR1;CRHR1;CRHR1	8007848	MAPK8IP1		cg13947929	17	43863356	CRHR1;CRHR1;CRHR1;CRHR1	NM_001145148;NM_004382;NM_001145147;NM_001145146	Body;Body;Body;Body	chr17:43860684-43862928	S_Shore		17	+	44321463	44322413	MAPK8IP1	mitogen-activated protein kinase 8 interacting protein 1	ENSG00000121653
cg10025586-7990987	-6.60338	4.85819e-09	2.5536e-05	cg10025586	WHAMM	7990987	AP3B2		cg10025586	15	83501699	WHAMM	NM_001080435	Body				15	-	83328033	83378636	AP3B2	adaptor-related protein complex 3, beta 2 subunit	ENSG00000103723
cg11586249-8152491	-6.60223	4.8823e-09	2.56409e-05	cg11586249	EXT1	8152491	EXT1		cg11586249	8	119119864	EXT1	NM_000127	Body				8	-	118806729	119124066	EXT1	exostosin 1	ENSG00000182197
cg16332300-7967641	6.60175	4.89233e-09	2.56718e-05	cg16332300		7967641	TMEM132D		cg16332300	12	130392241				chr12:130387609-130389139	S_Shelf		12	-	129556273	130388213	TMEM132D	transmembrane protein 132D	ENSG00000151952
cg05966923-7992219	6.60127	4.90246e-09	2.57031e-05	cg05966923	CACNA1H;CACNA1H	7992219	BAIAP3		cg05966923	16	1257872	CACNA1H;CACNA1H	NM_021098;NM_001005407	Body;Body	chr16:1254108-1254375	S_Shelf		16	+	1384642	1399442	BAIAP3	BAI1-associated protein 3	ENSG00000007516
cg02495743-7951372	-6.60032	4.92247e-09	2.57861e-05	cg02495743		7951372	CASP4		cg02495743	11	104789052							11	-	104813594	104840163	CASP4	caspase 4, apoptosis-related cysteine peptidase	ENSG00000196954
cg11900210-8022952	6.60009	4.9272e-09	2.5789e-05	cg11900210	BRUNOL4;BRUNOL4;BRUNOL4;BRUNOL4	8022952	CELF4		cg11900210	18	34915648	BRUNOL4;BRUNOL4;BRUNOL4;BRUNOL4	NM_001025088;NM_020180;NM_001025089;NM_001025087	Body;Body;Body;Body	chr18:34916712-34916915	N_Shore		18	-	34823830	35145943	CELF4	CUGBP, Elav-like family member 4	ENSG00000101489
cg09807446-7992219	6.59903	4.94972e-09	2.58849e-05	cg09807446		7992219	BAIAP3		cg09807446	16	1171603							16	+	1384642	1399442	BAIAP3	BAI1-associated protein 3	ENSG00000007516
cg01558645-8095585	6.59857	4.95937e-09	2.59134e-05	cg01558645	RUFY3;RUFY3;RUFY3;RUFY3;RUFY3	8095585	SLC4A4		cg01558645	4	71587904	RUFY3;RUFY3;RUFY3;RUFY3;RUFY3	NM_001037442;NM_001130709;NM_014961;NM_014961;NM_001037442	1stExon;Body;5'UTR;1stExon;5'UTR				4	+	72053003	72437799	SLC4A4	solute carrier family 4, sodium bicarbonate cotransporter, member 4	ENSG00000080493
cg19154027-7943413	-6.59801	4.97126e-09	2.59536e-05	cg19154027	YAP1;YAP1	7943413	BIRC3		cg19154027	11	101983027	YAP1;YAP1	NM_001130145;NM_006106	Body;Body	chr11:101980632-101982330	S_Shore		11	+	102188194	102208465	BIRC3	baculoviral IAP repeat containing 3	ENSG00000023445
cg19757176-7905817	-6.59694	4.99424e-09	2.60516e-05	cg19757176	TPM3;TPM3;NUP210L;TPM3;TPM3;NUP210L	7905817	CHRNB2		cg19757176	1	154128041	TPM3;TPM3;NUP210L;TPM3;TPM3;NUP210L	NM_001043353;NM_153649;NM_001159484;NM_001043351;NM_001043352;NM_207308	3'UTR;3'UTR;TSS1500;3'UTR;3'UTR;TSS1500				1	+	154540257	154552502	CHRNB2	cholinergic receptor, nicotinic, beta 2 (neuronal)	ENSG00000160716
cg08170911-8080511	6.59663	5.00084e-09	2.6064e-05	cg08170911	PRKCD;PRKCD	8080511	CACNA1D		cg08170911	3	53202324	PRKCD;PRKCD	NM_212539;NM_006254	5'UTR;5'UTR				3	+	53528683	53846072	CACNA1D	calcium channel, voltage-dependent, L type, alpha 1D subunit	ENSG00000157388
cg05124021-8144121	6.59593	5.01579e-09	2.61199e-05	cg05124021	PTPRN2;PTPRN2;PTPRN2	8144121	PTPRN2		cg05124021	7	157487066	PTPRN2;PTPRN2;PTPRN2	NM_002847;NM_130842;NM_130843	Body;Body;Body	chr7:157476886-157486719	S_Shore		7	-	157331750	158380793	PTPRN2	protein tyrosine phosphatase, receptor type, N polypeptide 2	ENSG00000155093
cg07005654-8096744	-6.59568	5.02113e-09	2.61256e-05	cg07005654	HADH	8096744	CYP2U1		cg07005654	4	108918439	HADH	NM_005327	Body				4	+	108852717	108874613	CYP2U1	cytochrome P450, family 2, subfamily U, polypeptide 1	ENSG00000155016
cg07067710-7951807	-6.59538	5.02768e-09	2.61377e-05	cg07067710		7951807	CADM1		cg07067710	11	115631452				chr11:115630398-115631117	S_Shore		11	-	115039928	115375241	CADM1	cell adhesion molecule 1	ENSG00000182985
cg21699341-8170891	6.59331	5.07246e-09	2.63433e-05	cg21699341	FLNA;FLNA	8170891	GDI1		cg21699341	X	153603503	FLNA;FLNA	NM_001456;NM_001110556	TSS1500;TSS1500	chrX:153602720-153603269	S_Shore		X	+	153665266	153671814	GDI1	GDP dissociation inhibitor 1	ENSG00000203879
cg20054248-7956120	6.59316	5.07576e-09	2.63433e-05	cg20054248	IKZF4	7956120	ERBB3		cg20054248	12	56414508	IKZF4	NM_022465	TSS200				12	+	56473887	56497128	ERBB3	v-erb-b2 erythroblastic leukemia viral oncogene homolog 3 (avian)	ENSG00000065361
cg16519772-8124855	-6.59286	5.08234e-09	2.63553e-05	cg16519772	CCHCR1;CCHCR1;CCHCR1	8124855	SFTA2		cg16519772	6	31112957	CCHCR1;CCHCR1;CCHCR1	NM_001105563;NM_019052;NM_001105564	Body;Body;Body				6	-	30899136	30899952	SFTA2	surfactant associated 2	c(ENSG00000225454, ENSG00000230072, ENSG00000206465, ENSG00000237814, ENSG00000196260, ENSG00000224246)
cg06059043-7998136	6.5913	5.11633e-09	2.65093e-05	cg06059043	RAB11FIP3;RAB11FIP3	7998136	RHBDF1		cg06059043	16	559311	RAB11FIP3;RAB11FIP3	NM_014700;NM_001142272	Body;Body	chr16:560020-560281	N_Shore		16	-	108058	122593	RHBDF1	rhomboid 5 homolog 1 (Drosophila)	ENSG00000007384
cg01298304-7899265	-6.59057	5.13232e-09	2.65699e-05	cg01298304		7899265	SFN		cg01298304	1	27151310				chr1:27153033-27153243	N_Shore		1	+	27189629	27190948	SFN	stratifin	ENSG00000175793
cg01889448-8125447	6.58915	5.16373e-09	2.66945e-05	cg01889448	HLA-DQB1	8125447	HLA-DQB1		cg01889448	6	32635871	HLA-DQB1	NM_002123	TSS1500	chr6:32632158-32633027	S_Shelf		6	-	32546546	32634594	HLA-DQB1	major histocompatibility complex, class II, DQ beta 1	c(ENSG00000206237, ENSG00000179344, ENSG00000206302, ENSG00000231286, ENSG00000233209, ENSG00000231939, ENSG00000225824)
cg14519392-8123678	6.58909	5.16505e-09	2.66945e-05	cg14519392		8123678	C6orf145		cg14519392	6	4140258				chr6:4135175-4136460	S_Shelf		6	-	3722853	3752260	C6orf145	chromosome 6 open reading frame 145	ENSG00000168994
cg19816354-7986822	6.58786	5.19223e-09	2.68126e-05	cg19816354	GABRG3	7986822	GABRB3		cg19816354	15	27519506	GABRG3	NM_033223	Body				15	-	26788693	27184686	GABRB3	gamma-aminobutyric acid (GABA) A receptor, beta 3	ENSG00000166206
cg03624195-8034643	-6.58695	5.21261e-09	2.68954e-05	cg03624195	RFX1	8034643	CACNA1A		cg03624195	19	14090310	RFX1	NM_002918	Body	chr19:14089570-14089796	S_Shore		19	-	13318088	13617317	CACNA1A	calcium channel, voltage-dependent, P/Q type, alpha 1A subunit	ENSG00000141837
cg24503407-7909144	6.58673	5.21756e-09	2.68985e-05	cg24503407	PM20D1	7909144	LOC284581		cg24503407	1	205819492	PM20D1	NM_152491	TSS1500	chr1:205818898-205819191	S_Shore		1	+	205858663	205861612	LOC284581	hypothetical protein LOC284581	---
cg17171539-7916584	-6.58649	5.22295e-09	2.69038e-05	cg17171539		7916584	TACSTD2		cg17171539	1	59398690							1	-	59040643	59043445	TACSTD2	tumor-associated calcium signal transducer 2	ENSG00000184292
cg09130674-8126153	-6.58615	5.23048e-09	2.69102e-05	cg09130674	KCNK5	8126153	KCNK5		cg09130674	6	39195019	KCNK5	NM_003740	Body	chr6:39196817-39197517	N_Shore		6	-	39156747	39197251	KCNK5	potassium channel, subfamily K, member 5	ENSG00000164626
cg10239319-8099172	6.58604	5.23291e-09	2.69102e-05	cg10239319	JAKMIP1;JAKMIP1	8099172	CRMP1		cg10239319	4	6073656	JAKMIP1;JAKMIP1	NM_144720;NM_001099433	Body;Body				4	-	5822491	5894785	CRMP1	collapsin response mediator protein 1	ENSG00000072832
cg13922494-8113433	-6.58437	5.27044e-09	2.70806e-05	cg13922494	EFNA5	8113433	EFNA5		cg13922494	5	106890760	EFNA5	NM_001962	Body				5	-	106712590	107006596	EFNA5	ephrin-A5	ENSG00000184349
cg10968958-8031398	6.58406	5.27744e-09	2.70941e-05	cg10968958	NLRP2	8031398	NLRP2		cg10968958	19	55494485	NLRP2	NM_017852	Body	chr19:55494229-55494535	Island		19	+	55476653	55512510	NLRP2	NLR family, pyrin domain containing 2	ENSG00000022556
cg23735602-8084002	-6.58334	5.29385e-09	2.71469e-05	cg23735602	KCNMB2;KCNMB2;KCNMB2	8084002	KCNMB2		cg23735602	3	178276672	KCNMB2;KCNMB2;KCNMB2	NM_005832;NM_005832;NM_181361	5'UTR;1stExon;5'UTR				3	+	178254224	178562217	KCNMB2	potassium large conductance calcium-activated channel, subfamily M, beta member 2	ENSG00000197584
cg09199014-8099172	6.58322	5.29652e-09	2.71469e-05	cg09199014	JAKMIP1	8099172	CRMP1		cg09199014	4	6052533	JAKMIP1	NM_001099433	Body				4	-	5822491	5894785	CRMP1	collapsin response mediator protein 1	ENSG00000072832
cg08166587-7953040	6.58301	5.30135e-09	2.71491e-05	cg08166587	CACNA1C;CACNA1C;CACNA1C;CACNA1C;CACNA1C;CACNA1C;CACNA1C;CACNA1C;CACNA1C;CACNA1C;CACNA1C;CACNA1C;CACNA1C;CACNA1C;CACNA1C;CACNA1C;CACNA1C;CACNA1C;CACNA1C;CACNA1C;CACNA1C;CACNA1C;CACNA1C	7953040	CACNA1C		cg08166587	12	2696048	CACNA1C;CACNA1C;CACNA1C;CACNA1C;CACNA1C;CACNA1C;CACNA1C;CACNA1C;CACNA1C;CACNA1C;CACNA1C;CACNA1C;CACNA1C;CACNA1C;CACNA1C;CACNA1C;CACNA1C;CACNA1C;CACNA1C;CACNA1C;CACNA1C;CACNA1C;CACNA1C	NM_001129844;NM_001129827;NM_001129839;NM_001129834;NM_001129841;NM_000719;NM_001129830;NM_001167625;NM_001129843;NM_001167624;NM_001129835;NM_001129837;NM_001167623;NM_001129840;NM_199460;NM_001129833;NM_001129832;NM_001129829;NM_001129846;NM_001129836;NM_001129838;NM_001129831;NM_001129842	Body;Body;Body;Body;Body;Body;Body;Body;Body;Body;Body;Body;Body;Body;Body;Body;Body;Body;Body;Body;Body;Body;Body				12	+	2162464	2802108	CACNA1C	calcium channel, voltage-dependent, L type, alpha 1C subunit	ENSG00000151067
cg18738906-7960529	-6.58232	5.31707e-09	2.72071e-05	cg18738906	SCNN1A;SCNN1A;SCNN1A	7960529	SCNN1A		cg18738906	12	6483739	SCNN1A;SCNN1A;SCNN1A	NM_001159575;NM_001038;NM_001159576	Body;Body;1stExon				12	-	6456013	6484715	SCNN1A	sodium channel, nonvoltage-gated 1 alpha	ENSG00000111319
cg27389692-8099172	6.58004	5.36913e-09	2.74507e-05	cg27389692		8099172	CRMP1		cg27389692	4	5896599				chr4:5894071-5895116	S_Shore		4	-	5822491	5894785	CRMP1	collapsin response mediator protein 1	ENSG00000072832
cg15631781-7966172	6.57983	5.3739e-09	2.74523e-05	cg15631781	FOXN4	7966172	SVOP		cg15631781	12	109731880	FOXN4	NM_213596	Body	chr12:109729572-109729826	S_Shelf		12	-	109304658	109332731	SVOP	SV2 related protein homolog (rat)	ENSG00000166111
cg11104313-8081657	-6.57942	5.38352e-09	2.74788e-05	cg11104313	TAGLN3;TAGLN3;TAGLN3	8081657	CD200		cg11104313	3	111717534	TAGLN3;TAGLN3;TAGLN3	NM_013259;NM_001008272;NM_001008273	TSS200;TSS200;TSS1500				3	+	112040253	112082059	CD200	CD200 molecule	ENSG00000091972
cg27496506-7983157	-6.57742	5.42975e-09	2.76919e-05	cg27496506	TGM5;TGM5	7983157	TMEM62		cg27496506	15	43559170	TGM5;TGM5	NM_201631;NM_004245	TSS200;TSS200				15	+	43425722	43477342	TMEM62	transmembrane protein 62	ENSG00000137842
cg00618626-8015349	-6.5765	5.45125e-09	2.77785e-05	cg00618626		8015349	KRT19		cg00618626	17	39807901				chr17:39804740-39804998	S_Shelf		17	-	39679869	39684634	KRT19	keratin 19	ENSG00000171345
cg16519772-8179709	-6.57587	5.46587e-09	2.78301e-05	cg16519772	CCHCR1;CCHCR1;CCHCR1	8179709	SFTA2		cg16519772	6	31112957	CCHCR1;CCHCR1;CCHCR1	NM_001105563;NM_019052;NM_001105564	Body;Body;Body				6	-	30899135	30899952	SFTA2	surfactant associated 2	c(ENSG00000225454, ENSG00000230072, ENSG00000206465, ENSG00000237814, ENSG00000196260, ENSG00000224246)
cg17965712-8110872	6.57531	5.479e-09	2.7873e-05	cg17965712		8110872	IRX2		cg17965712	5	2757802				chr5:2748368-2757024	S_Shore		5	-	2745959	2751776	IRX2	iroquois homeobox 2	ENSG00000170561
cg20054248-7956076	6.57513	5.48333e-09	2.7873e-05	cg20054248	IKZF4	7956076	CDK2		cg20054248	12	56414508	IKZF4	NM_022465	TSS200				12	+	56360559	56366568	CDK2	cyclin-dependent kinase 2	ENSG00000123374
cg24445167-7953040	6.57451	5.49778e-09	2.79235e-05	cg24445167	CACNA1C;CACNA1C;CACNA1C;CACNA1C;CACNA1C;CACNA1C;CACNA1C;CACNA1C;CACNA1C;CACNA1C;CACNA1C;CACNA1C;CACNA1C;CACNA1C;CACNA1C;CACNA1C;CACNA1C;CACNA1C;CACNA1C;CACNA1C;CACNA1C;CACNA1C;CACNA1C	7953040	CACNA1C		cg24445167	12	2383231	CACNA1C;CACNA1C;CACNA1C;CACNA1C;CACNA1C;CACNA1C;CACNA1C;CACNA1C;CACNA1C;CACNA1C;CACNA1C;CACNA1C;CACNA1C;CACNA1C;CACNA1C;CACNA1C;CACNA1C;CACNA1C;CACNA1C;CACNA1C;CACNA1C;CACNA1C;CACNA1C	NM_001129844;NM_001129827;NM_001129839;NM_001129834;NM_001129841;NM_000719;NM_001129830;NM_001167625;NM_001129843;NM_001167624;NM_001129835;NM_001129837;NM_001167623;NM_001129840;NM_199460;NM_001129833;NM_001129832;NM_001129829;NM_001129846;NM_001129836;NM_001129838;NM_001129831;NM_001129842	Body;Body;Body;Body;Body;Body;Body;Body;Body;Body;Body;Body;Body;Body;Body;Body;Body;Body;Body;Body;Body;Body;Body				12	+	2162464	2802108	CACNA1C	calcium channel, voltage-dependent, L type, alpha 1C subunit	ENSG00000151067
cg12894371-8128698	-6.57351	5.52138e-09	2.79982e-05	cg12894371		8128698	SESN1		cg12894371	6	109812795							6	-	109307645	109415330	SESN1	sestrin 1	ENSG00000080546
cg26180191-8131205	-6.5735	5.52155e-09	2.79982e-05	cg26180191	SDK1	8131205	SDK1		cg26180191	7	3991335	SDK1	NM_152744	Body				7	+	3341080	4305234	SDK1	sidekick homolog 1, cell adhesion molecule (chicken)	ENSG00000146555
cg13578841-7983867	-6.57322	5.52836e-09	2.80097e-05	cg13578841	CGNL1	7983867	CGNL1		cg13578841	15	57719922	CGNL1	NM_032866	5'UTR				15	+	57668694	57842921	CGNL1	cingulin-like 1	ENSG00000128849
cg23603036-7912537	-6.57297	5.53427e-09	2.80167e-05	cg23603036	DHRS3	7912537	DHRS3		cg23603036	1	12675777	DHRS3	NM_004753	Body	chr1:12676983-12678642	N_Shore		1	-	12627939	12677820	DHRS3	dehydrogenase/reductase (SDR family) member 3	ENSG00000162496
cg07999415-7942332	-6.57188	5.5601e-09	2.81226e-05	cg07999415	NUMA1	7942332	FOLR1		cg07999415	11	71724338	NUMA1	NM_006185	Body				11	+	71900602	71907366	FOLR1	folate receptor 1 (adult)	ENSG00000110195
cg03514215-8064277	-6.5717	5.5643e-09	2.81226e-05	cg03514215	MYT1	8064277	MYT1		cg03514215	20	62796417	MYT1	NM_004535	5'UTR				20	+	62783144	62873606	MYT1	myelin transcription factor 1	ENSG00000196132
cg22228557-8099172	6.56977	5.61052e-09	2.8333e-05	cg22228557		8099172	CRMP1		cg22228557	4	5897746				chr4:5894071-5895116	S_Shelf		4	-	5822491	5894785	CRMP1	collapsin response mediator protein 1	ENSG00000072832
cg09327821-8099172	6.56954	5.61616e-09	2.83383e-05	cg09327821	PPP2R2C;PPP2R2C	8099172	CRMP1		cg09327821	4	6380399	PPP2R2C;PPP2R2C	NM_181876;NM_020416	Body;Body	chr4:6380233-6380545	Island		4	-	5822491	5894785	CRMP1	collapsin response mediator protein 1	ENSG00000072832
cg15369751-7974341	6.56859	5.63899e-09	2.84303e-05	cg15369751		7974341	GNG2		cg15369751	14	51940694							14	+	52313952	52436513	GNG2	guanine nucleotide binding protein (G protein), gamma 2	ENSG00000186469
cg03080147-8144786	-6.56726	5.67108e-09	2.85688e-05	cg03080147	MTMR7	8144786	SLC7A2		cg03080147	8	17270347	MTMR7	NM_004686	Body	chr8:17270603-17271120	N_Shore		8	+	17396304	17428025	SLC7A2	solute carrier family 7 (cationic amino acid transporter, y+ system), member 2	ENSG00000003989
cg20799176-7951807	6.5668	5.68234e-09	2.86022e-05	cg20799176		7951807	CADM1		cg20799176	11	115477699							11	-	115039928	115375241	CADM1	cell adhesion molecule 1	ENSG00000182985
cg21840233-7970241	-6.56567	5.70978e-09	2.87169e-05	cg21840233	PROZ	7970241	F10		cg21840233	13	113826053	PROZ	NM_003891	Body				13	+	113777113	113803843	F10	coagulation factor X	ENSG00000126218
cg03053290-7917885	-6.56278	5.78083e-09	2.90334e-05	cg03053290	RWDD3;RWDD3	7917885	CNN3		cg03053290	1	95698378	RWDD3;RWDD3	NM_001128142;NM_015485	TSS1500;TSS1500	chr1:95699725-95700142	N_Shore		1	-	95362507	95392834	CNN3	calponin 3, acidic	ENSG00000117519
cg24860589-7945204	-6.56273	5.78211e-09	2.90334e-05	cg24860589	APLP2;APLP2;APLP2;APLP2;APLP2;APLP2	7945204	ST14		cg24860589	11	129941906	APLP2;APLP2;APLP2;APLP2;APLP2;APLP2	NR_024516;NR_024515;NM_001142276;NM_001642;NM_001142277;NM_001142278	Body;Body;Body;Body;Body;Body	chr11:129938936-129940798	S_Shore		11	+	130029682	130080257	ST14	suppression of tumorigenicity 14 (colon carcinoma)	ENSG00000149418
cg22747380-8152491	6.56171	5.80759e-09	2.91187e-05	cg22747380	EXT1	8152491	EXT1		cg22747380	8	118993090	EXT1	NM_000127	Body				8	-	118806729	119124066	EXT1	exostosin 1	ENSG00000182197
cg13661172-8144121	-6.56167	5.80853e-09	2.91187e-05	cg13661172	PTPRN2;PTPRN2;PTPRN2	8144121	PTPRN2		cg13661172	7	157792100	PTPRN2;PTPRN2;PTPRN2	NM_002847;NM_130842;NM_130843	Body;Body;Body				7	-	157331750	158380793	PTPRN2	protein tyrosine phosphatase, receptor type, N polypeptide 2	ENSG00000155093
cg18317506-7971350	6.56015	5.84627e-09	2.92841e-05	cg18317506		7971350	TSC22D1		cg18317506	13	45416958							13	-	45007658	45150701	TSC22D1	TSC22 domain family, member 1	ENSG00000102804
cg26701826-8096753	-6.55959	5.86043e-09	2.93115e-05	cg26701826	SGMS2;SGMS2;SGMS2;SGMS2	8096753	HADH		cg26701826	4	108814604	SGMS2;SGMS2;SGMS2;SGMS2	NM_001136258;NM_152621;NM_001136257;NM_152621	5'UTR;1stExon;5'UTR;5'UTR				4	+	108910870	108956331	HADH	hydroxyacyl-CoA dehydrogenase	ENSG00000138796
cg07167872-7909144	6.55956	5.86123e-09	2.93115e-05	cg07167872	PM20D1	7909144	LOC284581		cg07167872	1	205819463	PM20D1	NM_152491	TSS200	chr1:205818898-205819191	S_Shore		1	+	205858663	205861612	LOC284581	hypothetical protein LOC284581	---
cg13938959-7896822	6.55905	5.87396e-09	2.93514e-05	cg13938959		7896822	AGRN		cg13938959	1	834183							1	+	955503	991496	AGRN	agrin	ENSG00000188157
cg12143784-8139840	6.55828	5.89329e-09	2.94212e-05	cg12143784		8139840	ERV3-1		cg12143784	7	64541923				chr7:64541192-64541752	S_Shore		7	-	64451590	64453404	ERV3-1	endogenous retrovirus group 3, member 1	ENSG00000213462
cg23917477-7967641	6.55812	5.89745e-09	2.94212e-05	cg23917477	TMEM132D	7967641	TMEM132D		cg23917477	12	130334779	TMEM132D	NM_133448	Body				12	-	129556273	130388213	TMEM132D	transmembrane protein 132D	ENSG00000151952
cg15571353-7898957	6.5578	5.90557e-09	2.94379e-05	cg15571353	LOC284632	7898957	RCAN3		cg15571353	1	24528833	LOC284632	NR_027087	Body				1	+	24829380	24863506	RCAN3	RCAN family member 3	ENSG00000117602
cg20115802-8038624	6.55633	5.94264e-09	2.95988e-05	cg20115802		8038624	C19orf48		cg20115802	19	51321569				chr19:51321267-51321781	Island		19	-	51300961	51308186	C19orf48	chromosome 19 open reading frame 48	ENSG00000167747
cg01328473-8050031	6.55607	5.94945e-09	2.96088e-05	cg01328473	PXDN	8050031	MYT1L		cg01328473	2	1711966	PXDN	NM_012293	Body				2	-	1792885	2335045	MYT1L	myelin transcription factor 1-like	ENSG00000186487
cg15102749-7941761	-6.55471	5.98399e-09	2.97467e-05	cg15102749	C11orf80	7941761	RHOD		cg15102749	11	66510893	C11orf80	NM_024650	TSS1500	chr11:66511803-66512719	N_Shore		11	+	66824311	66839484	RHOD	ras homolog gene family, member D	ENSG00000173156
cg18327157-8144121	6.5546	5.98678e-09	2.97467e-05	cg18327157	PTPRN2;PTPRN2;PTPRN2	8144121	PTPRN2		cg18327157	7	157486718	PTPRN2;PTPRN2;PTPRN2	NM_002847;NM_130842;NM_130843	Body;Body;Body	chr7:157476886-157486719	Island		7	-	157331750	158380793	PTPRN2	protein tyrosine phosphatase, receptor type, N polypeptide 2	ENSG00000155093
cg06933370-7987385	-6.55392	6.0044e-09	2.98103e-05	cg06933370	MEIS2;MEIS2;MEIS2;MEIS2;MEIS2;MEIS2;MEIS2	7987385	MEIS2		cg06933370	15	37387523	MEIS2;MEIS2;MEIS2;MEIS2;MEIS2;MEIS2;MEIS2	NM_172316;NM_170674;NM_170675;NM_172315;NM_002399;NM_170677;NM_170676	Body;Body;Body;Body;Body;Body;Body	chr15:37387386-37387614	Island		15	-	37183232	37393504	MEIS2	Meis homeobox 2	ENSG00000134138
cg20689476-8093906	6.55373	6.00924e-09	2.98103e-05	cg20689476	PPP2R2C	8093906	WFS1		cg20689476	4	6385854	PPP2R2C	NM_020416	Body				4	+	6271577	6304992	WFS1	Wolfram syndrome 1 (wolframin)	ENSG00000109501
cg16126286-7925531	-6.55136	6.07048e-09	3.00899e-05	cg16126286	SDCCAG8	7925531	AKT3		cg16126286	1	243646235	SDCCAG8	NM_006642	Body	chr1:243646394-243646888	N_Shore		1	-	243651535	244013430	AKT3	v-akt murine thymoma viral oncogene homolog 3 (protein kinase B, gamma)	ENSG00000117020
cg12951488-7951807	6.54993	6.10769e-09	3.0247e-05	cg12951488		7951807	CADM1		cg12951488	11	115516632							11	-	115039928	115375241	CADM1	cell adhesion molecule 1	ENSG00000182985
cg25236749-8081431	-6.54959	6.11658e-09	3.0247e-05	cg25236749		8081431	ALCAM		cg25236749	3	104628631							3	+	105085713	105295744	ALCAM	activated leukocyte cell adhesion molecule	ENSG00000170017
cg16717192-8131205	-6.54958	6.11686e-09	3.0247e-05	cg16717192	SDK1;SDK1	8131205	SDK1		cg16717192	7	4265800	SDK1;SDK1	NR_027816;NM_152744	Body;Body				7	+	3341080	4305234	SDK1	sidekick homolog 1, cell adhesion molecule (chicken)	ENSG00000146555
cg06746774-7899821	-6.5491	6.12947e-09	3.02851e-05	cg06746774	KIAA1522	7899821	KIAA1522		cg06746774	1	33216950	KIAA1522	NM_020888	Body	chr1:33219427-33220028	N_Shelf		1	+	33207512	33240571	KIAA1522	KIAA1522	ENSG00000162522
cg07176168-7916584	-6.54816	6.15403e-09	3.03822e-05	cg07176168		7916584	TACSTD2		cg07176168	1	59085716							1	-	59040643	59043445	TACSTD2	tumor-associated calcium signal transducer 2	ENSG00000184292
cg21524538-8064418	-6.54784	6.16267e-09	3.04005e-05	cg21524538	SDCBP2	8064418	SDCBP2		cg21524538	20	1310846	SDCBP2	NM_080489	TSS1500				20	-	1290619	1309826	SDCBP2	syndecan binding protein (syntenin) 2	ENSG00000125775
cg09192940-7998136	-6.54755	6.17023e-09	3.04135e-05	cg09192940	RGS11;RGS11	7998136	RHBDF1		cg09192940	16	318694	RGS11;RGS11	NM_183337;NM_003834	3'UTR;3'UTR	chr16:318617-318901	Island		16	-	108058	122593	RHBDF1	rhomboid 5 homolog 1 (Drosophila)	ENSG00000007384
cg27150896-7960529	-6.54594	6.21287e-09	3.05993e-05	cg27150896	PLEKHG6;PLEKHG6;PLEKHG6	7960529	SCNN1A		cg27150896	12	6421667	PLEKHG6;PLEKHG6;PLEKHG6	NM_001144857;NM_001144856;NM_018173	TSS200;Body;Body	chr12:6419603-6420024	S_Shore		12	-	6456013	6484715	SCNN1A	sodium channel, nonvoltage-gated 1 alpha	ENSG00000111319
cg13335271-8150197	-6.54535	6.2286e-09	3.06523e-05	cg13335271		8150197	DUSP26		cg13335271	8	33783578							8	-	33448848	33457501	DUSP26	dual specificity phosphatase 26 (putative)	ENSG00000133878
cg05305099-8001547	-6.54507	6.23588e-09	3.06622e-05	cg05305099	GPR56;GPR56	8001547	PLLP		cg05305099	16	57657514	GPR56;GPR56	NM_001145770;NM_005682	5'UTR;5'UTR				16	-	57290004	57318576	PLLP	plasmolipin	ENSG00000102934
cg21615915-8121225	6.54475	6.24465e-09	3.06622e-05	cg21615915	GRIK2;GRIK2;GRIK2	8121225	GRIK2		cg21615915	6	102295679	GRIK2;GRIK2;GRIK2	NM_001166247;NM_175768;NM_021956	Body;Body;Body				6	+	101846664	102517958	GRIK2	glutamate receptor, ionotropic, kainate 2	ENSG00000164418
cg04486749-8130720	6.54471	6.2455e-09	3.06622e-05	cg04486749		8130720	SFT2D1		cg04486749	6	166822689				chr6:166825827-166826439	N_Shelf		6	-	166733224	166756035	SFT2D1	SFT2 domain containing 1	ENSG00000198818
cg19759804-7899023	-6.54383	6.26921e-09	3.07541e-05	cg19759804	LDLRAP1	7899023	LDLRAP1		cg19759804	1	25889155	LDLRAP1	NM_015627	Body				1	+	25870071	25895377	LDLRAP1	low density lipoprotein receptor adaptor protein 1	ENSG00000157978
cg09230938-8092418	-6.54356	6.27628e-09	3.07644e-05	cg09230938	ABCC5;ABCC5	8092418	ABCC5		cg09230938	3	183722448	ABCC5;ABCC5	NM_005688;NM_001023587	Body;Body				3	-	183637719	183735727	ABCC5	ATP-binding cassette, sub-family C (CFTR/MRP), member 5	ENSG00000114770
cg25014026-8146908	-6.54247	6.30575e-09	3.08843e-05	cg25014026	KCNB2	8146908	KCNB2		cg25014026	8	73735989	KCNB2	NM_004770	Body				8	+	73449626	73850584	KCNB2	potassium voltage-gated channel, Shab-related subfamily, member 2	ENSG00000182674
cg08564522-8029129	6.54186	6.32231e-09	3.09409e-05	cg08564522		8029129	RPS19		cg08564522	19	42440079				chr19:42440030-42440234	Island		19	+	42363988	42375484	RPS19	ribosomal protein S19	ENSG00000105372
cg18127395-8134384	6.5415	6.33195e-09	3.09635e-05	cg18127395	DYNC1I1;DYNC1I1;DYNC1I1	8134384	DYNC1I1		cg18127395	7	95433546	DYNC1I1;DYNC1I1;DYNC1I1	NM_004411;NM_001135556;NM_001135557	5'UTR;5'UTR;5'UTR				7	+	95401866	95727738	DYNC1I1	dynein, cytoplasmic 1, intermediate chain 1	ENSG00000158560
cg15074033-7955613	6.54129	6.33764e-09	3.09668e-05	cg15074033		7955613	KRT7		cg15074033	12	52652462				chr12:52652018-52652743	Island		12	+	52626954	52642709	KRT7	keratin 7	ENSG00000135480
cg15824100-7902452	6.54066	6.35472e-09	3.10257e-05	cg15824100	AK5;AK5	7902452	AK5		cg15824100	1	77980005	AK5;AK5	NM_174858;NM_012093	Body;Body				1	+	77747662	78025654	AK5	adenylate kinase 5	ENSG00000154027
cg13186590-8093906	6.54005	6.37136e-09	3.10824e-05	cg13186590		8093906	WFS1		cg13186590	4	5928013							4	+	6271577	6304992	WFS1	Wolfram syndrome 1 (wolframin)	ENSG00000109501
cg05236720-8051573	-6.53978	6.37879e-09	3.10941e-05	cg05236720	CDC42EP3	8051573	CDC42EP3		cg05236720	2	37893255	CDC42EP3	NM_006449	5'UTR				2	-	37870743	37899326	CDC42EP3	CDC42 effector protein (Rho GTPase binding) 3	ENSG00000163171
cg19292183-7939613	-6.53935	6.39032e-09	3.11257e-05	cg19292183	PHF21A;PHF21A	7939613	MAPK8IP1		cg19292183	11	46021979	PHF21A;PHF21A	NM_016621;NM_001101802	Body;Body				11	+	45907202	45928016	MAPK8IP1	mitogen-activated protein kinase 8 interacting protein 1	ENSG00000121653
cg06776644-7951004	-6.53884	6.40428e-09	3.11692e-05	cg06776644	C11orf75	7951004	C11orf75		cg06776644	11	93218074	C11orf75	NM_020179	5'UTR				11	-	93211638	93276546	C11orf75	chromosome 11 open reading frame 75	ENSG00000166002
cg13881341-8038213	6.53815	6.42343e-09	3.12377e-05	cg13881341	FGF21;FUT1	8038213	HSD17B14		cg13881341	19	49259215	FGF21;FUT1	NM_019113;NM_000148	TSS200;TSS1500	chr19:49255778-49256495	S_Shelf		19	-	49316274	49339934	HSD17B14	hydroxysteroid (17-beta) dehydrogenase 14	ENSG00000087076
cg02363202-7956488	6.53674	6.46223e-09	3.14017e-05	cg02363202	R3HDM2	7956488	KIF5A		cg02363202	12	57653226	R3HDM2	NM_014925	Body				12	+	57943840	57980415	KIF5A	kinesin family member 5A	ENSG00000155980
cg23925650-7975932	6.53623	6.47633e-09	3.14455e-05	cg23925650		7975932	TMEM63C		cg23925650	14	77507461							14	+	77648170	77725838	TMEM63C	transmembrane protein 63C	ENSG00000165548
cg13098855-7920297	-6.5358	6.4883e-09	3.14788e-05	cg13098855	S100A14	7920297	S100A14		cg13098855	1	153588927	S100A14	NM_020672	TSS200				1	-	153586731	153589462	S100A14	S100 calcium binding protein A14	ENSG00000189334
cg02297063-8024111	6.53479	6.51636e-09	3.15901e-05	cg02297063	SBNO2;SBNO2	8024111	CNN2		cg02297063	19	1132389	SBNO2;SBNO2	NM_014963;NM_001100122	Body;TSS200				19	+	1026298	1039064	CNN2	calponin 2	ENSG00000064666
cg11911679-8057463	-6.5339	6.54112e-09	3.16763e-05	cg11911679	CERKL;CERKL;CERKL;CERKL;CERKL;CERKL;CERKL	8057463	CERKL		cg11911679	2	182520919	CERKL;CERKL;CERKL;CERKL;CERKL;CERKL;CERKL	NM_001030311;NM_001030312;NR_027689;NM_201548;NR_027690;NM_001160277;NM_001030313	Body;Body;Body;Body;Body;Body;Body	chr2:182521221-182521927	N_Shore		2	-	182401399	182521762	CERKL	ceramide kinase-like	ENSG00000188452
cg08891605-8071953	6.53363	6.54879e-09	3.16763e-05	cg08891605	LOC644165	8071953	SGSM1		cg08891605	22	25027515	LOC644165	NR_024494	TSS1500				22	+	25202255	25322813	SGSM1	small G protein signaling modulator 1	ENSG00000167037
cg09308026-8000716	6.5336	6.54951e-09	3.16763e-05	cg09308026	FAM57B;FAM57B	8000716	SEZ6L2		cg09308026	16	30041884	FAM57B;FAM57B	NM_031478;NM_031478	5'UTR;1stExon	chr16:30042307-30042612	N_Shore		16	-	29882379	29910573	SEZ6L2	seizure related 6 homolog (mouse)-like 2	ENSG00000174938
cg09398082-8131205	-6.53262	6.57711e-09	3.17849e-05	cg09398082	SDK1	8131205	SDK1		cg09398082	7	3991287	SDK1	NM_152744	Body				7	+	3341080	4305234	SDK1	sidekick homolog 1, cell adhesion molecule (chicken)	ENSG00000146555
cg15559979-8079677	-6.53241	6.58304e-09	3.17887e-05	cg15559979	WDR6	8079677	P4HTM		cg15559979	3	49049574	WDR6	NM_018031	Body	chr3:49044132-49045576	S_Shelf		3	+	49027341	49044582	P4HTM	prolyl 4-hydroxylase, transmembrane (endoplasmic reticulum)	ENSG00000178467
cg04369491-8124166	-6.53144	6.61032e-09	3.18955e-05	cg04369491	MBOAT1	8124166	MBOAT1		cg04369491	6	20211373	MBOAT1	NM_001080480	Body	chr6:20212268-20213133	N_Shore		6	-	20100947	20212630	MBOAT1	membrane bound O-acyltransferase domain containing 1	ENSG00000172197
cg23013853-7976350	-6.53025	6.64406e-09	3.20332e-05	cg23013853	CHGA	7976350	UNC79		cg23013853	14	93389102	CHGA	NM_001275	TSS1500	chr14:93389245-93389899	N_Shore		14	+	93799565	94173689	UNC79	unc-79 homolog (C. elegans)	ENSG00000133958
cg17503085-8067652	6.52913	6.67585e-09	3.21614e-05	cg17503085	KCNQ2;KCNQ2;KCNQ2;KCNQ2;KCNQ2	8067652	EEF1A2		cg17503085	20	62095546	KCNQ2;KCNQ2;KCNQ2;KCNQ2;KCNQ2	NM_172108;NM_172106;NM_172107;NM_172109;NM_004518	Body;Body;Body;Body;Body	chr20:62097193-62098254	N_Shore		20	-	62119366	62130637	EEF1A2	eukaryotic translation elongation factor 1 alpha 2	ENSG00000101210
cg26852645-7936871	6.52874	6.68692e-09	3.21896e-05	cg26852645	LHPP;LHPP	7936871	OAT		cg26852645	10	126278502	LHPP;LHPP	NM_022126;NM_001167880	Body;Body	chr10:126278298-126278503	Island		10	-	126085872	126107505	OAT	ornithine aminotransferase	ENSG00000065154
cg07401516-8107005	6.52562	6.77664e-09	3.25961e-05	cg07401516		8107005	---		cg07401516	5	95571107							5	+	95997777	96110387	---	---	---
cg14744919-8144786	-6.52477	6.80154e-09	3.26904e-05	cg14744919	MTMR7	8144786	SLC7A2		cg14744919	8	17269638	MTMR7	NM_004686	Body	chr8:17270603-17271120	N_Shore		8	+	17396304	17428025	SLC7A2	solute carrier family 7 (cationic amino acid transporter, y+ system), member 2	ENSG00000003989
cg17520681-7982366	-6.5244	6.81221e-09	3.27163e-05	cg17520681	SCG5;SCG5	7982366	SCG5		cg17520681	15	32952022	SCG5;SCG5	NM_003020;NM_001144757	Body;Body				15	+	32933911	32989298	SCG5	secretogranin V (7B2 protein)	ENSG00000166922
cg05168229-7971350	6.5211	6.90901e-09	3.31553e-05	cg05168229		7971350	TSC22D1		cg05168229	13	45390049							13	-	45007658	45150701	TSC22D1	TSC22 domain family, member 1	ENSG00000102804
cg03388409-7924508	6.52078	6.91855e-09	3.31754e-05	cg03388409	TP53BP2;TP53BP2	7924508	SUSD4		cg03388409	1	224014120	TP53BP2;TP53BP2	NM_001031685;NM_005426	Body;5'UTR				1	-	223394161	223537520	SUSD4	sushi domain containing 4	ENSG00000143502
cg03576854-8099172	6.52009	6.93896e-09	3.32474e-05	cg03576854	JAKMIP1;JAKMIP1	8099172	CRMP1		cg03576854	4	6199338	JAKMIP1;JAKMIP1	NM_001099433;NM_144720	5'UTR;5'UTR	chr4:6200912-6202724	N_Shore		4	-	5822491	5894785	CRMP1	collapsin response mediator protein 1	ENSG00000072832
cg09336589-8012054	-6.51975	6.94895e-09	3.32513e-05	cg09336589	DLG4;DLG4	8012054	DLG4		cg09336589	17	7107939	DLG4;DLG4	NM_001365;NM_001128827	Body;Body	chr17:7108304-7108654	N_Shore		17	-	7093209	7123030	DLG4	discs, large homolog 4 (Drosophila)	ENSG00000132535
cg03950716-8015412	6.51956	6.95458e-09	3.32513e-05	cg03950716	ACLY;ACLY	8015412	JUP		cg03950716	17	40064155	ACLY;ACLY	NM_001096;NM_198830	Body;Body				17	-	39910864	39942950	JUP	junction plakoglobin	c(ENSG00000257257, ENSG00000173801)
cg18279004-8081620	-6.51951	6.95592e-09	3.32513e-05	cg18279004		8081620	TAGLN3		cg18279004	3	111802305				chr3:111804865-111805570	N_Shelf		3	+	111717586	111732735	TAGLN3	transgelin 3	ENSG00000144834
cg11270237-8028084	6.51895	6.97268e-09	3.33056e-05	cg11270237		8028084	APLP1		cg11270237	19	36449803				chr19:36449871-36451135	N_Shore		19	+	36359401	36370699	APLP1	amyloid beta (A4) precursor-like protein 1	ENSG00000105290
cg02857726-8091411	-6.51876	6.97828e-09	3.33066e-05	cg02857726	TM4SF1	8091411	TM4SF1		cg02857726	3	149088388	TM4SF1	NM_014220	Body				3	-	149086805	149095578	TM4SF1	transmembrane 4 L six family member 1	ENSG00000169908
cg17116178-7967660	6.51827	6.99304e-09	3.33513e-05	cg17116178		7967660	RIMBP2		cg17116178	12	131164075							12	-	130880682	131200826	RIMBP2	RIMS binding protein 2	ENSG00000060709
cg13847137-8099172	6.51669	7.04029e-09	3.35507e-05	cg13847137	PPP2R2C;PPP2R2C	8099172	CRMP1		cg13847137	4	6380703	PPP2R2C;PPP2R2C	NM_181876;NM_020416	Body;Body	chr4:6380233-6380545	S_Shore		4	-	5822491	5894785	CRMP1	collapsin response mediator protein 1	ENSG00000072832
cg16643542-8024013	-6.51598	7.06169e-09	3.36267e-05	cg16643542	AZU1;AZU1	8024013	C19orf21		cg16643542	19	827843	AZU1;AZU1	NM_001700;NM_001700	1stExon;5'UTR				19	+	751126	764318	C19orf21	chromosome 19 open reading frame 21	ENSG00000099812
cg17681491-7936734	-6.51561	7.07293e-09	3.36543e-05	cg17681491	FGFR2;FGFR2;FGFR2;FGFR2;FGFR2;FGFR2	7936734	FGFR2		cg17681491	10	123356205	FGFR2;FGFR2;FGFR2;FGFR2;FGFR2;FGFR2	NM_000141;NM_001144917;NM_022970;NM_001144918;NM_001144919;NM_001144915	5'UTR;5'UTR;5'UTR;5'UTR;5'UTR;TSS200	chr10:123356616-123358285	N_Shore		10	-	122483324	123357972	FGFR2	fibroblast growth factor receptor 2	ENSG00000066468
cg24414325-7956076	6.51458	7.10399e-09	3.37761e-05	cg24414325	IKZF4	7956076	CDK2		cg24414325	12	56414442	IKZF4	NM_022465	TSS1500				12	+	56360559	56366568	CDK2	cyclin-dependent kinase 2	ENSG00000123374
cg01988285-8087691	6.51431	7.11245e-09	3.37813e-05	cg01988285	SEMA3B;SEMA3B	8087691	CACNA2D2		cg01988285	3	50306107	SEMA3B;SEMA3B	NM_001005914;NM_004636	5'UTR;5'UTR				3	-	50400230	50541675	CACNA2D2	calcium channel, voltage-dependent, alpha 2/delta subunit 2	ENSG00000007402
cg15833534-7899627	6.51406	7.12003e-09	3.37813e-05	cg15833534	FABP3	7899627	TINAGL1		cg15833534	1	31845985	FABP3	NM_004102	TSS200				1	+	32042113	32053287	TINAGL1	tubulointerstitial nephritis antigen-like 1	ENSG00000142910
cg17705631-8131205	-6.51401	7.12149e-09	3.37813e-05	cg17705631	GNA12	8131205	SDK1		cg17705631	7	2864192	GNA12	NM_007353	Body				7	+	3341080	4305234	SDK1	sidekick homolog 1, cell adhesion molecule (chicken)	ENSG00000146555
cg27438690-7925531	-6.51271	7.16116e-09	3.39403e-05	cg27438690	AKT3;AKT3	7925531	AKT3		cg27438690	1	243869070	AKT3;AKT3	NM_005465;NM_181690	Body;Body				1	-	243651535	244013430	AKT3	v-akt murine thymoma viral oncogene homolog 3 (protein kinase B, gamma)	ENSG00000117020
cg24414325-7956120	6.51244	7.16947e-09	3.39403e-05	cg24414325	IKZF4	7956120	ERBB3		cg24414325	12	56414442	IKZF4	NM_022465	TSS1500				12	+	56473887	56497128	ERBB3	v-erb-b2 erythroblastic leukemia viral oncogene homolog 3 (avian)	ENSG00000065361
cg23689080-7956076	6.51237	7.1715e-09	3.39403e-05	cg23689080	SARNP;SARNP;SARNP	7956076	CDK2		cg23689080	12	56159704	SARNP;SARNP;SARNP	NR_026723;NR_026722;NM_033082	Body;Body;Body				12	+	56360559	56366568	CDK2	cyclin-dependent kinase 2	ENSG00000123374
cg09692396-7953532	-6.5113	7.20437e-09	3.40697e-05	cg09692396	LRRC23;ENO2;LRRC23;LRRC23	7953532	ENO2		cg09692396	12	7023346	LRRC23;ENO2;LRRC23;LRRC23	NM_201650;NM_001975;NM_001135217;NM_006992	3'UTR;TSS1500;3'UTR;3'UTR	chr12:7023261-7024089	Island		12	+	7023614	7032860	ENO2	enolase 2 (gamma, neuronal)	ENSG00000111674
cg00211215-8125447	-6.50958	7.25751e-09	3.42948e-05	cg00211215	HLA-DRB1	8125447	HLA-DQB1		cg00211215	6	32552246	HLA-DRB1	NM_002124	Body	chr6:32551851-32552331	Island		6	-	32546546	32634594	HLA-DQB1	major histocompatibility complex, class II, DQ beta 1	c(ENSG00000206237, ENSG00000179344, ENSG00000206302, ENSG00000231286, ENSG00000233209, ENSG00000231939, ENSG00000225824)
cg15424989-8020455	-6.50879	7.28216e-09	3.4385e-05	cg15424989	GATA6	8020455	GATA6		cg15424989	18	19757468	GATA6	NM_005257	Body	chr18:19756794-19757080	S_Shore		18	+	19749416	19782227	GATA6	GATA binding protein 6	ENSG00000141448
cg07629965-8079966	6.50833	7.29632e-09	3.44255e-05	cg07629965	SEMA3B;SEMA3B	8079966	SEMA3B		cg07629965	3	50312389	SEMA3B;SEMA3B	NM_001005914;NM_004636	Body;Body	chr3:50312687-50314419	N_Shore		3	+	50305040	50315004	SEMA3B	sema domain, immunoglobulin domain (Ig), short basic domain, secreted, (semaphorin) 3B	ENSG00000012171
cg17194728-8009277	-6.50748	7.3229e-09	3.45245e-05	cg17194728	RGS9;RGS9;RGS9	8009277	RGS9		cg17194728	17	63134229	RGS9;RGS9;RGS9	NM_003835;NM_001081955;NM_001165933	Body;Body;Body	chr17:63133330-63133592	S_Shore		17	+	63133572	63223817	RGS9	regulator of G-protein signaling 9	ENSG00000108370
cg07129669-8079966	-6.50486	7.40535e-09	3.48867e-05	cg07129669	CACNA2D2;CACNA2D2	8079966	SEMA3B		cg07129669	3	50403227	CACNA2D2;CACNA2D2	NM_001005505;NM_006030	Body;Body	chr3:50402103-50402942	S_Shore		3	+	50305040	50315004	SEMA3B	sema domain, immunoglobulin domain (Ig), short basic domain, secreted, (semaphorin) 3B	ENSG00000012171
cg20387304-8098611	-6.50425	7.42472e-09	3.49439e-05	cg20387304	SORBS2;SORBS2;SORBS2	8098611	TLR3		cg20387304	4	186734209	SORBS2;SORBS2;SORBS2	NM_021069;NM_003603;NM_001145670	5'UTR;TSS1500;TSS1500				4	+	186990309	187006252	TLR3	toll-like receptor 3	ENSG00000164342
cg25607249-8029856	6.50412	7.42882e-09	3.49439e-05	cg25607249	SLC1A5;SLC1A5;SLC1A5;SLC1A5	8029856	ARHGAP35		cg25607249	19	47288039	SLC1A5;SLC1A5;SLC1A5;SLC1A5	NM_001145145;NM_001145145;NM_005628;NM_001145144	1stExon;5'UTR;Body;5'UTR	chr19:47290585-47291983	N_Shelf		19	+	47421933	47508334	ARHGAP35	Rho GTPase activating protein 35	ENSG00000160007
cg26722417-7961230	6.50233	7.48573e-09	3.51848e-05	cg26722417		7961230	CSDA		cg26722417	12	11326931				chr12:11323771-11324331	S_Shelf		12	-	10851525	10875920	CSDA	cold shock domain protein A	ENSG00000060138
cg23870587-7980720	-6.50189	7.49982e-09	3.52242e-05	cg23870587	TTC7B	7980720	TTC7B		cg23870587	14	91060122	TTC7B	NM_001010854	Body				14	-	91006932	91282761	TTC7B	tetratricopeptide repeat domain 7B	ENSG00000165914
cg12682032-7990987	6.50162	7.50843e-09	3.52379e-05	cg12682032	HOMER2;HOMER2;HOMER2;HOMER2	7990987	AP3B2		cg12682032	15	83617937	HOMER2;HOMER2;HOMER2;HOMER2	NM_199330;NM_004839;NM_199332;NM_199331	Body;Body;Body;Body	chr15:83620950-83621727	N_Shelf		15	-	83328033	83378636	AP3B2	adaptor-related protein complex 3, beta 2 subunit	ENSG00000103723
cg27434467-7935660	-6.5014	7.51553e-09	3.52444e-05	cg27434467	NCRNA00093;DNMBP	7935660	DNMBP		cg27434467	10	101686326	NCRNA00093;DNMBP	NR_024130;NM_015221	TSS1500;Body				10	-	101634837	101769676	DNMBP	dynamin binding protein	ENSG00000107554
cg17099016-7946853	6.50043	7.54675e-09	3.5364e-05	cg17099016		7946853	KCNJ11		cg17099016	11	17568889				chr11:17565766-17566052	S_Shelf		11	-	17406795	17410206	KCNJ11	potassium inwardly-rectifying channel, subfamily J, member 11	ENSG00000187486
cg05840031-7939102	-6.50007	7.55834e-09	3.53914e-05	cg05840031	PAX6;PAX6;PAX6	7939102	ELP4		cg05840031	11	31832353	PAX6;PAX6;PAX6	NM_001127612;NM_000280;NM_001604	5'UTR;5'UTR;5'UTR	chr11:31831620-31839038	Island		11	+	31531297	31805329	ELP4	elongation protein 4 homolog (S. cerevisiae)	ENSG00000109911
cg22700686-7920297	-6.49914	7.58835e-09	3.5505e-05	cg22700686	S100A2	7920297	S100A14		cg22700686	1	153538764	S100A2	NM_005978	TSS1500				1	-	153586731	153589462	S100A14	S100 calcium binding protein A14	ENSG00000189334
cg13844820-7901342	-6.49851	7.60885e-09	3.5574e-05	cg13844820	ELAVL4;ELAVL4;ELAVL4;ELAVL4;ELAVL4	7901342	ELAVL4		cg13844820	1	50574156	ELAVL4;ELAVL4;ELAVL4;ELAVL4;ELAVL4	NM_001144777;NM_021952;NM_001144776;NM_001144775;NM_001144774	Body;TSS1500;Body;Body;TSS1500				1	+	50569582	50669458	ELAVL4	ELAV (embryonic lethal, abnormal vision, Drosophila)-like 4 (Hu antigen D)	ENSG00000162374
cg15397593-7953040	6.4966	7.67128e-09	3.58334e-05	cg15397593	CACNA1C;CACNA1C;CACNA1C;CACNA1C;CACNA1C;CACNA1C;CACNA1C;CACNA1C;CACNA1C;CACNA1C;CACNA1C;CACNA1C;CACNA1C;CACNA1C;CACNA1C;CACNA1C;CACNA1C;CACNA1C;CACNA1C;CACNA1C;CACNA1C;CACNA1C;CACNA1C	7953040	CACNA1C		cg15397593	12	2273119	CACNA1C;CACNA1C;CACNA1C;CACNA1C;CACNA1C;CACNA1C;CACNA1C;CACNA1C;CACNA1C;CACNA1C;CACNA1C;CACNA1C;CACNA1C;CACNA1C;CACNA1C;CACNA1C;CACNA1C;CACNA1C;CACNA1C;CACNA1C;CACNA1C;CACNA1C;CACNA1C	NM_001129844;NM_001129827;NM_001129839;NM_001129834;NM_001129841;NM_000719;NM_001129830;NM_001167625;NM_001129843;NM_001167624;NM_001129835;NM_001129837;NM_001167623;NM_001129840;NM_199460;NM_001129833;NM_001129832;NM_001129829;NM_001129846;NM_001129836;NM_001129838;NM_001129831;NM_001129842	Body;Body;Body;Body;Body;Body;Body;Body;Body;Body;Body;Body;Body;Body;Body;Body;Body;Body;Body;Body;Body;Body;Body				12	+	2162464	2802108	CACNA1C	calcium channel, voltage-dependent, L type, alpha 1C subunit	ENSG00000151067
cg24631052-8007607	6.49645	7.67595e-09	3.58334e-05	cg24631052	C17orf88	8007607	RUNDC3A		cg24631052	17	41994181	C17orf88	NR_026770	TSS1500				17	+	42385943	42396039	RUNDC3A	RUN domain containing 3A	ENSG00000108309
cg13452162-7969640	-6.49589	7.69443e-09	3.58713e-05	cg13452162	CLDN10;CLDN10;CLDN10	7969640	CLDN10		cg13452162	13	96204518	CLDN10;CLDN10;CLDN10	NM_006984;NM_182848;NM_001160100	TSS1500;Body;Body	chr13:96204691-96205496	N_Shore		13	+	96085858	96232013	CLDN10	claudin 10	ENSG00000134873
cg23320649-8087691	6.49573	7.69985e-09	3.58713e-05	cg23320649	C3orf18	8087691	CACNA2D2		cg23320649	3	50604613	C3orf18	NM_016210	5'UTR	chr3:50604905-50605359	N_Shore		3	-	50400230	50541675	CACNA2D2	calcium channel, voltage-dependent, alpha 2/delta subunit 2	ENSG00000007402
cg11953516-8040960	-6.4955	7.70726e-09	3.58713e-05	cg11953516	FNDC4;GCKR	8040960	GCKR		cg11953516	2	27719501	FNDC4;GCKR	NM_022823;NM_001486	TSS1500;TSS1500	chr2:27717681-27718337	S_Shore		2	+	27719706	27746551	GCKR	glucokinase (hexokinase 4) regulator	ENSG00000084734
cg23290456-8032265	6.4955	7.70729e-09	3.58713e-05	cg23290456	KLF16	8032265	MEX3D		cg23290456	19	1859341	KLF16	NM_031918	Body	chr19:1856725-1857443	S_Shore		19	-	1554671	1567650	MEX3D	mex-3 homolog D (C. elegans)	ENSG00000181588
cg16198692-8113641	-6.49375	7.76494e-09	3.61124e-05	cg16198692	CDO1	8113641	CDO1		cg16198692	5	115152835	CDO1	NM_001801	TSS1500	chr5:115151348-115152713	S_Shore		5	-	115140430	115152405	CDO1	cysteine dioxygenase, type I	ENSG00000129596
cg10051588-8099476	-6.49338	7.77731e-09	3.61157e-05	cg10051588	FLJ39653;FLJ39653	8099476	PROM1		cg10051588	4	16255438	FLJ39653;FLJ39653	NR_027697;NR_027696	Body;Body	chr4:16257947-16258227	N_Shelf		4	-	15969853	16077754	PROM1	prominin 1	ENSG00000007062
cg12620035-8133360	-6.49338	7.77735e-09	3.61157e-05	cg12620035		8133360	CLDN4		cg12620035	7	73247613				chr7:73245434-73246045	S_Shore		7	+	73242074	73247015	CLDN4	claudin 4	ENSG00000189143
cg19244655-7946853	6.49315	7.78509e-09	3.61245e-05	cg19244655		7946853	KCNJ11		cg19244655	11	17755937				chr11:17756056-17758286	N_Shore		11	-	17406795	17410206	KCNJ11	potassium inwardly-rectifying channel, subfamily J, member 11	ENSG00000187486
cg16772207-8064277	-6.49236	7.81128e-09	3.62188e-05	cg16772207	MYT1	8064277	MYT1		cg16772207	20	62795807	MYT1	NM_004535	TSS200				20	+	62783144	62873606	MYT1	myelin transcription factor 1	ENSG00000196132
cg04267765-7917885	-6.49184	7.82868e-09	3.62722e-05	cg04267765	CNN3	7917885	CNN3		cg04267765	1	95390267	CNN3	NM_001839	Body	chr1:95391837-95393116	N_Shore		1	-	95362507	95392834	CNN3	calponin 3, acidic	ENSG00000117519
cg11128216-7947338	-6.49138	7.84416e-09	3.63137e-05	cg11128216	PAX6;PAX6;PAX6	7947338	PAX6		cg11128216	11	31825833	PAX6;PAX6;PAX6	NM_001604;NM_001127612;NM_000280	Body;Body;Body	chr11:31825743-31826967	Island		11	-	31810458	31839509	PAX6	paired box 6	ENSG00000007372
cg11434705-8032265	6.49122	7.84937e-09	3.63137e-05	cg11434705		8032265	MEX3D		cg11434705	19	1851995				chr19:1851578-1852203	Island		19	-	1554671	1567650	MEX3D	mex-3 homolog D (C. elegans)	ENSG00000181588
cg14369648-8154848	6.49041	7.87655e-09	3.64121e-05	cg14369648	PRSS3	8154848	PRSS3		cg14369648	9	33750687	PRSS3	NM_007343	1stExon	chr9:33750519-33751160	Island		9	+	33750515	33799394	PRSS3	protease, serine, 3	ENSG00000010438
cg05565708-7938100	-6.49022	7.883e-09	3.64147e-05	cg05565708	CNGA4	7938100	SMPD1		cg05565708	11	6259378	CNGA4	NM_001037329	TSS1500	chr11:6261340-6261735	N_Shore		11	+	6411655	6416226	SMPD1	sphingomyelin phosphodiesterase 1, acid lysosomal	ENSG00000166311
cg05260442-8051443	6.4888	7.93086e-09	3.66084e-05	cg05260442		8051443	STRN		cg05260442	2	37663730							2	-	37070783	37193615	STRN	striatin, calmodulin binding protein	ENSG00000115808
cg25079865-8059186	6.48797	7.95893e-09	3.67105e-05	cg25079865		8059186	PTPRN		cg25079865	2	220219797				chr2:220222902-220223854	N_Shelf		2	-	220154345	220174143	PTPRN	protein tyrosine phosphatase, receptor type, N	ENSG00000054356
cg02014396-8156923	-6.48669	8.00251e-09	3.6884e-05	cg02014396		8156923	LPPR1		cg02014396	9	103788959				chr9:103790612-103791764	N_Shore		9	+	103790991	104087417	LPPR1	lipid phosphate phosphatase-related protein type 1	ENSG00000148123
cg24553862-8056890	6.48625	8.01779e-09	3.69115e-05	cg24553862		8056890	CHN1		cg24553862	2	176238150							2	-	175664092	175870115	CHN1	chimerin (chimaerin) 1	ENSG00000128656
cg16600996-8072266	6.48616	8.0207e-09	3.69115e-05	cg16600996		8072266	CABP7		cg16600996	22	29699230				chr22:29702245-29704723	N_Shelf		22	+	30116344	30128751	CABP7	calcium binding protein 7	ENSG00000100314
cg09331409-7950524	6.486	8.0264e-09	3.69115e-05	cg09331409	MAP6;MAP6	7950524	MAP6		cg09331409	11	75315116	MAP6;MAP6	NM_033063;NM_207577	Body;3'UTR				11	-	75297963	75379479	MAP6	microtubule-associated protein 6	ENSG00000171533
cg03298700-8059186	-6.48548	8.04411e-09	3.69628e-05	cg03298700		8059186	PTPRN		cg03298700	2	220295753				chr2:220299483-220300243	N_Shelf		2	-	220154345	220174143	PTPRN	protein tyrosine phosphatase, receptor type, N	ENSG00000054356
cg12866656-7976128	6.48518	8.05442e-09	3.69628e-05	cg12866656	KCNK10	7976128	TTC8		cg12866656	14	88791864	KCNK10	NM_021161	Body	chr14:88792904-88793324	N_Shore		14	+	89290978	89344335	TTC8	tetratricopeptide repeat domain 8	ENSG00000165533
cg22933449-7939767	6.48499	8.06085e-09	3.69628e-05	cg22933449		7939767	MADD		cg22933449	11	47438068							11	+	47290959	47351582	MADD	MAP-kinase activating death domain	ENSG00000110514
cg15356154-8093906	6.48497	8.0615e-09	3.69628e-05	cg15356154		8093906	WFS1		cg15356154	4	5928072							4	+	6271577	6304992	WFS1	Wolfram syndrome 1 (wolframin)	ENSG00000109501
cg04056576-8083749	-6.48415	8.08985e-09	3.7049e-05	cg04056576	PPM1L	8083749	PPM1L		cg04056576	3	160475090	PPM1L	NM_139245	Body	chr3:160472310-160474487	S_Shore		3	+	160473996	160788817	PPM1L	protein phosphatase, Mg2+/Mn2+ dependent, 1L	ENSG00000163590
cg15699386-7920642	-6.48408	8.0923e-09	3.7049e-05	cg15699386	MUC1;MUC1;MUC1;MUC1;MUC1;MUC1;MUC1	7920642	MUC1		cg15699386	1	155161211	MUC1;MUC1;MUC1;MUC1;MUC1;MUC1;MUC1	NM_001044391;NM_001044393;NM_001018016;NM_001044390;NM_001044392;NM_002456;NM_001018017	Body;Body;Body;Body;Body;Body;Body	chr1:155163434-155163818	N_Shelf		1	-	155121856	155162706	MUC1	mucin 1, cell surface associated	ENSG00000185499
cg21606866-7900857	6.48299	8.12984e-09	3.71933e-05	cg21606866	TMEM125	7900857	ST3GAL3		cg21606866	1	43735174	TMEM125	NM_144626	TSS1500	chr1:43738484-43738829	N_Shelf		1	+	44173218	44396831	ST3GAL3	ST3 beta-galactoside alpha-2,3-sialyltransferase 3	ENSG00000126091
cg20764212-8093906	6.48123	8.19114e-09	3.74308e-05	cg20764212	PPP2R2C;PPP2R2C	8093906	WFS1		cg20764212	4	6331035	PPP2R2C;PPP2R2C	NM_181876;NM_020416	Body;Body				4	+	6271577	6304992	WFS1	Wolfram syndrome 1 (wolframin)	ENSG00000109501
cg02919082-8125461	6.48116	8.19387e-09	3.74308e-05	cg02919082	HLA-DQA1	8125461	HLA-DQB1		cg02919082	6	32605694	HLA-DQA1	NM_002122	Body				6	-	32626434	32627216	HLA-DQB1	major histocompatibility complex, class II, DQ beta 1	c(ENSG00000206237, ENSG00000179344, ENSG00000206302, ENSG00000231286, ENSG00000233209, ENSG00000231939, ENSG00000225824)
cg17884766-7963187	-6.4809	8.20278e-09	3.74438e-05	cg17884766	LIMA1;LIMA1	7963187	LIMA1		cg17884766	12	50641260	LIMA1;LIMA1	NM_001113546;NM_016357	Body;Body				12	-	50569489	50677291	LIMA1	LIM domain and actin binding 1	ENSG00000050405
cg17131262-8069880	6.47998	8.23507e-09	3.75634e-05	cg17131262	HUNK	8069880	TIAM1		cg17131262	21	33247276	HUNK	NM_014586	Body	chr21:33244910-33246609	S_Shore		21	-	32490736	32931290	TIAM1	T-cell lymphoma invasion and metastasis 1	ENSG00000156299
cg22040867-7908793	-6.47941	8.25519e-09	3.75923e-05	cg22040867		7908793	ELF3		cg22040867	1	202081933							1	+	201977073	201986316	ELF3	E74-like factor 3 (ets domain transcription factor, epithelial-specific )	ENSG00000163435
cg01826093-7909027	6.47937	8.25662e-09	3.75923e-05	cg01826093	LRRN2;LRRN2	7909027	NFASC		cg01826093	1	204593784	LRRN2;LRRN2	NM_006338;NM_201630	5'UTR;5'UTR				1	+	204797779	204991964	NFASC	neurofascin	ENSG00000163531
cg15312943-7946853	-6.47928	8.25966e-09	3.75923e-05	cg15312943	SERGEF	7946853	KCNJ11		cg15312943	11	17843855	SERGEF	NM_012139	Body				11	-	17406795	17410206	KCNJ11	potassium inwardly-rectifying channel, subfamily J, member 11	ENSG00000187486
cg09937849-7998136	-6.4781	8.3014e-09	3.77544e-05	cg09937849	RGS11;RGS11	7998136	RHBDF1		cg09937849	16	318717	RGS11;RGS11	NM_183337;NM_003834	3'UTR;3'UTR	chr16:318617-318901	Island		16	-	108058	122593	RHBDF1	rhomboid 5 homolog 1 (Drosophila)	ENSG00000007384
cg14690102-7946853	6.47749	8.3232e-09	3.78257e-05	cg14690102		7946853	KCNJ11		cg14690102	11	17745835				chr11:17740789-17743779	S_Shelf		11	-	17406795	17410206	KCNJ11	potassium inwardly-rectifying channel, subfamily J, member 11	ENSG00000187486
cg12368188-7984364	6.4773	8.32976e-09	3.78277e-05	cg12368188		7984364	SMAD3		cg12368188	15	67326082				chr15:67325986-67326256	Island		15	+	67358195	67487533	SMAD3	SMAD family member 3	ENSG00000166949
cg20672711-8081548	-6.47672	8.35038e-09	3.78547e-05	cg20672711		8081548	PVRL3		cg20672711	3	110965888							3	+	110790723	110912373	PVRL3	poliovirus receptor-related 3	ENSG00000177707
cg10988513-7982829	6.47666	8.35269e-09	3.78547e-05	cg10988513	DLL4	7982829	SPINT1		cg10988513	15	41224235	DLL4	NM_019074	Body	chr15:41217789-41223180	S_Shore		15	+	41136246	41149853	SPINT1	serine peptidase inhibitor, Kunitz type 1	ENSG00000166145
cg14150115-7970844	-6.47662	8.3541e-09	3.78547e-05	cg14150115		7970844	KATNAL1		cg14150115	13	30963379							13	-	30776767	30881621	KATNAL1	katanin p60 subunit A-like 1	ENSG00000102781
cg18211633-7967127	6.47607	8.37378e-09	3.79161e-05	cg18211633	TMEM120B	7967127	CAMKK2		cg18211633	12	122205609	TMEM120B	NM_001080825	Body				12	-	121675133	121736111	CAMKK2	calcium/calmodulin-dependent protein kinase kinase 2, beta	ENSG00000110931
cg19369529-7902441	6.47552	8.39338e-09	3.7977e-05	cg19369529	ST6GALNAC5	7902441	ST6GALNAC5		cg19369529	1	77529073	ST6GALNAC5	NM_030965	3'UTR				1	+	77333126	77529743	ST6GALNAC5	ST6 (alpha-N-acetyl-neuraminyl-2,3-beta-galactosyl-1,3)-N-acetylgalactosaminide alpha-2,6-sialyltransferase 5	ENSG00000117069
cg05515072-7947590	-6.474	8.44808e-09	3.81965e-05	cg05515072	PRDM11	7947590	SYT13		cg05515072	11	45231326	PRDM11	NM_020229	Body	chr11:45234222-45234428	N_Shelf		11	-	45261852	45307870	SYT13	synaptotagmin XIII	ENSG00000019505
cg18500968-8070584	-6.47334	8.47182e-09	3.82658e-05	cg18500968	TMPRSS3;TMPRSS3	8070584	TMPRSS3		cg18500968	21	43816263	TMPRSS3;TMPRSS3	NM_024022;NM_032405	TSS200;TSS200				21	-	43791946	43816955	TMPRSS3	transmembrane protease, serine 3	ENSG00000160183
cg19115272-8117849	6.47288	8.48819e-09	3.82658e-05	cg19115272	TRIM15	8117849	TRIM15		cg19115272	6	30139538	TRIM15	NM_033229	Body	chr6:30139718-30140263	N_Shore		6	+	30130991	30140473	TRIM15	tripartite motif containing 15	c(ENSG00000235259, ENSG00000233599, ENSG00000204610, ENSG00000224145, ENSG00000227147, ENSG00000235905, ENSG00000235960, ENSG00000137384)
cg19115272-8177760	6.47288	8.48819e-09	3.82658e-05	cg19115272	TRIM15	8177760	TRIM15		cg19115272	6	30139538	TRIM15	NM_033229	Body	chr6:30139718-30140263	N_Shore		6	+	30130991	30140473	TRIM15	tripartite motif containing 15	c(ENSG00000235259, ENSG00000233599, ENSG00000204610, ENSG00000224145, ENSG00000227147, ENSG00000235905, ENSG00000235960, ENSG00000137384)
cg19115272-8179070	6.47288	8.48819e-09	3.82658e-05	cg19115272	TRIM15	8179070	TRIM15		cg19115272	6	30139538	TRIM15	NM_033229	Body	chr6:30139718-30140263	N_Shore		6	+	30130991	30140473	TRIM15	tripartite motif containing 15	c(ENSG00000235259, ENSG00000233599, ENSG00000204610, ENSG00000224145, ENSG00000227147, ENSG00000235905, ENSG00000235960, ENSG00000137384)
cg26909613-8131496	-6.47129	8.54619e-09	3.84992e-05	cg26909613	GLCCI1	8131496	GLCCI1		cg26909613	7	8124545	GLCCI1	NM_138426	Body				7	+	8008412	8128710	GLCCI1	glucocorticoid induced transcript 1	ENSG00000106415
cg01809170-8098470	-6.47002	8.5925e-09	3.86796e-05	cg01809170	WWC2	8098470	WWC2		cg01809170	4	184040176	WWC2	NM_024949	Body				4	+	184114768	184239903	WWC2	WW and C2 domain containing 2	ENSG00000151718
cg05654780-7921014	6.46904	8.62843e-09	3.8813e-05	cg05654780	BCAN	7921014	MEF2D		cg05654780	1	156625372	BCAN	NM_021948	Body	chr1:156627342-156627576	N_Shore		1	-	156433519	156470620	MEF2D	myocyte enhancer factor 2D	ENSG00000116604
cg02637078-8039378	6.46722	8.69566e-09	3.9087e-05	cg02637078	SYT5	8039378	SYT5		cg02637078	19	55684939	SYT5	NM_003180	Body	chr19:55684876-55685317	Island		19	-	55684469	55691720	SYT5	synaptotagmin V	ENSG00000129990
cg05956462-8082368	6.46667	8.71628e-09	3.91512e-05	cg05956462		8082368	PODXL2		cg05956462	3	127175400				chr3:127174375-127174944	S_Shore		3	+	127348027	127391652	PODXL2	podocalyxin-like 2	ENSG00000114631
cg21327194-8009631	6.46577	8.74966e-09	3.92725e-05	cg21327194	GPRC5C;GPRC5C	8009631	GPR142		cg21327194	17	72443018	GPRC5C;GPRC5C	NM_018653;NM_022036	Body;Body	chr17:72442927-72443194	Island		17	+	72363645	72368739	GPR142	G protein-coupled receptor 142	ENSG00000257008
cg14911395-8079966	6.46424	8.80712e-09	3.95017e-05	cg14911395	SEMA3B;SEMA3B	8079966	SEMA3B		cg14911395	3	50311213	SEMA3B;SEMA3B	NM_001005914;NM_004636	Body;Body	chr3:50310445-50311397	Island		3	+	50305040	50315004	SEMA3B	sema domain, immunoglobulin domain (Ig), short basic domain, secreted, (semaphorin) 3B	ENSG00000012171
cg07545846-7945262	6.46368	8.82804e-09	3.95669e-05	cg07545846	JAM3	7945262	JAM3		cg07545846	11	133940520	JAM3	NM_032801	Body	chr11:133938850-133939681	S_Shore		11	+	133938820	134021649	JAM3	junctional adhesion molecule 3	ENSG00000166086
cg09270346-8035318	6.46188	8.89599e-09	3.98425e-05	cg09270346		8035318	UNC13A		cg09270346	19	18060024				chr19:18059849-18060148	Island		19	-	17712167	17786872	UNC13A	unc-13 homolog A (C. elegans)	ENSG00000130477
cg15102749-7949615	6.46156	8.90821e-09	3.98683e-05	cg15102749	C11orf80	7949615	B3GNT1		cg15102749	11	66510893	C11orf80	NM_024650	TSS1500	chr11:66511803-66512719	N_Shore		11	-	66112843	66115161	B3GNT1	UDP-GlcNAc:betaGal beta-1,3-N-acetylglucosaminyltransferase 1	ENSG00000174684
cg00655552-8098441	6.46093	8.93212e-09	3.99122e-05	cg00655552		8098441	ODZ3		cg00655552	4	182862370							4	+	183245174	183721832	ODZ3	odz, odd Oz/ten-m homolog 3 (Drosophila)	ENSG00000218336
cg25668878-8086540	-6.46081	8.93692e-09	3.99122e-05	cg25668878		8086540	SLC6A20		cg25668878	3	46256527							3	-	45796942	45838186	SLC6A20	solute carrier family 6 (proline IMINO transporter), member 20	ENSG00000163817
cg25688523-8088848	-6.46064	8.94333e-09	3.99122e-05	cg25688523	PDZRN3	8088848	PDZRN3		cg25688523	3	73434814	PDZRN3	NM_015009	Body	chr3:73432739-73434073	S_Shore		3	-	73431652	73674072	PDZRN3	PDZ domain containing ring finger 3	ENSG00000121440
cg24022656-8144121	6.46062	8.94387e-09	3.99122e-05	cg24022656		8144121	PTPRN2		cg24022656	7	157291349				chr7:157293455-157294066	N_Shelf		7	-	157331750	158380793	PTPRN2	protein tyrosine phosphatase, receptor type, N polypeptide 2	ENSG00000155093
cg22910462-8074237	-6.46042	8.95159e-09	3.99178e-05	cg22910462	CECR1;CECR1	8074237	CECR1		cg22910462	22	17680578	CECR1;CECR1	NM_177405;NM_017424	TSS200;Body				22	-	17660192	17690779	CECR1	cat eye syndrome chromosome region, candidate 1	ENSG00000093072
cg15190451-8009746	-6.45969	8.97968e-09	4.00142e-05	cg15190451	SLC16A5	8009746	SLC16A5		cg15190451	17	73090195	SLC16A5	NM_004695	Body				17	+	73083822	73102699	SLC16A5	solute carrier family 16, member 5 (monocarboxylic acid transporter 6)	ENSG00000170190
cg04002486-7992219	6.45858	9.02196e-09	4.01736e-05	cg04002486		7992219	BAIAP3		cg04002486	16	1162736							16	+	1384642	1399442	BAIAP3	BAI1-associated protein 3	ENSG00000007516
cg20780998-8166072	-6.45837	9.03017e-09	4.01812e-05	cg20780998		8166072	TMSB4X		cg20780998	X	12996931				chrX:12993107-12994599	S_Shelf		X	+	12993216	12995346	TMSB4X	thymosin beta 4, X-linked	ENSG00000205542
cg16469740-8131631	6.45782	9.05158e-09	4.02475e-05	cg16469740	HDAC9;HDAC9	8131631	HDAC9		cg16469740	7	19018055	HDAC9;HDAC9	NM_178425;NM_178423	Body;Body				7	+	18535369	19036993	HDAC9	histone deacetylase 9	ENSG00000048052
cg06818377-8146500	-6.45661	9.09823e-09	4.04088e-05	cg06818377	LYN;LYN	8146500	LYN		cg06818377	8	56793504	LYN;LYN	NM_002350;NM_001111097	5'UTR;5'UTR	chr8:56792115-56793325	S_Shore		8	+	56792372	56923939	LYN	v-yes-1 Yamaguchi sarcoma viral related oncogene homolog	ENSG00000254087
cg27332583-8022952	6.45654	9.10096e-09	4.04088e-05	cg27332583		8022952	CELF4		cg27332583	18	35150602				chr18:35144907-35147628	S_Shelf		18	-	34823830	35145943	CELF4	CUGBP, Elav-like family member 4	ENSG00000101489
cg10224476-7992219	6.45556	9.13911e-09	4.05236e-05	cg10224476	C1QTNF8	7992219	BAIAP3		cg10224476	16	1139166	C1QTNF8	NM_207419	3'UTR	chr16:1139732-1139937	N_Shore		16	+	1384642	1399442	BAIAP3	BAI1-associated protein 3	ENSG00000007516
cg11088422-8015914	6.45554	9.13993e-09	4.05236e-05	cg11088422	RUNDC3A;RUNDC3A;RUNDC3A	8015914	HDAC5		cg11088422	17	42392697	RUNDC3A;RUNDC3A;RUNDC3A	NM_001144826;NM_001144825;NM_006695	Body;Body;Body	chr17:42392323-42393079	Island		17	-	42154121	42201014	HDAC5	histone deacetylase 5	ENSG00000108840
cg24272254-8137680	-6.45411	9.19571e-09	4.07417e-05	cg24272254	ADAP1	8137680	ADAP1		cg24272254	7	985630	ADAP1	NM_006869	Body	chr7:985613-985913	Island		7	-	937540	994285	ADAP1	ArfGAP with dual PH domains 1	ENSG00000105963
cg26224018-7902023	6.4522	9.27088e-09	4.10453e-05	cg26224018	CACHD1	7902023	RAVER2		cg26224018	1	64942153	CACHD1	NM_020925	Body				1	+	65210778	65298912	RAVER2	ribonucleoprotein, PTB-binding 2	ENSG00000162437
cg02917128-8092418	-6.45198	9.27941e-09	4.10536e-05	cg02917128		8092418	ABCC5		cg02917128	3	184014592				chr3:184016577-184017416	N_Shore		3	-	183637719	183735727	ABCC5	ATP-binding cassette, sub-family C (CFTR/MRP), member 5	ENSG00000114770
cg08905629-7922756	6.45127	9.30776e-09	4.11496e-05	cg08905629	LAMC2;LAMC2	7922756	NMNAT2		cg08905629	1	183188297	LAMC2;LAMC2	NM_005562;NM_018891	Body;Body				1	-	183217372	183387737	NMNAT2	nicotinamide nucleotide adenylyltransferase 2	ENSG00000157064
cg14025053-8147796	-6.45084	9.32477e-09	4.11953e-05	cg14025053	C8orf56;BAALC;BAALC	8147796	RIMS2		cg14025053	8	104153637	C8orf56;BAALC;BAALC	NR_027071;NM_024812;NM_001024372	TSS200;Body;Body	chr8:104152726-104153390	S_Shore		8	+	104513115	105264771	RIMS2	regulating synaptic membrane exocytosis 2	ENSG00000176406
cg24350475-7932796	-6.45066	9.33181e-09	4.11969e-05	cg24350475	KIAA1462	7932796	SVIL		cg24350475	10	30316933	KIAA1462	NM_020848	Body				10	-	29746267	30024733	SVIL	supervillin	ENSG00000197321
cg16478737-7992219	6.45034	9.34454e-09	4.12236e-05	cg16478737		7992219	BAIAP3		cg16478737	16	1442040				chr16:1440474-1440689	S_Shore		16	+	1384642	1399442	BAIAP3	BAI1-associated protein 3	ENSG00000007516
cg00498289-8040960	-6.4492	9.39022e-09	4.13713e-05	cg00498289	GCKR	8040960	GCKR		cg00498289	2	27719787	GCKR	NM_001486	1stExon	chr2:27717681-27718337	S_Shore		2	+	27719706	27746551	GCKR	glucokinase (hexokinase 4) regulator	ENSG00000084734
cg13619044-8138824	-6.449	9.39827e-09	4.13713e-05	cg13619044	C7orf41	8138824	SCRN1		cg13619044	7	30202350	C7orf41	NM_152793	3'UTR				7	-	29959728	30029377	SCRN1	secernin 1	ENSG00000136193
cg21798802-8072817	6.44885	9.40403e-09	4.13713e-05	cg21798802	PDXP	8072817	CDC42EP1		cg21798802	22	38057573	PDXP	NM_020315	Body	chr22:38054403-38055450	S_Shelf		22	+	37956496	37965412	CDC42EP1	CDC42 effector protein (Rho GTPase binding) 1	ENSG00000128283
cg03725192-7992219	6.44883	9.40482e-09	4.13713e-05	cg03725192		7992219	BAIAP3		cg03725192	16	1167740							16	+	1384642	1399442	BAIAP3	BAI1-associated protein 3	ENSG00000007516
cg04311403-7910694	-6.44769	9.45059e-09	4.15214e-05	cg04311403	EDARADD;EDARADD	7910694	EDARADD		cg04311403	1	236559646	EDARADD;EDARADD	NM_080738;NM_145861	Body;Body	chr1:236558459-236559336	S_Shore		1	+	236557578	236648030	EDARADD	EDAR-associated death domain	ENSG00000186197
cg07306737-8118667	6.44765	9.45237e-09	4.15214e-05	cg07306737	WDR46;WDR46	8118667	---		cg07306737	6	33247141	WDR46;WDR46	NM_005452;NM_001164267	Body;Body	chr6:33244677-33245554	S_Shore		6	+	33306760	33307272	---	---	---
cg15734152-7959807	6.44731	9.46615e-09	4.15523e-05	cg15734152		7959807	TMEM132B		cg15734152	12	125725542							12	+	125811162	126143589	TMEM132B	transmembrane protein 132B	ENSG00000139364
cg06828505-8081645	-6.44711	9.47396e-09	4.15571e-05	cg06828505	PHLDB2;PHLDB2;PHLDB2;PHLDB2	8081645	C3orf52		cg06828505	3	111577981	PHLDB2;PHLDB2;PHLDB2;PHLDB2	NM_145753;NM_001134438;NM_001134437;NM_001134439	TSS200;TSS200;Body;TSS1500	chr3:111578237-111578739	N_Shore		3	+	111805235	111849851	C3orf52	chromosome 3 open reading frame 52	ENSG00000114529
cg19439043-8006940	6.44514	9.55389e-09	4.1878e-05	cg19439043		8006940	GRB7		cg19439043	17	37719913							17	+	37894187	37903538	GRB7	growth factor receptor-bound protein 7	ENSG00000141738
cg07716946-7984364	6.44451	9.57956e-09	4.19607e-05	cg07716946		7984364	SMAD3		cg07716946	15	67326118				chr15:67325986-67326256	Island		15	+	67358195	67487533	SMAD3	SMAD family member 3	ENSG00000166949
cg03080147-8149485	-6.44404	9.59875e-09	4.2015e-05	cg03080147	MTMR7	8149485	MTMR7		cg03080147	8	17270347	MTMR7	NM_004686	Body	chr8:17270603-17271120	N_Shore		8	-	17155539	17270836	MTMR7	myotubularin related protein 7	ENSG00000003987
cg04221461-7925531	-6.44377	9.60989e-09	4.20261e-05	cg04221461	AKT3;AKT3	7925531	AKT3		cg04221461	1	243877024	AKT3;AKT3	NM_005465;NM_181690	Body;Body				1	-	243651535	244013430	AKT3	v-akt murine thymoma viral oncogene homolog 3 (protein kinase B, gamma)	ENSG00000117020
cg06853492-8046461	6.44365	9.6149e-09	4.20261e-05	cg06853492	RAPGEF4;RAPGEF4	8046461	ZAK		cg06853492	2	173830692	RAPGEF4;RAPGEF4	NM_007023;NM_001100397	Body;Body				2	+	173940565	174132740	ZAK	sterile alpha motif and leucine zipper containing kinase AZK	ENSG00000091436
cg18689240-7955613	-6.44255	9.65999e-09	4.21933e-05	cg18689240		7955613	KRT7		cg18689240	12	52624739				chr12:52626793-52627577	N_Shelf		12	+	52626954	52642709	KRT7	keratin 7	ENSG00000135480
cg14474811-7966810	6.44181	9.69038e-09	4.22961e-05	cg14474811		7966810	KSR2		cg14474811	12	118500931				chr12:118499103-118499473	S_Shore		12	-	117907463	118293341	KSR2	kinase suppressor of ras 2	ENSG00000171435
cg07796002-8029129	-6.44057	9.74197e-09	4.24913e-05	cg07796002	ARHGEF1;ARHGEF1;ARHGEF1	8029129	RPS19		cg07796002	19	42392337	ARHGEF1;ARHGEF1;ARHGEF1	NM_004706;NM_199002;NM_198977	Body;Body;Body	chr19:42388144-42388723	S_Shelf		19	+	42363988	42375484	RPS19	ribosomal protein S19	ENSG00000105372
cg24627621-8126371	6.43977	9.77529e-09	4.26065e-05	cg24627621	C6orf132	8126371	CCND3		cg24627621	6	42109176	C6orf132	NM_001164446	Body	chr6:42109904-42110361	N_Shore		6	-	41902671	42016426	CCND3	cyclin D3	ENSG00000112576
cg04776357-7954899	6.43936	9.79226e-09	4.26504e-05	cg04776357	CNTN1;CNTN1	7954899	CNTN1		cg04776357	12	41221689	CNTN1;CNTN1	NM_175038;NM_001843	5'UTR;5'UTR				12	+	41086356	41464094	CNTN1	contactin 1	ENSG00000018236
cg08261841-8143499	-6.43915	9.80093e-09	4.26581e-05	cg08261841	TMEM139;TMEM139	8143499	TRPV6		cg08261841	7	142982463	TMEM139;TMEM139	NM_153345;NM_153345	5'UTR;1stExon	chr7:142985047-142985810	N_Shelf		7	-	142568958	142583507	TRPV6	transient receptor potential cation channel, subfamily V, member 6	ENSG00000165125
cg17308758-7980720	6.43898	9.8079e-09	4.26583e-05	cg17308758	TTC7B	7980720	TTC7B		cg17308758	14	91121401	TTC7B	NM_001010854	Body				14	-	91006932	91282761	TTC7B	tetratricopeptide repeat domain 7B	ENSG00000165914
cg23995753-8056113	-6.43851	9.8276e-09	4.27139e-05	cg23995753	LY75	8056113	LY75		cg23995753	2	160760732	LY75	NM_002349	Body	chr2:160760604-160761452	Island		2	-	160659872	160761247	LY75	lymphocyte antigen 75	c(ENSG00000248672, ENSG00000054219)
cg03483626-7918457	6.43827	9.83791e-09	4.27287e-05	cg03483626	KCNA3	7918457	KCNA3		cg03483626	1	111218276	KCNA3	NM_002232	TSS1500	chr1:111216244-111217937	S_Shore		1	-	111214310	111217655	KCNA3	potassium voltage-gated channel, shaker-related subfamily, member 3	ENSG00000177272
cg00459898-8060134	6.43585	9.93993e-09	4.31414e-05	cg00459898		8060134	KIF1A		cg00459898	2	241912309							2	-	241653184	241759725	KIF1A	kinesin family member 1A	ENSG00000130294
cg17330303-7899265	-6.43506	9.97333e-09	4.3243e-05	cg17330303	SFN;SFN	7899265	SFN		cg17330303	1	27189648	SFN;SFN	NM_006142;NM_006142	1stExon;5'UTR	chr1:27189912-27190128	N_Shore		1	+	27189629	27190948	SFN	stratifin	ENSG00000175793
cg10516057-8093906	6.43496	9.97733e-09	4.3243e-05	cg10516057	PPP2R2C;PPP2R2C	8093906	WFS1		cg10516057	4	6323954	PPP2R2C;PPP2R2C	NM_181876;NM_020416	3'UTR;3'UTR				4	+	6271577	6304992	WFS1	Wolfram syndrome 1 (wolframin)	ENSG00000109501
cg14282634-7923347	-6.43446	9.9986e-09	4.32969e-05	cg14282634	NAV1	7923347	LAD1		cg14282634	1	201680159	NAV1	NM_020443	Body				1	-	201349966	201368736	LAD1	ladinin 1	ENSG00000159166
cg15708909-8125436	-6.43415	1.0012e-08	4.32969e-05	cg15708909	HLA-DRB5	8125436	HLA-DRB5		cg15708909	6	32487314	HLA-DRB5	NM_002125	Body	chr6:32489742-32490128	N_Shelf		6	-	32485114	32498093	HLA-DRB5	major histocompatibility complex, class II, DR beta 5	ENSG00000198502
cg19362874-8123598	-6.43414	1.00125e-08	4.32969e-05	cg19362874		8123598	SERPINB1		cg19362874	6	3053558							6	-	2832566	2842240	SERPINB1	serpin peptidase inhibitor, clade B (ovalbumin), member 1	ENSG00000021355
cg03208245-8002403	-6.43401	1.00178e-08	4.32969e-05	cg03208245	MTSS1L	8002403	MTSS1L		cg03208245	16	70717902	MTSS1L	NM_138383	Body	chr16:70719114-70720441	N_Shore		16	-	70695107	70719954	MTSS1L	metastasis suppressor 1-like	ENSG00000132613
cg23212751-7900857	6.43357	1.00367e-08	4.33373e-05	cg23212751	ARTN;ARTN;ARTN;ARTN;ARTN	7900857	ST3GAL3		cg23212751	1	44401433	ARTN;ARTN;ARTN;ARTN;ARTN	NM_057160;NM_057091;NM_003976;NM_057090;NM_001136215	TSS1500;Body;Body;Body;Body	chr1:44401757-44402423	N_Shore		1	+	44173218	44396831	ST3GAL3	ST3 beta-galactoside alpha-2,3-sialyltransferase 3	ENSG00000126091
cg14080448-7971350	-6.43347	1.00412e-08	4.33373e-05	cg14080448		7971350	TSC22D1		cg14080448	13	45478250							13	-	45007658	45150701	TSC22D1	TSC22 domain family, member 1	ENSG00000102804
cg16173067-8064418	-6.43238	1.00878e-08	4.35079e-05	cg16173067	SDCBP2	8064418	SDCBP2		cg16173067	20	1309722	SDCBP2	NM_080489	5'UTR	chr20:1305899-1306554	S_Shelf		20	-	1290619	1309826	SDCBP2	syndecan binding protein (syntenin) 2	ENSG00000125775
cg13634681-7984079	-6.43178	1.01137e-08	4.35891e-05	cg13634681	TLN2	7984079	TPM1		cg13634681	15	63050577	TLN2	NM_015059	Body				15	+	63334838	63364114	TPM1	tropomyosin 1 (alpha)	ENSG00000140416
cg02119577-8070297	-6.43041	1.01727e-08	4.38132e-05	cg02119577	ETS2	8070297	ERG		cg02119577	21	40195074	ETS2	NM_005239	3'UTR	chr21:40194644-40194849	S_Shore		21	-	39739183	40033618	ERG	v-ets erythroblastosis virus E26 oncogene homolog (avian)	ENSG00000157554
cg14527333-8059186	6.43008	1.01872e-08	4.38448e-05	cg14527333	ACCN4;ACCN4	8059186	PTPRN		cg14527333	2	220381808	ACCN4;ACCN4	NM_182847;NM_018674	Body;Body	chr2:220377743-220377946	S_Shelf		2	-	220154345	220174143	PTPRN	protein tyrosine phosphatase, receptor type, N	ENSG00000054356
cg01054938-8008372	-6.42985	1.01969e-08	4.38559e-05	cg01054938	ABCC3;ABCC3	8008372	EPN3		cg01054938	17	48712923	ABCC3;ABCC3	NM_001144070;NM_003786	Body;Body	chr17:48712050-48712705	S_Shore		17	+	48610099	48620165	EPN3	epsin 3	ENSG00000049283
cg14181289-7909027	-6.42953	1.02108e-08	4.38852e-05	cg14181289	NFASC;NFASC;NFASC;NFASC;NFASC	7909027	NFASC		cg14181289	1	204799888	NFASC;NFASC;NFASC;NFASC;NFASC	NM_015090;NM_001160333;NM_001005388;NM_001005389;NM_001160332	5'UTR;5'UTR;5'UTR;5'UTR;5'UTR	chr1:204797610-204797930	S_Shore		1	+	204797779	204991964	NFASC	neurofascin	ENSG00000163531
cg13476133-8139314	6.42905	1.02319e-08	4.39454e-05	cg13476133	GCK;GCK;GCK	8139314	GCK		cg13476133	7	44185646	GCK;GCK;GCK	NM_000162;NM_033508;NM_033507	Body;Body;Body	chr7:44184770-44185695	Island		7	-	44183870	44229038	GCK	glucokinase (hexokinase 4)	ENSG00000106633
cg15469171-7913566	-6.42837	1.02616e-08	4.40422e-05	cg15469171		7913566	HTR1D		cg15469171	1	23541345				chr1:23543377-23544237	N_Shelf		1	-	23516993	23521222	HTR1D	5-hydroxytryptamine (serotonin) receptor 1D	ENSG00000179546
cg17331199-7956076	6.42759	1.02957e-08	4.41579e-05	cg17331199	IKZF4;IKZF4	7956076	CDK2		cg17331199	12	56414882	IKZF4;IKZF4	NM_022465;NM_022465	1stExon;5'UTR				12	+	56360559	56366568	CDK2	cyclin-dependent kinase 2	ENSG00000123374
cg19083007-8126760	-6.42729	1.0309e-08	4.41843e-05	cg19083007	RCAN2	8126760	RCAN2		cg19083007	6	46293862	RCAN2	NM_005822	TSS1500				6	-	46188469	46459711	RCAN2	regulator of calcineurin 2	ENSG00000172348
cg18099423-7934570	-6.42611	1.03605e-08	4.43744e-05	cg18099423	KCNMA1;KCNMA1;KCNMA1;KCNMA1	7934570	KCNMA1		cg18099423	10	78798272	KCNMA1;KCNMA1;KCNMA1;KCNMA1	NM_001161353;NM_001161352;NM_002247;NM_001014797	Body;Body;Body;Body				10	-	78629360	79398353	KCNMA1	potassium large conductance calcium-activated channel, subfamily M, alpha member 1	ENSG00000156113
cg25520068-7903765	-6.42523	1.03997e-08	4.45114e-05	cg25520068	GSTM5	7903765	GSTM1		cg25520068	1	110254679	GSTM5	NM_000851	TSS200				1	+	110230442	110236367	GSTM1	glutathione S-transferase mu 1	ENSG00000134184
cg18230493-8105456	-6.42441	1.04361e-08	4.46067e-05	cg18230493	C5orf35	8105456	C5orf35		cg18230493	5	56204884	C5orf35	NM_153706	TSS1500	chr5:56204962-56206344	N_Shore		5	+	56205087	56213062	C5orf35	chromosome 5 open reading frame 35	ENSG00000155542
cg22984282-8125461	-6.42439	1.04369e-08	4.46067e-05	cg22984282	HLA-DQB1	8125461	HLA-DQB1		cg22984282	6	32632568	HLA-DQB1	NM_002123	Body	chr6:32632158-32633027	Island		6	-	32626434	32627216	HLA-DQB1	major histocompatibility complex, class II, DQ beta 1	c(ENSG00000206237, ENSG00000179344, ENSG00000206302, ENSG00000231286, ENSG00000233209, ENSG00000231939, ENSG00000225824)
cg01275133-7997680	6.42424	1.04436e-08	4.46067e-05	cg01275133		7997680	KIAA0182		cg01275133	16	85229580							16	+	85645028	85709812	KIAA0182	KIAA0182	ENSG00000131149
cg16259571-8059186	6.42402	1.04534e-08	4.46176e-05	cg16259571	ACCN4;ACCN4	8059186	PTPRN		cg16259571	2	220384841	ACCN4;ACCN4	NM_182847;NM_018674	Body;Body	chr2:220387075-220388075	N_Shelf		2	-	220154345	220174143	PTPRN	protein tyrosine phosphatase, receptor type, N	ENSG00000054356
cg15440157-8091446	-6.42371	1.04671e-08	4.46453e-05	cg15440157		8091446	PFN2		cg15440157	3	149753446							3	-	149682691	149688896	PFN2	profilin 2	ENSG00000070087
cg14181724-8155747	-6.42267	1.05138e-08	4.48134e-05	cg14181724	C9orf135	8155747	C9orf135		cg14181724	9	72436057	C9orf135	NM_001010940	Body				9	+	72435709	72521148	C9orf135	chromosome 9 open reading frame 135	ENSG00000204711
cg20636559-7986446	-6.42236	1.05275e-08	4.48408e-05	cg20636559		7986446	ALDH1A3		cg20636559	15	101253502							15	+	101420038	101456831	ALDH1A3	aldehyde dehydrogenase 1 family, member A3	ENSG00000184254
cg23539753-8048940	-6.4214	1.05706e-08	4.49932e-05	cg23539753	SP100;SP100	8048940	SP100		cg23539753	2	231280698	SP100;SP100	NM_001080391;NM_003113	TSS200;TSS200				2	+	231280926	231407799	SP100	SP100 nuclear antigen	ENSG00000067066
cg07673466-8168274	-6.42047	1.06125e-08	4.51405e-05	cg07673466	NLGN3;NLGN3;NLGN3	8168274	GJB1		cg07673466	X	70363469	NLGN3;NLGN3;NLGN3	NM_001166660;NM_018977;NM_181303	TSS1500;TSS1500;TSS1500				X	+	70435044	70445366	GJB1	gap junction protein, beta 1, 32kDa	ENSG00000169562
cg26389737-8143825	-6.41799	1.07251e-08	4.55882e-05	cg26389737	KCNH2;KCNH2	8143825	KCNH2		cg26389737	7	150673192	KCNH2;KCNH2	NM_172056;NM_000238	Body;Body	chr7:150674737-150675026	N_Shore		7	-	150642049	150675402	KCNH2	potassium voltage-gated channel, subfamily H (eag-related), member 2	ENSG00000055118
cg27421117-8042830	-6.41744	1.07505e-08	4.56645e-05	cg27421117		8042830	MTHFD2		cg27421117	2	74215659				chr2:74211214-74212314	S_Shelf		2	+	74425690	74442425	MTHFD2	methylenetetrahydrofolate dehydrogenase (NADP+ dependent) 2, methenyltetrahydrofolate cyclohydrolase	ENSG00000065911
cg06059810-8095585	6.41709	1.07664e-08	4.56903e-05	cg06059810	RUFY3;RUFY3;RUFY3;RUFY3;RUFY3	8095585	SLC4A4		cg06059810	4	71587722	RUFY3;RUFY3;RUFY3;RUFY3;RUFY3	NM_001037442;NM_001130709;NM_014961;NM_014961;NM_001037442	1stExon;Body;5'UTR;1stExon;5'UTR				4	+	72053003	72437799	SLC4A4	solute carrier family 4, sodium bicarbonate cotransporter, member 4	ENSG00000080493
cg13761818-7930714	-6.41698	1.07713e-08	4.56903e-05	cg13761818		7930714	ATRNL1		cg13761818	10	116473420							10	+	116853124	117708496	ATRNL1	attractin-like 1	ENSG00000107518
cg03531543-8035318	6.41679	1.07803e-08	4.5697e-05	cg03531543	UNC13A	8035318	UNC13A		cg03531543	19	17754803	UNC13A	NM_001080421	Body	chr19:17758055-17758337	N_Shelf		19	-	17712167	17786872	UNC13A	unc-13 homolog A (C. elegans)	ENSG00000130477
cg08396863-8059186	-6.41657	1.07902e-08	4.57074e-05	cg08396863	TUBA4B;TUBA4A	8059186	PTPRN		cg08396863	2	220117599	TUBA4B;TUBA4A	NR_003063;NM_006000	TSS1500;Body	chr2:220117937-220119334	N_Shore		2	-	220154345	220174143	PTPRN	protein tyrosine phosphatase, receptor type, N	ENSG00000054356
cg16988970-8007607	-6.41614	1.08099e-08	4.57596e-05	cg16988970	ASB16	8007607	RUNDC3A		cg16988970	17	42248062	ASB16	NM_080863	TSS200				17	+	42385943	42396039	RUNDC3A	RUN domain containing 3A	ENSG00000108309
cg05579652-7953040	-6.41591	1.08207e-08	4.5774e-05	cg05579652	CACNA1C;CACNA1C;CACNA1C;CACNA1C;CACNA1C;CACNA1C;CACNA1C;CACNA1C;CACNA1C;CACNA1C;CACNA1C;CACNA1C;CACNA1C;CACNA1C;CACNA1C;CACNA1C;CACNA1C;CACNA1C;CACNA1C;CACNA1C;CACNA1C;CACNA1C;CACNA1C	7953040	CACNA1C		cg05579652	12	2173351	CACNA1C;CACNA1C;CACNA1C;CACNA1C;CACNA1C;CACNA1C;CACNA1C;CACNA1C;CACNA1C;CACNA1C;CACNA1C;CACNA1C;CACNA1C;CACNA1C;CACNA1C;CACNA1C;CACNA1C;CACNA1C;CACNA1C;CACNA1C;CACNA1C;CACNA1C;CACNA1C	NM_001129844;NM_001129827;NM_001129839;NM_001129834;NM_001129841;NM_000719;NM_001129830;NM_001167625;NM_001129843;NM_001167624;NM_001129835;NM_001129837;NM_001167623;NM_001129840;NM_199460;NM_001129833;NM_001129832;NM_001129829;NM_001129846;NM_001129836;NM_001129838;NM_001129831;NM_001129842	Body;Body;Body;Body;Body;Body;Body;Body;Body;Body;Body;Body;Body;Body;Body;Body;Body;Body;Body;Body;Body;Body;Body				12	+	2162464	2802108	CACNA1C	calcium channel, voltage-dependent, L type, alpha 1C subunit	ENSG00000151067
cg01069965-8066921	6.41519	1.08539e-08	4.58832e-05	cg01069965	B4GALT5	8066921	KCNB1		cg01069965	20	48331548	B4GALT5	NM_004776	TSS1500	chr20:48329645-48330682	S_Shore		20	-	47984946	48099184	KCNB1	potassium voltage-gated channel, Shab-related subfamily, member 1	ENSG00000158445
cg01466348-8056184	-6.41448	1.08867e-08	4.59901e-05	cg01466348		8056184	ITGB6		cg01466348	2	161503843							2	-	160956192	161056763	ITGB6	integrin, beta 6	ENSG00000115221
cg26037504-7956120	-6.41395	1.09112e-08	4.60624e-05	cg26037504	RDH5	7956120	ERBB3		cg26037504	12	56113808	RDH5	NM_002905	TSS1500	chr12:56109798-56110298	S_Shelf		12	+	56473887	56497128	ERBB3	v-erb-b2 erythroblastic leukemia viral oncogene homolog 3 (avian)	ENSG00000065361
cg26395331-8081657	-6.41323	1.09448e-08	4.61724e-05	cg26395331		8081657	CD200		cg26395331	3	111856140							3	+	112040253	112082059	CD200	CD200 molecule	ENSG00000091972
cg22719871-7941565	-6.412	1.1002e-08	4.6349e-05	cg22719871	BRMS1;BRMS1;RIN1	7941565	KLC2		cg22719871	11	66105148	BRMS1;BRMS1;RIN1	NM_015399;NM_001024957;NM_004292	3'UTR;Body;TSS1500	chr11:66102024-66102279	S_Shelf		11	+	66025229	66035331	KLC2	kinesin light chain 2	ENSG00000174996
cg19764436-8071671	-6.41185	1.10092e-08	4.6349e-05	cg19764436	RTDR1;GNAZ	8071671	GNAZ		cg19764436	22	23413260	RTDR1;GNAZ	NM_014433;NM_002073	Body;5'UTR	chr22:23412224-23413597	Island		22	+	23412534	23467221	GNAZ	guanine nucleotide binding protein (G protein), alpha z polypeptide	ENSG00000128266
cg15022173-7935660	6.41154	1.10238e-08	4.63788e-05	cg15022173		7935660	DNMBP		cg15022173	10	102101046							10	-	101634837	101769676	DNMBP	dynamin binding protein	ENSG00000107554
cg06573604-8056113	-6.41107	1.10458e-08	4.644e-05	cg06573604	LY75	8056113	LY75		cg06573604	2	160760825	LY75	NM_002349	Body	chr2:160760604-160761452	Island		2	-	160659872	160761247	LY75	lymphocyte antigen 75	c(ENSG00000248672, ENSG00000054219)
cg09423312-8137680	6.41044	1.10756e-08	4.65335e-05	cg09423312	C7orf50;C7orf50;C7orf50	8137680	ADAP1		cg09423312	7	1163549	C7orf50;C7orf50;C7orf50	NM_001134395;NM_032350;NM_001134396	Body;Body;Body				7	-	937540	994285	ADAP1	ArfGAP with dual PH domains 1	ENSG00000105963
cg27475365-8121838	-6.41013	1.10899e-08	4.65619e-05	cg27475365	TPD52L1;TPD52L1;TPD52L1;TPD52L1	8121838	TPD52L1		cg27475365	6	125476259	TPD52L1;TPD52L1;TPD52L1;TPD52L1	NM_001003395;NM_003287;NM_001003397;NM_001003396	5'UTR;Body;Body;Body	chr6:125474804-125475722	S_Shore		6	+	125474879	125585553	TPD52L1	tumor protein D52-like 1	ENSG00000111907
cg15902390-7987385	-6.40952	1.11186e-08	4.66509e-05	cg15902390	MEIS2;MEIS2;MEIS2;MEIS2;MEIS2;MEIS2;MEIS2	7987385	MEIS2		cg15902390	15	37387438	MEIS2;MEIS2;MEIS2;MEIS2;MEIS2;MEIS2;MEIS2	NM_172316;NM_170674;NM_170675;NM_172315;NM_002399;NM_170677;NM_170676	Body;Body;Body;Body;Body;Body;Body	chr15:37387386-37387614	Island		15	-	37183232	37393504	MEIS2	Meis homeobox 2	ENSG00000134138
cg06624525-7987310	-6.40933	1.11277e-08	4.66571e-05	cg06624525		7987310	GJD2		cg06624525	15	35001084							15	-	35044642	35046784	GJD2	gap junction protein, delta 2, 36kDa	ENSG00000159248
cg23780488-8125752	6.40907	1.11403e-08	4.66786e-05	cg23780488		8125752	CUTA		cg23780488	6	33862289							6	-	33384219	33386065	CUTA	cutA divalent cation tolerance homolog (E. coli)	c(ENSG00000112514, ENSG00000226492)
cg11191368-8151496	-6.4087	1.11577e-08	4.67197e-05	cg11191368	ZNF704	8151496	ZNF704		cg11191368	8	81665271	ZNF704	NM_001033723	Body				8	-	81550769	81787016	ZNF704	zinc finger protein 704	ENSG00000164684
cg11839682-7967660	-6.40847	1.11684e-08	4.67329e-05	cg11839682		7967660	RIMBP2		cg11839682	12	131196465				chr12:131199824-131200157	N_Shelf		12	-	130880682	131200826	RIMBP2	RIMS binding protein 2	ENSG00000060709
cg06788764-7912994	6.40766	1.12072e-08	4.68513e-05	cg06788764	CAPZB	7912994	IFFO2		cg06788764	1	19756350	CAPZB	NM_004930	Body				1	-	19230775	19282354	IFFO2	intermediate filament family orphan 2	ENSG00000169991
cg09955705-8145669	-6.40749	1.12151e-08	4.68513e-05	cg09955705	RBPMS;RBPMS;RBPMS;RBPMS	8145669	RBPMS		cg09955705	8	30253570	RBPMS;RBPMS;RBPMS;RBPMS	NM_001008712;NM_001008710;NM_001008711;NM_006867	Body;Body;Body;Body				8	+	30241944	30429734	RBPMS	RNA binding protein with multiple splicing	ENSG00000157110
cg03662494-8172088	6.40724	1.12274e-08	4.68513e-05	cg03662494	BCOR;BCOR	8172088	BCOR		cg03662494	X	39958956	BCOR;BCOR	NM_001123384;NM_001123383	5'UTR;5'UTR	chrX:39953434-39969247	Island		X	-	39909068	40036582	BCOR	BCL6 corepressor	ENSG00000183337
cg07871153-7934570	-6.40722	1.1228e-08	4.68513e-05	cg07871153	DLG5	7934570	KCNMA1		cg07871153	10	79602008	DLG5	NM_004747	Body				10	-	78629360	79398353	KCNMA1	potassium large conductance calcium-activated channel, subfamily M, alpha member 1	ENSG00000156113
cg18470456-7969640	-6.40708	1.12347e-08	4.68513e-05	cg18470456	CLDN10;CLDN10;CLDN10	7969640	CLDN10		cg18470456	13	96204493	CLDN10;CLDN10;CLDN10	NM_006984;NM_182848;NM_001160100	TSS1500;Body;Body	chr13:96204691-96205496	N_Shore		13	+	96085858	96232013	CLDN10	claudin 10	ENSG00000134873
cg14848289-7951977	-6.40593	1.12901e-08	4.70251e-05	cg14848289	FXYD6;FXYD6;FXYD6;FXYD6;FXYD6	7951977	FXYD6		cg14848289	11	117732291	FXYD6;FXYD6;FXYD6;FXYD6;FXYD6	NM_001164831;NM_022003;NM_001164837;NM_001164836;NM_001164832	5'UTR;5'UTR;5'UTR;5'UTR;5'UTR				11	-	117707693	117747394	FXYD6	FXYD domain containing ion transport regulator 6	ENSG00000137726
cg02023138-7963280	-6.4059	1.12916e-08	4.70251e-05	cg02023138	BIN2	7963280	SMAGP		cg02023138	12	51701979	BIN2	NM_016293	Body				12	-	51638345	51664674	SMAGP	small cell adhesion glycoprotein	ENSG00000170545
[truncated: 29,834 more rows]

## Sheet: b) Merged mQTL_eQTL data
SNP_ID	CpG Site_Illumina Probe ID	mRNA_Affymetrix Probeset ID	T-Stat SNP vs CpG Site	Corrected P-VALUE_SNPvsCpG	T-Stat_SNP vs mRNA Probeset	Corrected P-Value_SNP vs mRNA Probeset	Annotations	Chr	SNP_Minor Allele	SNP_Major Allele	SNP_MAF	SNP_Transcript	SNP_Gene	SNP_Gene Locations	CpG Site_Relation To UCSC Refgene Name	CpG Site_Relation To UCSC Refgene Accession	CpG Site_Relation To UCSC Refgene Group	CpG Site_Relation To UCSC CPG Island	mRNA Probeset_Gene Assignment
[truncated: 2,805 more rows]

[truncated: 1 more sheets: c) Overlap]
