# Supplementary material for: Genome-Wide Associations between Genetic and Epigenetic Variation Influence mRNA Expression and Insulin Secretion in Human Pancreatic Islets
Source: PLoS Genet. 2014 Nov 6;10(11):e1004735. doi: 10.1371/journal.pgen.1004735 (PMC4222689; doi:10.1371/journal.pgen.1004735)
Supplement: Table S21 — Identified cis-mQTLs of imputed genotype data. Presents all cis-mQTLs showing significant association between SNP genotype including imputed genotype data and CpG DNA methylation after correction for multiple testing. Imputed autosomal genotype data generated with the HumanOmniExpressBeadChip for islet donors to the 1000 Genomes phase 1. The maximum distance of 500 kb between SNPs and CpG sites were used to define cis-mQTLs. Annotation of SNPs to significant cis-mQTLs based on genome build 37. Annotation of CpGs based on genome build 37 and Infinium HumanMethylation 450 BeadChip (Illumina) [39]. Note: Data file is large (>90 MB). (XLSX) [file pgen.1004735.s029.xlsx]

## Sheet: cis-mQTL Imputed SNPs
SNP	CpG Site_Illumina Probe ID	T-Stat SNPvsCpG	Corrected P-Value SNPvsCpG	Chr	SNP_Mapinfo	SNP_Genotyped/Imputed	SNP_Minor allele	SNP_MAF	CpG Site_Mapinfo	CpG Site_UCSC Refgene Name	CpG Site_Refgene Group
rs2792978	cg02372404	51.9663	5.79e-56	10	131210161	Imputed	G	0.117775	131209556		Intergenic
rs877430	cg02372404	51.9609	5.84e-56	10	131209556	Imputed	C	0.117764	131209556		Intergenic
rs2622434	cg02372404	51.9272	6.15e-56	10	131208961	Imputed	C	0.117775	131209556		Intergenic
rs2622435	cg02372404	51.9232	6.18e-56	10	131207862	Imputed	A	0.117747	131209556		Intergenic
rs2676436	cg02372404	51.9197	6.22e-56	10	131207614	Imputed	A	0.117742	131209556		Intergenic
rs2676437	cg02372404	51.9182	6.23e-56	10	131205481	Imputed	T	0.117713	131209556		Intergenic
rs2676438	cg02372404	51.9182	6.23e-56	10	131205459	Imputed	A	0.117713	131209556		Intergenic
rs1617763	cg02372404	51.8881	6.52e-56	10	131204408	Imputed	G	0.11777	131209556		Intergenic
rs1771445	cg02372404	51.778	7.71e-56	10	131203805	Genotyped	A	0.117978	131209556		Intergenic
rs1054411	cg10507965	47.1198	1.25e-52	10	102107251	Imputed	G	0.313882	102107251	SCD;SCD	5'UTR;1stExon
rs6508839	cg18624102	46.0858	7.09e-52	19	39514280	Imputed	G	0.499989	39523840	FBXO27	TSS1500
rs12971842	cg18624102	46.0833	7.12e-52	19	39509027	Imputed	T	0.499983	39523840	FBXO27	TSS1500
rs12982529	cg18624102	46.0833	7.12e-52	19	39512597	Imputed	G	0.499983	39523840	FBXO27	TSS1500
rs12985447	cg18624102	46.0833	7.12e-52	19	39509136	Imputed	C	0.499983	39523840	FBXO27	TSS1500
rs6508840	cg18624102	-46.0822	7.13e-52	19	39514378	Imputed	T	0.499725	39523840	FBXO27	TSS1500
rs11667641	cg18624102	-45.99	8.34e-52	19	39516700	Imputed	G	0.499663	39523840	FBXO27	TSS1500
rs12978749	cg18624102	-45.9434	9.03e-52	19	39517176	Imputed	A	0.499551	39523840	FBXO27	TSS1500
rs12972978	cg18624102	-45.8213	1.11e-51	19	39517961	Imputed	C	0.499343	39523840	FBXO27	TSS1500
rs1009601	cg07365741	-45.7939	1.16e-51	6	170480303	Imputed	A	0.372153	170478434		Intergenic
rs3823427	cg23892028	45.7105	1.34e-51	6	27256346	Imputed	C	0.219197	27256345		Intergenic
rs3012404	cg07365741	-45.6376	1.52e-51	6	170480671	Imputed	G	0.371954	170478434		Intergenic
rs35454259	cg23892028	45.534	1.81e-51	6	27254475	Imputed	A	0.219225	27256345		Intergenic
rs3013292	cg07365741	-45.5186	1.86e-51	6	170480928	Imputed	G	0.370694	170478434		Intergenic
rs6932590	cg23892028	45.473	2.01e-51	6	27248931	Genotyped	C	0.219101	27256345		Intergenic
rs12664172	cg19300401	-45.1464	3.53e-51	6	16951835	Imputed	A	0.365096	16962712		Intergenic
rs10223741	cg19300401	-45.1134	3.74e-51	6	16952480	Imputed	A	0.36509	16962712		Intergenic
rs1358875	cg19300401	-45.0779	3.98e-51	6	16953123	Imputed	G	0.365084	16962712		Intergenic
rs11968761	cg19300401	-45.0619	4.09e-51	6	16953468	Imputed	T	0.365084	16962712		Intergenic
rs10223513	cg19300401	-45.0192	4.4e-51	6	16954142	Imputed	A	0.365073	16962712		Intergenic
rs1033761	cg19300401	-44.8186	6.23e-51	6	16957267	Imputed	G	0.364966	16962712		Intergenic
rs13214534	cg19300401	-44.7938	6.51e-51	6	16957606	Imputed	C	0.364938	16962712		Intergenic
rs1322021	cg19300401	-44.7684	6.8e-51	6	16957997	Imputed	A	0.364904	16962712		Intergenic
rs1322020	cg19300401	-44.7547	6.97e-51	6	16958103	Imputed	C	0.364893	16962712		Intergenic
rs1322019	cg19300401	-44.7469	7.06e-51	6	16958240	Imputed	G	0.364888	16962712		Intergenic
rs10807599	cg19300401	-44.7319	7.25e-51	6	16957792	Imputed	T	0.364837	16962712		Intergenic
rs9477272	cg19300401	-44.6864	7.85e-51	6	16958915	Imputed	A	0.36482	16962712		Intergenic
rs28737340	cg19300401	-44.6785	7.96e-51	6	16959003	Imputed	C	0.364815	16962712		Intergenic
rs1885535	cg14252149	44.649	8.38e-51	1	236710326	Imputed	G	0.266455	236707045	LGALS8;LGALS8;LGALS8;LGALS8	Body;Body;Body;Body
rs7740898	cg19300401	-44.5839	9.38e-51	6	16959835	Imputed	G	0.364742	16962712		Intergenic
rs11718165	cg05126514	-44.4591	1.17e-50	3	49696797	Imputed	G	0.381955	49697458	BSN	Body
rs13085791	cg05126514	-44.419	1.25e-50	3	49721798	Imputed	A	0.381955	49697458	BSN	Body
rs9822268	cg05126514	-44.4182	1.25e-50	3	49719729	Imputed	A	0.381961	49697458	BSN	Body
rs11130213	cg05126514	-44.4077	1.28e-50	3	49712297	Genotyped	T	0.382022	49697458	BSN	Body
rs1131095	cg05126514	-44.4077	1.28e-50	3	49714225	Genotyped	C	0.382022	49697458	BSN	Body
rs11709525	cg05126514	-44.4077	1.28e-50	3	49690496	Genotyped	T	0.382022	49697458	BSN	Body
rs13316695	cg05126514	-44.4077	1.28e-50	3	49684917	Imputed	G	0.382022	49697458	BSN	Body
rs2172252	cg05126514	-44.4077	1.28e-50	3	49678307	Imputed	T	0.382022	49697458	BSN	Body
rs34762726	cg05126514	-44.4077	1.28e-50	3	49689210	Imputed	A	0.382022	49697458	BSN	Body
rs4283605	cg05126514	-44.4077	1.28e-50	3	49678651	Genotyped	G	0.382022	49697458	BSN	Body
rs6770670	cg05126514	-44.4077	1.28e-50	3	49686682	Imputed	C	0.382022	49697458	BSN	Body
rs9812791	cg05126514	-44.4077	1.28e-50	3	49682311	Imputed	A	0.382022	49697458	BSN	Body
rs9823546	cg05126514	-44.4077	1.28e-50	3	49705512	Imputed	A	0.382022	49697458	BSN	Body
rs9836291	cg05126514	-44.4077	1.28e-50	3	49697459	Imputed	A	0.382022	49697458	BSN	Body
rs9858542	cg05126514	-44.4077	1.28e-50	3	49701983	Genotyped	A	0.382022	49697458	BSN	Body
rs9882740	cg05126514	-44.4077	1.28e-50	3	49702484	Imputed	C	0.382022	49697458	BSN	Body
chr3:49611660:D	cg05126514	-44.2897	1.57e-50	3	49611660	Imputed	C	0.381534	49697458	BSN	Body
rs3012406	cg07365741	-44.1798	1.91e-50	6	170480700	Imputed	T	0.373298	170478434		Intergenic
rs75340726	cg21401376	-44.0308	2.48e-50	6	166335723	Imputed	A	0.11236	166335858		Intergenic
rs76197788	cg21401376	-44.0308	2.48e-50	6	166337929	Imputed	C	0.11236	166335858		Intergenic
rs76429375	cg21401376	-44.0308	2.48e-50	6	166335858	Imputed	T	0.11236	166335858		Intergenic
rs76458034	cg21401376	-44.0308	2.48e-50	6	166335815	Imputed	C	0.11236	166335858		Intergenic
rs77343257	cg21401376	-44.0308	2.48e-50	6	166334592	Imputed	G	0.11236	166335858		Intergenic
rs77880162	cg21401376	-44.0308	2.48e-50	6	166337383	Imputed	G	0.11236	166335858		Intergenic
rs78445822	cg21401376	-44.0308	2.48e-50	6	166341997	Imputed	T	0.11236	166335858		Intergenic
rs78824932	cg21401376	-44.0308	2.48e-50	6	166335847	Imputed	T	0.11236	166335858		Intergenic
rs6903672	cg19300401	-43.9577	2.82e-50	6	16962713	Imputed	A	0.364315	16962712		Intergenic
rs721503	cg19300401	-43.7308	4.22e-50	6	16963116	Imputed	A	0.364191	16962712		Intergenic
chr1:236708595:D	cg14252149	43.6274	5.07e-50	1	236708595	Imputed	TAGACGGTTTC	0.270011	236707045	LGALS8;LGALS8;LGALS8;LGALS8	Body;Body;Body;Body
rs2564742	cg14252149	43.5419	5.91e-50	1	236730469	Imputed	C	0.266323	236707045	LGALS8;LGALS8;LGALS8;LGALS8	Body;Body;Body;Body
rs2853617	cg14252149	43.5142	6.21e-50	1	236699616	Imputed	T	0.263713	236707045	LGALS8;LGALS8;LGALS8;LGALS8	Body;Body;Body;Body
rs2737706	cg14252149	43.5124	6.23e-50	1	236700982	Imputed	T	0.264006	236707045	LGALS8;LGALS8;LGALS8;LGALS8	Body;Body;Body;Body
rs2799405	cg14252149	43.5122	6.23e-50	1	236709223	Imputed	C	0.264011	236707045	LGALS8;LGALS8;LGALS8;LGALS8	Body;Body;Body;Body
chr1:236714709:D	cg14252149	43.5104	6.25e-50	1	236714709	Imputed	TC	0.264045	236707045	LGALS8;LGALS8;LGALS8;LGALS8	Body;Body;Body;Body
rs1041934	cg14252149	43.5104	6.25e-50	1	236700823	Genotyped	T	0.264045	236707045	LGALS8;LGALS8;LGALS8;LGALS8	Body;Body;Body;Body
rs1041935	cg14252149	43.5104	6.25e-50	1	236700857	Imputed	C	0.264045	236707045	LGALS8;LGALS8;LGALS8;LGALS8	Body;Body;Body;Body
rs1041940	cg14252149	43.5104	6.25e-50	1	236711882	Imputed	G	0.264045	236707045	LGALS8;LGALS8;LGALS8;LGALS8	Body;Body;Body;Body
rs1041941	cg14252149	43.5104	6.25e-50	1	236711886	Imputed	C	0.264045	236707045	LGALS8;LGALS8;LGALS8;LGALS8	Body;Body;Body;Body
rs1041942	cg14252149	43.5104	6.25e-50	1	236711951	Imputed	T	0.264045	236707045	LGALS8;LGALS8;LGALS8;LGALS8	Body;Body;Body;Body
rs1041943	cg14252149	43.5104	6.25e-50	1	236711956	Imputed	A	0.264045	236707045	LGALS8;LGALS8;LGALS8;LGALS8	Body;Body;Body;Body
rs1041944	cg14252149	43.5104	6.25e-50	1	236711981	Genotyped	C	0.264045	236707045	LGALS8;LGALS8;LGALS8;LGALS8	Body;Body;Body;Body
rs1042310	cg14252149	43.5104	6.25e-50	1	236715842	Imputed	A	0.264045	236707045	LGALS8;LGALS8;LGALS8;LGALS8	Body;Body;Body;Body
rs1124907	cg14252149	43.5104	6.25e-50	1	236707816	Genotyped	C	0.264045	236707045	LGALS8;LGALS8;LGALS8;LGALS8	Body;Body;Body;Body
rs1126627	cg14252149	43.5104	6.25e-50	1	236718620	Genotyped	T	0.264045	236707045	LGALS8;LGALS8;LGALS8;LGALS8	Body;Body;Body;Body
rs1160	cg14252149	43.5104	6.25e-50	1	236711586	Imputed	G	0.264045	236707045	LGALS8;LGALS8;LGALS8;LGALS8	Body;Body;Body;Body
rs12744427	cg14252149	43.5104	6.25e-50	1	236702450	Imputed	T	0.264045	236707045	LGALS8;LGALS8;LGALS8;LGALS8	Body;Body;Body;Body
rs12759359	cg14252149	43.5104	6.25e-50	1	236702616	Imputed	C	0.264045	236707045	LGALS8;LGALS8;LGALS8;LGALS8	Body;Body;Body;Body
rs1475132	cg14252149	43.5104	6.25e-50	1	236716741	Imputed	G	0.264045	236707045	LGALS8;LGALS8;LGALS8;LGALS8	Body;Body;Body;Body
rs1475134	cg14252149	43.5104	6.25e-50	1	236716558	Imputed	G	0.264045	236707045	LGALS8;LGALS8;LGALS8;LGALS8	Body;Body;Body;Body
rs15701	cg14252149	43.5104	6.25e-50	1	236711323	Genotyped	T	0.264045	236707045	LGALS8;LGALS8;LGALS8;LGALS8	Body;Body;Body;Body
rs1803919	cg14252149	43.5104	6.25e-50	1	236713556	Imputed	G	0.264045	236707045	LGALS8;LGALS8;LGALS8;LGALS8	Body;Body;Body;Body
rs2244063	cg14252149	43.5104	6.25e-50	1	236708224	Imputed	A	0.264045	236707045	LGALS8;LGALS8;LGALS8;LGALS8	Body;Body;Body;Body
rs2244261	cg14252149	43.5104	6.25e-50	1	236706467	Imputed	C	0.264045	236707045	LGALS8;LGALS8;LGALS8;LGALS8	Body;Body;Body;Body
rs2244267	cg14252149	43.5104	6.25e-50	1	236706425	Imputed	G	0.264045	236707045	LGALS8;LGALS8;LGALS8;LGALS8	Body;Body;Body;Body
rs2244683	cg14252149	43.5104	6.25e-50	1	236703198	Imputed	C	0.264045	236707045	LGALS8;LGALS8;LGALS8;LGALS8	Body;Body;Body;Body
rs2254483	cg14252149	43.5104	6.25e-50	1	236714384	Imputed	G	0.264045	236707045	LGALS8;LGALS8;LGALS8;LGALS8	Body;Body;Body;Body
rs2254823	cg14252149	43.5104	6.25e-50	1	236711297	Imputed	A	0.264045	236707045	LGALS8;LGALS8;LGALS8;LGALS8	Body;Body;Body;Body
rs2275685	cg14252149	43.5104	6.25e-50	1	236716959	Genotyped	C	0.264045	236707045	LGALS8;LGALS8;LGALS8;LGALS8	Body;Body;Body;Body
rs2275686	cg14252149	43.5104	6.25e-50	1	236717104	Imputed	A	0.264045	236707045	LGALS8;LGALS8;LGALS8;LGALS8	Body;Body;Body;Body
rs2275687	cg14252149	43.5104	6.25e-50	1	236717926	Genotyped	T	0.264045	236707045	LGALS8;LGALS8;LGALS8;LGALS8	Body;Body;Body;Body
rs2472123	cg14252149	43.5104	6.25e-50	1	236701849	Imputed	C	0.264045	236707045	LGALS8;LGALS8;LGALS8;LGALS8	Body;Body;Body;Body
rs2472124	cg14252149	43.5104	6.25e-50	1	236701862	Genotyped	C	0.264045	236707045	LGALS8;LGALS8;LGALS8;LGALS8	Body;Body;Body;Body
rs2472125	cg14252149	43.5104	6.25e-50	1	236701897	Imputed	C	0.264045	236707045	LGALS8;LGALS8;LGALS8;LGALS8	Body;Body;Body;Body
rs2540	cg14252149	43.5104	6.25e-50	1	236714916	Imputed	T	0.264045	236707045	LGALS8;LGALS8;LGALS8;LGALS8	Body;Body;Body;Body
rs2737713	cg14252149	43.5104	6.25e-50	1	236700807	Imputed	T	0.264045	236707045	LGALS8;LGALS8;LGALS8;LGALS8	Body;Body;Body;Body
rs2758167	cg14252149	43.5104	6.25e-50	1	236704354	Imputed	A	0.264045	236707045	LGALS8;LGALS8;LGALS8;LGALS8	Body;Body;Body;Body
rs2758174	cg14252149	43.5104	6.25e-50	1	236706352	Imputed	A	0.264045	236707045	LGALS8;LGALS8;LGALS8;LGALS8	Body;Body;Body;Body
rs2758175	cg14252149	43.5104	6.25e-50	1	236706371	Imputed	A	0.264045	236707045	LGALS8;LGALS8;LGALS8;LGALS8	Body;Body;Body;Body
rs2758181	cg14252149	43.5104	6.25e-50	1	236708316	Imputed	A	0.264045	236707045	LGALS8;LGALS8;LGALS8;LGALS8	Body;Body;Body;Body
rs2758189	cg14252149	43.5104	6.25e-50	1	236709778	Imputed	T	0.264045	236707045	LGALS8;LGALS8;LGALS8;LGALS8	Body;Body;Body;Body
rs2758995	cg14252149	43.5104	6.25e-50	1	236704296	Imputed	C	0.264045	236707045	LGALS8;LGALS8;LGALS8;LGALS8	Body;Body;Body;Body
rs2758998	cg14252149	43.5104	6.25e-50	1	236713828	Imputed	G	0.264045	236707045	LGALS8;LGALS8;LGALS8;LGALS8	Body;Body;Body;Body
rs2759000	cg14252149	43.5104	6.25e-50	1	236715863	Imputed	G	0.264045	236707045	LGALS8;LGALS8;LGALS8;LGALS8	Body;Body;Body;Body
rs2759003	cg14252149	43.5104	6.25e-50	1	236717301	Imputed	G	0.264045	236707045	LGALS8;LGALS8;LGALS8;LGALS8	Body;Body;Body;Body
rs2759005	cg14252149	43.5104	6.25e-50	1	236720833	Imputed	C	0.264045	236707045	LGALS8;LGALS8;LGALS8;LGALS8	Body;Body;Body;Body
rs2794783	cg14252149	43.5104	6.25e-50	1	236709485	Imputed	A	0.264045	236707045	LGALS8;LGALS8;LGALS8;LGALS8	Body;Body;Body;Body
rs2794784	cg14252149	43.5104	6.25e-50	1	236709439	Imputed	A	0.264045	236707045	LGALS8;LGALS8;LGALS8;LGALS8	Body;Body;Body;Body
rs2794785	cg14252149	43.5104	6.25e-50	1	236709204	Imputed	A	0.264045	236707045	LGALS8;LGALS8;LGALS8;LGALS8	Body;Body;Body;Body
rs2794786	cg14252149	43.5104	6.25e-50	1	236707036	Imputed	A	0.264045	236707045	LGALS8;LGALS8;LGALS8;LGALS8	Body;Body;Body;Body
rs2799407	cg14252149	43.5104	6.25e-50	1	236708788	Imputed	C	0.264045	236707045	LGALS8;LGALS8;LGALS8;LGALS8	Body;Body;Body;Body
rs2799409	cg14252149	43.5104	6.25e-50	1	236707045	Imputed	C	0.264045	236707045	LGALS8;LGALS8;LGALS8;LGALS8	Body;Body;Body;Body
rs2799411	cg14252149	43.5104	6.25e-50	1	236705434	Imputed	C	0.264045	236707045	LGALS8;LGALS8;LGALS8;LGALS8	Body;Body;Body;Body
rs2799434	cg14252149	43.5104	6.25e-50	1	236728150	Genotyped	A	0.264045	236707045	LGALS8;LGALS8;LGALS8;LGALS8	Body;Body;Body;Body
rs2799438	cg14252149	43.5104	6.25e-50	1	236726162	Imputed	A	0.264045	236707045	LGALS8;LGALS8;LGALS8;LGALS8	Body;Body;Body;Body
rs2853609	cg14252149	43.5104	6.25e-50	1	236708644	Imputed	G	0.264045	236707045	LGALS8;LGALS8;LGALS8;LGALS8	Body;Body;Body;Body
rs2853611	cg14252149	43.5104	6.25e-50	1	236704825	Imputed	G	0.264045	236707045	LGALS8;LGALS8;LGALS8;LGALS8	Body;Body;Body;Body
rs3189	cg14252149	43.5104	6.25e-50	1	236715517	Imputed	T	0.264045	236707045	LGALS8;LGALS8;LGALS8;LGALS8	Body;Body;Body;Body
rs6668716	cg14252149	43.5104	6.25e-50	1	236718421	Imputed	G	0.264045	236707045	LGALS8;LGALS8;LGALS8;LGALS8	Body;Body;Body;Body
rs6668926	cg14252149	43.5104	6.25e-50	1	236718561	Imputed	G	0.264045	236707045	LGALS8;LGALS8;LGALS8;LGALS8	Body;Body;Body;Body
rs6989	cg14252149	43.5104	6.25e-50	1	236714064	Genotyped	A	0.264045	236707045	LGALS8;LGALS8;LGALS8;LGALS8	Body;Body;Body;Body
rs751589	cg14252149	43.5104	6.25e-50	1	236724109	Imputed	A	0.264045	236707045	LGALS8;LGALS8;LGALS8;LGALS8	Body;Body;Body;Body
chr1:236707828:I	cg14252149	43.5036	6.33e-50	1	236707828	Imputed	A	0.264169	236707045	LGALS8;LGALS8;LGALS8;LGALS8	Body;Body;Body;Body
chr1:236702813:I	cg14252149	43.5013	6.35e-50	1	236702813	Imputed	A	0.264056	236707045	LGALS8;LGALS8;LGALS8;LGALS8	Body;Body;Body;Body
rs16833831	cg14252149	43.5013	6.35e-50	1	236702799	Imputed	C	0.264056	236707045	LGALS8;LGALS8;LGALS8;LGALS8	Body;Body;Body;Body
rs16833833	cg14252149	43.5013	6.35e-50	1	236702830	Imputed	G	0.264056	236707045	LGALS8;LGALS8;LGALS8;LGALS8	Body;Body;Body;Body
rs2244684	cg14252149	43.5013	6.35e-50	1	236703190	Imputed	T	0.264056	236707045	LGALS8;LGALS8;LGALS8;LGALS8	Body;Body;Body;Body
rs2489151	cg14252149	43.5013	6.35e-50	1	236703010	Imputed	G	0.264056	236707045	LGALS8;LGALS8;LGALS8;LGALS8	Body;Body;Body;Body
rs66877117	cg14252149	43.5013	6.35e-50	1	236702882	Imputed	G	0.264056	236707045	LGALS8;LGALS8;LGALS8;LGALS8	Body;Body;Body;Body
rs2737708	cg14252149	43.4988	6.38e-50	1	236701169	Imputed	A	0.264073	236707045	LGALS8;LGALS8;LGALS8;LGALS8	Body;Body;Body;Body
rs2385255	cg14252149	43.4936	6.44e-50	1	236700308	Imputed	A	0.263955	236707045	LGALS8;LGALS8;LGALS8;LGALS8	Body;Body;Body;Body
chr1:236698766:D	cg14252149	43.4916	6.46e-50	1	236698766	Imputed	TCA	0.263728	236707045	LGALS8;LGALS8;LGALS8;LGALS8	Body;Body;Body;Body
chr1:236700673:D	cg14252149	43.492	6.46e-50	1	236700673	Imputed	GAGC	0.264056	236707045	LGALS8;LGALS8;LGALS8;LGALS8	Body;Body;Body;Body
chr1:236709074:I	cg14252149	43.492	6.46e-50	1	236709074	Imputed	T	0.263904	236707045	LGALS8;LGALS8;LGALS8;LGALS8	Body;Body;Body;Body
rs2243959	cg14252149	43.492	6.46e-50	1	236708991	Imputed	A	0.263904	236707045	LGALS8;LGALS8;LGALS8;LGALS8	Body;Body;Body;Body
rs2243960	cg14252149	43.492	6.46e-50	1	236708968	Imputed	G	0.263904	236707045	LGALS8;LGALS8;LGALS8;LGALS8	Body;Body;Body;Body
rs2243963	cg14252149	43.492	6.46e-50	1	236708940	Imputed	T	0.263904	236707045	LGALS8;LGALS8;LGALS8;LGALS8	Body;Body;Body;Body
rs2799406	cg14252149	43.492	6.46e-50	1	236709095	Imputed	G	0.263904	236707045	LGALS8;LGALS8;LGALS8;LGALS8	Body;Body;Body;Body
rs1810661	cg14252149	43.489	6.49e-50	1	236700628	Imputed	C	0.264039	236707045	LGALS8;LGALS8;LGALS8;LGALS8	Body;Body;Body;Body
chr1:236698782:I	cg14252149	43.4867	6.52e-50	1	236698782	Imputed	C	0.263747	236707045	LGALS8;LGALS8;LGALS8;LGALS8	Body;Body;Body;Body
rs16833818	cg14252149	43.4844	6.55e-50	1	236701459	Imputed	C	0.264062	236707045	LGALS8;LGALS8;LGALS8;LGALS8	Body;Body;Body;Body
rs16833819	cg14252149	43.4844	6.55e-50	1	236701492	Imputed	T	0.264062	236707045	LGALS8;LGALS8;LGALS8;LGALS8	Body;Body;Body;Body
rs16833820	cg14252149	43.4844	6.55e-50	1	236701525	Imputed	C	0.264062	236707045	LGALS8;LGALS8;LGALS8;LGALS8	Body;Body;Body;Body
rs34208744	cg14252149	43.4844	6.55e-50	1	236701685	Imputed	G	0.264062	236707045	LGALS8;LGALS8;LGALS8;LGALS8	Body;Body;Body;Body
rs35718982	cg14252149	43.4844	6.55e-50	1	236701690	Imputed	C	0.264062	236707045	LGALS8;LGALS8;LGALS8;LGALS8	Body;Body;Body;Body
rs1891242	cg14252149	43.4605	6.83e-50	1	236698636	Imputed	G	0.263258	236707045	LGALS8;LGALS8;LGALS8;LGALS8	Body;Body;Body;Body
rs2040098	cg14252149	43.4337	7.17e-50	1	236698535	Imputed	C	0.263191	236707045	LGALS8;LGALS8;LGALS8;LGALS8	Body;Body;Body;Body
rs1891241	cg14252149	43.4251	7.28e-50	1	236698470	Imputed	G	0.263146	236707045	LGALS8;LGALS8;LGALS8;LGALS8	Body;Body;Body;Body
rs819422	cg14252149	43.393	7.71e-50	1	236696822	Imputed	C	0.260258	236707045	LGALS8;LGALS8;LGALS8;LGALS8	Body;Body;Body;Body
chr1:236708357:I	cg14252149	43.3834	7.84e-50	1	236708357	Imputed	C	0.269719	236707045	LGALS8;LGALS8;LGALS8;LGALS8	Body;Body;Body;Body
rs34299988	cg14252149	43.371	8.02e-50	1	236701748	Imputed	C	0.264514	236707045	LGALS8;LGALS8;LGALS8;LGALS8	Body;Body;Body;Body
rs11807542	cg14252149	43.3509	8.31e-50	1	236702517	Imputed	T	0.267542	236707045	LGALS8;LGALS8;LGALS8;LGALS8	Body;Body;Body;Body
rs819427	cg14252149	43.2132	1.06e-49	1	236697667	Imputed	T	0.262643	236707045	LGALS8;LGALS8;LGALS8;LGALS8	Body;Body;Body;Body
rs819426	cg14252149	43.182	1.13e-49	1	236697551	Imputed	T	0.262573	236707045	LGALS8;LGALS8;LGALS8;LGALS8	Body;Body;Body;Body
rs819424	cg14252149	43.1689	1.15e-49	1	236697521	Imputed	A	0.262556	236707045	LGALS8;LGALS8;LGALS8;LGALS8	Body;Body;Body;Body
chr1:236712074:D	cg14252149	43.1559	1.18e-49	1	236712074	Imputed	TTTTC	0.265354	236707045	LGALS8;LGALS8;LGALS8;LGALS8	Body;Body;Body;Body
rs1885533	cg14252149	43.1385	1.22e-49	1	236719193	Imputed	A	0.26336	236707045	LGALS8;LGALS8;LGALS8;LGALS8	Body;Body;Body;Body
rs2244808	cg14252149	43.0552	1.41e-49	1	236702153	Imputed	G	0.265876	236707045	LGALS8;LGALS8;LGALS8;LGALS8	Body;Body;Body;Body
rs58261980	cg18663897	-42.9963	1.57e-49	2	240897933	Imputed	A	0.153639	240900096	NDUFA10	3'UTR
chr1:236701098:I	cg14252149	42.8306	2.12e-49	1	236701098	Imputed	T	0.265882	236707045	LGALS8;LGALS8;LGALS8;LGALS8	Body;Body;Body;Body
rs6735269	cg23885472	-42.7553	2.43e-49	2	136885734	Imputed	G	0.191118	136878267		Intergenic
rs10189804	cg23885472	-42.7364	2.52e-49	2	136881797	Imputed	A	0.191107	136878267		Intergenic
rs2471859	cg23885472	-42.7207	2.59e-49	2	136874004	Imputed	G	0.190972	136878267		Intergenic
rs11682928	cg23885472	-42.7175	2.61e-49	2	136874906	Imputed	A	0.190972	136878267		Intergenic
rs2734871	cg23885472	-42.7158	2.61e-49	2	136869873	Imputed	A	0.190944	136878267		Intergenic
rs11680019	cg23885472	-42.7098	2.64e-49	2	136879829	Imputed	T	0.190989	136878267		Intergenic
rs62160906	cg23885472	-42.7105	2.64e-49	2	136878267	Imputed	T	0.190989	136878267		Intergenic
rs10205658	cg23885472	-42.703	2.68e-49	2	136886123	Imputed	G	0.191011	136878267		Intergenic
rs2056295	cg23885472	-42.703	2.68e-49	2	136886897	Imputed	A	0.191011	136878267		Intergenic
rs4278980	cg23885472	-42.703	2.68e-49	2	136886830	Genotyped	A	0.191011	136878267		Intergenic
rs4954391	cg23885472	-42.703	2.68e-49	2	136883823	Genotyped	C	0.191011	136878267		Intergenic
rs6710778	cg23885472	-42.703	2.68e-49	2	136886141	Imputed	C	0.191011	136878267		Intergenic
rs7576089	cg23885472	-42.703	2.68e-49	2	136886366	Imputed	A	0.191011	136878267		Intergenic
rs7588118	cg23885472	-42.703	2.68e-49	2	136886372	Imputed	G	0.191011	136878267		Intergenic
chr1:236698282:D	cg14252149	42.601	3.22e-49	1	236698282	Imputed	AC	0.263185	236707045	LGALS8;LGALS8;LGALS8;LGALS8	Body;Body;Body;Body
rs11684598	cg04131969	42.3216	5.37e-49	2	33952621	Genotyped	G	0.47191	33951647	MYADML	Body
rs819417	cg14252149	42.3203	5.38e-49	1	236694904	Imputed	C	0.260056	236707045	LGALS8;LGALS8;LGALS8;LGALS8	Body;Body;Body;Body
rs7209562	cg14195178	-42.2737	5.86e-49	17	80829707	Imputed	T	0.285781	80849463	TBCD	Body
rs8075467	cg14195178	-42.2697	5.9e-49	17	80831330	Imputed	T	0.285904	80849463	TBCD	Body
rs123779	cg20550012	-42.2507	6.11e-49	7	157370487	Imputed	A	0.474646	157370486	PTPRN2;PTPRN2;PTPRN2	Body;Body;Body
rs12946560	cg14195178	-42.2307	6.34e-49	17	80825255	Imputed	G	0.285433	80849463	TBCD	Body
rs819418	cg14252149	42.2129	6.55e-49	1	236694936	Imputed	C	0.259899	236707045	LGALS8;LGALS8;LGALS8;LGALS8	Body;Body;Body;Body
rs7807086	cg20550012	-42.1881	6.86e-49	7	157371825	Imputed	A	0.474797	157370486	PTPRN2;PTPRN2;PTPRN2	Body;Body;Body
rs9852529	cg05126514	-42.1723	7.06e-49	3	49730625	Imputed	A	0.376464	49697458	BSN	Body
rs7222256	cg14195178	-42.1523	7.32e-49	17	80837104	Imputed	A	0.286399	80849463	TBCD	Body
rs7218786	cg14195178	-42.1124	7.88e-49	17	80845076	Imputed	G	0.286511	80849463	TBCD	Body
rs12936238	cg14195178	-42.1051	7.99e-49	17	80854502	Imputed	T	0.286517	80849463	TBCD	Body
rs12938918	cg14195178	-42.1051	7.99e-49	17	80849463	Imputed	T	0.286517	80849463	TBCD	Body
rs4986084	cg14195178	-42.1051	7.99e-49	17	80853615	Imputed	T	0.286517	80849463	TBCD	Body
rs4986085	cg14195178	-42.1051	7.99e-49	17	80855612	Genotyped	T	0.286517	80849463	TBCD	Body
rs7221839	cg14195178	-42.1051	7.99e-49	17	80849024	Imputed	G	0.286517	80849463	TBCD	Body
rs12936452	cg14195178	-42.1004	8.06e-49	17	80840178	Imputed	T	0.286522	80849463	TBCD	Body
rs3744159	cg14195178	-42.1004	8.06e-49	17	80842251	Imputed	A	0.286522	80849463	TBCD	Body
rs4986125	cg14195178	-42.1004	8.06e-49	17	80839904	Imputed	G	0.286522	80849463	TBCD	Body
rs11658422	cg14195178	-42.0958	8.13e-49	17	80843742	Imputed	A	0.286528	80849463	TBCD	Body
rs9858213	cg05126514	-42.0767	8.42e-49	3	49731861	Imputed	T	0.376084	49697458	BSN	Body
rs55998047	cg18663897	-41.9984	9.72e-49	2	240899306	Imputed	C	0.145899	240900096	NDUFA10	3'UTR
rs733342	cg14195178	-41.944	1.08e-48	17	80822080	Imputed	G	0.284764	80849463	TBCD	Body
rs12451922	cg14195178	-41.8561	1.26e-48	17	80819566	Imputed	G	0.284624	80849463	TBCD	Body
rs4986119	cg14195178	-41.8338	1.32e-48	17	80818919	Imputed	A	0.284562	80849463	TBCD	Body
rs13388053	cg18663897	-41.7672	1.49e-48	2	240937933	Imputed	A	0.145938	240900096	NDUFA10	3'UTR
rs73103612	cg18663897	-41.7356	1.58e-48	2	240889752	Imputed	A	0.145927	240900096	NDUFA10	3'UTR
rs28728016	cg18663897	-41.728	1.6e-48	2	240892851	Imputed	A	0.145972	240900096	NDUFA10	3'UTR
rs12328143	cg18663897	-41.7248	1.61e-48	2	240935457	Imputed	T	0.146107	240900096	NDUFA10	3'UTR
rs10193614	cg18663897	-41.7146	1.64e-48	2	240940636	Genotyped	G	0.146067	240900096	NDUFA10	3'UTR
rs10196412	cg18663897	-41.7146	1.64e-48	2	240947055	Imputed	G	0.146067	240900096	NDUFA10	3'UTR
rs13396556	cg18663897	-41.7146	1.64e-48	2	240900097	Genotyped	A	0.146067	240900096	NDUFA10	3'UTR
rs4077388	cg18663897	-41.7146	1.64e-48	2	240900795	Imputed	T	0.146067	240900096	NDUFA10	3'UTR
rs4149542	cg18663897	-41.7146	1.64e-48	2	240955880	Imputed	G	0.146067	240900096	NDUFA10	3'UTR
rs4305307	cg18663897	-41.7146	1.64e-48	2	240901498	Imputed	A	0.146067	240900096	NDUFA10	3'UTR
rs66597274	cg18663897	-41.7146	1.64e-48	2	240908107	Imputed	T	0.146067	240900096	NDUFA10	3'UTR
rs6711494	cg18663897	-41.7146	1.64e-48	2	240936934	Imputed	T	0.146067	240900096	NDUFA10	3'UTR
rs714219	cg18663897	-41.7146	1.64e-48	2	240916890	Imputed	T	0.146067	240900096	NDUFA10	3'UTR
rs2794788	cg14252149	41.702	1.68e-48	1	236693816	Imputed	G	0.260146	236707045	LGALS8;LGALS8;LGALS8;LGALS8	Body;Body;Body;Body
rs2794789	cg14252149	41.672	1.78e-48	1	236693668	Imputed	C	0.260146	236707045	LGALS8;LGALS8;LGALS8;LGALS8	Body;Body;Body;Body
rs2758993	cg14252149	41.6702	1.79e-48	1	236693636	Imputed	A	0.260152	236707045	LGALS8;LGALS8;LGALS8;LGALS8	Body;Body;Body;Body
rs1811426	cg18663897	-41.6173	1.97e-48	2	240961422	Imputed	T	0.145461	240900096	NDUFA10	3'UTR
chr17:47019691:D	cg25450121	41.6021	2.03e-48	17	47019691	Imputed	C	0.224713	46970175	ATP5G1;ATP5G1;ATP5G1;ATP5G1	1stExon;5'UTR;1stExon;5'UTR
rs1105426	cg09636756	-41.5883	2.08e-48	18	77112198	Imputed	C	0.230124	77134251	ATP9B	Body
rs62096817	cg09636756	-41.5715	2.15e-48	18	77090660	Imputed	A	0.230281	77134251	ATP9B	Body
chr2:240893024:D	cg18663897	-41.541	2.27e-48	2	240893024	Imputed	T	0.146287	240900096	NDUFA10	3'UTR
rs11081531	cg09636756	-41.5373	2.29e-48	18	77129426	Imputed	A	0.229092	77134251	ATP9B	Body
rs62097670	cg09636756	-41.5216	2.35e-48	18	77124095	Imputed	A	0.228963	77134251	ATP9B	Body
rs56723703	cg09636756	-41.5206	2.36e-48	18	77124606	Imputed	A	0.230247	77134251	ATP9B	Body
rs112089184	cg09636756	-41.5064	2.42e-48	18	77124141	Imputed	T	0.230287	77134251	ATP9B	Body
rs11664560	cg09636756	-41.5064	2.42e-48	18	77125698	Imputed	T	0.230287	77134251	ATP9B	Body
rs11665475	cg09636756	-41.5064	2.42e-48	18	77121397	Imputed	A	0.230287	77134251	ATP9B	Body
rs34249856	cg09636756	-41.5064	2.42e-48	18	77120293	Imputed	A	0.230287	77134251	ATP9B	Body
rs55662907	cg09636756	-41.5064	2.42e-48	18	77125975	Imputed	A	0.230287	77134251	ATP9B	Body
rs56297023	cg09636756	-41.5064	2.42e-48	18	77126458	Imputed	A	0.230287	77134251	ATP9B	Body
rs62097668	cg09636756	-41.5064	2.42e-48	18	77123584	Imputed	A	0.230287	77134251	ATP9B	Body
chr18:77128978:I	cg09636756	-41.5026	2.44e-48	18	77128978	Imputed	AC	0.230337	77134251	ATP9B	Body
rs1105427	cg09636756	-41.5026	2.44e-48	18	77112481	Imputed	T	0.230337	77134251	ATP9B	Body
rs1105429	cg09636756	-41.5026	2.44e-48	18	77112179	Genotyped	C	0.230337	77134251	ATP9B	Body
rs11659393	cg09636756	-41.5026	2.44e-48	18	77102423	Imputed	T	0.230337	77134251	ATP9B	Body
rs2062181	cg09636756	-41.5026	2.44e-48	18	77100844	Genotyped	A	0.230337	77134251	ATP9B	Body
rs57085175	cg09636756	-41.5026	2.44e-48	18	77128458	Imputed	T	0.230337	77134251	ATP9B	Body
rs62096820	cg09636756	-41.5026	2.44e-48	18	77100108	Imputed	A	0.230337	77134251	ATP9B	Body
rs57585496	cg09636756	-41.4899	2.5e-48	18	77125080	Imputed	G	0.230371	77134251	ATP9B	Body
rs55867739	cg21294301	-41.4778	2.55e-48	1	8105099	Imputed	T	0.438145	8120055		Intergenic
rs4733964	cg21028319	-41.4423	2.73e-48	8	38847959	Genotyped	T	0.404494	38847958	TM2D2;TM2D2;TM2D2;TM2D2	3'UTR;3'UTR;3'UTR;3'UTR
rs73360076	cg25388952	41.4405	2.74e-48	17	80089045	Imputed	G	0.403539	80084596	CCDC57	Body
rs11867299	cg25388952	41.4281	2.8e-48	17	80088675	Imputed	A	0.40351	80084596	CCDC57	Body
rs1318234	cg09636756	-41.4051	2.93e-48	18	77136918	Imputed	T	0.23068	77134251	ATP9B	Body
rs3630	cg09636756	-41.4051	2.93e-48	18	77136899	Imputed	G	0.23068	77134251	ATP9B	Body
rs2013180	cg09636756	-41.4028	2.94e-48	18	77136851	Imputed	T	0.230685	77134251	ATP9B	Body
rs74260188	cg09636756	-41.3956	2.98e-48	18	77136389	Imputed	T	0.230702	77134251	ATP9B	Body
rs55979241	cg09636756	-41.3866	3.03e-48	18	77130268	Imputed	G	0.230719	77134251	ATP9B	Body
rs2280058	cg09636756	-41.3779	3.08e-48	18	77135472	Imputed	G	0.230742	77134251	ATP9B	Body
chr18:77133471:D	cg09636756	-41.3699	3.13e-48	18	77133471	Imputed	T	0.230758	77134251	ATP9B	Body
rs2271392	cg09636756	-41.3699	3.13e-48	18	77132755	Imputed	G	0.230758	77134251	ATP9B	Body
rs35755749	cg09636756	-41.3699	3.13e-48	18	77132006	Imputed	T	0.230758	77134251	ATP9B	Body
rs3786181	cg09636756	-41.3699	3.13e-48	18	77134252	Imputed	A	0.230758	77134251	ATP9B	Body
rs3817178	cg09636756	-41.3699	3.13e-48	18	77132793	Imputed	A	0.230758	77134251	ATP9B	Body
rs55982914	cg09636756	-41.3699	3.13e-48	18	77130187	Imputed	C	0.230758	77134251	ATP9B	Body
rs11121070	cg21294301	-41.3104	3.49e-48	1	8094854	Imputed	T	0.437426	8120055		Intergenic
rs55711855	cg09636756	-41.298	3.58e-48	18	77130310	Imputed	G	0.230702	77134251	ATP9B	Body
rs7513370	cg21294301	-41.2959	3.59e-48	1	8094268	Imputed	A	0.437399	8120055		Intergenic
chr17:80092669:D	cg25388952	41.2707	3.76e-48	17	80092669	Imputed	G	0.403667	80084596	CCDC57	Body
rs2546424	cg22931151	-41.2535	3.89e-48	5	180581761	Genotyped	T	0.179775	180581761	OR2V2	TSS200
rs7218857	cg25388952	41.2224	4.12e-48	17	80161000	Imputed	C	0.406146	80084596	CCDC57	Body
rs11077970	cg25388952	41.2165	4.17e-48	17	80085916	Imputed	C	0.405331	80084596	CCDC57	Body
chr17:80098848:D	cg25388952	41.1996	4.3e-48	17	80098848	Imputed	T	0.402955	80084596	CCDC57	Body
rs4789749	cg25388952	41.1962	4.33e-48	17	80092618	Imputed	G	0.40409	80084596	CCDC57	Body
rs6502065	cg25388952	41.1901	4.38e-48	17	80095642	Imputed	C	0.404208	80084596	CCDC57	Body
rs9889327	cg25388952	41.1767	4.49e-48	17	80087839	Imputed	A	0.404196	80084596	CCDC57	Body
rs12600852	cg25388952	41.1677	4.57e-48	17	80104593	Imputed	A	0.404753	80084596	CCDC57	Body
rs4789744	cg25388952	41.1639	4.6e-48	17	80101506	Imputed	C	0.404775	80084596	CCDC57	Body
rs6502066	cg25388952	41.1639	4.6e-48	17	80103737	Imputed	C	0.404775	80084596	CCDC57	Body
rs7503111	cg25388952	41.1639	4.6e-48	17	80101587	Imputed	T	0.404775	80084596	CCDC57	Body
rs8066370	cg25388952	41.1639	4.6e-48	17	80102105	Imputed	C	0.404775	80084596	CCDC57	Body
rs8080423	cg25388952	41.1639	4.6e-48	17	80102279	Imputed	G	0.404775	80084596	CCDC57	Body
rs9675196	cg25388952	41.162	4.62e-48	17	80096655	Imputed	T	0.404506	80084596	CCDC57	Body
rs11077971	cg25388952	41.1594	4.64e-48	17	80090629	Imputed	G	0.404433	80084596	CCDC57	Body
rs35038106	cg25388952	41.1554	4.67e-48	17	80180346	Imputed	T	0.40424	80084596	CCDC57	Body
rs12603637	cg25388952	41.1548	4.68e-48	17	80094714	Imputed	T	0.404494	80084596	CCDC57	Body
chr17:80097218:D	cg25388952	41.151	4.71e-48	17	80097218	Imputed	C	0.404517	80084596	CCDC57	Body
rs11077974	cg25388952	41.151	4.71e-48	17	80095193	Imputed	G	0.404517	80084596	CCDC57	Body
rs12450189	cg25388952	41.151	4.71e-48	17	80095128	Imputed	C	0.404517	80084596	CCDC57	Body
rs35156322	cg25388952	41.151	4.71e-48	17	80096323	Imputed	C	0.404517	80084596	CCDC57	Body
rs4789751	cg25388952	41.151	4.71e-48	17	80092373	Imputed	T	0.404517	80084596	CCDC57	Body
rs4789754	cg25388952	41.151	4.71e-48	17	80091941	Imputed	A	0.404517	80084596	CCDC57	Body
rs7221451	cg25388952	41.151	4.71e-48	17	80089785	Imputed	G	0.404517	80084596	CCDC57	Body
rs7406257	cg25388952	41.151	4.71e-48	17	80089340	Imputed	A	0.404517	80084596	CCDC57	Body
rs7503189	cg25388952	41.151	4.71e-48	17	80099486	Imputed	A	0.404517	80084596	CCDC57	Body
rs7503225	cg25388952	41.151	4.71e-48	17	80099639	Imputed	A	0.404517	80084596	CCDC57	Body
rs8065210	cg25388952	41.151	4.71e-48	17	80090960	Imputed	A	0.404517	80084596	CCDC57	Body
rs8065556	cg25388952	41.151	4.71e-48	17	80091176	Imputed	C	0.404517	80084596	CCDC57	Body
rs8065981	cg25388952	41.151	4.71e-48	17	80091393	Imputed	T	0.404517	80084596	CCDC57	Body
rs8067875	cg25388952	41.151	4.71e-48	17	80092778	Imputed	T	0.404517	80084596	CCDC57	Body
rs8069827	cg25388952	41.151	4.71e-48	17	80089168	Imputed	T	0.404517	80084596	CCDC57	Body
rs8075086	cg25388952	41.151	4.71e-48	17	80092649	Imputed	G	0.404517	80084596	CCDC57	Body
rs9674648	cg25388952	41.151	4.71e-48	17	80096756	Imputed	G	0.404517	80084596	CCDC57	Body
rs9892469	cg25388952	41.151	4.71e-48	17	80093657	Imputed	C	0.404517	80084596	CCDC57	Body
rs7225560	cg25388952	41.1431	4.78e-48	17	80160884	Imputed	G	0.406253	80084596	CCDC57	Body
rs9898292	cg25388952	41.1438	4.78e-48	17	80100345	Imputed	T	0.404421	80084596	CCDC57	Body
rs9904520	cg25388952	41.1427	4.79e-48	17	80100117	Imputed	C	0.404494	80084596	CCDC57	Body
rs11077973	cg25388952	41.1406	4.8e-48	17	80095191	Imputed	T	0.404438	80084596	CCDC57	Body
rs7222057	cg25388952	41.1408	4.8e-48	17	80087647	Imputed	A	0.404506	80084596	CCDC57	Body
rs7225119	cg25388952	41.1408	4.8e-48	17	80087077	Imputed	G	0.404506	80084596	CCDC57	Body
rs7502548	cg25388952	41.1408	4.8e-48	17	80087569	Imputed	T	0.404506	80084596	CCDC57	Body
rs7502676	cg25388952	41.1404	4.81e-48	17	80093433	Imputed	G	0.404534	80084596	CCDC57	Body
rs9911129	cg25388952	41.1377	4.83e-48	17	80087819	Imputed	T	0.404505	80084596	CCDC57	Body
rs11077969	cg25388952	41.1346	4.86e-48	17	80085633	Genotyped	A	0.404494	80084596	CCDC57	Body
rs4459614	cg25388952	41.1346	4.86e-48	17	80086597	Imputed	C	0.404494	80084596	CCDC57	Body
rs4625783	cg25388952	41.1346	4.86e-48	17	80086395	Genotyped	T	0.404494	80084596	CCDC57	Body
rs62078306	cg25388952	41.1346	4.86e-48	17	80085341	Imputed	A	0.404494	80084596	CCDC57	Body
rs6502058	cg25388952	41.1346	4.86e-48	17	80082500	Imputed	A	0.404494	80084596	CCDC57	Body
rs6502059	cg25388952	41.1346	4.86e-48	17	80082886	Imputed	T	0.404494	80084596	CCDC57	Body
rs7213172	cg25388952	41.1346	4.86e-48	17	80085703	Genotyped	G	0.404494	80084596	CCDC57	Body
rs7216826	cg25388952	41.1346	4.86e-48	17	80086817	Imputed	C	0.404494	80084596	CCDC57	Body
rs7216843	cg25388952	41.1346	4.86e-48	17	80086863	Imputed	C	0.404494	80084596	CCDC57	Body
rs7217625	cg25388952	41.1346	4.86e-48	17	80157766	Genotyped	C	0.404494	80084596	CCDC57	Body
rs7405738	cg25388952	41.1346	4.86e-48	17	80084227	Imputed	A	0.404494	80084596	CCDC57	Body
rs7406162	cg25388952	41.1346	4.86e-48	17	80086386	Imputed	C	0.404494	80084596	CCDC57	Body
rs7406682	cg25388952	41.1346	4.86e-48	17	80084368	Imputed	C	0.404494	80084596	CCDC57	Body
rs4356529	cg25388952	41.132	4.88e-48	17	80157797	Imputed	A	0.406326	80084596	CCDC57	Body
rs4789720	cg25388952	41.132	4.88e-48	17	80157490	Imputed	C	0.406326	80084596	CCDC57	Body
rs8074267	cg25388952	41.132	4.88e-48	17	80158325	Imputed	G	0.406326	80084596	CCDC57	Body
rs8074436	cg25388952	41.132	4.88e-48	17	80158422	Imputed	G	0.406326	80084596	CCDC57	Body
rs7221544	cg25388952	41.1302	4.9e-48	17	80087337	Imputed	C	0.404522	80084596	CCDC57	Body
rs3935141	cg25388952	41.1286	4.91e-48	17	80160305	Imputed	A	0.406331	80084596	CCDC57	Body
rs7215277	cg25388952	41.1286	4.91e-48	17	80159283	Imputed	A	0.406331	80084596	CCDC57	Body
rs6502061	cg25388952	41.1275	4.92e-48	17	80086158	Imputed	C	0.404506	80084596	CCDC57	Body
rs7219138	cg25388952	41.1204	4.99e-48	17	80079896	Imputed	C	0.404517	80084596	CCDC57	Body
rs7219180	cg25388952	41.1204	4.99e-48	17	80079968	Imputed	C	0.404517	80084596	CCDC57	Body
rs7406220	cg25388952	41.1204	4.99e-48	17	80077850	Imputed	T	0.404517	80084596	CCDC57	Body
rs7406858	cg25388952	41.1204	4.99e-48	17	80080623	Imputed	G	0.404517	80084596	CCDC57	Body
rs35857672	cg25388952	41.1168	5.02e-48	17	80078303	Imputed	G	0.404522	80084596	CCDC57	Body
rs62080003	cg25388952	41.1168	5.02e-48	17	80078957	Imputed	C	0.404522	80084596	CCDC57	Body
rs7406163	cg25388952	41.1168	5.02e-48	17	80086389	Imputed	C	0.404522	80084596	CCDC57	Body
rs7406529	cg25388952	41.1168	5.02e-48	17	80080877	Imputed	C	0.404522	80084596	CCDC57	Body
rs9897355	cg25388952	41.1168	5.02e-48	17	80078095	Imputed	G	0.404522	80084596	CCDC57	Body
rs11654584	cg25388952	41.1132	5.06e-48	17	80079435	Imputed	T	0.404545	80084596	CCDC57	Body
rs4789668	cg25388952	41.0826	5.36e-48	17	80161990	Imputed	T	0.406427	80084596	CCDC57	Body
rs11077972	cg25388952	41.0755	5.43e-48	17	80094872	Imputed	T	0.404746	80084596	CCDC57	Body
rs4789667	cg25388952	41.0709	5.48e-48	17	80162143	Imputed	A	0.406449	80084596	CCDC57	Body
rs113506854	cg21294301	-41.0704	5.48e-48	1	8118182	Imputed	G	0.438152	8120055		Intergenic
rs4789666	cg25388952	41.0673	5.52e-48	17	80162276	Imputed	T	0.406455	80084596	CCDC57	Body
rs3012405	cg07365741	-41.0649	5.54e-48	6	170480687	Imputed	A	0.376473	170478434		Intergenic
rs28481866	cg25388952	41.0596	5.6e-48	17	80105160	Imputed	A	0.406775	80084596	CCDC57	Body
rs28640920	cg25388952	41.0596	5.6e-48	17	80105151	Imputed	T	0.406775	80084596	CCDC57	Body
rs56020943	cg25388952	41.0596	5.6e-48	17	80105248	Imputed	A	0.406775	80084596	CCDC57	Body
rs8082653	cg25388952	41.0592	5.6e-48	17	80162382	Imputed	A	0.406472	80084596	CCDC57	Body
rs28676462	cg25388952	41.056	5.63e-48	17	80105100	Imputed	C	0.406747	80084596	CCDC57	Body
rs9901076	cg25388952	41.0559	5.63e-48	17	80170020	Imputed	A	0.404691	80084596	CCDC57	Body
rs8079388	cg25388952	41.0316	5.9e-48	17	80162798	Imputed	A	0.406522	80084596	CCDC57	Body
rs4247357	cg25388952	41.0057	6.19e-48	17	80166989	Imputed	T	0.406556	80084596	CCDC57	Body
rs66670693	cg25388952	40.99	6.38e-48	17	80181799	Imputed	A	0.403941	80084596	CCDC57	Body
rs6502057	cg25388952	40.9111	7.4e-48	17	80082060	Imputed	A	0.401534	80084596	CCDC57	Body
rs55941919	cg25450121	40.911	7.41e-48	17	46970317	Imputed	C	0.224567	46970175	ATP5G1;ATP5G1;ATP5G1;ATP5G1	1stExon;5'UTR;1stExon;5'UTR
rs66985080	cg25450121	40.9014	7.54e-48	17	46970175	Imputed	G	0.224556	46970175	ATP5G1;ATP5G1;ATP5G1;ATP5G1	1stExon;5'UTR;1stExon;5'UTR
rs11658272	cg25388952	40.8998	7.56e-48	17	80084596	Imputed	C	0.40477	80084596	CCDC57	Body
rs11658335	cg25388952	40.8998	7.56e-48	17	80084821	Imputed	C	0.40477	80084596	CCDC57	Body
rs34673303	cg25388952	40.8998	7.56e-48	17	80085144	Imputed	G	0.40477	80084596	CCDC57	Body
rs72634245	cg21294301	-40.8994	7.57e-48	1	8120055	Imputed	T	0.438129	8120055		Intergenic
rs62078305	cg25388952	40.8943	7.64e-48	17	80085326	Imputed	G	0.404875	80084596	CCDC57	Body
rs4072579	cg25388952	40.8786	7.87e-48	17	80160494	Imputed	T	0.405579	80084596	CCDC57	Body
rs62078303	cg25388952	40.8602	8.15e-48	17	80085210	Imputed	A	0.40501	80084596	CCDC57	Body
rs62078304	cg25388952	40.8533	8.26e-48	17	80085224	Imputed	G	0.405021	80084596	CCDC57	Body
rs9900128	cg25388952	40.8336	8.57e-48	17	80087920	Imputed	T	0.403696	80084596	CCDC57	Body
rs62097669	cg09636756	-40.7777	9.53e-48	18	77124023	Imputed	A	0.229615	77134251	ATP9B	Body
rs7209948	cg25388952	40.7455	1.01e-47	17	80086804	Imputed	T	0.405331	80084596	CCDC57	Body
rs142906391	cg09723088	40.7481	1.01e-47	6	29692470	Imputed	A	0.132361	29691140	HLA-F;HLA-F;HLA-F;HLA-F;HLA-F;HLA-F	1stExon;5'UTR;1stExon;5'UTR;5'UTR;1stExon
rs28376857	cg25388952	40.7159	1.07e-47	17	80104351	Imputed	A	0.401049	80084596	CCDC57	Body
rs12603050	cg25388952	40.7053	1.09e-47	17	80104631	Imputed	G	0.401066	80084596	CCDC57	Body
chr17:80102461:D	cg25388952	40.6867	1.13e-47	17	80102461	Imputed	T	0.401601	80084596	CCDC57	Body
rs11658340	cg25388952	40.6808	1.15e-47	17	80084844	Imputed	C	0.40368	80084596	CCDC57	Body
rs12727309	cg26348696	-40.6788	1.15e-47	1	22461627	Imputed	A	0.128244	22425642		Intergenic
rs11584713	cg26348696	-40.6649	1.18e-47	1	22462143	Imputed	A	0.128204	22425642		Intergenic
chr1:22458637:I	cg26348696	-40.6572	1.2e-47	1	22458637	Imputed	TG	0.128518	22425642		Intergenic
rs7969789	cg25674027	-40.6176	1.29e-47	12	103325781	Imputed	T	0.24636	103325781		Intergenic
rs115999462	cg27230769	40.5876	1.37e-47	6	29700840	Imputed	T	0.396169	29706048	LOC285830;LOC285830	Body;Body
rs11651863	cg25388952	40.5608	1.44e-47	17	80084539	Imputed	T	0.402657	80084596	CCDC57	Body
rs7536830	cg11460778	-40.5329	1.52e-47	1	145397947	Imputed	A	0.37114	145385299		Intergenic
rs10910809	cg11460778	-40.5072	1.59e-47	1	145395618	Imputed	G	0.370607	145385299		Intergenic
chr1:8115480:D	cg21294301	-40.4935	1.64e-47	1	8115480	Imputed	G	0.436022	8120055		Intergenic
rs6424376	cg11460778	-40.4832	1.67e-47	1	145401928	Imputed	T	0.37056	145385299		Intergenic
rs2027388	cg11460778	-40.4794	1.68e-47	1	145402354	Imputed	G	0.370555	145385299		Intergenic
rs1160317	cg00123214	-40.466	1.72e-47	1	95703607	Imputed	T	0.359551	95703607	RWDD3;RWDD3	Body;Body
rs1160318	cg00123214	-40.466	1.72e-47	1	95703444	Genotyped	T	0.359551	95703607	RWDD3;RWDD3	Body;Body
rs4146664	cg00123214	-40.466	1.72e-47	1	95698962	Imputed	G	0.359551	95703607	RWDD3;RWDD3	Body;Body
rs6663164	cg00123214	-40.4655	1.73e-47	1	95696612	Imputed	T	0.359545	95703607	RWDD3;RWDD3	Body;Body
rs9662015	cg00123214	-40.4637	1.73e-47	1	95694660	Imputed	G	0.359528	95703607	RWDD3;RWDD3	Body;Body
rs115455979	cg27230769	40.4551	1.76e-47	6	29707546	Imputed	A	0.40041	29706048	LOC285830;LOC285830	Body;Body
rs3767314	cg00123214	-40.444	1.8e-47	1	95706290	Imputed	C	0.35941	95703607	RWDD3;RWDD3	Body;Body
rs10917152	cg26348696	-40.4384	1.82e-47	1	22425642	Imputed	T	0.128674	22425642		Intergenic
rs114518782	cg27230769	40.4327	1.84e-47	6	29708090	Imputed	A	0.400517	29706048	LOC285830;LOC285830	Body;Body
rs62160907	cg23885472	-40.4248	1.87e-47	2	136889725	Imputed	A	0.196163	136878267		Intergenic
rs7574456	cg23885472	-40.4196	1.88e-47	2	136890059	Imputed	C	0.196169	136878267		Intergenic
rs1356706	cg23885472	-40.4057	1.93e-47	2	136892101	Imputed	T	0.196213	136878267		Intergenic
rs6727727	cg23885472	-40.4066	1.93e-47	2	136890698	Imputed	C	0.196174	136878267		Intergenic
rs1818690	cg23885472	-40.3883	2e-47	2	136892165	Imputed	C	0.196185	136878267		Intergenic
rs17382303	cg23885472	-40.3753	2.05e-47	2	136893225	Imputed	G	0.196191	136878267		Intergenic
rs62160908	cg23885472	-40.3255	2.26e-47	2	136896864	Imputed	T	0.196219	136878267		Intergenic
rs11683492	cg23885472	-40.3202	2.28e-47	2	136897188	Imputed	T	0.196225	136878267		Intergenic
rs11683586	cg23885472	-40.3071	2.34e-47	2	136897386	Imputed	T	0.19623	136878267		Intergenic
rs7501527	cg25388952	40.2424	2.64e-47	17	80099355	Imputed	C	0.402039	80084596	CCDC57	Body
chr6:29708947:D	cg27230769	40.228	2.72e-47	6	29708947	Imputed	C	0.398865	29706048	LOC285830;LOC285830	Body;Body
rs114545545	cg27230769	40.2285	2.72e-47	6	29705405	Imputed	T	0.398876	29706048	LOC285830;LOC285830	Body;Body
rs114829275	cg27230769	40.2285	2.72e-47	6	29707704	Imputed	A	0.398876	29706048	LOC285830;LOC285830	Body;Body
rs115637879	cg27230769	40.2285	2.72e-47	6	29705659	Imputed	G	0.398876	29706048	LOC285830;LOC285830	Body;Body
rs115950596	cg27230769	40.2285	2.72e-47	6	29706128	Imputed	C	0.398876	29706048	LOC285830;LOC285830	Body;Body
rs116004758	cg27230769	40.2285	2.72e-47	6	29704259	Imputed	T	0.398876	29706048	LOC285830;LOC285830	Body;Body
rs116149770	cg27230769	40.2285	2.72e-47	6	29701308	Imputed	C	0.398876	29706048	LOC285830;LOC285830	Body;Body
rs2394160	cg27230769	40.2285	2.72e-47	6	29703262	Genotyped	G	0.398876	29706048	LOC285830;LOC285830	Body;Body
rs2523395	cg27230769	40.2285	2.72e-47	6	29702510	Genotyped	A	0.398876	29706048	LOC285830;LOC285830	Body;Body
rs2735052	cg27230769	40.2285	2.72e-47	6	29701564	Genotyped	A	0.398876	29706048	LOC285830;LOC285830	Body;Body
rs2743951	cg27230769	40.2285	2.72e-47	6	29709234	Genotyped	T	0.398876	29706048	LOC285830;LOC285830	Body;Body
rs2844831	cg27230769	40.2285	2.72e-47	6	29706277	Genotyped	C	0.398876	29706048	LOC285830;LOC285830	Body;Body
rs9646397	cg25388952	40.1934	2.91e-47	17	80083534	Imputed	G	0.40636	80084596	CCDC57	Body
rs34619482	cg03455225	-40.1779	2.99e-47	3	23374278	Imputed	C	0.12973	23313729	UBE2E2	Body
rs4716757	cg23162598	-40.1758	3.01e-47	7	157345747	Imputed	A	0.404506	157345746	PTPRN2;PTPRN2;PTPRN2	Body;Body;Body
rs11691305	cg23885472	-40.1561	3.12e-47	2	136907854	Imputed	G	0.196315	136878267		Intergenic
rs3767312	cg00123214	-40.1488	3.17e-47	1	95712887	Imputed	C	0.359365	95703607	RWDD3;RWDD3	Body;Body
rs34743949	cg03455225	-40.1411	3.21e-47	3	23371636	Imputed	C	0.129989	23313729	UBE2E2	Body
rs13073761	cg03455225	-40.1365	3.24e-47	3	23390594	Imputed	G	0.129258	23313729	UBE2E2	Body
rs139282830	cg03455225	-40.1365	3.24e-47	3	23391449	Imputed	T	0.129258	23313729	UBE2E2	Body
rs140663160	cg03455225	-40.1365	3.24e-47	3	23392071	Imputed	A	0.129258	23313729	UBE2E2	Body
rs145313735	cg03455225	-40.1365	3.24e-47	3	23391541	Imputed	T	0.129258	23313729	UBE2E2	Body
rs150290341	cg03455225	-40.1365	3.24e-47	3	23393306	Imputed	A	0.129258	23313729	UBE2E2	Body
rs185250307	cg03455225	-40.1365	3.24e-47	3	23391254	Imputed	G	0.129258	23313729	UBE2E2	Body
rs35190363	cg03455225	-40.1365	3.24e-47	3	23386880	Imputed	C	0.129258	23313729	UBE2E2	Body
rs35230557	cg03455225	-40.1365	3.24e-47	3	23386956	Imputed	A	0.129258	23313729	UBE2E2	Body
rs35902312	cg03455225	-40.1365	3.24e-47	3	23387013	Imputed	C	0.129258	23313729	UBE2E2	Body
rs35928592	cg03455225	-40.1365	3.24e-47	3	23389659	Imputed	G	0.129258	23313729	UBE2E2	Body
rs34732257	cg03455225	-40.1349	3.25e-47	3	23386571	Imputed	G	0.129264	23313729	UBE2E2	Body
rs34758087	cg03455225	-40.1301	3.28e-47	3	23407872	Imputed	T	0.129242	23313729	UBE2E2	Body
rs71322172	cg03455225	-40.1301	3.28e-47	3	23400571	Imputed	A	0.129242	23313729	UBE2E2	Body
rs71322174	cg03455225	-40.1301	3.28e-47	3	23409907	Imputed	T	0.129242	23313729	UBE2E2	Body
rs35990123	cg03455225	-40.1266	3.3e-47	3	23397104	Imputed	T	0.129247	23313729	UBE2E2	Body
rs35975795	cg03455225	-40.125	3.31e-47	3	23417996	Imputed	T	0.12923	23313729	UBE2E2	Body
rs13076527	cg03455225	-40.1167	3.37e-47	3	23385877	Imputed	A	0.129292	23313729	UBE2E2	Body
rs35245309	cg03455225	-40.0902	3.54e-47	3	23419624	Imputed	G	0.129354	23313729	UBE2E2	Body
rs35347265	cg03455225	-40.0584	3.77e-47	3	23420397	Imputed	C	0.129438	23313729	UBE2E2	Body
rs34504120	cg03455225	-40.0562	3.78e-47	3	23369340	Imputed	A	0.130181	23313729	UBE2E2	Body
rs71322171	cg03455225	-40.055	3.79e-47	3	23369360	Imputed	T	0.130185	23313729	UBE2E2	Body
rs2173442	cg25674027	-40.048	3.84e-47	12	103313789	Imputed	A	0.246758	103325781		Intergenic
rs34727961	cg25674027	-40.0414	3.89e-47	12	103313732	Imputed	A	0.246747	103325781		Intergenic
rs1498689	cg25674027	-40.0112	4.13e-47	12	103312949	Imputed	A	0.246691	103325781		Intergenic
rs1522298	cg25674027	-40.002	4.2e-47	12	103312023	Imputed	C	0.246663	103325781		Intergenic
rs1522297	cg25674027	-39.9976	4.24e-47	12	103311829	Imputed	C	0.246657	103325781		Intergenic
rs1522299	cg25674027	-39.9941	4.26e-47	12	103312108	Imputed	G	0.24666	103325781		Intergenic
rs9804734	cg25674027	-39.9941	4.26e-47	12	103312430	Imputed	T	0.24666	103325781		Intergenic
rs9804735	cg25674027	-39.9941	4.26e-47	12	103312493	Imputed	A	0.24666	103325781		Intergenic
rs225103	cg21294301	-39.9601	4.55e-47	1	8119714	Imputed	T	0.445517	8120055		Intergenic
rs1481988	cg04998327	-39.9514	4.63e-47	11	103462306	Imputed	T	0.46041	103453960		Intergenic
rs10484457	cg07791065	-39.9477	4.66e-47	6	113786636	Genotyped	A	0.269663	113786051		Intergenic
rs58045871	cg07791065	-39.9219	4.9e-47	6	113786052	Imputed	A	0.269652	113786051		Intergenic
rs56230147	cg04998327	-39.8927	5.19e-47	11	103460715	Imputed	G	0.460517	103453960		Intergenic
rs12799290	cg04998327	-39.8688	5.43e-47	11	103460014	Imputed	G	0.460551	103453960		Intergenic
rs2122771	cg04998327	-39.8565	5.56e-47	11	103456909	Imputed	A	0.460848	103453960		Intergenic
rs13092830	cg03455225	-39.8525	5.61e-47	3	23363858	Imputed	G	0.130562	23313729	UBE2E2	Body
rs56199126	cg04998327	-39.8518	5.61e-47	11	103459362	Imputed	T	0.460579	103453960		Intergenic
rs76472289	cg21401376	-39.8148	6.03e-47	6	166344009	Imputed	G	0.11336	166335858		Intergenic
rs34443476	cg03455225	-39.7952	6.26e-47	3	23350466	Imputed	C	0.13073	23313729	UBE2E2	Body
rs10488761	cg04998327	-39.7907	6.32e-47	11	103453573	Genotyped	A	0.460674	103453960		Intergenic
rs12787800	cg04998327	-39.7907	6.32e-47	11	103454703	Imputed	T	0.460674	103453960		Intergenic
rs12788020	cg04998327	-39.7907	6.32e-47	11	103454800	Imputed	G	0.460674	103453960		Intergenic
rs12799189	cg04998327	-39.7907	6.32e-47	11	103455410	Imputed	C	0.460674	103453960		Intergenic
rs12799397	cg04998327	-39.7907	6.32e-47	11	103455528	Imputed	C	0.460674	103453960		Intergenic
rs12804615	cg04998327	-39.7907	6.32e-47	11	103453861	Genotyped	A	0.460674	103453960		Intergenic
rs1481991	cg04998327	-39.7907	6.32e-47	11	103457114	Imputed	C	0.460674	103453960		Intergenic
rs17101153	cg04998327	-39.7907	6.32e-47	11	103455978	Imputed	G	0.460674	103453960		Intergenic
rs2122770	cg04998327	-39.7907	6.32e-47	11	103456923	Imputed	A	0.460674	103453960		Intergenic
rs7485331	cg25674027	-39.7887	6.34e-47	12	103312619	Imputed	A	0.246461	103325781		Intergenic
rs72634234	cg21294301	-39.78	6.45e-47	1	8093432	Imputed	C	0.442612	8120055		Intergenic
rs77343208	cg21401376	-39.776	6.5e-47	6	166344015	Imputed	C	0.113361	166335858		Intergenic
chr6:29692429:D	cg09723088	39.7745	6.52e-47	6	29692429	Imputed	A	0.132697	29691140	HLA-F;HLA-F;HLA-F;HLA-F;HLA-F;HLA-F	1stExon;5'UTR;1stExon;5'UTR;5'UTR;1stExon
rs35402533	cg03455225	-39.7661	6.63e-47	3	23357291	Imputed	A	0.130697	23313729	UBE2E2	Body
rs7406630	cg25388952	39.7606	6.7e-47	17	80084080	Imputed	C	0.405287	80084596	CCDC57	Body
rs9899318	cg25388952	39.749	6.85e-47	17	80098333	Imputed	G	0.400983	80084596	CCDC57	Body
rs12804336	cg04998327	-39.7313	7.09e-47	11	103453383	Imputed	G	0.46023	103453960		Intergenic
rs143318530	cg09723088	39.7308	7.1e-47	6	29696118	Imputed	T	0.132663	29691140	HLA-F;HLA-F;HLA-F;HLA-F;HLA-F;HLA-F	1stExon;5'UTR;1stExon;5'UTR;5'UTR;1stExon
rs9374404	cg07791065	-39.7099	7.39e-47	6	113790579	Imputed	G	0.269048	113786051		Intergenic
rs35869522	cg03455225	-39.7087	7.41e-47	3	23352569	Imputed	A	0.130781	23313729	UBE2E2	Body
rs7208673	cg25388952	39.6894	7.69e-47	17	80165908	Imputed	C	0.408315	80084596	CCDC57	Body
rs7738919	cg09723088	39.6811	7.82e-47	6	29685025	Imputed	T	0.132129	29691140	HLA-F;HLA-F;HLA-F;HLA-F;HLA-F;HLA-F	1stExon;5'UTR;1stExon;5'UTR;5'UTR;1stExon
chr2:170755041:D	cg21589417	-39.6759	7.9e-47	2	170755041	Imputed	A	0.488764	170834853	UBR3	Body
chr2:170814602:D	cg21589417	-39.6759	7.9e-47	2	170814602	Imputed	C	0.488764	170834853	UBR3	Body
rs10432418	cg21589417	-39.6759	7.9e-47	2	170789012	Imputed	A	0.488764	170834853	UBR3	Body
rs10497358	cg21589417	-39.6759	7.9e-47	2	170803410	Imputed	G	0.488764	170834853	UBR3	Body
rs10803844	cg21589417	-39.6759	7.9e-47	2	170746427	Genotyped	G	0.488764	170834853	UBR3	Body
rs11679821	cg21589417	-39.6759	7.9e-47	2	170852519	Imputed	C	0.488764	170834853	UBR3	Body
rs11681209	cg21589417	-39.6759	7.9e-47	2	170800537	Imputed	G	0.488764	170834853	UBR3	Body
rs11695441	cg21589417	-39.6759	7.9e-47	2	170749434	Imputed	T	0.488764	170834853	UBR3	Body
rs12151718	cg21589417	-39.6759	7.9e-47	2	170863922	Imputed	A	0.488764	170834853	UBR3	Body
rs12987772	cg21589417	-39.6759	7.9e-47	2	170860765	Genotyped	G	0.488764	170834853	UBR3	Body
rs12988282	cg21589417	-39.6759	7.9e-47	2	170830666	Imputed	T	0.488764	170834853	UBR3	Body
rs12988325	cg21589417	-39.6759	7.9e-47	2	170868279	Imputed	T	0.488764	170834853	UBR3	Body
rs12989263	cg21589417	-39.6759	7.9e-47	2	170779990	Imputed	G	0.488764	170834853	UBR3	Body
rs12992248	cg21589417	-39.6759	7.9e-47	2	170760986	Imputed	G	0.488764	170834853	UBR3	Body
rs12995058	cg21589417	-39.6759	7.9e-47	2	170786160	Imputed	A	0.488764	170834853	UBR3	Body
rs12996728	cg21589417	-39.6759	7.9e-47	2	170839487	Imputed	A	0.488764	170834853	UBR3	Body
rs12998883	cg21589417	-39.6759	7.9e-47	2	170768912	Imputed	T	0.488764	170834853	UBR3	Body
rs13001498	cg21589417	-39.6759	7.9e-47	2	170862595	Imputed	G	0.488764	170834853	UBR3	Body
rs13007090	cg21589417	-39.6759	7.9e-47	2	170763199	Imputed	T	0.488764	170834853	UBR3	Body
rs13016365	cg21589417	-39.6759	7.9e-47	2	170759218	Imputed	T	0.488764	170834853	UBR3	Body
rs13016372	cg21589417	-39.6759	7.9e-47	2	170759230	Imputed	T	0.488764	170834853	UBR3	Body
rs13017065	cg21589417	-39.6759	7.9e-47	2	170834854	Imputed	A	0.488764	170834853	UBR3	Body
rs13017736	cg21589417	-39.6759	7.9e-47	2	170776619	Imputed	A	0.488764	170834853	UBR3	Body
rs13022455	cg21589417	-39.6759	7.9e-47	2	170789827	Imputed	A	0.488764	170834853	UBR3	Body
rs13032801	cg21589417	-39.6759	7.9e-47	2	170771935	Imputed	A	0.488764	170834853	UBR3	Body
rs13033371	cg21589417	-39.6759	7.9e-47	2	170772387	Imputed	G	0.488764	170834853	UBR3	Body
rs16823115	cg21589417	-39.6759	7.9e-47	2	170800167	Imputed	C	0.488764	170834853	UBR3	Body
rs17554702	cg21589417	-39.6759	7.9e-47	2	170761317	Imputed	C	0.488764	170834853	UBR3	Body
rs1882376	cg21589417	-39.6759	7.9e-47	2	170777620	Imputed	A	0.488764	170834853	UBR3	Body
rs1882377	cg21589417	-39.6759	7.9e-47	2	170777446	Imputed	G	0.488764	170834853	UBR3	Body
rs2061619	cg21589417	-39.6759	7.9e-47	2	170842802	Imputed	G	0.488764	170834853	UBR3	Body
rs2126351	cg21589417	-39.6759	7.9e-47	2	170848285	Imputed	C	0.488764	170834853	UBR3	Body
rs2354237	cg21589417	-39.6759	7.9e-47	2	170759653	Imputed	T	0.488764	170834853	UBR3	Body
rs35057276	cg21589417	-39.6759	7.9e-47	2	170772570	Imputed	G	0.488764	170834853	UBR3	Body
rs4392222	cg21589417	-39.6759	7.9e-47	2	170788442	Imputed	A	0.488764	170834853	UBR3	Body
rs56323040	cg21589417	-39.6759	7.9e-47	2	170761368	Imputed	G	0.488764	170834853	UBR3	Body
rs7560481	cg21589417	-39.6759	7.9e-47	2	170835513	Imputed	G	0.488764	170834853	UBR3	Body
rs7560741	cg21589417	-39.6759	7.9e-47	2	170778696	Imputed	T	0.488764	170834853	UBR3	Body
rs7599582	cg21589417	-39.6759	7.9e-47	2	170835422	Genotyped	A	0.488764	170834853	UBR3	Body
rs898850	cg21589417	-39.6759	7.9e-47	2	170784950	Imputed	A	0.488764	170834853	UBR3	Body
rs34646920	cg14252149	39.675	7.91e-47	1	236701733	Imputed	G	0.281968	236707045	LGALS8;LGALS8;LGALS8;LGALS8	Body;Body;Body;Body
rs12991762	cg21589417	-39.6748	7.91e-47	2	170826375	Imputed	A	0.488775	170834853	UBR3	Body
rs2091744	cg21589417	-39.6748	7.91e-47	2	170825531	Imputed	A	0.488775	170834853	UBR3	Body
rs56317146	cg21589417	-39.6741	7.92e-47	2	170811961	Imputed	G	0.488843	170834853	UBR3	Body
rs3734815	cg09723088	39.6659	8.05e-47	6	29694681	Imputed	T	0.132646	29691140	HLA-F;HLA-F;HLA-F;HLA-F;HLA-F;HLA-F	1stExon;5'UTR;1stExon;5'UTR;5'UTR;1stExon
rs35170873	cg14252149	39.6632	8.09e-47	1	236701736	Imputed	T	0.28194	236707045	LGALS8;LGALS8;LGALS8;LGALS8	Body;Body;Body;Body
rs3734814	cg09723088	39.6614	8.12e-47	6	29694680	Imputed	C	0.13264	29691140	HLA-F;HLA-F;HLA-F;HLA-F;HLA-F;HLA-F	1stExon;5'UTR;1stExon;5'UTR;5'UTR;1stExon
rs148810432	cg09723088	39.6538	8.24e-47	6	29696117	Imputed	C	0.132556	29691140	HLA-F;HLA-F;HLA-F;HLA-F;HLA-F;HLA-F	1stExon;5'UTR;1stExon;5'UTR;5'UTR;1stExon
rs11590889	cg21294301	-39.6235	8.74e-47	1	8127916	Imputed	T	0.437791	8120055		Intergenic
rs35156003	cg03455225	-39.6089	8.99e-47	3	23425738	Imputed	T	0.130079	23313729	UBE2E2	Body
rs13020522	cg21589417	-39.6071	9.03e-47	2	170793484	Imputed	G	0.489393	170834853	UBR3	Body
rs35497505	cg03455225	-39.6034	9.09e-47	3	23425798	Imputed	T	0.130084	23313729	UBE2E2	Body
rs34425322	cg14252149	39.5744	9.62e-47	1	236701718	Imputed	A	0.281822	236707045	LGALS8;LGALS8;LGALS8;LGALS8	Body;Body;Body;Body
rs35179250	cg03455225	-39.5641	9.81e-47	3	23426071	Imputed	A	0.130124	23313729	UBE2E2	Body
rs11081532	cg09636756	-39.5482	1.01e-46	18	77129428	Imputed	T	0.227393	77134251	ATP9B	Body
rs13066741	cg03455225	-39.5235	1.06e-46	3	23426332	Imputed	T	0.130163	23313729	UBE2E2	Body
rs4789678	cg25388952	39.456	1.21e-46	17	80101078	Imputed	T	0.400539	80084596	CCDC57	Body
rs9258167	cg09723088	39.4553	1.21e-46	6	29688973	Imputed	A	0.134843	29691140	HLA-F;HLA-F;HLA-F;HLA-F;HLA-F;HLA-F	1stExon;5'UTR;1stExon;5'UTR;5'UTR;1stExon
chr6:29689683:I	cg09723088	39.445	1.24e-46	6	29689683	Imputed	AG	0.134831	29691140	HLA-F;HLA-F;HLA-F;HLA-F;HLA-F;HLA-F	1stExon;5'UTR;1stExon;5'UTR;5'UTR;1stExon
chr6:29694044:I	cg09723088	39.445	1.24e-46	6	29694044	Imputed	TG	0.134831	29691140	HLA-F;HLA-F;HLA-F;HLA-F;HLA-F;HLA-F	1stExon;5'UTR;1stExon;5'UTR;5'UTR;1stExon
rs143970027	cg09723088	39.445	1.24e-46	6	29690125	Imputed	A	0.134831	29691140	HLA-F;HLA-F;HLA-F;HLA-F;HLA-F;HLA-F	1stExon;5'UTR;1stExon;5'UTR;5'UTR;1stExon
rs2072898	cg09723088	39.445	1.24e-46	6	29692729	Imputed	G	0.134831	29691140	HLA-F;HLA-F;HLA-F;HLA-F;HLA-F;HLA-F	1stExon;5'UTR;1stExon;5'UTR;5'UTR;1stExon
rs2076177	cg09723088	39.445	1.24e-46	6	29693113	Imputed	T	0.134831	29691140	HLA-F;HLA-F;HLA-F;HLA-F;HLA-F;HLA-F	1stExon;5'UTR;1stExon;5'UTR;5'UTR;1stExon
rs2076183	cg09723088	39.445	1.24e-46	6	29691303	Genotyped	A	0.134831	29691140	HLA-F;HLA-F;HLA-F;HLA-F;HLA-F;HLA-F	1stExon;5'UTR;1stExon;5'UTR;5'UTR;1stExon
rs2235383	cg09723088	39.445	1.24e-46	6	29693499	Genotyped	G	0.134831	29691140	HLA-F;HLA-F;HLA-F;HLA-F;HLA-F;HLA-F	1stExon;5'UTR;1stExon;5'UTR;5'UTR;1stExon
rs2272874	cg09723088	39.445	1.24e-46	6	29696245	Genotyped	C	0.134831	29691140	HLA-F;HLA-F;HLA-F;HLA-F;HLA-F;HLA-F	1stExon;5'UTR;1stExon;5'UTR;5'UTR;1stExon
rs3734813	cg09723088	39.445	1.24e-46	6	29694570	Imputed	G	0.134831	29691140	HLA-F;HLA-F;HLA-F;HLA-F;HLA-F;HLA-F	1stExon;5'UTR;1stExon;5'UTR;5'UTR;1stExon
rs3736694	cg09723088	39.445	1.24e-46	6	29696849	Genotyped	C	0.134831	29691140	HLA-F;HLA-F;HLA-F;HLA-F;HLA-F;HLA-F	1stExon;5'UTR;1stExon;5'UTR;5'UTR;1stExon
rs3757324	cg09723088	39.445	1.24e-46	6	29689127	Genotyped	T	0.134831	29691140	HLA-F;HLA-F;HLA-F;HLA-F;HLA-F;HLA-F	1stExon;5'UTR;1stExon;5'UTR;5'UTR;1stExon
rs3757325	cg09723088	39.445	1.24e-46	6	29689202	Imputed	T	0.134831	29691140	HLA-F;HLA-F;HLA-F;HLA-F;HLA-F;HLA-F	1stExon;5'UTR;1stExon;5'UTR;5'UTR;1stExon
rs3757326	cg09723088	39.445	1.24e-46	6	29689249	Imputed	G	0.134831	29691140	HLA-F;HLA-F;HLA-F;HLA-F;HLA-F;HLA-F	1stExon;5'UTR;1stExon;5'UTR;5'UTR;1stExon
rs9258158	cg09723088	39.445	1.24e-46	6	29688180	Imputed	G	0.134831	29691140	HLA-F;HLA-F;HLA-F;HLA-F;HLA-F;HLA-F	1stExon;5'UTR;1stExon;5'UTR;5'UTR;1stExon
rs9258160	cg09723088	39.445	1.24e-46	6	29688485	Imputed	G	0.134831	29691140	HLA-F;HLA-F;HLA-F;HLA-F;HLA-F;HLA-F	1stExon;5'UTR;1stExon;5'UTR;5'UTR;1stExon
rs9258163	cg09723088	39.445	1.24e-46	6	29688814	Imputed	C	0.134831	29691140	HLA-F;HLA-F;HLA-F;HLA-F;HLA-F;HLA-F	1stExon;5'UTR;1stExon;5'UTR;5'UTR;1stExon
rs9258164	cg09723088	39.445	1.24e-46	6	29688869	Imputed	A	0.134831	29691140	HLA-F;HLA-F;HLA-F;HLA-F;HLA-F;HLA-F	1stExon;5'UTR;1stExon;5'UTR;5'UTR;1stExon
rs9258165	cg09723088	39.445	1.24e-46	6	29688884	Imputed	A	0.134831	29691140	HLA-F;HLA-F;HLA-F;HLA-F;HLA-F;HLA-F	1stExon;5'UTR;1stExon;5'UTR;5'UTR;1stExon
rs9258166	cg09723088	39.445	1.24e-46	6	29688900	Imputed	C	0.134831	29691140	HLA-F;HLA-F;HLA-F;HLA-F;HLA-F;HLA-F	1stExon;5'UTR;1stExon;5'UTR;5'UTR;1stExon
rs9258168	cg09723088	39.445	1.24e-46	6	29689003	Imputed	T	0.134831	29691140	HLA-F;HLA-F;HLA-F;HLA-F;HLA-F;HLA-F	1stExon;5'UTR;1stExon;5'UTR;5'UTR;1stExon
rs9258169	cg09723088	39.445	1.24e-46	6	29689532	Imputed	G	0.134831	29691140	HLA-F;HLA-F;HLA-F;HLA-F;HLA-F;HLA-F	1stExon;5'UTR;1stExon;5'UTR;5'UTR;1stExon
rs9258170	cg09723088	39.445	1.24e-46	6	29689590	Genotyped	G	0.134831	29691140	HLA-F;HLA-F;HLA-F;HLA-F;HLA-F;HLA-F	1stExon;5'UTR;1stExon;5'UTR;5'UTR;1stExon
rs9258171	cg09723088	39.445	1.24e-46	6	29689717	Imputed	T	0.134831	29691140	HLA-F;HLA-F;HLA-F;HLA-F;HLA-F;HLA-F	1stExon;5'UTR;1stExon;5'UTR;5'UTR;1stExon
rs9258172	cg09723088	39.445	1.24e-46	6	29689973	Imputed	T	0.134831	29691140	HLA-F;HLA-F;HLA-F;HLA-F;HLA-F;HLA-F	1stExon;5'UTR;1stExon;5'UTR;5'UTR;1stExon
rs9258173	cg09723088	39.445	1.24e-46	6	29690002	Imputed	T	0.134831	29691140	HLA-F;HLA-F;HLA-F;HLA-F;HLA-F;HLA-F	1stExon;5'UTR;1stExon;5'UTR;5'UTR;1stExon
rs9258174	cg09723088	39.445	1.24e-46	6	29690026	Imputed	C	0.134831	29691140	HLA-F;HLA-F;HLA-F;HLA-F;HLA-F;HLA-F	1stExon;5'UTR;1stExon;5'UTR;5'UTR;1stExon
rs9258186	cg09723088	39.445	1.24e-46	6	29692334	Genotyped	G	0.134831	29691140	HLA-F;HLA-F;HLA-F;HLA-F;HLA-F;HLA-F	1stExon;5'UTR;1stExon;5'UTR;5'UTR;1stExon
rs9258187	cg09723088	39.445	1.24e-46	6	29695600	Imputed	G	0.134831	29691140	HLA-F;HLA-F;HLA-F;HLA-F;HLA-F;HLA-F	1stExon;5'UTR;1stExon;5'UTR;5'UTR;1stExon
rs2076181	cg09723088	39.4369	1.26e-46	6	29691744	Imputed	G	0.134854	29691140	HLA-F;HLA-F;HLA-F;HLA-F;HLA-F;HLA-F	1stExon;5'UTR;1stExon;5'UTR;5'UTR;1stExon
rs7739360	cg09723088	39.4334	1.27e-46	6	29685105	Imputed	T	0.13482	29691140	HLA-F;HLA-F;HLA-F;HLA-F;HLA-F;HLA-F	1stExon;5'UTR;1stExon;5'UTR;5'UTR;1stExon
rs7739388	cg09723088	39.4334	1.27e-46	6	29685155	Imputed	C	0.13482	29691140	HLA-F;HLA-F;HLA-F;HLA-F;HLA-F;HLA-F	1stExon;5'UTR;1stExon;5'UTR;5'UTR;1stExon
rs7759272	cg09723088	39.4334	1.27e-46	6	29684994	Imputed	C	0.13482	29691140	HLA-F;HLA-F;HLA-F;HLA-F;HLA-F;HLA-F	1stExon;5'UTR;1stExon;5'UTR;5'UTR;1stExon
rs9258156	cg09723088	39.4334	1.27e-46	6	29685450	Imputed	A	0.13482	29691140	HLA-F;HLA-F;HLA-F;HLA-F;HLA-F;HLA-F	1stExon;5'UTR;1stExon;5'UTR;5'UTR;1stExon
rs225133	cg21294301	-39.4317	1.27e-46	1	8098462	Genotyped	A	0.44382	8120055		Intergenic
rs4798906	cg09636756	-39.4208	1.3e-46	18	77138600	Imputed	T	0.233309	77134251	ATP9B	Body
chr6:29695976:D	cg09723088	39.42	1.3e-46	6	29695976	Imputed	T	0.134742	29691140	HLA-F;HLA-F;HLA-F;HLA-F;HLA-F;HLA-F	1stExon;5'UTR;1stExon;5'UTR;5'UTR;1stExon
rs9258157	cg09723088	39.42	1.3e-46	6	29688099	Imputed	A	0.134742	29691140	HLA-F;HLA-F;HLA-F;HLA-F;HLA-F;HLA-F	1stExon;5'UTR;1stExon;5'UTR;5'UTR;1stExon
chr2:170768726:I	cg21589417	-39.4147	1.31e-46	2	170768726	Imputed	TA	0.488421	170834853	UBR3	Body
rs12139353	cg21294301	-39.4175	1.31e-46	1	8116685	Imputed	T	0.435161	8120055		Intergenic
rs2039613	cg00123214	-39.406	1.34e-46	1	95690116	Imputed	G	0.362579	95703607	RWDD3;RWDD3	Body;Body
rs2072896	cg09723088	39.3987	1.36e-46	6	29691140	Imputed	G	0.13477	29691140	HLA-F;HLA-F;HLA-F;HLA-F;HLA-F;HLA-F	1stExon;5'UTR;1stExon;5'UTR;5'UTR;1stExon
rs34904312	cg26542892	-39.3915	1.37e-46	7	1135883	Imputed	A	0.281738	1133730	C7orf50;C7orf50;C7orf50	Body;Body;Body
rs2075682	cg09723088	39.3853	1.39e-46	6	29691097	Imputed	T	0.134753	29691140	HLA-F;HLA-F;HLA-F;HLA-F;HLA-F;HLA-F	1stExon;5'UTR;1stExon;5'UTR;5'UTR;1stExon
rs2076182	cg09723088	39.3616	1.46e-46	6	29691713	Imputed	C	0.134966	29691140	HLA-F;HLA-F;HLA-F;HLA-F;HLA-F;HLA-F	1stExon;5'UTR;1stExon;5'UTR;5'UTR;1stExon
rs12436604	cg10744079	39.1883	2.05e-46	14	76819370	Imputed	G	0.0954382	76819370		Intergenic
rs11121074	cg21294301	-39.1859	2.06e-46	1	8110493	Imputed	C	0.443786	8120055		Intergenic
rs8075255	cg25450121	39.1747	2.1e-46	17	46958166	Imputed	C	0.222688	46970175	ATP5G1;ATP5G1;ATP5G1;ATP5G1	1stExon;5'UTR;1stExon;5'UTR
rs75269189	cg10744079	39.1692	2.13e-46	14	76816395	Imputed	A	0.0959056	76819370		Intergenic
rs140698387	cg03455225	-39.1109	2.38e-46	3	23340577	Imputed	G	0.131882	23313729	UBE2E2	Body
rs11670486	cg18624102	-39.085	2.51e-46	19	39523841	Imputed	A	0.494466	39523840	FBXO27	TSS1500
rs115867975	cg03455225	-39.0542	2.66e-46	3	23346046	Imputed	G	0.131416	23313729	UBE2E2	Body
rs35587590	cg03455225	-39.0002	2.96e-46	3	23344579	Imputed	C	0.131466	23313729	UBE2E2	Body
rs10445760	cg21589417	-38.9958	2.99e-46	2	170741024	Imputed	T	0.489517	170834853	UBR3	Body
rs12991406	cg21589417	-38.9843	3.06e-46	2	170856452	Imputed	T	0.487483	170834853	UBR3	Body
rs35776486	cg03455225	-38.9742	3.12e-46	3	23343357	Imputed	C	0.131489	23313729	UBE2E2	Body
rs66675787	cg14252149	38.9576	3.22e-46	1	236702714	Imputed	C	0.271149	236707045	LGALS8;LGALS8;LGALS8;LGALS8	Body;Body;Body;Body
rs34696066	cg26542892	-38.9563	3.23e-46	7	1140919	Imputed	T	0.280899	1133730	C7orf50;C7orf50;C7orf50	Body;Body;Body
rs7799656	cg26542892	-38.9518	3.26e-46	7	1140515	Imputed	T	0.280882	1133730	C7orf50;C7orf50;C7orf50	Body;Body;Body
rs12988413	cg21589417	-38.95	3.27e-46	2	170868065	Imputed	T	0.489719	170834853	UBR3	Body
rs192572148	cg03455225	-38.9373	3.36e-46	3	23342265	Imputed	C	0.131522	23313729	UBE2E2	Body
rs4754963	cg04998327	-38.932	3.39e-46	11	103453897	Imputed	A	0.459309	103453960		Intergenic
rs4754964	cg04998327	-38.932	3.39e-46	11	103453927	Imputed	G	0.459309	103453960		Intergenic
rs4754965	cg04998327	-38.932	3.39e-46	11	103453960	Imputed	T	0.459309	103453960		Intergenic
rs7785596	cg07304760	-38.9304	3.4e-46	7	127559921	Imputed	C	0.289607	127514192	SND1	Body
rs141040862	cg03455225	-38.924	3.45e-46	3	23338068	Imputed	T	0.130528	23313729	UBE2E2	Body
rs1882375	cg21589417	-38.9015	3.6e-46	2	170739640	Imputed	T	0.48964	170834853	UBR3	Body
rs67726805	cg14252149	38.9003	3.61e-46	1	236702722	Imputed	C	0.271517	236707045	LGALS8;LGALS8;LGALS8;LGALS8	Body;Body;Body;Body
rs146449522	cg03455225	-38.9009	3.61e-46	3	23340868	Imputed	C	0.131539	23313729	UBE2E2	Body
rs148840006	cg03455225	-38.8431	4.04e-46	3	23338714	Imputed	A	0.131607	23313729	UBE2E2	Body
rs71322173	cg03455225	-38.8345	4.11e-46	3	23400823	Imputed	G	0.127114	23313729	UBE2E2	Body
rs13060251	cg03455225	-38.8046	4.36e-46	3	23337221	Imputed	G	0.13164	23313729	UBE2E2	Body
rs12112029	cg26542892	-38.7911	4.48e-46	7	1137889	Imputed	A	0.280436	1133730	C7orf50;C7orf50;C7orf50	Body;Body;Body
chr7:1137155:D	cg26542892	-38.7765	4.61e-46	7	1137155	Imputed	A	0.280416	1133730	C7orf50;C7orf50;C7orf50	Body;Body;Body
rs10215292	cg26542892	-38.7711	4.66e-46	7	1135263	Imputed	G	0.28038	1133730	C7orf50;C7orf50;C7orf50	Body;Body;Body
rs12067583	cg13078798	38.7701	4.67e-46	1	92205590	Imputed	G	0.365096	92203667	TGFBR3	Body
rs35218978	cg03455225	-38.7635	4.73e-46	3	23429585	Imputed	C	0.130753	23313729	UBE2E2	Body
rs72632866	cg14252149	38.7557	4.81e-46	1	236702728	Imputed	G	0.268489	236707045	LGALS8;LGALS8;LGALS8;LGALS8	Body;Body;Body;Body
rs12061269	cg13078798	38.7538	4.83e-46	1	92205412	Imputed	A	0.365124	92203667	TGFBR3	Body
rs9638973	cg26542892	-38.752	4.84e-46	7	1133678	Imputed	G	0.280343	1133730	C7orf50;C7orf50;C7orf50	Body;Body;Body
rs9639882	cg26542892	-38.752	4.84e-46	7	1133731	Imputed	A	0.280343	1133730	C7orf50;C7orf50;C7orf50	Body;Body;Body
chr1:236710980:I	cg14252149	38.747	4.89e-46	1	236710980	Imputed	A	0.26591	236707045	LGALS8;LGALS8;LGALS8;LGALS8	Body;Body;Body;Body
rs11165390	cg13078798	38.7434	4.93e-46	1	92203668	Imputed	G	0.365169	92203667	TGFBR3	Body
rs11165399	cg13078798	38.7434	4.93e-46	1	92204437	Imputed	G	0.365169	92203667	TGFBR3	Body
rs12066159	cg13078798	38.7434	4.93e-46	1	92204798	Imputed	G	0.365169	92203667	TGFBR3	Body
rs17513917	cg13078798	38.7434	4.93e-46	1	92205197	Genotyped	T	0.365169	92203667	TGFBR3	Body
rs7396049	cg16999994	38.7303	5.06e-46	11	1001561	Imputed	G	0.477545	1001560	AP2A2	Body
rs10902264	cg16999994	38.728	5.08e-46	11	1003523	Imputed	G	0.477539	1001560	AP2A2	Body
rs10902266	cg16999994	38.7284	5.08e-46	11	1005697	Imputed	G	0.477528	1001560	AP2A2	Body
rs10902267	cg16999994	38.7284	5.08e-46	11	1007831	Imputed	T	0.477528	1001560	AP2A2	Body
rs6597948	cg16999994	38.7284	5.08e-46	11	1005308	Genotyped	C	0.477528	1001560	AP2A2	Body
rs7394783	cg16999994	38.7284	5.08e-46	11	1005108	Imputed	A	0.477528	1001560	AP2A2	Body
rs7395515	cg16999994	38.7284	5.08e-46	11	1005160	Imputed	C	0.477528	1001560	AP2A2	Body
rs7395387	cg16999994	38.7241	5.12e-46	11	1008664	Imputed	G	0.477528	1001560	AP2A2	Body
rs7248513	cg18624102	-38.716	5.2e-46	19	39524097	Imputed	G	0.495292	39523840	FBXO27	TSS1500
rs13078970	cg03455225	-38.7149	5.21e-46	3	23333324	Imputed	A	0.131719	23313729	UBE2E2	Body
rs7481713	cg16999994	38.6682	5.72e-46	11	1004432	Imputed	C	0.478826	1001560	AP2A2	Body
rs10902265	cg16999994	38.6262	6.22e-46	11	1003642	Imputed	G	0.477343	1001560	AP2A2	Body
rs7248652	cg18624102	-38.6223	6.27e-46	19	39524172	Imputed	T	0.495253	39523840	FBXO27	TSS1500
rs3922941	cg15295200	-38.612	6.4e-46	3	139398420	Imputed	T	0.359152	139397901	NMNAT3	TSS1500
rs997130	cg21589417	-38.5987	6.57e-46	2	170805769	Imputed	G	0.487466	170834853	UBR3	Body
rs8064935	cg25388952	38.5778	6.85e-46	17	80180178	Imputed	C	0.406562	80084596	CCDC57	Body
rs2391932	cg26773954	-38.5573	7.14e-46	13	111971000	Genotyped	A	0.117978	111969980		Intergenic
rs7546454	cg11460778	-38.5555	7.16e-46	1	145401138	Imputed	A	0.372393	145385299		Intergenic
rs3922621	cg15295200	-38.5309	7.52e-46	3	139397901	Imputed	T	0.359045	139397901	NMNAT3	TSS1500
rs3922622	cg15295200	-38.5309	7.52e-46	3	139397899	Imputed	A	0.359045	139397901	NMNAT3	TSS1500
rs13059155	cg03455225	-38.5201	7.68e-46	3	23430434	Imputed	G	0.13091	23313729	UBE2E2	Body
rs2296633	cg13655986	-38.5181	7.72e-46	10	129197384	Genotyped	A	0.202247	129197384	DOCK1	Body
rs11489405	cg26542892	-38.5	8e-46	7	1139892	Imputed	G	0.281818	1133730	C7orf50;C7orf50;C7orf50	Body;Body;Body
rs9655452	cg26542892	-38.4802	8.32e-46	7	1138640	Imputed	G	0.281363	1133730	C7orf50;C7orf50;C7orf50	Body;Body;Body
rs9521508	cg12195446	-38.4398	9.02e-46	13	110420832	Imputed	T	0.34268	110424497	IRS2	Body
rs1967911	cg12195446	-38.4371	9.07e-46	13	110420133	Imputed	A	0.342685	110424497	IRS2	Body
rs12706816	cg07304760	-38.4106	9.56e-46	7	127495198	Imputed	A	0.29214	127514192	SND1	Body
chr7:127506508:I	cg07304760	-38.4082	9.61e-46	7	127506508	Imputed	CT	0.292135	127514192	SND1	Body
chr7:127581854:D	cg07304760	-38.4082	9.61e-46	7	127581854	Imputed	A	0.292135	127514192	SND1	Body
rs10487499	cg07304760	-38.4082	9.61e-46	7	127557493	Imputed	C	0.292135	127514192	SND1	Body
rs12154492	cg07304760	-38.4082	9.61e-46	7	127584722	Imputed	T	0.292135	127514192	SND1	Body
rs12375023	cg07304760	-38.4082	9.61e-46	7	127553442	Genotyped	G	0.292135	127514192	SND1	Body
rs12706818	cg07304760	-38.4082	9.61e-46	7	127501613	Imputed	T	0.292135	127514192	SND1	Body
rs12706820	cg07304760	-38.4082	9.61e-46	7	127511698	Imputed	C	0.292135	127514192	SND1	Body
rs12706821	cg07304760	-38.4082	9.61e-46	7	127521693	Imputed	T	0.292135	127514192	SND1	Body
rs12706822	cg07304760	-38.4082	9.61e-46	7	127553133	Imputed	G	0.292135	127514192	SND1	Body
rs12706823	cg07304760	-38.4082	9.61e-46	7	127566478	Imputed	T	0.292135	127514192	SND1	Body
rs13227201	cg07304760	-38.4082	9.61e-46	7	127572826	Imputed	A	0.292135	127514192	SND1	Body
rs13229973	cg07304760	-38.4082	9.61e-46	7	127512125	Imputed	C	0.292135	127514192	SND1	Body
rs13231367	cg07304760	-38.4082	9.61e-46	7	127509070	Imputed	A	0.292135	127514192	SND1	Body
rs13246286	cg07304760	-38.4082	9.61e-46	7	127540377	Imputed	A	0.292135	127514192	SND1	Body
rs1419970	cg07304760	-38.4082	9.61e-46	7	127519278	Imputed	A	0.292135	127514192	SND1	Body
rs17151466	cg07304760	-38.4082	9.61e-46	7	127506080	Imputed	T	0.292135	127514192	SND1	Body
rs17151488	cg07304760	-38.4082	9.61e-46	7	127531213	Imputed	C	0.292135	127514192	SND1	Body
rs17151507	cg07304760	-38.4082	9.61e-46	7	127541656	Imputed	C	0.292135	127514192	SND1	Body
rs34026100	cg07304760	-38.4082	9.61e-46	7	127506019	Imputed	G	0.292135	127514192	SND1	Body
rs35154268	cg07304760	-38.4082	9.61e-46	7	127505755	Imputed	C	0.292135	127514192	SND1	Body
rs41464647	cg07304760	-38.4082	9.61e-46	7	127539867	Imputed	G	0.292135	127514192	SND1	Body
rs67827668	cg07304760	-38.4082	9.61e-46	7	127499338	Imputed	T	0.292135	127514192	SND1	Body
rs741094	cg07304760	-38.4082	9.61e-46	7	127590914	Imputed	A	0.292135	127514192	SND1	Body
rs7810024	cg07304760	-38.4082	9.61e-46	7	127514193	Imputed	A	0.292135	127514192	SND1	Body
rs9649512	cg07304760	-38.4082	9.61e-46	7	127566637	Imputed	A	0.292135	127514192	SND1	Body
rs114099596	cg27230769	38.3875	1e-45	6	29703094	Imputed	G	0.396556	29706048	LOC285830;LOC285830	Body;Body
rs12531847	cg07304760	-38.3842	1.01e-45	7	127469081	Imputed	A	0.29209	127514192	SND1	Body
rs71317829	cg03455225	-38.3747	1.03e-45	3	23325990	Imputed	T	0.131994	23313729	UBE2E2	Body
rs13100605	cg03455225	-38.3656	1.05e-45	3	23325020	Imputed	T	0.132	23313729	UBE2E2	Body
chr3:23322692:D	cg03455225	-38.3314	1.12e-45	3	23322692	Imputed	C	0.132028	23313729	UBE2E2	Body
rs13087563	cg03455225	-38.3314	1.12e-45	3	23322626	Imputed	G	0.132028	23313729	UBE2E2	Body
rs114005591	cg27230769	38.3284	1.13e-45	6	29706049	Imputed	C	0.39319	29706048	LOC285830;LOC285830	Body;Body
rs7396041	cg16999994	38.303	1.19e-45	11	1001607	Imputed	G	0.478663	1001560	AP2A2	Body
chr3:23318447:D	cg03455225	-38.2877	1.22e-45	3	23318447	Imputed	A	0.132062	23313729	UBE2E2	Body
rs35240920	cg03455225	-38.2785	1.25e-45	3	23318144	Imputed	C	0.132067	23313729	UBE2E2	Body
rs225111	cg21294301	-38.25	1.32e-45	1	8124315	Imputed	A	0.442354	8120055		Intergenic
rs1195903	cg21046080	38.2456	1.33e-45	12	131505942	Genotyped	C	0.398876	131506092	GPR133	Body
rs1195904	cg21046080	38.2456	1.33e-45	12	131505850	Genotyped	T	0.398876	131506092	GPR133	Body
rs1195905	cg21046080	38.2456	1.33e-45	12	131505649	Imputed	T	0.398876	131506092	GPR133	Body
rs1195906	cg21046080	38.2456	1.33e-45	12	131505066	Genotyped	C	0.398876	131506092	GPR133	Body
rs1195912	cg21046080	38.2456	1.33e-45	12	131503615	Imputed	T	0.398876	131506092	GPR133	Body
rs1195913	cg21046080	38.2456	1.33e-45	12	131503338	Imputed	C	0.398876	131506092	GPR133	Body
rs1195914	cg21046080	38.2456	1.33e-45	12	131503244	Imputed	C	0.398876	131506092	GPR133	Body
rs1195915	cg21046080	38.2456	1.33e-45	12	131503119	Genotyped	C	0.398876	131506092	GPR133	Body
rs1725797	cg21046080	38.2456	1.33e-45	12	131504913	Imputed	A	0.398876	131506092	GPR133	Body
chr1:236703278:I	cg14252149	38.2384	1.35e-45	1	236703278	Imputed	A	0.267107	236707045	LGALS8;LGALS8;LGALS8;LGALS8	Body;Body;Body;Body
rs2799414	cg14252149	38.2384	1.35e-45	1	236703356	Imputed	C	0.267107	236707045	LGALS8;LGALS8;LGALS8;LGALS8	Body;Body;Body;Body
rs7740342	cg25099095	-38.1909	1.49e-45	6	156954566	Genotyped	A	0.38764	156954565		Intergenic
chr3:23305749:I	cg03455225	-38.1821	1.51e-45	3	23305749	Imputed	ACATTT	0.131051	23313729	UBE2E2	Body
rs36060079	cg03455225	-38.1821	1.51e-45	3	23305620	Imputed	T	0.131051	23313729	UBE2E2	Body
rs2737709	cg14252149	38.1773	1.53e-45	1	236701195	Imputed	T	0.271685	236707045	LGALS8;LGALS8;LGALS8;LGALS8	Body;Body;Body;Body
rs35346188	cg03455225	-38.1579	1.59e-45	3	23315867	Imputed	G	0.132157	23313729	UBE2E2	Body
rs57421019	cg14655569	-38.1438	1.63e-45	9	95511538	Imputed	G	0.272253	95473718	BICD2;BICD2	3'UTR;3'UTR
rs9726753	cg08477332	-38.1461	1.63e-45	1	153591652	Imputed	G	0.477573	153590243	S100A14	TSS1500
rs4072425	cg08477332	-38.1363	1.66e-45	1	153588843	Genotyped	G	0.477528	153590243	S100A14	TSS1500
rs9330298	cg08477332	-38.1363	1.66e-45	1	153590254	Genotyped	C	0.477528	153590243	S100A14	TSS1500
rs35096750	cg03455225	-38.1223	1.71e-45	3	23314539	Imputed	T	0.132185	23313729	UBE2E2	Body
rs2233327	cg14044167	-38.1178	1.72e-45	8	134271506	Genotyped	A	0.168539	134271505	NDRG1;NDRG1	Body;Body
chr6:32185922:D	cg00366603	-38.1129	1.74e-45	6	32185922	Imputed	C	0.393258	32186049	NOTCH4	Body
rs145496525	cg00366603	-38.1129	1.74e-45	6	32184094	Imputed	A	0.393258	32186049	NOTCH4	Body
rs149050148	cg00366603	-38.1129	1.74e-45	6	32184066	Imputed	T	0.393258	32186049	NOTCH4	Body
rs3134799	cg00366603	-38.1129	1.74e-45	6	32184221	Genotyped	A	0.393258	32186049	NOTCH4	Body
rs71317827	cg03455225	-38.1091	1.75e-45	3	23314090	Imputed	T	0.132197	23313729	UBE2E2	Body
rs4944630	cg01223071	-38.1073	1.76e-45	11	86472784	Genotyped	A	0.370787	86472904		Intergenic
rs34584255	cg03455225	-38.0996	1.79e-45	3	23313776	Imputed	T	0.132202	23313729	UBE2E2	Body
rs36123979	cg03455225	-38.0996	1.79e-45	3	23313730	Imputed	A	0.132202	23313729	UBE2E2	Body
rs779803	cg04814784	38.0737	1.88e-45	3	10182562	Genotyped	G	0.303371	10182561	VHL;VHL	TSS1500;TSS1500
rs779805	cg04814784	38.0737	1.88e-45	3	10183337	Genotyped	G	0.303371	10182561	VHL;VHL	TSS1500;TSS1500
rs7948063	cg01223071	-38.0656	1.91e-45	11	86472905	Imputed	A	0.370669	86472904		Intergenic
chr1:236710935:D	cg14252149	38.0561	1.95e-45	1	236710935	Imputed	GGAGT	0.269759	236707045	LGALS8;LGALS8;LGALS8;LGALS8	Body;Body;Body;Body
rs12106681	cg03455225	-38.0539	1.96e-45	3	23312541	Imputed	G	0.132236	23313729	UBE2E2	Body
chr8:25122363:D	cg25174338	-38.0265	2.07e-45	8	25122363	Imputed	C	0.118522	25107121	DOCK5	Body
rs1195900	cg21046080	38.0078	2.15e-45	12	131506182	Imputed	C	0.398556	131506092	GPR133	Body
rs115197355	cg03570263	-37.9913	2.22e-45	6	29990938	Imputed	G	0.331562	30040291	RNF39;RNF39	Body;Body
rs18784	cg21294301	-37.99	2.23e-45	1	8125984	Imputed	A	0.443685	8120055		Intergenic
rs11083499	cg18624102	-37.9738	2.3e-45	19	39525226	Imputed	A	0.492354	39523840	FBXO27	TSS1500
rs4307743	cg01223071	-37.9742	2.3e-45	11	86473116	Imputed	C	0.370461	86472904		Intergenic
chr6:30010080:D	cg03570263	-37.9686	2.33e-45	6	30010080	Imputed	C	0.331461	30040291	RNF39;RNF39	Body;Body
rs114960138	cg03570263	-37.9686	2.33e-45	6	30016676	Imputed	A	0.331461	30040291	RNF39;RNF39	Body;Body
rs115441264	cg03570263	-37.9686	2.33e-45	6	30040603	Imputed	A	0.331461	30040291	RNF39;RNF39	Body;Body
rs115550514	cg03570263	-37.9686	2.33e-45	6	30040291	Imputed	T	0.331461	30040291	RNF39;RNF39	Body;Body
rs115677230	cg03570263	-37.9686	2.33e-45	6	30015594	Imputed	T	0.331461	30040291	RNF39;RNF39	Body;Body
rs115678795	cg03570263	-37.9686	2.33e-45	6	30006765	Imputed	A	0.331461	30040291	RNF39;RNF39	Body;Body
rs115985393	cg03570263	-37.9686	2.33e-45	6	29962889	Imputed	A	0.331461	30040291	RNF39;RNF39	Body;Body
rs116281096	cg03570263	-37.9686	2.33e-45	6	30009169	Imputed	T	0.331461	30040291	RNF39;RNF39	Body;Body
rs116554894	cg03570263	-37.9686	2.33e-45	6	29985630	Imputed	G	0.331461	30040291	RNF39;RNF39	Body;Body
rs116837657	cg03570263	-37.9686	2.33e-45	6	29970927	Imputed	T	0.331461	30040291	RNF39;RNF39	Body;Body
rs3910312	cg03570263	-37.9686	2.33e-45	6	30008746	Genotyped	C	0.331461	30040291	RNF39;RNF39	Body;Body
rs4711206	cg03570263	-37.9686	2.33e-45	6	29987184	Genotyped	A	0.331461	30040291	RNF39;RNF39	Body;Body
rs4711207	cg03570263	-37.9686	2.33e-45	6	30005754	Genotyped	A	0.331461	30040291	RNF39;RNF39	Body;Body
rs4711209	cg03570263	-37.9686	2.33e-45	6	30047403	Genotyped	A	0.331461	30040291	RNF39;RNF39	Body;Body
rs4947244	cg03570263	-37.9686	2.33e-45	6	29954364	Genotyped	G	0.331461	30040291	RNF39;RNF39	Body;Body
rs9295829	cg03570263	-37.9686	2.33e-45	6	30028800	Genotyped	G	0.331461	30040291	RNF39;RNF39	Body;Body
rs9357092	cg03570263	-37.9686	2.33e-45	6	29984252	Genotyped	A	0.331461	30040291	RNF39;RNF39	Body;Body
rs9393989	cg03570263	-37.9686	2.33e-45	6	30040084	Genotyped	A	0.331461	30040291	RNF39;RNF39	Body;Body
rs13060112	cg03455225	-37.957	2.38e-45	3	23303753	Imputed	C	0.131174	23313729	UBE2E2	Body
rs11998355	cg25174338	-37.9488	2.42e-45	8	25117547	Imputed	C	0.118034	25107121	DOCK5	Body
rs115092131	cg03570263	-37.9494	2.42e-45	6	29973526	Imputed	C	0.331551	30040291	RNF39;RNF39	Body;Body
rs116641868	cg03570263	-37.9494	2.42e-45	6	29978352	Imputed	A	0.331551	30040291	RNF39;RNF39	Body;Body
rs116774439	cg03570263	-37.9494	2.42e-45	6	29976789	Imputed	C	0.331551	30040291	RNF39;RNF39	Body;Body
rs4658112	cg13078798	37.9455	2.44e-45	1	92208666	Imputed	T	0.360545	92203667	TGFBR3	Body
rs17053268	cg25174338	-37.931	2.51e-45	8	25121255	Imputed	T	0.118163	25107121	DOCK5	Body
rs1510763	cg25174338	-37.9289	2.52e-45	8	25118957	Imputed	A	0.118107	25107121	DOCK5	Body
rs1195899	cg21046080	37.9299	2.52e-45	12	131506230	Imputed	C	0.398494	131506092	GPR133	Body
rs11987401	cg25174338	-37.925	2.54e-45	8	25117866	Imputed	A	0.118062	25107121	DOCK5	Body
rs13067514	cg03455225	-37.9151	2.59e-45	3	23301373	Imputed	C	0.131197	23313729	UBE2E2	Body
rs34474308	cg03455225	-37.9151	2.59e-45	3	23300309	Imputed	A	0.131197	23313729	UBE2E2	Body
rs71317824	cg03455225	-37.9151	2.59e-45	3	23300750	Imputed	C	0.131197	23313729	UBE2E2	Body
rs17088213	cg25174338	-37.9135	2.6e-45	8	25116828	Imputed	C	0.118017	25107121	DOCK5	Body
rs11135858	cg25174338	-37.9126	2.61e-45	8	25116072	Genotyped	A	0.117978	25107121	DOCK5	Body
rs12549196	cg25174338	-37.9126	2.61e-45	8	25115730	Genotyped	G	0.117978	25107121	DOCK5	Body
rs6996232	cg25174338	-37.9126	2.61e-45	8	25118414	Imputed	G	0.118101	25107121	DOCK5	Body
rs7821596	cg25174338	-37.9065	2.64e-45	8	25120804	Imputed	A	0.118185	25107121	DOCK5	Body
rs71317820	cg03455225	-37.9045	2.65e-45	3	23293489	Imputed	G	0.131202	23313729	UBE2E2	Body
rs71317821	cg03455225	-37.9045	2.65e-45	3	23296397	Imputed	C	0.131202	23313729	UBE2E2	Body
rs71317822	cg03455225	-37.9045	2.65e-45	3	23296482	Imputed	A	0.131202	23313729	UBE2E2	Body
rs71317823	cg03455225	-37.9045	2.65e-45	3	23296551	Imputed	G	0.131202	23313729	UBE2E2	Body
rs79909630	cg03455225	-37.9045	2.65e-45	3	23294831	Imputed	G	0.131202	23313729	UBE2E2	Body
rs71317819	cg03455225	-37.8833	2.76e-45	3	23293473	Imputed	A	0.130348	23313729	UBE2E2	Body
rs17172896	cg19195077	-37.8672	2.86e-45	7	47778326	Genotyped	A	0.11236	47778880		Intergenic
rs11246377	cg16999994	37.8348	3.05e-45	11	999796	Imputed	G	0.474163	1001560	AP2A2	Body
rs11246375	cg16999994	37.8102	3.21e-45	11	999620	Imputed	T	0.475674	1001560	AP2A2	Body
rs2311528	cg15600437	-37.7721	3.46e-45	1	17309540	Imputed	A	0.328708	17309539	MFAP2;MFAP2	TSS1500;TSS1500
rs9883962	cg02507579	-37.756	3.58e-45	3	97899419	Imputed	C	0.496764	97887864	OR5H15	1stExon
rs4938382	cg27649396	-37.747	3.64e-45	11	111148407	Imputed	G	0.339713	111148753	C11orf53	5'UTR
rs111631759	cg11189272	-37.7186	3.86e-45	17	56229567	Imputed	T	0.123045	56232674	OR4D1	1stExon
rs117223735	cg11189272	-37.7186	3.86e-45	17	56229586	Imputed	A	0.123046	56232674	OR4D1	1stExon
rs7335840	cg26773954	-37.7141	3.9e-45	13	111969981	Imputed	A	0.117288	111969980		Intergenic
rs11650421	cg25450121	37.7092	3.94e-45	17	46966295	Imputed	T	0.226315	46970175	ATP5G1;ATP5G1;ATP5G1;ATP5G1	1stExon;5'UTR;1stExon;5'UTR
rs779808	cg04814784	37.6823	4.16e-45	3	10185021	Imputed	C	0.304478	10182561	VHL;VHL	TSS1500;TSS1500
rs1732821	cg21046080	37.6712	4.25e-45	12	131504911	Imputed	T	0.403415	131506092	GPR133	Body
rs75936564	cg11189272	-37.6394	4.54e-45	17	56234043	Imputed	C	0.123427	56232674	OR4D1	1stExon
rs7951582	cg01223071	-37.6159	4.76e-45	11	86473682	Imputed	T	0.369899	86472904		Intergenic
rs60987662	cg18088486	-37.6001	4.91e-45	7	101844851	Imputed	G	0.337449	101837148	CUX1;CUX1;CUX1	Body;Body;Body
rs61932935	cg23601664	-37.5906	5.01e-45	12	75770552	Imputed	A	0.156916	75780994		Intergenic
rs12424057	cg23601664	-37.5747	5.18e-45	12	75771295	Imputed	A	0.157028	75780994		Intergenic
rs4280369	cg18624102	-37.5723	5.2e-45	19	39525045	Imputed	C	0.494815	39523840	FBXO27	TSS1500
rs12602205	cg11189272	-37.5652	5.28e-45	17	56232675	Imputed	A	0.123596	56232674	OR4D1	1stExon
rs8071404	cg11189272	-37.5652	5.28e-45	17	56232435	Genotyped	A	0.123596	56232674	OR4D1	1stExon
rs6589217	cg27649396	-37.5592	5.34e-45	11	111145810	Imputed	C	0.33641	111148753	C11orf53	5'UTR
chr19:58577796:I	cg23499373	-37.5544	5.39e-45	19	58577796	Imputed	ATCC	0.331725	58578578	ZNF135;ZNF135;ZNF135;ZNF135	Body;Body;Body;3'UTR
rs61932178	cg23601664	-37.5366	5.59e-45	12	75791915	Imputed	C	0.157213	75780994		Intergenic
rs66864793	cg23601664	-37.5355	5.61e-45	12	75780995	Imputed	A	0.157051	75780994		Intergenic
rs11180480	cg23601664	-37.5319	5.65e-45	12	75781269	Imputed	C	0.157051	75780994		Intergenic
rs34722118	cg23601664	-37.5319	5.65e-45	12	75783153	Imputed	G	0.157062	75780994		Intergenic
chr12:75785481:I	cg23601664	-37.5283	5.69e-45	12	75785481	Imputed	TA	0.157073	75780994		Intergenic
rs11829445	cg23601664	-37.5264	5.71e-45	12	75786061	Imputed	T	0.157079	75780994		Intergenic
rs7489329	cg23601664	-37.5264	5.71e-45	12	75787034	Imputed	G	0.157079	75780994		Intergenic
rs35773117	cg23601664	-37.5245	5.73e-45	12	75787637	Imputed	G	0.157084	75780994		Intergenic
rs11610755	cg23601664	-37.5226	5.76e-45	12	75788680	Imputed	G	0.15709	75780994		Intergenic
rs11614719	cg23601664	-37.5226	5.76e-45	12	75788513	Imputed	T	0.15709	75780994		Intergenic
rs6589216	cg27649396	-37.5211	5.77e-45	11	111145800	Imputed	C	0.336517	111148753	C11orf53	5'UTR
rs7925917	cg27649396	-37.5211	5.77e-45	11	111150908	Imputed	C	0.336517	111148753	C11orf53	5'UTR
rs12811343	cg23601664	-37.5187	5.8e-45	12	75790758	Imputed	A	0.157101	75780994		Intergenic
rs55783970	cg23601664	-37.5181	5.81e-45	12	75793744	Imputed	T	0.157157	75780994		Intergenic
rs6682378	cg21294301	-37.5176	5.82e-45	1	8131757	Imputed	T	0.437966	8120055		Intergenic
rs34904271	cg23601664	-37.5146	5.85e-45	12	75792294	Imputed	G	0.157112	75780994		Intergenic
rs55742134	cg23601664	-37.5148	5.85e-45	12	75793452	Imputed	C	0.157129	75780994		Intergenic
rs61932180	cg23601664	-37.5146	5.85e-45	12	75792144	Imputed	G	0.157112	75780994		Intergenic
chr11:111153732:D	cg27649396	-37.5133	5.87e-45	11	111153732	Imputed	A	0.336545	111148753	C11orf53	5'UTR
rs11867053	cg05477582	-37.5118	5.89e-45	16	66606901	Genotyped	T	0.117978	66600478	CMTM1;CMTM1;CMTM1;CMTM1;CMTM1;CMTM1;CMTM1;CMTM1	1stExon;1stExon;1stExon;1stExon;1stExon;1stExon;1stExon;1stExon
rs2290182	cg05477582	-37.5118	5.89e-45	16	66614008	Genotyped	C	0.117978	66600478	CMTM1;CMTM1;CMTM1;CMTM1;CMTM1;CMTM1;CMTM1;CMTM1	1stExon;1stExon;1stExon;1stExon;1stExon;1stExon;1stExon;1stExon
rs7193473	cg05477582	-37.5118	5.89e-45	16	66600479	Genotyped	A	0.117978	66600478	CMTM1;CMTM1;CMTM1;CMTM1;CMTM1;CMTM1;CMTM1;CMTM1	1stExon;1stExon;1stExon;1stExon;1stExon;1stExon;1stExon;1stExon
rs9901808	cg25388952	37.5073	5.94e-45	17	80107814	Imputed	T	0.397472	80084596	CCDC57	Body
rs11673436	cg23499373	-37.5076	5.94e-45	19	58576358	Genotyped	T	0.337079	58578578	ZNF135;ZNF135;ZNF135;ZNF135	Body;Body;Body;3'UTR
rs2229375	cg23499373	-37.5076	5.94e-45	19	58578578	Genotyped	T	0.337079	58578578	ZNF135;ZNF135;ZNF135;ZNF135	Body;Body;Body;3'UTR
rs12424779	cg23601664	-37.5052	5.96e-45	12	75794242	Imputed	A	0.157169	75780994		Intergenic
rs12814435	cg23601664	-37.504	5.98e-45	12	75794739	Imputed	C	0.157185	75780994		Intergenic
rs12988644	cg21589417	-37.4952	6.09e-45	2	170725438	Imputed	T	0.491056	170834853	UBR3	Body
chr12:75829379:D	cg23601664	-37.4945	6.1e-45	12	75829379	Imputed	T	0.157478	75780994		Intergenic
rs6094846	cg21130926	-37.4912	6.14e-45	20	46416486	Imputed	A	0.444416	46415320	SULF2;SULF2;SULF2;SULF2;SULF2	TSS1500;1stExon;1stExon;5'UTR;5'UTR
rs2229379	cg23499373	-37.491	6.14e-45	19	58579923	Imputed	G	0.337082	58578578	ZNF135;ZNF135;ZNF135;ZNF135	Body;Body;Body;3'UTR
rs35244242	cg23601664	-37.4878	6.18e-45	12	75829952	Imputed	T	0.157511	75780994		Intergenic
rs11609405	cg23601664	-37.4868	6.19e-45	12	75828575	Imputed	T	0.157354	75780994		Intergenic
rs11612665	cg23601664	-37.4868	6.19e-45	12	75839608	Imputed	A	0.157354	75780994		Intergenic
rs12822366	cg23601664	-37.4868	6.19e-45	12	75843903	Imputed	A	0.157354	75780994		Intergenic
rs12822505	cg23601664	-37.4868	6.19e-45	12	75844209	Imputed	T	0.157354	75780994		Intergenic
rs2799428	cg14252149	37.4859	6.2e-45	1	236736564	Imputed	T	0.267618	236707045	LGALS8;LGALS8;LGALS8;LGALS8	Body;Body;Body;Body
rs2853599	cg14252149	37.4859	6.2e-45	1	236736751	Imputed	T	0.267618	236707045	LGALS8;LGALS8;LGALS8;LGALS8	Body;Body;Body;Body
rs12822654	cg23601664	-37.481	6.27e-45	12	75797777	Imputed	G	0.157247	75780994		Intergenic
rs35968211	cg23601664	-37.481	6.27e-45	12	75798008	Imputed	A	0.157247	75780994		Intergenic
rs34522427	cg23601664	-37.4782	6.3e-45	12	75798656	Imputed	T	0.157253	75780994		Intergenic
rs35986906	cg23601664	-37.4782	6.3e-45	12	75798260	Imputed	G	0.157253	75780994		Intergenic
rs12423320	cg23601664	-37.4753	6.34e-45	12	75799043	Imputed	C	0.157258	75780994		Intergenic
rs12810889	cg23601664	-37.4737	6.36e-45	12	75799695	Imputed	G	0.15727	75780994		Intergenic
rs11616068	cg23601664	-37.4722	6.38e-45	12	75802788	Imputed	G	0.157275	75780994		Intergenic
rs12813336	cg23601664	-37.4725	6.38e-45	12	75800160	Imputed	G	0.157264	75780994		Intergenic
rs12818326	cg23601664	-37.4696	6.41e-45	12	75801101	Imputed	G	0.15727	75780994		Intergenic
rs55718222	cg27126508	-37.4583	6.57e-45	5	177948281	Imputed	A	0.140382	177947425	COL23A1	Body
rs113431713	cg25388952	37.4561	6.59e-45	17	80096169	Imputed	C	0.391449	80084596	CCDC57	Body
rs997868	cg09581911	-37.4477	6.71e-45	12	4699232	Genotyped	T	0.286517	4699232	DYRK4	TSS200
rs11669919	cg23499373	-37.4477	6.71e-45	19	58580394	Imputed	A	0.337037	58578578	ZNF135;ZNF135;ZNF135;ZNF135	Body;Body;Body;3'UTR
rs11670848	cg23499373	-37.4373	6.85e-45	19	58580962	Imputed	T	0.337041	58578578	ZNF135;ZNF135;ZNF135;ZNF135	Body;Body;Body;3'UTR
rs6976947	cg18088486	-37.4361	6.87e-45	7	101808020	Imputed	G	0.337	101837148	CUX1;CUX1;CUX1	Body;Body;Body
rs12821144	cg23601664	-37.4319	6.93e-45	12	75804958	Imputed	T	0.157309	75780994		Intergenic
chr12:75857805:D	cg23601664	-37.4301	6.95e-45	12	75857805	Imputed	T	0.157303	75780994		Intergenic
rs10506669	cg23601664	-37.4301	6.95e-45	12	75810544	Imputed	T	0.157303	75780994		Intergenic
rs11180499	cg23601664	-37.4301	6.95e-45	12	75811411	Imputed	A	0.157303	75780994		Intergenic
rs11609538	cg23601664	-37.4301	6.95e-45	12	75823262	Imputed	A	0.157303	75780994		Intergenic
rs11829975	cg23601664	-37.4301	6.95e-45	12	75822500	Imputed	A	0.157303	75780994		Intergenic
rs12423560	cg23601664	-37.4301	6.95e-45	12	75812470	Imputed	G	0.157303	75780994		Intergenic
rs12423750	cg23601664	-37.4301	6.95e-45	12	75824893	Imputed	A	0.157303	75780994		Intergenic
rs12425122	cg23601664	-37.4301	6.95e-45	12	75862495	Genotyped	A	0.157303	75780994		Intergenic
rs12580524	cg23601664	-37.4301	6.95e-45	12	75824225	Imputed	A	0.157303	75780994		Intergenic
rs12817746	cg23601664	-37.4301	6.95e-45	12	75822288	Imputed	C	0.157303	75780994		Intergenic
rs12833944	cg23601664	-37.4301	6.95e-45	12	75824460	Imputed	C	0.157303	75780994		Intergenic
rs146101569	cg23601664	-37.4301	6.95e-45	12	75855433	Imputed	G	0.157303	75780994		Intergenic
rs1909977	cg23601664	-37.4301	6.95e-45	12	75825528	Imputed	G	0.157303	75780994		Intergenic
rs2202105	cg23601664	-37.4301	6.95e-45	12	75855256	Imputed	C	0.157303	75780994		Intergenic
rs34508642	cg23601664	-37.4301	6.95e-45	12	75861555	Imputed	G	0.157303	75780994		Intergenic
rs35124104	cg23601664	-37.4301	6.95e-45	12	75863994	Imputed	C	0.157303	75780994		Intergenic
rs35351465	cg23601664	-37.4301	6.95e-45	12	75854481	Imputed	A	0.157303	75780994		Intergenic
rs36113316	cg23601664	-37.4301	6.95e-45	12	75823601	Imputed	A	0.157303	75780994		Intergenic
rs4019356	cg23601664	-37.4301	6.95e-45	12	75821347	Imputed	A	0.157303	75780994		Intergenic
rs4420306	cg23601664	-37.4301	6.95e-45	12	75857204	Imputed	T	0.157303	75780994		Intergenic
rs4882626	cg23601664	-37.4301	6.95e-45	12	75820071	Imputed	A	0.157303	75780994		Intergenic
rs7961005	cg23601664	-37.4301	6.95e-45	12	75849475	Genotyped	C	0.157303	75780994		Intergenic
rs12424262	cg23601664	-37.4301	6.96e-45	12	75807097	Imputed	T	0.157303	75780994		Intergenic
rs17774040	cg09581911	-37.4291	6.97e-45	12	4697726	Imputed	A	0.286567	4699232	DYRK4	TSS200
rs11084531	cg23499373	-37.4198	7.1e-45	19	58582586	Imputed	A	0.337051	58578578	ZNF135;ZNF135;ZNF135;ZNF135	Body;Body;Body;3'UTR
rs12424458	cg23601664	-37.4077	7.28e-45	12	75772617	Imputed	T	0.157393	75780994		Intergenic
rs56395112	cg23499373	-37.3949	7.47e-45	19	58577672	Imputed	A	0.336455	58578578	ZNF135;ZNF135;ZNF135;ZNF135	Body;Body;Body;3'UTR
rs59894429	cg23499373	-37.3949	7.47e-45	19	58577444	Imputed	A	0.336455	58578578	ZNF135;ZNF135;ZNF135;ZNF135	Body;Body;Body;3'UTR
rs62025833	cg00616572	-37.3916	7.53e-45	16	10770225	Imputed	T	0.185539	10772249	TEKT5	Body
rs7202417	cg00616572	-37.3916	7.53e-45	16	10768640	Imputed	A	0.185567	10772249	TEKT5	Body
rs35506799	cg00616572	-37.3906	7.54e-45	16	10771843	Imputed	C	0.185534	10772249	TEKT5	Body
rs7204640	cg00616572	-37.3906	7.54e-45	16	10772249	Imputed	T	0.185534	10772249	TEKT5	Body
rs9939594	cg00616572	-37.3909	7.54e-45	16	10774285	Imputed	C	0.185525	10772249	TEKT5	Body
rs10992472	cg14655569	-37.3876	7.59e-45	9	95561287	Imputed	C	0.269775	95473718	BICD2;BICD2	3'UTR;3'UTR
rs8100738	cg23499373	-37.3852	7.62e-45	19	58581904	Imputed	G	0.336753	58578578	ZNF135;ZNF135;ZNF135;ZNF135	Body;Body;Body;3'UTR
rs35911766	cg00616572	-37.3833	7.65e-45	16	10778994	Imputed	A	0.185399	10772249	TEKT5	Body
rs9932893	cg00616572	-37.3821	7.67e-45	16	10776523	Genotyped	T	0.185393	10772249	TEKT5	Body
chr7:101838532:D	cg18088486	-37.3803	7.7e-45	7	101838532	Imputed	A	0.337079	101837148	CUX1;CUX1;CUX1	Body;Body;Body
rs1108056	cg18088486	-37.3803	7.7e-45	7	101834081	Imputed	A	0.337079	101837148	CUX1;CUX1;CUX1	Body;Body;Body
rs17498164	cg18088486	-37.3803	7.7e-45	7	101837149	Genotyped	A	0.337079	101837148	CUX1;CUX1;CUX1	Body;Body;Body
rs41275218	cg18088486	-37.3803	7.7e-45	7	101842681	Imputed	A	0.337079	101837148	CUX1;CUX1;CUX1	Body;Body;Body
rs56077916	cg18088486	-37.3803	7.7e-45	7	101842569	Imputed	T	0.337079	101837148	CUX1;CUX1;CUX1	Body;Body;Body
rs56235745	cg18088486	-37.3803	7.7e-45	7	101828769	Imputed	G	0.337079	101837148	CUX1;CUX1;CUX1	Body;Body;Body
rs67531258	cg18088486	-37.3803	7.7e-45	7	101829087	Imputed	A	0.337079	101837148	CUX1;CUX1;CUX1	Body;Body;Body
rs12537077	cg18088486	-37.3759	7.77e-45	7	101825367	Imputed	T	0.337107	101837148	CUX1;CUX1;CUX1	Body;Body;Body
rs4780981	cg00616572	-37.3756	7.78e-45	16	10782149	Imputed	T	0.185399	10772249	TEKT5	Body
rs1195902	cg21046080	37.3736	7.81e-45	12	131506093	Imputed	G	0.400842	131506092	GPR133	Body
rs7782777	cg08570077	-37.3661	7.93e-45	7	1245798	Genotyped	A	0.308989	1245797		Intergenic
rs2290183	cg05477582	-37.3637	7.97e-45	16	66613841	Imputed	C	0.116022	66600478	CMTM1;CMTM1;CMTM1;CMTM1;CMTM1;CMTM1;CMTM1;CMTM1	1stExon;1stExon;1stExon;1stExon;1stExon;1stExon;1stExon;1stExon
rs4566580	cg02507579	-37.3594	8.04e-45	3	97882552	Imputed	T	0.499298	97887864	OR5H15	1stExon
rs4628711	cg27649396	-37.3531	8.14e-45	11	111139664	Imputed	C	0.337494	111148753	C11orf53	5'UTR
rs9289547	cg02507579	37.3532	8.14e-45	3	97903643	Imputed	T	0.499225	97887864	OR5H15	1stExon
rs11084532	cg23499373	-37.3536	8.14e-45	19	58583939	Imputed	A	0.337066	58578578	ZNF135;ZNF135;ZNF135;ZNF135	Body;Body;Body;3'UTR
chr1:236710235:I	cg14252149	37.3469	8.25e-45	1	236710235	Imputed	G	0.27685	236707045	LGALS8;LGALS8;LGALS8;LGALS8	Body;Body;Body;Body
rs2853598	cg14252149	37.3401	8.36e-45	1	236739301	Imputed	T	0.267691	236707045	LGALS8;LGALS8;LGALS8;LGALS8	Body;Body;Body;Body
rs889161	cg23499373	-37.3223	8.67e-45	19	58584324	Imputed	C	0.337062	58578578	ZNF135;ZNF135;ZNF135;ZNF135	Body;Body;Body;3'UTR
rs889159	cg23499373	-37.3176	8.76e-45	19	58584522	Imputed	G	0.337068	58578578	ZNF135;ZNF135;ZNF135;ZNF135	Body;Body;Body;3'UTR
rs7037961	cg14655569	-37.3152	8.8e-45	9	95467624	Imputed	C	0.269809	95473718	BICD2;BICD2	3'UTR;3'UTR
rs115740017	cg00366603	-37.3097	8.9e-45	6	32186050	Imputed	A	0.392174	32186049	NOTCH4	Body
rs719009	cg23499373	-37.3044	9e-45	19	58584722	Imputed	A	0.337071	58578578	ZNF135;ZNF135;ZNF135;ZNF135	Body;Body;Body;3'UTR
rs4358331	cg02507579	37.2948	9.18e-45	3	97903374	Imputed	A	0.49968	97887864	OR5H15	1stExon
rs11890973	cg21589417	-37.2924	9.22e-45	2	170734820	Imputed	A	0.493893	170834853	UBR3	Body
rs7496640	cg16398051	-37.2915	9.24e-45	15	100821467	Genotyped	A	0.331461	100821466	ADAMTS17	Body
rs7121338	cg27649396	-37.2864	9.34e-45	11	111151747	Imputed	T	0.336843	111148753	C11orf53	5'UTR
rs10992462	cg14655569	-37.2832	9.4e-45	9	95538771	Imputed	C	0.269674	95473718	BICD2;BICD2	3'UTR;3'UTR
rs56111209	cg14655569	-37.2802	9.46e-45	9	95534755	Imputed	C	0.269669	95473718	BICD2;BICD2	3'UTR;3'UTR
chr9:95485323:I	cg14655569	-37.2773	9.52e-45	9	95485323	Imputed	CCCTGACA	0.269663	95473718	BICD2;BICD2	3'UTR;3'UTR
chr9:95501294:I	cg14655569	-37.2773	9.52e-45	9	95501294	Imputed	GC	0.269663	95473718	BICD2;BICD2	3'UTR;3'UTR
rs1010823	cg14655569	-37.2773	9.52e-45	9	95525672	Imputed	G	0.269663	95473718	BICD2;BICD2	3'UTR;3'UTR
rs10821007	cg14655569	-37.2773	9.52e-45	9	95485782	Imputed	G	0.269663	95473718	BICD2;BICD2	3'UTR;3'UTR
rs10821009	cg14655569	-37.2773	9.52e-45	9	95488414	Genotyped	A	0.269663	95473718	BICD2;BICD2	3'UTR;3'UTR
rs10821010	cg14655569	-37.2773	9.52e-45	9	95491850	Imputed	G	0.269663	95473718	BICD2;BICD2	3'UTR;3'UTR
rs10821012	cg14655569	-37.2773	9.52e-45	9	95502571	Genotyped	A	0.269663	95473718	BICD2;BICD2	3'UTR;3'UTR
rs10821015	cg14655569	-37.2773	9.52e-45	9	95518169	Imputed	C	0.269663	95473718	BICD2;BICD2	3'UTR;3'UTR
rs10821016	cg14655569	-37.2773	9.52e-45	9	95521888	Imputed	C	0.269663	95473718	BICD2;BICD2	3'UTR;3'UTR
rs10992427	cg14655569	-37.2773	9.52e-45	9	95467111	Genotyped	G	0.269663	95473718	BICD2;BICD2	3'UTR;3'UTR
rs10992430	cg14655569	-37.2773	9.52e-45	9	95477951	Imputed	T	0.269663	95473718	BICD2;BICD2	3'UTR;3'UTR
rs10992431	cg14655569	-37.2773	9.52e-45	9	95478263	Imputed	T	0.269663	95473718	BICD2;BICD2	3'UTR;3'UTR
rs10992432	cg14655569	-37.2773	9.52e-45	9	95479416	Imputed	A	0.269663	95473718	BICD2;BICD2	3'UTR;3'UTR
rs10992434	cg14655569	-37.2773	9.52e-45	9	95485931	Imputed	A	0.269663	95473718	BICD2;BICD2	3'UTR;3'UTR
rs10992436	cg14655569	-37.2773	9.52e-45	9	95494075	Imputed	G	0.269663	95473718	BICD2;BICD2	3'UTR;3'UTR
rs10992438	cg14655569	-37.2773	9.52e-45	9	95494456	Imputed	G	0.269663	95473718	BICD2;BICD2	3'UTR;3'UTR
rs10992441	cg14655569	-37.2773	9.52e-45	9	95499671	Imputed	G	0.269663	95473718	BICD2;BICD2	3'UTR;3'UTR
rs10992442	cg14655569	-37.2773	9.52e-45	9	95501845	Imputed	T	0.269663	95473718	BICD2;BICD2	3'UTR;3'UTR
rs10992443	cg14655569	-37.2773	9.52e-45	9	95506724	Imputed	C	0.269663	95473718	BICD2;BICD2	3'UTR;3'UTR
rs10992444	cg14655569	-37.2773	9.52e-45	9	95507901	Imputed	C	0.269663	95473718	BICD2;BICD2	3'UTR;3'UTR
rs10992451	cg14655569	-37.2773	9.52e-45	9	95522298	Imputed	G	0.269663	95473718	BICD2;BICD2	3'UTR;3'UTR
rs10992456	cg14655569	-37.2773	9.52e-45	9	95530713	Imputed	T	0.269663	95473718	BICD2;BICD2	3'UTR;3'UTR
rs1125063	cg14655569	-37.2773	9.52e-45	9	95522845	Imputed	C	0.269663	95473718	BICD2;BICD2	3'UTR;3'UTR
rs1125064	cg14655569	-37.2773	9.52e-45	9	95522879	Imputed	G	0.269663	95473718	BICD2;BICD2	3'UTR;3'UTR
rs12236393	cg14655569	-37.2773	9.52e-45	9	95484063	Imputed	G	0.269663	95473718	BICD2;BICD2	3'UTR;3'UTR
rs12236516	cg14655569	-37.2773	9.52e-45	9	95511697	Imputed	A	0.269663	95473718	BICD2;BICD2	3'UTR;3'UTR
rs12236747	cg14655569	-37.2773	9.52e-45	9	95512185	Imputed	T	0.269663	95473718	BICD2;BICD2	3'UTR;3'UTR
rs12683944	cg14655569	-37.2773	9.52e-45	9	95508431	Imputed	G	0.269663	95473718	BICD2;BICD2	3'UTR;3'UTR
rs12685257	cg14655569	-37.2773	9.52e-45	9	95518076	Imputed	G	0.269663	95473718	BICD2;BICD2	3'UTR;3'UTR
rs12685780	cg14655569	-37.2773	9.52e-45	9	95525002	Imputed	G	0.269663	95473718	BICD2;BICD2	3'UTR;3'UTR
rs12685791	cg14655569	-37.2773	9.52e-45	9	95525126	Imputed	T	0.269663	95473718	BICD2;BICD2	3'UTR;3'UTR
rs12686058	cg14655569	-37.2773	9.52e-45	9	95495584	Imputed	C	0.269663	95473718	BICD2;BICD2	3'UTR;3'UTR
rs2181586	cg14655569	-37.2773	9.52e-45	9	95471952	Imputed	C	0.269663	95473718	BICD2;BICD2	3'UTR;3'UTR
rs3203916	cg14655569	-37.2773	9.52e-45	9	95476958	Genotyped	G	0.269663	95473718	BICD2;BICD2	3'UTR;3'UTR
rs556	cg14655569	-37.2773	9.52e-45	9	95473719	Genotyped	A	0.269663	95473718	BICD2;BICD2	3'UTR;3'UTR
rs56203846	cg14655569	-37.2773	9.52e-45	9	95470481	Imputed	C	0.269663	95473718	BICD2;BICD2	3'UTR;3'UTR
rs56339669	cg14655569	-37.2773	9.52e-45	9	95481975	Imputed	G	0.269663	95473718	BICD2;BICD2	3'UTR;3'UTR
rs57720404	cg14655569	-37.2773	9.52e-45	9	95519404	Imputed	T	0.269663	95473718	BICD2;BICD2	3'UTR;3'UTR
rs60173654	cg14655569	-37.2773	9.52e-45	9	95500724	Imputed	C	0.269663	95473718	BICD2;BICD2	3'UTR;3'UTR
rs68022962	cg14655569	-37.2773	9.52e-45	9	95533720	Imputed	T	0.269663	95473718	BICD2;BICD2	3'UTR;3'UTR
rs68046436	cg14655569	-37.2773	9.52e-45	9	95495430	Imputed	T	0.269663	95473718	BICD2;BICD2	3'UTR;3'UTR
rs753802	cg14655569	-37.2773	9.52e-45	9	95498201	Imputed	C	0.269663	95473718	BICD2;BICD2	3'UTR;3'UTR
rs753803	cg14655569	-37.2773	9.52e-45	9	95498298	Imputed	A	0.269663	95473718	BICD2;BICD2	3'UTR;3'UTR
rs7869529	cg14655569	-37.2773	9.52e-45	9	95471261	Imputed	C	0.269663	95473718	BICD2;BICD2	3'UTR;3'UTR
rs8181065	cg14655569	-37.2773	9.52e-45	9	95496459	Imputed	G	0.269663	95473718	BICD2;BICD2	3'UTR;3'UTR
rs878610	cg14655569	-37.2773	9.52e-45	9	95526075	Imputed	G	0.269663	95473718	BICD2;BICD2	3'UTR;3'UTR
rs912259	cg14655569	-37.2773	9.52e-45	9	95493089	Imputed	C	0.269663	95473718	BICD2;BICD2	3'UTR;3'UTR
rs976320	cg14655569	-37.2773	9.52e-45	9	95502943	Imputed	C	0.269663	95473718	BICD2;BICD2	3'UTR;3'UTR
rs9825274	cg02507579	37.2762	9.54e-45	3	97902961	Imputed	A	0.499719	97887864	OR5H15	1stExon
rs9838194	cg02507579	37.2687	9.68e-45	3	97902829	Imputed	G	0.499758	97887864	OR5H15	1stExon
rs4810691	cg21130926	-37.246	1.01e-44	20	46415320	Imputed	C	0.445376	46415320	SULF2;SULF2;SULF2;SULF2;SULF2	TSS1500;1stExon;1stExon;5'UTR;5'UTR
rs12490240	cg02507579	37.2451	1.02e-44	3	97902567	Imputed	G	0.499826	97887864	OR5H15	1stExon
rs76955227	cg13935315	-37.237	1.03e-44	19	12556420	Imputed	A	0.268093	12547760	ZNF443	Body
rs9819661	cg02507579	37.2093	1.09e-44	3	97901706	Imputed	T	0.499978	97887864	OR5H15	1stExon
rs9871643	cg02507579	37.2093	1.09e-44	3	97901700	Imputed	C	0.499978	97887864	OR5H15	1stExon
rs13010723	cg21589417	-37.2027	1.11e-44	2	170721399	Imputed	T	0.490657	170834853	UBR3	Body
rs1498691	cg25674027	-37.2035	1.11e-44	12	103312720	Imputed	G	0.244809	103325781		Intergenic
rs57869805	cg02507579	37.1977	1.12e-44	3	97901383	Imputed	A	0.499994	97887864	OR5H15	1stExon
rs9819187	cg02507579	37.1919	1.13e-44	3	97901449	Imputed	T	0.499989	97887864	OR5H15	1stExon
chr3:97892738:D	cg02507579	-37.1883	1.14e-44	3	97892738	Imputed	T	0.5	97887864	OR5H15	1stExon
rs10212361	cg02507579	-37.1883	1.14e-44	3	97887293	Imputed	G	0.5	97887864	OR5H15	1stExon
rs12490137	cg02507579	-37.1883	1.14e-44	3	97884640	Imputed	T	0.5	97887864	OR5H15	1stExon
rs13063585	cg02507579	-37.1883	1.14e-44	3	97892716	Imputed	T	0.5	97887864	OR5H15	1stExon
rs13086895	cg02507579	-37.1883	1.14e-44	3	97892780	Imputed	G	0.5	97887864	OR5H15	1stExon
rs4133320	cg02507579	-37.1883	1.14e-44	3	97887865	Imputed	A	0.5	97887864	OR5H15	1stExon
rs4133321	cg02507579	-37.1883	1.14e-44	3	97887985	Imputed	A	0.5	97887864	OR5H15	1stExon
rs4133322	cg02507579	-37.1883	1.14e-44	3	97888042	Imputed	T	0.5	97887864	OR5H15	1stExon
rs4267681	cg02507579	-37.1883	1.14e-44	3	97880521	Imputed	C	0.5	97887864	OR5H15	1stExon
rs4282103	cg02507579	-37.1883	1.14e-44	3	97890710	Imputed	A	0.5	97887864	OR5H15	1stExon
rs4301048	cg02507579	-37.1883	1.14e-44	3	97891149	Imputed	A	0.5	97887864	OR5H15	1stExon
rs4368541	cg02507579	-37.1883	1.14e-44	3	97892462	Imputed	A	0.5	97887864	OR5H15	1stExon
rs4368543	cg02507579	-37.1883	1.14e-44	3	97889458	Imputed	G	0.5	97887864	OR5H15	1stExon
rs4371554	cg02507579	-37.1883	1.14e-44	3	97892409	Imputed	G	0.5	97887864	OR5H15	1stExon
rs4379005	cg02507579	-37.1883	1.14e-44	3	97890918	Imputed	A	0.5	97887864	OR5H15	1stExon
rs4379006	cg02507579	-37.1883	1.14e-44	3	97890929	Imputed	T	0.5	97887864	OR5H15	1stExon
rs4379007	cg02507579	-37.1883	1.14e-44	3	97891032	Imputed	T	0.5	97887864	OR5H15	1stExon
rs4380456	cg02507579	-37.1883	1.14e-44	3	97891184	Imputed	G	0.5	97887864	OR5H15	1stExon
rs4440161	cg02507579	-37.1883	1.14e-44	3	97879829	Imputed	C	0.5	97887864	OR5H15	1stExon
rs4446253	cg02507579	-37.1883	1.14e-44	3	97884133	Imputed	T	0.5	97887864	OR5H15	1stExon
rs4449361	cg02507579	-37.1883	1.14e-44	3	97890831	Imputed	G	0.5	97887864	OR5H15	1stExon
rs4463009	cg02507579	-37.1883	1.14e-44	3	97885879	Imputed	C	0.5	97887864	OR5H15	1stExon
rs4485761	cg02507579	-37.1883	1.14e-44	3	97891006	Imputed	G	0.5	97887864	OR5H15	1stExon
rs4558797	cg02507579	-37.1883	1.14e-44	3	97891013	Imputed	G	0.5	97887864	OR5H15	1stExon
rs4574335	cg02507579	-37.1883	1.14e-44	3	97880707	Imputed	T	0.5	97887864	OR5H15	1stExon
rs4613504	cg02507579	-37.1883	1.14e-44	3	97884350	Imputed	A	0.5	97887864	OR5H15	1stExon
rs4637324	cg02507579	-37.1883	1.14e-44	3	97890870	Imputed	A	0.5	97887864	OR5H15	1stExon
rs4857077	cg02507579	-37.1883	1.14e-44	3	97884969	Imputed	A	0.5	97887864	OR5H15	1stExon
rs4857078	cg02507579	-37.1883	1.14e-44	3	97885114	Imputed	A	0.5	97887864	OR5H15	1stExon
rs4857341	cg02507579	-37.1883	1.14e-44	3	97891846	Imputed	T	0.5	97887864	OR5H15	1stExon
rs6439653	cg02507579	-37.1883	1.14e-44	3	97883968	Imputed	A	0.5	97887864	OR5H15	1stExon
rs6439658	cg02507579	-37.1883	1.14e-44	3	97891956	Imputed	A	0.5	97887864	OR5H15	1stExon
rs6771800	cg02507579	-37.1883	1.14e-44	3	97882702	Imputed	C	0.5	97887864	OR5H15	1stExon
rs6772614	cg02507579	-37.1883	1.14e-44	3	97883653	Genotyped	C	0.5	97887864	OR5H15	1stExon
rs6780389	cg02507579	-37.1883	1.14e-44	3	97882777	Imputed	A	0.5	97887864	OR5H15	1stExon
rs6783141	cg02507579	-37.1883	1.14e-44	3	97883097	Imputed	T	0.5	97887864	OR5H15	1stExon
rs6804026	cg02507579	-37.1883	1.14e-44	3	97889348	Genotyped	A	0.5	97887864	OR5H15	1stExon
rs6808453	cg02507579	-37.1883	1.14e-44	3	97883603	Imputed	T	0.5	97887864	OR5H15	1stExon
rs7615262	cg02507579	-37.1883	1.14e-44	3	97901263	Genotyped	A	0.5	97887864	OR5H15	1stExon
rs7623031	cg02507579	-37.1883	1.14e-44	3	97888197	Genotyped	T	0.5	97887864	OR5H15	1stExon
rs7629410	cg02507579	-37.1883	1.14e-44	3	97890359	Imputed	A	0.5	97887864	OR5H15	1stExon
rs7640731	cg02507579	-37.1883	1.14e-44	3	97892622	Imputed	A	0.5	97887864	OR5H15	1stExon
rs9810324	cg02507579	-37.1912	1.14e-44	3	97900568	Imputed	T	0.5	97887864	OR5H15	1stExon
rs9814466	cg02507579	-37.1912	1.14e-44	3	97900935	Imputed	G	0.5	97887864	OR5H15	1stExon
rs9826833	cg02507579	-37.1912	1.14e-44	3	97900256	Imputed	A	0.5	97887864	OR5H15	1stExon
rs9826872	cg02507579	-37.1912	1.14e-44	3	97900350	Imputed	T	0.5	97887864	OR5H15	1stExon
rs4515098	cg02507579	-37.1856	1.15e-44	3	97892525	Imputed	C	0.499787	97887864	OR5H15	1stExon
rs4330290	cg02507579	-37.181	1.16e-44	3	97892294	Imputed	T	0.499618	97887864	OR5H15	1stExon
rs4410473	cg02507579	-37.181	1.16e-44	3	97892297	Imputed	A	0.499618	97887864	OR5H15	1stExon
rs4467495	cg02507579	-37.181	1.16e-44	3	97892267	Imputed	G	0.499618	97887864	OR5H15	1stExon
rs11685507	cg21589417	-37.1804	1.16e-44	2	170861314	Imputed	A	0.498388	170834853	UBR3	Body
rs10212222	cg02507579	-37.1781	1.17e-44	3	97887495	Imputed	G	0.499831	97887864	OR5H15	1stExon
rs11650633	cg25388952	37.1718	1.18e-44	17	80083807	Imputed	T	0.410342	80084596	CCDC57	Body
rs11650635	cg25388952	37.1718	1.18e-44	17	80083816	Imputed	T	0.410342	80084596	CCDC57	Body
rs11657069	cg25388952	37.1718	1.18e-44	17	80083809	Imputed	C	0.410342	80084596	CCDC57	Body
rs4434180	cg02507579	-37.1736	1.18e-44	3	97878802	Imputed	C	0.499596	97887864	OR5H15	1stExon
rs4936382	cg27649396	-37.1689	1.19e-44	11	111153262	Imputed	G	0.337011	111148753	C11orf53	5'UTR
rs7121501	cg27649396	-37.1689	1.19e-44	11	111151882	Imputed	T	0.337011	111148753	C11orf53	5'UTR
rs12611877	cg21589417	-37.1691	1.19e-44	2	170720260	Imputed	T	0.491129	170834853	UBR3	Body
rs4789721	cg25388952	37.1663	1.2e-44	17	80157453	Imputed	C	0.40905	80084596	CCDC57	Body
rs7901550	cg16397968	-37.1645	1.2e-44	10	3164741	Imputed	A	0.297949	3164740	PFKP	Body
rs7478722	cg27649396	-37.1569	1.22e-44	11	111141921	Imputed	A	0.337034	111148753	C11orf53	5'UTR
rs1891239	cg14252149	37.1543	1.23e-44	1	236742726	Imputed	T	0.267758	236707045	LGALS8;LGALS8;LGALS8;LGALS8	Body;Body;Body;Body
rs9423687	cg16397968	-37.1514	1.23e-44	10	3164231	Imputed	T	0.297787	3164740	PFKP	Body
rs9423688	cg16397968	-37.1497	1.24e-44	10	3164278	Imputed	C	0.297781	3164740	PFKP	Body
rs4558800	cg02507579	-37.1311	1.29e-44	3	97878389	Imputed	T	0.499376	97887864	OR5H15	1stExon
rs7930251	cg27649396	-37.1256	1.3e-44	11	111155302	Imputed	T	0.337071	111148753	C11orf53	5'UTR
chr1:236743235:D	cg14252149	37.1276	1.3e-44	1	236743235	Imputed	AAAC	0.26777	236707045	LGALS8;LGALS8;LGALS8;LGALS8	Body;Body;Body;Body
rs7901589	cg16397968	-37.12	1.32e-44	10	3164818	Imputed	A	0.298708	3164740	PFKP	Body
chr11:111154145:D	cg27649396	-37.1162	1.33e-44	11	111154145	Imputed	A	0.337079	111148753	C11orf53	5'UTR
rs10789820	cg27649396	-37.1162	1.33e-44	11	111144817	Imputed	A	0.337079	111148753	C11orf53	5'UTR
rs10891242	cg27649396	-37.1162	1.33e-44	11	111151098	Imputed	A	0.337079	111148753	C11orf53	5'UTR
rs10891243	cg27649396	-37.1162	1.33e-44	11	111154350	Imputed	C	0.337079	111148753	C11orf53	5'UTR
rs12421268	cg27649396	-37.1162	1.33e-44	11	111148754	Imputed	A	0.337079	111148753	C11orf53	5'UTR
rs1962445	cg27649396	-37.1162	1.33e-44	11	111142117	Imputed	T	0.337079	111148753	C11orf53	5'UTR
rs4245170	cg27649396	-37.1162	1.33e-44	11	111153383	Imputed	A	0.337079	111148753	C11orf53	5'UTR
rs4309189	cg27649396	-37.1162	1.33e-44	11	111141676	Genotyped	T	0.337079	111148753	C11orf53	5'UTR
rs4533073	cg27649396	-37.1144	1.33e-44	11	111161141	Imputed	T	0.337039	111148753	C11orf53	5'UTR
rs4936377	cg27649396	-37.1162	1.33e-44	11	111146488	Imputed	T	0.337079	111148753	C11orf53	5'UTR
rs4938398	cg27649396	-37.1162	1.33e-44	11	111154657	Imputed	T	0.337079	111148753	C11orf53	5'UTR
rs4938407	cg27649396	-37.1162	1.33e-44	11	111158610	Imputed	C	0.337079	111148753	C11orf53	5'UTR
rs7108060	cg27649396	-37.1162	1.33e-44	11	111148548	Imputed	G	0.337079	111148753	C11orf53	5'UTR
rs7121198	cg27649396	-37.1162	1.33e-44	11	111151587	Imputed	A	0.337079	111148753	C11orf53	5'UTR
rs7121531	cg27649396	-37.1162	1.33e-44	11	111151978	Imputed	T	0.337079	111148753	C11orf53	5'UTR
rs73556233	cg27649396	-37.1162	1.33e-44	11	111147593	Imputed	T	0.337079	111148753	C11orf53	5'UTR
rs7938779	cg27649396	-37.1162	1.33e-44	11	111150584	Imputed	T	0.337079	111148753	C11orf53	5'UTR
rs4429670	cg02507579	-37.1083	1.35e-44	3	97878228	Imputed	C	0.499287	97887864	OR5H15	1stExon
rs11878378	cg13935315	-37.0999	1.37e-44	19	12551671	Imputed	T	0.269208	12547760	ZNF443	Body
rs8114341	cg18032705	-37.0895	1.4e-44	20	47241034	Imputed	T	0.118478	47253042	PREX1	Body
rs2153748	cg14252149	37.0874	1.41e-44	1	236743806	Imputed	T	0.267787	236707045	LGALS8;LGALS8;LGALS8;LGALS8	Body;Body;Body;Body
rs9357723	cg26820259	37.0856	1.41e-44	6	51953097	Genotyped	G	0.466292	51953096	PKHD1;PKHD1	TSS1500;TSS1500
rs1811544	cg21589417	-37.0876	1.41e-44	2	170774436	Imputed	A	0.491101	170834853	UBR3	Body
rs4356855	cg02507579	-37.0821	1.42e-44	3	97878059	Imputed	G	0.499202	97887864	OR5H15	1stExon
rs7942622	cg27649396	-37.0656	1.47e-44	11	111162056	Imputed	A	0.336949	111148753	C11orf53	5'UTR
rs35575314	cg23601664	-37.0619	1.48e-44	12	75827337	Imputed	A	0.156479	75780994		Intergenic
rs7502524	cg25388952	37.0518	1.51e-44	17	80107261	Imputed	T	0.401611	80084596	CCDC57	Body
rs7503095	cg25388952	37.0518	1.51e-44	17	80107354	Imputed	A	0.401611	80084596	CCDC57	Body
rs569701	cg08603678	-37.0539	1.51e-44	8	109239207	Imputed	A	0.499742	109235928	EIF3E	Body
rs113959275	cg27649396	-37.0413	1.55e-44	11	111163657	Imputed	T	0.336888	111148753	C11orf53	5'UTR
rs12150589	cg25388952	37.035	1.57e-44	17	80158233	Imputed	T	0.409219	80084596	CCDC57	Body
rs8065037	cg25388952	37.035	1.57e-44	17	80158966	Imputed	G	0.409219	80084596	CCDC57	Body
rs8079389	cg25388952	37.035	1.57e-44	17	80158656	Imputed	G	0.409219	80084596	CCDC57	Body
rs7219036	cg25388952	37.0238	1.6e-44	17	80161119	Imputed	C	0.409225	80084596	CCDC57	Body
rs859787	cg08603678	-37.0259	1.6e-44	8	109227585	Imputed	T	0.49891	109235928	EIF3E	Body
rs2282207	cg21130926	-37.0104	1.65e-44	20	46415411	Imputed	G	0.444798	46415320	SULF2;SULF2;SULF2;SULF2;SULF2	TSS1500;1stExon;1stExon;5'UTR;5'UTR
chr3:23434654:I	cg03455225	-36.9951	1.7e-44	3	23434654	Imputed	TG	0.131742	23313729	UBE2E2	Body
rs1635149	cg06258939	-36.9952	1.7e-44	11	1967365	Imputed	T	0.154309	1985287		Intergenic
rs684412	cg08603678	-36.9943	1.71e-44	8	109210905	Imputed	A	0.499646	109235928	EIF3E	Body
rs2296080	cg14655569	-36.9819	1.75e-44	9	95491094	Imputed	C	0.269242	95473718	BICD2;BICD2	3'UTR;3'UTR
rs596245	cg08603678	-36.9774	1.77e-44	8	109240822	Imputed	A	0.499938	109235928	EIF3E	Body
chr8:109218012:I	cg08603678	-36.9711	1.79e-44	8	109218012	Imputed	TA	0.499382	109235928	EIF3E	Body
rs475865	cg08603678	-36.9676	1.8e-44	8	109235858	Imputed	C	0.499989	109235928	EIF3E	Body
chr8:109225035:D	cg08603678	-36.9622	1.82e-44	8	109225035	Imputed	C	0.5	109235928	EIF3E	Body
chr8:109234404:I	cg08603678	-36.9622	1.82e-44	8	109234404	Imputed	TG	0.5	109235928	EIF3E	Body
rs1989388	cg08603678	-36.9622	1.82e-44	8	109220269	Imputed	T	0.5	109235928	EIF3E	Body
rs2597654	cg08603678	-36.9622	1.82e-44	8	109221090	Imputed	G	0.5	109235928	EIF3E	Body
rs584555	cg08603678	-36.9622	1.82e-44	8	109218612	Imputed	C	0.5	109235928	EIF3E	Body
rs603571	cg08603678	-36.9622	1.82e-44	8	109213893	Imputed	C	0.5	109235928	EIF3E	Body
rs603889	cg08603678	-36.9622	1.82e-44	8	109224232	Imputed	T	0.5	109235928	EIF3E	Body
rs604698	cg08603678	-36.9622	1.82e-44	8	109238721	Imputed	A	0.5	109235928	EIF3E	Body
rs608115	cg08603678	-36.9622	1.82e-44	8	109231948	Imputed	A	0.5	109235928	EIF3E	Body
rs609102	cg08603678	-36.9622	1.82e-44	8	109227406	Imputed	G	0.5	109235928	EIF3E	Body
rs611744	cg08603678	-36.9622	1.82e-44	8	109228008	Genotyped	G	0.5	109235928	EIF3E	Body
rs627019	cg08603678	-36.9622	1.82e-44	8	109222544	Imputed	A	0.5	109235928	EIF3E	Body
rs630492	cg08603678	-36.9622	1.82e-44	8	109215368	Imputed	C	0.5	109235928	EIF3E	Body
rs635219	cg08603678	-36.9622	1.82e-44	8	109229243	Imputed	T	0.5	109235928	EIF3E	Body
rs636399	cg08603678	-36.9622	1.82e-44	8	109235569	Imputed	A	0.5	109235928	EIF3E	Body
rs637626	cg08603678	-36.9622	1.82e-44	8	109235785	Imputed	T	0.5	109235928	EIF3E	Body
rs639059	cg08603678	-36.9622	1.82e-44	8	109236119	Imputed	A	0.5	109235928	EIF3E	Body
rs639746	cg08603678	-36.9622	1.82e-44	8	109234825	Imputed	C	0.5	109235928	EIF3E	Body
rs641721	cg08603678	-36.9622	1.82e-44	8	109230140	Imputed	A	0.5	109235928	EIF3E	Body
rs645070	cg08603678	-36.9622	1.82e-44	8	109216345	Imputed	C	0.5	109235928	EIF3E	Body
rs650968	cg08603678	-36.9622	1.82e-44	8	109211055	Imputed	G	0.5	109235928	EIF3E	Body
rs653081	cg08603678	-36.9622	1.82e-44	8	109230383	Imputed	T	0.5	109235928	EIF3E	Body
rs661036	cg08603678	-36.9622	1.82e-44	8	109213088	Genotyped	T	0.5	109235928	EIF3E	Body
rs662591	cg08603678	-36.9622	1.82e-44	8	109211358	Imputed	T	0.5	109235928	EIF3E	Body
rs662714	cg08603678	-36.9622	1.82e-44	8	109221659	Imputed	A	0.5	109235928	EIF3E	Body
rs672408	cg08603678	-36.9622	1.82e-44	8	109224390	Imputed	G	0.5	109235928	EIF3E	Body
rs677842	cg08603678	-36.9622	1.82e-44	8	109212468	Imputed	G	0.5	109235928	EIF3E	Body
rs681099	cg08603678	-36.9622	1.82e-44	8	109218892	Imputed	C	0.5	109235928	EIF3E	Body
rs682954	cg08603678	-36.9622	1.82e-44	8	109210559	Imputed	T	0.5	109235928	EIF3E	Body
rs686630	cg08603678	-36.9622	1.82e-44	8	109233239	Imputed	C	0.5	109235928	EIF3E	Body
rs688746	cg08603678	-36.9622	1.82e-44	8	109225725	Imputed	A	0.5	109235928	EIF3E	Body
rs695028	cg08603678	-36.9622	1.82e-44	8	109239324	Imputed	C	0.5	109235928	EIF3E	Body
rs702801	cg08603678	-36.9622	1.82e-44	8	109211802	Imputed	C	0.5	109235928	EIF3E	Body
rs702802	cg08603678	-36.9622	1.82e-44	8	109218238	Imputed	A	0.5	109235928	EIF3E	Body
rs702805	cg08603678	-36.9622	1.82e-44	8	109235929	Imputed	A	0.5	109235928	EIF3E	Body
rs859788	cg08603678	-36.9622	1.82e-44	8	109227570	Imputed	G	0.5	109235928	EIF3E	Body
rs1452021	cg08603678	36.9601	1.83e-44	8	109207886	Imputed	A	0.499989	109235928	EIF3E	Body
rs11553083	cg18032705	-36.9543	1.85e-44	20	47253043	Imputed	A	0.117921	47253042	PREX1	Body
rs6012499	cg18032705	-36.954	1.85e-44	20	47233051	Imputed	T	0.117938	47253042	PREX1	Body
chr20:47283059:D	cg18032705	-36.9516	1.86e-44	20	47283059	Imputed	T	0.117933	47253042	PREX1	Body
rs6019315	cg18032705	-36.9517	1.86e-44	20	47230686	Imputed	A	0.117978	47253042	PREX1	Body
rs6019317	cg18032705	-36.9517	1.86e-44	20	47231232	Imputed	A	0.117978	47253042	PREX1	Body
rs6019318	cg18032705	-36.9517	1.86e-44	20	47231251	Imputed	C	0.117978	47253042	PREX1	Body
rs6019325	cg18032705	-36.9517	1.86e-44	20	47249536	Imputed	G	0.117978	47253042	PREX1	Body
rs6019328	cg18032705	-36.9517	1.86e-44	20	47252752	Genotyped	A	0.117978	47253042	PREX1	Body
rs8122112	cg18032705	-36.9517	1.86e-44	20	47232937	Imputed	T	0.117978	47253042	PREX1	Body
rs34964826	cg18032705	-36.9492	1.87e-44	20	47231905	Imputed	G	0.117972	47253042	PREX1	Body
rs7245418	cg13935315	-36.949	1.87e-44	19	12554461	Imputed	C	0.268497	12547760	ZNF443	Body
rs6019324	cg18032705	-36.9475	1.88e-44	20	47247734	Imputed	T	0.117983	47253042	PREX1	Body
rs35028143	cg18032705	-36.9347	1.93e-44	20	47240306	Imputed	A	0.118	47253042	PREX1	Body
rs41283442	cg18032705	-36.9347	1.93e-44	20	47241805	Imputed	A	0.118	47253042	PREX1	Body
rs8114388	cg18032705	-36.9347	1.93e-44	20	47240985	Imputed	A	0.118	47253042	PREX1	Body
rs650437	cg08603678	-36.919	1.99e-44	8	109210927	Imputed	G	0.499798	109235928	EIF3E	Body
rs3745658	cg13935315	-36.9151	2.01e-44	19	12551789	Imputed	C	0.269607	12547760	ZNF443	Body
rs3745657	cg13935315	-36.9136	2.02e-44	19	12551895	Imputed	T	0.269601	12547760	ZNF443	Body
rs59876891	cg13935315	-36.9136	2.02e-44	19	12552102	Imputed	G	0.269601	12547760	ZNF443	Body
rs34153685	cg13935315	-36.9094	2.03e-44	19	12554008	Imputed	A	0.269584	12547760	ZNF443	Body
rs34404699	cg13935315	-36.9094	2.03e-44	19	12554067	Imputed	A	0.269584	12547760	ZNF443	Body
rs34854414	cg13935315	-36.9094	2.03e-44	19	12554062	Imputed	G	0.269584	12547760	ZNF443	Body
rs55770754	cg13935315	-36.9094	2.03e-44	19	12553959	Imputed	T	0.269584	12547760	ZNF443	Body
rs56321608	cg13935315	-36.9094	2.03e-44	19	12553947	Imputed	A	0.269584	12547760	ZNF443	Body
chr1:19827659:D	cg23919742	-36.8997	2.07e-44	1	19827659	Imputed	T	0.260334	19832174		Intergenic
rs13005554	cg21589417	-36.8953	2.09e-44	2	170775579	Imputed	A	0.493719	170834853	UBR3	Body
rs1678593	cg04814784	36.8851	2.14e-44	3	10186447	Imputed	A	0.30541	10182561	VHL;VHL	TSS1500;TSS1500
rs7260511	cg13935315	-36.8849	2.14e-44	19	12554632	Imputed	G	0.269599	12547760	ZNF443	Body
rs7248923	cg13935315	-36.8772	2.17e-44	19	12554625	Imputed	G	0.269537	12547760	ZNF443	Body
rs7256159	cg13935315	-36.8761	2.18e-44	19	12544807	Imputed	T	0.26964	12547760	ZNF443	Body
rs7259316	cg13935315	-36.8761	2.18e-44	19	12544759	Imputed	C	0.26964	12547760	ZNF443	Body
rs10416823	cg18624102	-36.8703	2.2e-44	19	39525636	Imputed	G	0.494522	39523840	FBXO27	TSS1500
rs1840748	cg18624102	-36.8691	2.21e-44	19	39525781	Imputed	T	0.491921	39523840	FBXO27	TSS1500
rs35996066	cg13935315	-36.8695	2.21e-44	19	12578106	Imputed	A	0.269421	12547760	ZNF443	Body
rs10789819	cg27649396	-36.8581	2.26e-44	11	111144756	Imputed	A	0.336556	111148753	C11orf53	5'UTR
rs12611035	cg13935315	-36.853	2.29e-44	19	12593118	Imputed	A	0.269427	12547760	ZNF443	Body
rs2862174	cg13935315	-36.853	2.29e-44	19	12561585	Imputed	A	0.269427	12547760	ZNF443	Body
rs4804703	cg13935315	-36.853	2.29e-44	19	12585806	Imputed	C	0.269427	12547760	ZNF443	Body
rs375445	cg18088486	-36.8368	2.36e-44	7	101858181	Imputed	T	0.336657	101837148	CUX1;CUX1;CUX1	Body;Body;Body
rs11879914	cg13935315	-36.8305	2.39e-44	19	12533630	Imputed	C	0.269287	12547760	ZNF443	Body
rs34906251	cg13935315	-36.8208	2.44e-44	19	12536943	Imputed	G	0.268826	12547760	ZNF443	Body
rs682007	cg08603678	36.8172	2.46e-44	8	109210326	Imputed	G	0.499421	109235928	EIF3E	Body
rs11880874	cg13935315	-36.8015	2.54e-44	19	12547760	Imputed	T	0.269854	12547760	ZNF443	Body
rs2862175	cg13935315	-36.8015	2.54e-44	19	12548660	Imputed	T	0.269854	12547760	ZNF443	Body
rs2862176	cg13935315	-36.8015	2.54e-44	19	12548521	Imputed	G	0.269854	12547760	ZNF443	Body
rs62110704	cg13935315	-36.8015	2.54e-44	19	12548002	Imputed	G	0.269854	12547760	ZNF443	Body
rs68146456	cg13935315	-36.8015	2.54e-44	19	12548053	Imputed	A	0.269854	12547760	ZNF443	Body
rs8060922	cg05477582	-36.7985	2.56e-44	16	66598583	Imputed	C	0.118562	66600478	CMTM1;CMTM1;CMTM1;CMTM1;CMTM1;CMTM1;CMTM1;CMTM1	1stExon;1stExon;1stExon;1stExon;1stExon;1stExon;1stExon;1stExon
rs408425	cg18088486	-36.798	2.56e-44	7	101858902	Imputed	G	0.336629	101837148	CUX1;CUX1;CUX1	Body;Body;Body
rs1894765	cg24208588	36.7902	2.6e-44	7	22130231	Imputed	T	0.180601	22122872		Intergenic
rs28643462	cg13935315	-36.7884	2.61e-44	19	12535619	Imputed	T	0.269904	12547760	ZNF443	Body
rs28709982	cg13935315	-36.7884	2.61e-44	19	12535615	Imputed	C	0.269904	12547760	ZNF443	Body
rs35253449	cg24694833	-36.7881	2.62e-44	22	43166958	Imputed	T	0.321837	43168851		Intergenic
rs420920	cg18088486	-36.7823	2.65e-44	7	101859159	Imputed	A	0.336618	101837148	CUX1;CUX1;CUX1	Body;Body;Body
rs58390705	cg23919742	-36.7819	2.65e-44	1	19826203	Imputed	T	0.260202	19832174		Intergenic
rs4804697	cg13935315	-36.7775	2.67e-44	19	12544454	Imputed	T	0.269736	12547760	ZNF443	Body
rs28428848	cg13935315	-36.7758	2.68e-44	19	12545138	Imputed	C	0.26973	12547760	ZNF443	Body
rs28564989	cg13935315	-36.7758	2.68e-44	19	12545163	Imputed	C	0.26973	12547760	ZNF443	Body
rs34064437	cg13935315	-36.7758	2.68e-44	19	12545555	Imputed	G	0.26973	12547760	ZNF443	Body
rs34091120	cg13935315	-36.7758	2.68e-44	19	12545425	Imputed	A	0.26973	12547760	ZNF443	Body
rs35522009	cg13935315	-36.7768	2.68e-44	19	12545712	Imputed	T	0.269728	12547760	ZNF443	Body
rs55638940	cg13935315	-36.7758	2.68e-44	19	12545308	Imputed	G	0.26973	12547760	ZNF443	Body
rs57353969	cg13935315	-36.7758	2.68e-44	19	12545574	Imputed	A	0.26973	12547760	ZNF443	Body
rs7255820	cg13935315	-36.7758	2.68e-44	19	12544904	Imputed	T	0.26973	12547760	ZNF443	Body
rs13056373	cg24694833	-36.7766	2.68e-44	22	43167050	Imputed	T	0.321798	43168851		Intergenic
rs11670520	cg18624102	-36.7754	2.69e-44	19	39523893	Imputed	C	0.488516	39523840	FBXO27	TSS1500
rs34502810	cg13935315	-36.7715	2.71e-44	19	12545827	Imputed	G	0.269753	12547760	ZNF443	Body
rs4804688	cg13935315	-36.7685	2.72e-44	19	12535567	Imputed	T	0.269736	12547760	ZNF443	Body
rs61221985	cg13935315	-36.7697	2.72e-44	19	12546744	Imputed	T	0.269747	12547760	ZNF443	Body
rs11878747	cg13935315	-36.7678	2.73e-44	19	12547483	Imputed	C	0.269742	12547760	ZNF443	Body
rs11878766	cg13935315	-36.7678	2.73e-44	19	12547519	Imputed	C	0.269742	12547760	ZNF443	Body
rs11878783	cg13935315	-36.7678	2.73e-44	19	12547610	Imputed	C	0.269742	12547760	ZNF443	Body
rs4804684	cg13935315	-36.7683	2.73e-44	19	12534724	Imputed	T	0.269579	12547760	ZNF443	Body
rs36124326	cg03455225	-36.7636	2.75e-44	3	23435327	Imputed	G	0.131854	23313729	UBE2E2	Body
chr17:80844264:I	cg14195178	-36.7613	2.77e-44	17	80844264	Imputed	CA	0.280421	80849463	TBCD	Body
rs62114860	cg13935315	-36.7585	2.78e-44	19	12540005	Imputed	T	0.269697	12547760	ZNF443	Body
rs36007463	cg13935315	-36.7575	2.79e-44	19	12539633	Imputed	C	0.269702	12547760	ZNF443	Body
rs57342506	cg13935315	-36.7575	2.79e-44	19	12539825	Imputed	G	0.269702	12547760	ZNF443	Body
chr10:3164259:D	cg16397968	-36.7553	2.8e-44	10	3164259	Imputed	C	0.295781	3164740	PFKP	Body
rs7256321	cg13935315	-36.7552	2.8e-44	19	12541214	Imputed	T	0.269685	12547760	ZNF443	Body
rs35699767	cg13935315	-36.7535	2.81e-44	19	12541795	Imputed	A	0.26968	12547760	ZNF443	Body
rs4804183	cg13935315	-36.7535	2.81e-44	19	12542355	Imputed	G	0.26968	12547760	ZNF443	Body
rs28475622	cg13935315	-36.7418	2.88e-44	19	12537315	Imputed	G	0.269652	12547760	ZNF443	Body
rs11879329	cg13935315	-36.7397	2.89e-44	19	12533570	Imputed	G	0.269663	12547760	ZNF443	Body
rs11879381	cg13935315	-36.7397	2.89e-44	19	12533814	Imputed	G	0.269663	12547760	ZNF443	Body
rs12611409	cg13935315	-36.7408	2.89e-44	19	12536116	Imputed	A	0.269657	12547760	ZNF443	Body
rs28489977	cg13935315	-36.7397	2.89e-44	19	12535051	Imputed	A	0.269663	12547760	ZNF443	Body
rs2902317	cg13935315	-36.7397	2.89e-44	19	12532330	Genotyped	A	0.269663	12547760	ZNF443	Body
rs34798379	cg13935315	-36.7408	2.89e-44	19	12536483	Imputed	C	0.269657	12547760	ZNF443	Body
rs35075856	cg13935315	-36.7408	2.89e-44	19	12537025	Imputed	G	0.269657	12547760	ZNF443	Body
rs4804685	cg13935315	-36.7397	2.89e-44	19	12534779	Imputed	T	0.269663	12547760	ZNF443	Body
rs4804689	cg13935315	-36.7408	2.89e-44	19	12536724	Imputed	A	0.269657	12547760	ZNF443	Body
rs7359927	cg13935315	-36.7397	2.89e-44	19	12592151	Imputed	G	0.269663	12547760	ZNF443	Body
rs8105506	cg13935315	-36.7397	2.89e-44	19	12532682	Imputed	C	0.269663	12547760	ZNF443	Body
rs8109259	cg13935315	-36.7397	2.89e-44	19	12533400	Imputed	C	0.269663	12547760	ZNF443	Body
rs9789334	cg13935315	-36.7397	2.89e-44	19	12534320	Imputed	C	0.269663	12547760	ZNF443	Body
rs9874694	cg02507579	-36.7387	2.9e-44	3	97877199	Imputed	G	0.49691	97887864	OR5H15	1stExon
rs28502570	cg02507579	-36.7358	2.92e-44	3	97877193	Imputed	A	0.496904	97887864	OR5H15	1stExon
rs9874691	cg02507579	-36.7358	2.92e-44	3	97877190	Imputed	G	0.496904	97887864	OR5H15	1stExon
rs35329660	cg13935315	-36.7326	2.94e-44	19	12531962	Imputed	C	0.269652	12547760	ZNF443	Body
rs59762254	cg13935315	-36.729	2.96e-44	19	12531654	Imputed	A	0.269646	12547760	ZNF443	Body
rs4721018	cg04481077	36.7212	3.01e-44	7	817334	Imputed	C	0.348367	817454	HEATR2	Body
rs4721019	cg04481077	36.7145	3.05e-44	7	817455	Imputed	G	0.348378	817454	HEATR2	Body
rs4537211	cg04481077	36.6977	3.16e-44	7	816845	Imputed	A	0.348352	817454	HEATR2	Body
rs13073963	cg02507579	-36.6973	3.16e-44	3	97899125	Imputed	T	0.496096	97887864	OR5H15	1stExon
chr1:95700614:I	cg00123214	-36.6975	3.16e-44	1	95700614	Imputed	AT	0.354034	95703607	RWDD3;RWDD3	Body;Body
rs12535594	cg24208588	36.6891	3.21e-44	7	22129811	Imputed	A	0.18041	22122872		Intergenic
rs4342486	cg04481077	36.6859	3.24e-44	7	816607	Imputed	C	0.348352	817454	HEATR2	Body
rs4301349	cg04481077	36.6797	3.28e-44	7	816497	Imputed	A	0.348343	817454	HEATR2	Body
rs9988429	cg23919742	-36.6687	3.35e-44	1	19824124	Imputed	T	0.260087	19832174		Intergenic
rs372968	cg18088486	-36.6635	3.39e-44	7	101860931	Imputed	A	0.336539	101837148	CUX1;CUX1;CUX1	Body;Body;Body
rs67532805	cg24694833	-36.656	3.44e-44	22	43168173	Imputed	T	0.321352	43168851		Intergenic
rs4719284	cg04481077	36.623	3.69e-44	7	815649	Imputed	T	0.34833	817454	HEATR2	Body
rs4804182	cg13935315	-36.6234	3.69e-44	19	12535487	Imputed	C	0.270051	12547760	ZNF443	Body
rs4804686	cg13935315	-36.6234	3.69e-44	19	12535497	Imputed	C	0.270051	12547760	ZNF443	Body
rs13057483	cg24694833	-36.6071	3.81e-44	22	43175465	Imputed	T	0.320457	43168851		Intergenic
rs434624	cg18088486	-36.6054	3.83e-44	7	101861207	Imputed	A	0.336976	101837148	CUX1;CUX1;CUX1	Body;Body;Body
rs3848623	cg18624102	-36.6005	3.87e-44	19	39522891	Imputed	C	0.493056	39523840	FBXO27	TSS1500
rs13086940	cg02507579	-36.5832	4.01e-44	3	97892846	Imputed	C	0.497612	97887864	OR5H15	1stExon
rs4803188	cg18624102	-36.5649	4.16e-44	19	39531432	Imputed	A	0.493573	39523840	FBXO27	TSS1500
rs28438452	cg13935315	-36.5649	4.16e-44	19	12540818	Imputed	C	0.264612	12547760	ZNF443	Body
rs62126791	cg23499373	-36.5602	4.21e-44	19	58587777	Imputed	A	0.337204	58578578	ZNF135;ZNF135;ZNF135;ZNF135	Body;Body;Body;3'UTR
rs4803193	cg18624102	-36.5507	4.29e-44	19	39535685	Imputed	A	0.494371	39523840	FBXO27	TSS1500
rs11883422	cg18624102	-36.5486	4.31e-44	19	39537089	Imputed	T	0.494326	39523840	FBXO27	TSS1500
rs836700	cg12624040	-36.5475	4.32e-44	2	168676915	Imputed	C	0.185416	168675205	B3GALT1;B3GALT1	5'UTR;1stExon
rs9792967	cg08477332	-36.5467	4.33e-44	1	153588279	Imputed	G	0.475438	153590243	S100A14	TSS1500
rs4591923	cg24208588	36.5463	4.33e-44	7	22131863	Imputed	A	0.181916	22122872		Intergenic
rs4789665	cg25388952	36.5411	4.38e-44	17	80168097	Imputed	C	0.407702	80084596	CCDC57	Body
rs4548086	cg04481077	36.5408	4.38e-44	7	801211	Imputed	C	0.348242	817454	HEATR2	Body
rs13053320	cg24694833	-36.5388	4.4e-44	22	43168852	Imputed	A	0.320919	43168851		Intergenic
rs7411434	cg20673830	36.5373	4.41e-44	1	42854229	Imputed	C	0.462089	42843232		Intergenic
chr2:168678815:D	cg12624040	-36.5349	4.43e-44	2	168678815	Imputed	G	0.185404	168675205	B3GALT1;B3GALT1	5'UTR;1stExon
rs1097482	cg12624040	-36.5349	4.43e-44	2	168678868	Imputed	T	0.185404	168675205	B3GALT1;B3GALT1	5'UTR;1stExon
rs836697	cg12624040	-36.5349	4.43e-44	2	168678852	Imputed	C	0.185404	168675205	B3GALT1;B3GALT1	5'UTR;1stExon
rs836698	cg12624040	-36.5349	4.43e-44	2	168678037	Imputed	C	0.185404	168675205	B3GALT1;B3GALT1	5'UTR;1stExon
rs836699	cg12624040	-36.5349	4.43e-44	2	168677868	Imputed	T	0.185404	168675205	B3GALT1;B3GALT1	5'UTR;1stExon
rs7250110	cg18624102	-36.5348	4.43e-44	19	39538545	Imputed	T	0.494483	39523840	FBXO27	TSS1500
rs35410966	cg04481077	36.5339	4.44e-44	7	805837	Imputed	T	0.348371	817454	HEATR2	Body
rs10417436	cg18624102	-36.5331	4.45e-44	19	39528932	Genotyped	A	0.494382	39523840	FBXO27	TSS1500
rs10853724	cg18624102	-36.5331	4.45e-44	19	39527417	Imputed	G	0.494382	39523840	FBXO27	TSS1500
rs10853725	cg18624102	-36.5331	4.45e-44	19	39527429	Imputed	G	0.494382	39523840	FBXO27	TSS1500
rs11083501	cg18624102	-36.5331	4.45e-44	19	39526803	Imputed	G	0.494382	39523840	FBXO27	TSS1500
rs1840745	cg18624102	-36.5331	4.45e-44	19	39525912	Genotyped	A	0.494382	39523840	FBXO27	TSS1500
rs36154890	cg18624102	-36.5337	4.45e-44	19	39526153	Imputed	C	0.494331	39523840	FBXO27	TSS1500
rs6508842	cg18624102	-36.5331	4.45e-44	19	39527595	Imputed	A	0.494382	39523840	FBXO27	TSS1500
rs6508843	cg18624102	-36.5331	4.45e-44	19	39527625	Imputed	G	0.494382	39523840	FBXO27	TSS1500
rs7247801	cg18624102	-36.5331	4.45e-44	19	39527508	Imputed	C	0.494382	39523840	FBXO27	TSS1500
rs8104751	cg18624102	-36.5331	4.45e-44	19	39528203	Imputed	T	0.494382	39523840	FBXO27	TSS1500
rs8104899	cg18624102	-36.5331	4.45e-44	19	39528376	Imputed	T	0.494382	39523840	FBXO27	TSS1500
rs8104990	cg18624102	-36.5331	4.45e-44	19	39528395	Imputed	T	0.494382	39523840	FBXO27	TSS1500
rs8105865	cg18624102	-36.5331	4.45e-44	19	39528414	Imputed	G	0.494382	39523840	FBXO27	TSS1500
rs11547676	cg04481077	36.5323	4.46e-44	7	808304	Imputed	C	0.348354	817454	HEATR2	Body
rs7250431	cg18624102	-36.5313	4.47e-44	19	39538592	Imputed	T	0.494416	39523840	FBXO27	TSS1500
rs836717	cg12624040	-36.5294	4.49e-44	2	168673957	Genotyped	A	0.185393	168675205	B3GALT1;B3GALT1	5'UTR;1stExon
rs836718	cg12624040	-36.5294	4.49e-44	2	168674480	Imputed	A	0.185393	168675205	B3GALT1;B3GALT1	5'UTR;1stExon
rs836720	cg12624040	-36.5294	4.49e-44	2	168674762	Imputed	T	0.185393	168675205	B3GALT1;B3GALT1	5'UTR;1stExon
rs836721	cg12624040	-36.5294	4.49e-44	2	168674852	Imputed	A	0.185393	168675205	B3GALT1;B3GALT1	5'UTR;1stExon
rs836722	cg12624040	-36.5294	4.49e-44	2	168675188	Genotyped	A	0.185393	168675205	B3GALT1;B3GALT1	5'UTR;1stExon
rs836723	cg12624040	-36.5294	4.49e-44	2	168675206	Imputed	A	0.185393	168675205	B3GALT1;B3GALT1	5'UTR;1stExon
rs836724	cg12624040	-36.5294	4.49e-44	2	168675335	Imputed	A	0.185393	168675205	B3GALT1;B3GALT1	5'UTR;1stExon
rs437060	cg18088486	-36.5261	4.52e-44	7	101862968	Imputed	A	0.336438	101837148	CUX1;CUX1;CUX1	Body;Body;Body
rs34943122	cg04481077	36.5249	4.53e-44	7	814612	Imputed	G	0.348315	817454	HEATR2	Body
rs3922641	cg04481077	36.5249	4.53e-44	7	814788	Genotyped	G	0.348315	817454	HEATR2	Body
rs13053216	cg24694833	-36.5206	4.57e-44	22	43168976	Imputed	T	0.320869	43168851		Intergenic
rs12609806	cg18624102	-36.5115	4.66e-44	19	39533662	Imputed	C	0.49441	39523840	FBXO27	TSS1500
rs1864191	cg18624102	-36.5095	4.68e-44	19	39536195	Imputed	T	0.494034	39523840	FBXO27	TSS1500
rs13058359	cg24694833	-36.5033	4.74e-44	22	43169224	Imputed	C	0.320785	43168851		Intergenic
rs11083500	cg18624102	-36.4991	4.78e-44	19	39526061	Imputed	T	0.493826	39523840	FBXO27	TSS1500
rs1869983	cg18624102	-36.4817	4.96e-44	19	39531749	Imputed	T	0.494477	39523840	FBXO27	TSS1500
rs2655226	cg26845082	36.4646	5.14e-44	3	13555665	Genotyped	G	0.179775	13555664		Intergenic
rs13053339	cg24694833	-36.4558	5.23e-44	22	43169539	Imputed	C	0.320629	43168851		Intergenic
rs13053640	cg24694833	-36.4449	5.35e-44	22	43169648	Imputed	A	0.320579	43168851		Intergenic
rs10424827	cg18624102	-36.4439	5.37e-44	19	39530096	Imputed	T	0.494618	39523840	FBXO27	TSS1500
rs8100035	cg13935315	-36.4401	5.41e-44	19	12547299	Imputed	C	0.268433	12547760	ZNF443	Body
rs7258862	cg18624102	-36.4385	5.43e-44	19	39529794	Imputed	T	0.494629	39523840	FBXO27	TSS1500
rs13057777	cg24694833	-36.4338	5.48e-44	22	43173743	Imputed	C	0.319848	43168851		Intergenic
rs12610614	cg13935315	-36.4251	5.58e-44	19	12556290	Imputed	A	0.267124	12547760	ZNF443	Body
rs6502088	cg25388952	36.4236	5.6e-44	17	80169484	Imputed	T	0.407781	80084596	CCDC57	Body
rs6502089	cg25388952	36.4236	5.6e-44	17	80169523	Imputed	A	0.407781	80084596	CCDC57	Body
rs13053563	cg24694833	-36.4173	5.67e-44	22	43169852	Imputed	G	0.320354	43168851		Intergenic
chr3:97876147:I	cg02507579	-36.4128	5.73e-44	3	97876147	Imputed	AT	0.498466	97887864	OR5H15	1stExon
chr1:236694983:D	cg14252149	36.3957	5.94e-44	1	236694983	Imputed	T	0.252048	236707045	LGALS8;LGALS8;LGALS8;LGALS8	Body;Body;Body;Body
chr1:236694984:D	cg14252149	36.3946	5.95e-44	1	236694984	Imputed	G	0.252053	236707045	LGALS8;LGALS8;LGALS8;LGALS8	Body;Body;Body;Body
rs10930383	cg21589417	-36.3868	6.05e-44	2	170718028	Imputed	T	0.489798	170834853	UBR3	Body
rs10930382	cg21589417	-36.3857	6.06e-44	2	170705674	Imputed	T	0.491292	170834853	UBR3	Body
rs62432869	cg04481077	36.3551	6.46e-44	7	813650	Imputed	G	0.348667	817454	HEATR2	Body
rs13055639	cg24694833	-36.3496	6.54e-44	22	43172806	Imputed	G	0.320122	43168851		Intergenic
rs13055920	cg24694833	-36.3436	6.62e-44	22	43172646	Imputed	A	0.320152	43168851		Intergenic
chr1:236711174:I	cg14252149	36.3387	6.69e-44	1	236711174	Imputed	T	0.275572	236707045	LGALS8;LGALS8;LGALS8;LGALS8	Body;Body;Body;Body
chr8:116660922:I	cg04613734	-36.3352	6.74e-44	8	116660922	Imputed	ATTT	0.396421	116663921	TRPS1	5'UTR
rs12628411	cg24694833	-36.3287	6.83e-44	22	43170492	Genotyped	A	0.320225	43168851		Intergenic
rs12628492	cg24694833	-36.3287	6.83e-44	22	43170699	Imputed	C	0.320225	43168851		Intergenic
rs13053982	cg24694833	-36.3287	6.83e-44	22	43171045	Imputed	A	0.320225	43168851		Intergenic
rs13056081	cg24694833	-36.3287	6.83e-44	22	43170994	Imputed	C	0.320225	43168851		Intergenic
rs35450514	cg24694833	-36.3287	6.83e-44	22	43170942	Imputed	G	0.320225	43168851		Intergenic
rs67088109	cg24694833	-36.3287	6.83e-44	22	43171896	Imputed	T	0.320225	43168851		Intergenic
rs2737254	cg04613734	-36.3223	6.93e-44	8	116664451	Imputed	T	0.396264	116663921	TRPS1	5'UTR
chr2:170704428:D	cg21589417	-36.3168	7.01e-44	2	170704428	Imputed	C	0.491309	170834853	UBR3	Body
rs62240105	cg24694833	-36.3144	7.04e-44	22	43171673	Imputed	C	0.319914	43168851		Intergenic
rs12621448	cg21589417	-36.3087	7.13e-44	2	170704302	Imputed	G	0.491315	170834853	UBR3	Body
rs11807205	cg14252149	36.3041	7.2e-44	1	236702475	Imputed	A	0.270255	236707045	LGALS8;LGALS8;LGALS8;LGALS8	Body;Body;Body;Body
rs2721963	cg04613734	-36.3039	7.2e-44	8	116661174	Imputed	C	0.396382	116663921	TRPS1	5'UTR
rs2794771	cg14252149	36.2953	7.33e-44	1	236743965	Imputed	C	0.268112	236707045	LGALS8;LGALS8;LGALS8;LGALS8	Body;Body;Body;Body
rs10985554	cg14114910	-36.269	7.75e-44	9	124924543	Genotyped	G	0.382022	124924045	MORN5	Body
rs8079122	cg25388952	36.2682	7.76e-44	17	80120427	Imputed	T	0.398354	80084596	CCDC57	Body
rs12136336	cg20673830	36.2662	7.79e-44	1	42853669	Imputed	T	0.459887	42843232		Intergenic
rs12116983	cg20673830	36.258	7.93e-44	1	42853938	Imputed	C	0.459977	42843232		Intergenic
rs9874710	cg02507579	-36.2573	7.94e-44	3	97877239	Imputed	G	0.498826	97887864	OR5H15	1stExon
rs9835890	cg02507579	-36.2544	7.99e-44	3	97877225	Imputed	T	0.49882	97887864	OR5H15	1stExon
rs2277164	cg14655569	-36.2532	8.01e-44	9	95526667	Imputed	C	0.267904	95473718	BICD2;BICD2	3'UTR;3'UTR
rs9874697	cg02507579	-36.2486	8.09e-44	3	97877206	Imputed	G	0.498809	97887864	OR5H15	1stExon
rs2205380	cg04613734	-36.2457	8.14e-44	8	116659776	Imputed	A	0.394651	116663921	TRPS1	5'UTR
rs4756564	cg11008123	-36.244	8.17e-44	11	33099607	Imputed	G	0.391697	33097335	LOC283267	TSS1500
rs2274747	cg14114910	-36.2425	8.19e-44	9	124929006	Imputed	C	0.381837	124924045	MORN5	Body
chr17:80121582:I	cg25388952	36.2356	8.31e-44	17	80121582	Imputed	GA	0.398461	80084596	CCDC57	Body
rs5005206	cg13935315	-36.2357	8.31e-44	19	12550042	Imputed	T	0.268972	12547760	ZNF443	Body
rs2178951	cg04613734	-36.2336	8.35e-44	8	116659534	Imputed	G	0.394313	116663921	TRPS1	5'UTR
rs11919900	cg02507579	-36.2299	8.41e-44	3	97877348	Imputed	T	0.497011	97887864	OR5H15	1stExon
rs2721965	cg04613734	-36.2293	8.42e-44	8	116662038	Genotyped	C	0.393258	116663921	TRPS1	5'UTR
rs2737251	cg04613734	-36.2293	8.42e-44	8	116662108	Imputed	T	0.393258	116663921	TRPS1	5'UTR
rs1021541	cg07365741	-36.2265	8.47e-44	6	170478435	Imputed	A	0.36506	170478434		Intergenic
rs1021542	cg07365741	-36.2265	8.47e-44	6	170478385	Imputed	G	0.36506	170478434		Intergenic
rs13006490	cg21589417	-36.2251	8.5e-44	2	170702808	Imputed	G	0.491337	170834853	UBR3	Body
chr2:170702592:D	cg21589417	-36.2169	8.65e-44	2	170702592	Imputed	A	0.491343	170834853	UBR3	Body
rs8068708	cg25388952	36.2153	8.68e-44	17	80120424	Imputed	C	0.398225	80084596	CCDC57	Body
rs2737253	cg04613734	-36.2114	8.75e-44	8	116663922	Imputed	A	0.393191	116663921	TRPS1	5'UTR
rs9818936	cg02507579	-36.2037	8.89e-44	3	97877334	Imputed	G	0.496893	97887864	OR5H15	1stExon
rs3757468	cg24208588	36.2027	8.91e-44	7	22123422	Imputed	A	0.17964	22122872		Intergenic
rs9792963	cg08477332	-36.2022	8.92e-44	1	153588208	Imputed	G	0.475191	153590243	S100A14	TSS1500
rs8112814	cg13935315	-36.1976	9.01e-44	19	12537633	Imputed	C	0.268702	12547760	ZNF443	Body
rs2142333	cg04613734	-36.195	9.06e-44	8	116659458	Imputed	T	0.394219	116663921	TRPS1	5'UTR
rs73073699	cg24208588	36.1866	9.22e-44	7	22128086	Imputed	A	0.179815	22122872		Intergenic
rs59203507	cg24208588	36.1835	9.28e-44	7	22118817	Imputed	T	0.179809	22122872		Intergenic
rs74651180	cg18032705	-36.1763	9.42e-44	20	47250729	Imputed	C	0.118556	47253042	PREX1	Body
rs1552979	cg07365741	-36.1757	9.43e-44	6	170477795	Imputed	T	0.364807	170478434		Intergenic
rs59069680	cg24208588	36.1662	9.62e-44	7	22125374	Imputed	T	0.17982	22122872		Intergenic
rs35626147	cg13935315	-36.165	9.65e-44	19	12531786	Imputed	T	0.26877	12547760	ZNF443	Body
rs12005121	cg14114910	-36.1622	9.7e-44	9	124924045	Imputed	T	0.381994	124924045	MORN5	Body
rs12537111	cg24208588	36.1619	9.71e-44	7	22125009	Imputed	C	0.17982	22122872		Intergenic
rs10163482	cg25388952	36.1578	9.79e-44	17	80110394	Imputed	A	0.397243	80084596	CCDC57	Body
rs10163483	cg25388952	36.1527	9.9e-44	17	80110396	Imputed	A	0.397242	80084596	CCDC57	Body
rs12533015	cg24208588	36.1514	9.93e-44	7	22121163	Imputed	A	0.17986	22122872		Intergenic
rs1840747	cg18624102	-36.1469	1e-43	19	39525801	Imputed	G	0.493337	39523840	FBXO27	TSS1500
rs1983699	cg14877834	-36.1464	1e-43	10	34146315	Imputed	T	0.455466	34151366		Intergenic
rs74179030	cg14883135	-36.1416	1.01e-43	2	43039029	Imputed	T	0.105501	43051175		Intergenic
rs7406095	cg25388952	36.1402	1.02e-43	17	80084110	Imputed	T	0.413169	80084596	CCDC57	Body
rs179442	cg04613734	-36.1389	1.02e-43	8	116669769	Imputed	T	0.39591	116663921	TRPS1	5'UTR
rs11009546	cg14877834	-36.1399	1.02e-43	10	34145347	Imputed	A	0.455449	34151366		Intergenic
rs12217716	cg14877834	-36.137	1.02e-43	10	34144725	Imputed	G	0.455438	34151366		Intergenic
rs34774430	cg25388952	36.1339	1.03e-43	17	80181919	Imputed	C	0.400209	80084596	CCDC57	Body
chr19:39528642:D	cg18624102	-36.1353	1.03e-43	19	39528642	Imputed	G	0.491444	39523840	FBXO27	TSS1500
rs35657558	cg03455225	-36.1358	1.03e-43	3	23384808	Imputed	C	0.12627	23313729	UBE2E2	Body
rs36063633	cg03455225	-36.1358	1.03e-43	3	23384807	Imputed	T	0.12627	23313729	UBE2E2	Body
rs143097059	cg14877834	-36.135	1.03e-43	10	34142012	Imputed	T	0.455433	34151366		Intergenic
rs3955302	cg14877834	-36.1358	1.03e-43	10	34140822	Imputed	C	0.455157	34151366		Intergenic
chr10:34144113:D	cg14877834	-36.1273	1.04e-43	10	34144113	Imputed	A	0.455421	34151366		Intergenic
rs7084592	cg14877834	-36.1308	1.04e-43	10	34140330	Imputed	C	0.455404	34151366		Intergenic
rs976321	cg14655569	-36.1229	1.05e-43	9	95502987	Imputed	C	0.267904	95473718	BICD2;BICD2	3'UTR;3'UTR
rs72794474	cg14877834	-36.1257	1.05e-43	10	34142612	Imputed	C	0.45541	34151366		Intergenic
rs1840746	cg18624102	-36.1211	1.06e-43	19	39525806	Imputed	C	0.493331	39523840	FBXO27	TSS1500
rs2748391	cg15083522	-36.1176	1.07e-43	10	134158721	Imputed	G	0.281966	134188873	LRRC27;LRRC27	3'UTR;3'UTR
rs141762905	cg21589417	-36.1151	1.07e-43	2	170699023	Imputed	G	0.490899	170834853	UBR3	Body
rs4427516	cg14877834	-36.1147	1.07e-43	10	34139256	Imputed	G	0.45536	34151366		Intergenic
rs11009543	cg14877834	-36.1131	1.08e-43	10	34140112	Imputed	G	0.455348	34151366		Intergenic
chr1:42868869:D	cg20673830	36.1009	1.1e-43	1	42868869	Imputed	CT	0.461112	42843232		Intergenic
rs113272498	cg23919742	-36.0983	1.11e-43	1	19834963	Imputed	T	0.264045	19832174		Intergenic
rs12084204	cg23919742	-36.0983	1.11e-43	1	19832567	Genotyped	T	0.264045	19832174		Intergenic
rs55770736	cg23919742	-36.0983	1.11e-43	1	19832175	Imputed	A	0.264045	19832174		Intergenic
rs2210382	cg14877834	-36.0881	1.13e-43	10	34132999	Imputed	T	0.455292	34151366		Intergenic
rs2225486	cg14877834	-36.0881	1.13e-43	10	34133244	Imputed	C	0.455292	34151366		Intergenic
rs35964876	cg21589417	-36.0691	1.18e-43	2	170699983	Imputed	A	0.491365	170834853	UBR3	Body
rs12140335	cg20673830	36.0681	1.18e-43	1	42849795	Imputed	G	0.461112	42843232		Intergenic
rs12145217	cg20673830	36.0566	1.21e-43	1	42863243	Imputed	A	0.460843	42843232		Intergenic
rs4073236	cg20673830	36.0592	1.21e-43	1	42855740	Imputed	C	0.460534	42843232		Intergenic
rs6684354	cg20673830	36.0566	1.21e-43	1	42861950	Imputed	C	0.460843	42843232		Intergenic
rs4756561	cg11008123	-36.0472	1.24e-43	11	33099455	Imputed	C	0.392994	33097335	LOC283267	TSS1500
chr19:12532086:I	cg13935315	-36.0262	1.29e-43	19	12532086	Imputed	TA	0.265961	12547760	ZNF443	Body
rs10105311	cg21028319	-36.0234	1.3e-43	8	38854041	Imputed	T	0.398815	38847958	TM2D2;TM2D2;TM2D2;TM2D2	3'UTR;3'UTR;3'UTR;3'UTR
rs12232965	cg04131969	36.0088	1.34e-43	2	33954560	Imputed	C	0.477601	33951647	MYADML	Body
rs2992908	cg22274196	36.0081	1.34e-43	13	95960600	Imputed	G	0.286517	95958190		Intergenic
rs2992909	cg22274196	36.0081	1.34e-43	13	95960696	Imputed	C	0.286517	95958190		Intergenic
rs2992910	cg22274196	36.0081	1.34e-43	13	95962216	Imputed	T	0.286517	95958190		Intergenic
rs2993584	cg22274196	36.0081	1.34e-43	13	95961678	Imputed	C	0.286517	95958190		Intergenic
rs2993585	cg22274196	36.0081	1.34e-43	13	95961966	Imputed	G	0.286517	95958190		Intergenic
rs2993586	cg22274196	36.0081	1.34e-43	13	95962578	Genotyped	T	0.286517	95958190		Intergenic
rs12118542	cg20673830	35.9901	1.4e-43	1	42850546	Imputed	C	0.460646	42843232		Intergenic
rs13246200	cg07304760	-35.9851	1.41e-43	7	127540433	Imputed	T	0.296056	127514192	SND1	Body
rs11210627	cg20673830	35.9779	1.43e-43	1	42847923	Imputed	C	0.460629	42843232		Intergenic
rs11577362	cg20673830	35.9766	1.44e-43	1	42876851	Imputed	A	0.460697	42843232		Intergenic
chr1:42859301:D	cg20673830	35.9713	1.45e-43	1	42859301	Imputed	AAAT	0.460697	42843232		Intergenic
rs11210628	cg20673830	35.9703	1.46e-43	1	42850403	Genotyped	A	0.460674	42843232		Intergenic
rs12119170	cg20673830	35.9703	1.46e-43	1	42856160	Genotyped	C	0.460674	42843232		Intergenic
rs12140516	cg20673830	35.9703	1.46e-43	1	42850354	Imputed	G	0.460674	42843232		Intergenic
rs6678771	cg20673830	35.9703	1.46e-43	1	42872768	Imputed	G	0.460674	42843232		Intergenic
rs6703709	cg20673830	35.9703	1.46e-43	1	42872725	Imputed	C	0.460674	42843232		Intergenic
rs9662992	cg20673830	35.9628	1.48e-43	1	42877632	Imputed	C	0.460674	42843232		Intergenic
rs7256052	cg13935315	-35.9594	1.49e-43	19	12544785	Imputed	G	0.263972	12547760	ZNF443	Body
rs4337343	cg25388952	35.9572	1.5e-43	17	80154685	Imputed	A	0.398837	80084596	CCDC57	Body
rs71654241	cg20673830	35.9573	1.5e-43	1	42879461	Imputed	T	0.460669	42843232		Intergenic
rs9803894	cg20673830	35.9566	1.5e-43	1	42878153	Imputed	G	0.460669	42843232		Intergenic
rs9803864	cg20673830	35.9542	1.51e-43	1	42879737	Imputed	T	0.460669	42843232		Intergenic
rs74765203	cg25388952	35.9486	1.52e-43	17	80118223	Imputed	G	0.39741	80084596	CCDC57	Body
rs7574695	cg04131969	35.9498	1.52e-43	2	33953186	Imputed	C	0.477596	33951647	MYADML	Body
rs4803186	cg18624102	-35.9473	1.53e-43	19	39526398	Imputed	G	0.490657	39523840	FBXO27	TSS1500
rs2993583	cg22274196	35.9479	1.53e-43	13	95959729	Imputed	A	0.287079	95958190		Intergenic
rs7259801	cg18624102	-35.9416	1.55e-43	19	39523084	Imputed	A	0.489017	39523840	FBXO27	TSS1500
chr19:39526440:I	cg18624102	-35.9196	1.62e-43	19	39526440	Imputed	TA	0.491584	39523840	FBXO27	TSS1500
rs1054038	cg15083522	-35.9162	1.63e-43	10	134188874	Genotyped	A	0.280899	134188873	LRRC27;LRRC27	3'UTR;3'UTR
rs10163485	cg25388952	35.9114	1.65e-43	17	80110750	Imputed	T	0.398702	80084596	CCDC57	Body
rs10163496	cg25388952	35.9114	1.65e-43	17	80110867	Imputed	A	0.398702	80084596	CCDC57	Body
rs3088177	cg25388952	35.9114	1.65e-43	17	80111724	Imputed	G	0.398702	80084596	CCDC57	Body
rs6416859	cg25388952	35.9114	1.65e-43	17	80111442	Imputed	C	0.398702	80084596	CCDC57	Body
rs6502067	cg25388952	35.9114	1.65e-43	17	80111205	Imputed	G	0.398702	80084596	CCDC57	Body
rs7501461	cg25388952	35.9114	1.65e-43	17	80109806	Imputed	T	0.398702	80084596	CCDC57	Body
rs8067138	cg25388952	35.9114	1.65e-43	17	80111026	Imputed	C	0.398702	80084596	CCDC57	Body
rs8073645	cg25388952	35.9114	1.65e-43	17	80110957	Imputed	T	0.398702	80084596	CCDC57	Body
rs7111387	cg11008123	-35.9125	1.65e-43	11	33097336	Imputed	A	0.393309	33097335	LOC283267	TSS1500
rs4523985	cg25388952	35.9065	1.67e-43	17	80154466	Imputed	A	0.398921	80084596	CCDC57	Body
rs56223746	cg19504860	35.9065	1.67e-43	19	21527964	Imputed	A	0.192787	21512191	ZNF708;ZNF708	1stExon;5'UTR
rs4545157	cg14655569	-35.8976	1.7e-43	9	95538100	Imputed	G	0.267017	95473718	BICD2;BICD2	3'UTR;3'UTR
rs2273554	cg11008123	-35.8986	1.7e-43	11	33097986	Imputed	A	0.393247	33097335	LOC283267	TSS1500
rs7111183	cg11008123	-35.8951	1.71e-43	11	33097339	Imputed	G	0.393253	33097335	LOC283267	TSS1500
rs7111203	cg11008123	-35.8951	1.71e-43	11	33097395	Imputed	A	0.393253	33097335	LOC283267	TSS1500
rs11032126	cg11008123	-35.8915	1.72e-43	11	33075340	Imputed	T	0.393253	33097335	LOC283267	TSS1500
rs3740802	cg11008123	-35.8915	1.72e-43	11	33093558	Imputed	A	0.393258	33097335	LOC283267	TSS1500
rs3740803	cg11008123	-35.8915	1.72e-43	11	33093502	Imputed	A	0.393258	33097335	LOC283267	TSS1500
rs7107382	cg11008123	-35.8915	1.72e-43	11	33096819	Imputed	T	0.393258	33097335	LOC283267	TSS1500
rs7127111	cg11008123	-35.8915	1.72e-43	11	33097267	Genotyped	C	0.393258	33097335	LOC283267	TSS1500
rs752744	cg11008123	-35.8915	1.72e-43	11	33089154	Imputed	G	0.393258	33097335	LOC283267	TSS1500
rs11880441	cg18624102	-35.8872	1.74e-43	19	39526546	Imputed	C	0.491781	39523840	FBXO27	TSS1500
rs12683839	cg14655569	-35.8781	1.77e-43	9	95513321	Imputed	T	0.266899	95473718	BICD2;BICD2	3'UTR;3'UTR
rs12944550	cg25388952	35.8751	1.78e-43	17	80140298	Imputed	T	0.398803	80084596	CCDC57	Body
rs34199331	cg25388952	35.8667	1.81e-43	17	80134487	Imputed	T	0.398781	80084596	CCDC57	Body
chr19:12534510:D	cg13935315	-35.8602	1.84e-43	19	12534510	Imputed	G	0.26527	12547760	ZNF443	Body
rs62240077	cg24694833	-35.857	1.85e-43	22	43168776	Imputed	G	0.321987	43168851		Intergenic
rs17137359	cg12551908	-35.856	1.86e-43	7	66783821	Imputed	T	0.296579	66785137	STAG3L4	3'UTR
rs13241524	cg12551908	-35.8528	1.87e-43	7	66784173	Imputed	C	0.296691	66785137	STAG3L4	3'UTR
rs10218589	cg04798314	-35.8506	1.88e-43	1	246667843	Imputed	A	0.466292	246668601	SMYD3	Body
rs10218592	cg04798314	-35.8506	1.88e-43	1	246668005	Imputed	A	0.466292	246668601	SMYD3	Body
rs4654117	cg04798314	-35.8506	1.88e-43	1	246668230	Genotyped	A	0.466292	246668601	SMYD3	Body
rs170086	cg06258939	-35.8511	1.88e-43	11	1979367	Imputed	A	0.157337	1985287		Intergenic
rs217235	cg06258939	-35.8505	1.88e-43	11	1981190	Imputed	A	0.157331	1985287		Intergenic
rs9898507	cg25388952	35.848	1.89e-43	17	80119628	Imputed	T	0.401072	80084596	CCDC57	Body
rs9898542	cg25388952	35.848	1.89e-43	17	80119682	Imputed	T	0.401072	80084596	CCDC57	Body
rs9904237	cg25388952	35.848	1.89e-43	17	80119664	Imputed	A	0.401072	80084596	CCDC57	Body
rs9916231	cg25388952	35.8482	1.89e-43	17	80119645	Imputed	C	0.401061	80084596	CCDC57	Body
rs189003245	cg02507579	-35.8483	1.89e-43	3	97898354	Imputed	T	0.489607	97887864	OR5H15	1stExon
rs12812	cg06258939	-35.8468	1.89e-43	11	1977552	Genotyped	A	0.157303	1985287		Intergenic
rs217242	cg06258939	-35.8468	1.89e-43	11	1984911	Genotyped	T	0.157303	1985287		Intergenic
rs9891962	cg25388952	35.8429	1.91e-43	17	80153594	Imputed	C	0.398888	80084596	CCDC57	Body
rs217245	cg06258939	-35.8377	1.93e-43	11	1986386	Imputed	T	0.15736	1985287		Intergenic
rs4482345	cg25388952	35.8323	1.95e-43	17	80152919	Imputed	A	0.398882	80084596	CCDC57	Body
rs7875227	cg14655569	-35.8297	1.96e-43	9	95457697	Imputed	C	0.26857	95473718	BICD2;BICD2	3'UTR;3'UTR
rs13241865	cg12551908	-35.8298	1.96e-43	7	66784699	Imputed	G	0.296863	66785137	STAG3L4	3'UTR
rs12239931	cg20673830	35.8278	1.97e-43	1	42843233	Imputed	G	0.459819	42843232		Intergenic
rs217243	cg06258939	-35.8282	1.97e-43	11	1985287	Imputed	T	0.157433	1985287		Intergenic
rs7514030	cg20673830	35.8282	1.97e-43	1	42844305	Imputed	T	0.459843	42843232		Intergenic
rs7556145	cg20673830	35.8278	1.97e-43	1	42842954	Imputed	C	0.459814	42843232		Intergenic
rs7207947	cg25388952	35.8263	1.98e-43	17	80145291	Imputed	T	0.398787	80084596	CCDC57	Body
rs191335194	cg19504860	35.8261	1.98e-43	19	21482578	Imputed	C	0.188787	21512191	ZNF708;ZNF708	1stExon;5'UTR
rs12938965	cg25388952	35.8217	2e-43	17	80128646	Imputed	A	0.398876	80084596	CCDC57	Body
rs35070385	cg25388952	35.8217	2e-43	17	80128447	Imputed	A	0.398876	80084596	CCDC57	Body
rs35131307	cg25388952	35.8217	2e-43	17	80128439	Imputed	A	0.398876	80084596	CCDC57	Body
rs3935816	cg25388952	35.8217	2e-43	17	80137173	Imputed	T	0.398876	80084596	CCDC57	Body
rs4789670	cg25388952	35.8217	2e-43	17	80151805	Genotyped	C	0.398876	80084596	CCDC57	Body
rs4789722	cg25388952	35.8217	2e-43	17	80151881	Imputed	A	0.398876	80084596	CCDC57	Body
rs4789724	cg25388952	35.8217	2e-43	17	80150546	Imputed	A	0.398876	80084596	CCDC57	Body
rs4789732	cg25388952	35.8217	2e-43	17	80131382	Imputed	G	0.398876	80084596	CCDC57	Body
rs56193110	cg25388952	35.8217	2e-43	17	80151501	Imputed	G	0.398876	80084596	CCDC57	Body
rs67149434	cg25388952	35.8217	2e-43	17	80128007	Imputed	A	0.398876	80084596	CCDC57	Body
rs7209474	cg25388952	35.8217	2e-43	17	80136418	Genotyped	T	0.398876	80084596	CCDC57	Body
rs7220639	cg25388952	35.8217	2e-43	17	80146866	Imputed	A	0.398876	80084596	CCDC57	Body
rs7502078	cg25388952	35.8217	2e-43	17	80131879	Imputed	A	0.398876	80084596	CCDC57	Body
rs8066284	cg25388952	35.8217	2e-43	17	80127825	Imputed	T	0.398876	80084596	CCDC57	Body
rs8073351	cg25388952	35.8203	2e-43	17	80127625	Imputed	G	0.398899	80084596	CCDC57	Body
chr1:246668873:I	cg04798314	-35.8197	2.01e-43	1	246668873	Imputed	GT	0.466275	246668601	SMYD3	Body
rs11773173	cg12551908	-35.8186	2.01e-43	7	66784852	Imputed	C	0.296891	66785137	STAG3L4	3'UTR
rs147826487	cg02507579	-35.8155	2.02e-43	3	97897935	Imputed	C	0.493438	97887864	OR5H15	1stExon
rs34671876	cg12551908	-35.8161	2.02e-43	7	66784818	Imputed	T	0.296888	66785137	STAG3L4	3'UTR
rs59093198	cg09533869	35.813	2.03e-43	8	97740267	Imputed	C	0.393763	97747124	PGCP	5'UTR
rs7341400	cg12551908	-35.8099	2.05e-43	7	66783479	Imputed	A	0.296672	66785137	STAG3L4	3'UTR
rs9443	cg12551908	-35.806	2.06e-43	7	66785137	Imputed	A	0.296955	66785137	STAG3L4	3'UTR
rs11009549	cg14877834	-35.8037	2.08e-43	10	34151367	Imputed	A	0.455606	34151366		Intergenic
rs9804733	cg25674027	-35.8025	2.08e-43	12	103312236	Imputed	T	0.242539	103325781		Intergenic
chr1:246668600:I	cg04798314	-35.7982	2.1e-43	1	246668600	Imputed	GC	0.466096	246668601	SMYD3	Body
rs13084475	cg02507579	-35.7969	2.11e-43	3	97874579	Imputed	G	0.497449	97887864	OR5H15	1stExon
rs11168092	cg13653328	-35.7947	2.12e-43	5	148520669	Genotyped	T	0.5	148520669	ABLIM3	TSS1500
rs12659781	cg21874902	-35.7882	2.14e-43	5	33725145	Imputed	G	0.157494	33727007	ADAMTS12	Body
rs8077926	cg25388952	35.7676	2.24e-43	17	80117315	Imputed	A	0.399045	80084596	CCDC57	Body
rs8077130	cg25388952	35.7427	2.36e-43	17	80132348	Imputed	A	0.399045	80084596	CCDC57	Body
rs71322183	cg03455225	-35.7427	2.36e-43	3	23438121	Imputed	C	0.132327	23313729	UBE2E2	Body
rs6502076	cg25388952	35.736	2.4e-43	17	80121978	Imputed	G	0.39927	80084596	CCDC57	Body
rs4789730	cg25388952	35.7335	2.41e-43	17	80145983	Imputed	A	0.398601	80084596	CCDC57	Body
chr17:80114971:D	cg25388952	35.728	2.44e-43	17	80114971	Imputed	G	0.399039	80084596	CCDC57	Body
rs6502078	cg25388952	35.7257	2.45e-43	17	80124364	Imputed	A	0.399343	80084596	CCDC57	Body
rs6502079	cg25388952	35.7246	2.46e-43	17	80124454	Imputed	A	0.399311	80084596	CCDC57	Body
rs34448080	cg25388952	35.7229	2.47e-43	17	80121275	Imputed	G	0.399348	80084596	CCDC57	Body
rs34867501	cg25388952	35.7229	2.47e-43	17	80121358	Imputed	C	0.399348	80084596	CCDC57	Body
rs35555954	cg25388952	35.7229	2.47e-43	17	80122438	Imputed	C	0.399348	80084596	CCDC57	Body
rs4789673	cg25388952	35.7229	2.47e-43	17	80123218	Imputed	C	0.399348	80084596	CCDC57	Body
rs4789674	cg25388952	35.7229	2.47e-43	17	80123200	Imputed	A	0.399348	80084596	CCDC57	Body
rs4789675	cg25388952	35.7229	2.47e-43	17	80123144	Imputed	A	0.399348	80084596	CCDC57	Body
rs4789676	cg25388952	35.7229	2.47e-43	17	80123078	Imputed	T	0.399348	80084596	CCDC57	Body
rs4789737	cg25388952	35.7229	2.47e-43	17	80123269	Imputed	A	0.399348	80084596	CCDC57	Body
rs4789738	cg25388952	35.7229	2.47e-43	17	80123053	Imputed	A	0.399348	80084596	CCDC57	Body
rs6502075	cg25388952	35.7229	2.47e-43	17	80121813	Imputed	A	0.399348	80084596	CCDC57	Body
rs6502077	cg25388952	35.7229	2.47e-43	17	80122966	Imputed	C	0.399348	80084596	CCDC57	Body
rs8078950	cg25388952	35.7229	2.47e-43	17	80122327	Imputed	G	0.399348	80084596	CCDC57	Body
rs9898326	cg25388952	35.7224	2.47e-43	17	80119582	Imputed	T	0.399236	80084596	CCDC57	Body
rs35266274	cg03455225	-35.7224	2.47e-43	3	23312913	Imputed	T	0.135382	23313729	UBE2E2	Body
rs36043222	cg25388952	35.7167	2.5e-43	17	80117822	Imputed	T	0.398921	80084596	CCDC57	Body
rs12051747	cg25388952	35.7147	2.51e-43	17	80114814	Imputed	C	0.399118	80084596	CCDC57	Body
rs12940433	cg25388952	35.7147	2.51e-43	17	80120826	Imputed	T	0.399118	80084596	CCDC57	Body
rs12950475	cg25388952	35.7147	2.51e-43	17	80118924	Imputed	C	0.399118	80084596	CCDC57	Body
rs34795957	cg25388952	35.7147	2.51e-43	17	80118013	Imputed	A	0.399118	80084596	CCDC57	Body
rs34960918	cg25388952	35.7147	2.51e-43	17	80113925	Imputed	G	0.399118	80084596	CCDC57	Body
rs35416122	cg25388952	35.7147	2.51e-43	17	80119006	Imputed	G	0.399118	80084596	CCDC57	Body
rs35713597	cg25388952	35.7147	2.51e-43	17	80119016	Imputed	G	0.399118	80084596	CCDC57	Body
rs3924780	cg25388952	35.7147	2.51e-43	17	80112978	Imputed	A	0.399118	80084596	CCDC57	Body
rs3935128	cg25388952	35.7147	2.51e-43	17	80113414	Imputed	C	0.399118	80084596	CCDC57	Body
rs3935129	cg25388952	35.7147	2.51e-43	17	80113381	Imputed	C	0.399118	80084596	CCDC57	Body
rs3935403	cg25388952	35.7147	2.51e-43	17	80114145	Imputed	T	0.399118	80084596	CCDC57	Body
rs4789677	cg25388952	35.7147	2.51e-43	17	80119842	Imputed	G	0.399118	80084596	CCDC57	Body
rs6502068	cg25388952	35.7143	2.51e-43	17	80112223	Imputed	T	0.399062	80084596	CCDC57	Body
rs6502069	cg25388952	35.7147	2.51e-43	17	80112599	Imputed	T	0.399118	80084596	CCDC57	Body
rs6502070	cg25388952	35.7147	2.51e-43	17	80112634	Imputed	A	0.399118	80084596	CCDC57	Body
rs67143649	cg25388952	35.7147	2.51e-43	17	80117772	Imputed	G	0.399118	80084596	CCDC57	Body
rs67682841	cg25388952	35.7147	2.51e-43	17	80117745	Imputed	C	0.399118	80084596	CCDC57	Body
rs74480314	cg25388952	35.7147	2.51e-43	17	80117716	Imputed	T	0.399118	80084596	CCDC57	Body
rs8065565	cg25388952	35.7147	2.51e-43	17	80115399	Imputed	G	0.399118	80084596	CCDC57	Body
rs8070014	cg25388952	35.7147	2.51e-43	17	80115247	Imputed	G	0.399118	80084596	CCDC57	Body
rs8071737	cg25388952	35.7147	2.51e-43	17	80117537	Imputed	C	0.399118	80084596	CCDC57	Body
rs8078087	cg25388952	35.7147	2.51e-43	17	80113322	Imputed	G	0.399118	80084596	CCDC57	Body
rs8080625	cg25388952	35.7147	2.51e-43	17	80115447	Imputed	A	0.399118	80084596	CCDC57	Body
rs8081783	cg25388952	35.7147	2.51e-43	17	80117388	Imputed	A	0.399118	80084596	CCDC57	Body
rs8081949	cg25388952	35.7147	2.51e-43	17	80117490	Imputed	A	0.399118	80084596	CCDC57	Body
rs9891378	cg25388952	35.7147	2.51e-43	17	80116035	Imputed	C	0.399118	80084596	CCDC57	Body
rs9900072	cg25388952	35.7147	2.51e-43	17	80114360	Imputed	G	0.399118	80084596	CCDC57	Body
rs9911379	cg25388952	35.7147	2.51e-43	17	80114529	Imputed	G	0.399118	80084596	CCDC57	Body
rs35192339	cg25388952	35.7094	2.54e-43	17	80119106	Imputed	A	0.399111	80084596	CCDC57	Body
rs4789740	cg25388952	35.7094	2.54e-43	17	80119202	Imputed	C	0.399111	80084596	CCDC57	Body
rs4789741	cg25388952	35.7094	2.54e-43	17	80119184	Imputed	C	0.399111	80084596	CCDC57	Body
rs6502074	cg25388952	35.7085	2.54e-43	17	80121776	Imputed	C	0.399382	80084596	CCDC57	Body
rs9915071	cg25388952	35.7094	2.54e-43	17	80119138	Imputed	C	0.399111	80084596	CCDC57	Body
rs67106357	cg25388952	35.7075	2.55e-43	17	80116826	Imputed	G	0.399135	80084596	CCDC57	Body
rs6960865	cg12551908	-35.7037	2.57e-43	7	66782477	Imputed	C	0.295771	66785137	STAG3L4	3'UTR
rs887715	cg12551908	-35.7012	2.58e-43	7	66786384	Imputed	C	0.297051	66785137	STAG3L4	3'UTR
rs8077772	cg25388952	35.7002	2.59e-43	17	80117220	Imputed	T	0.399152	80084596	CCDC57	Body
rs12460332	cg13935315	-35.695	2.62e-43	19	12558538	Imputed	T	0.267152	12547760	ZNF443	Body
rs28871341	cg13935315	-35.695	2.62e-43	19	12558555	Imputed	T	0.267152	12547760	ZNF443	Body
chr13:95960637:D	cg22274196	35.6926	2.63e-43	13	95960637	Imputed	AAG	0.288904	95958190		Intergenic
rs139490178	cg14877834	-35.6868	2.66e-43	10	34142059	Imputed	T	0.453433	34151366		Intergenic
rs4789672	cg25388952	35.6811	2.69e-43	17	80126603	Imputed	C	0.398888	80084596	CCDC57	Body
rs825490	cg09284209	-35.6782	2.71e-43	12	124591385	Genotyped	A	0.348315	124585152		Intergenic
rs10846603	cg09284209	-35.6719	2.75e-43	12	124589746	Imputed	T	0.348393	124585152		Intergenic
rs149910232	cg02507579	-35.6616	2.81e-43	3	97898395	Imputed	T	0.4905	97887864	OR5H15	1stExon
rs13034165	cg21589417	-35.6591	2.82e-43	2	170736720	Imputed	G	0.495084	170834853	UBR3	Body
rs4857336	cg02507579	-35.6563	2.84e-43	3	97885184	Imputed	G	0.497758	97887864	OR5H15	1stExon
rs4857337	cg02507579	-35.6563	2.84e-43	3	97885187	Imputed	A	0.497758	97887864	OR5H15	1stExon
rs61932179	cg23601664	-35.6569	2.84e-43	12	75792104	Imputed	G	0.155961	75780994		Intergenic
rs1985823	cg09284209	-35.65	2.88e-43	12	124590653	Imputed	C	0.348242	124585152		Intergenic
rs2319924	cg09533869	35.649	2.89e-43	8	97772970	Genotyped	G	0.393258	97747124	PGCP	5'UTR
rs4604403	cg09533869	35.649	2.89e-43	8	97774557	Imputed	C	0.393258	97747124	PGCP	5'UTR
rs56184878	cg09533869	35.649	2.89e-43	8	97792543	Imputed	T	0.393258	97747124	PGCP	5'UTR
rs11783172	cg09533869	35.6473	2.9e-43	8	97746767	Imputed	A	0.393253	97747124	PGCP	5'UTR
rs8071425	cg25388952	35.6395	2.95e-43	17	80117335	Imputed	C	0.398305	80084596	CCDC57	Body
rs10846601	cg09284209	-35.6384	2.95e-43	12	124585152	Imputed	T	0.348635	124585152		Intergenic
chr13:95960638:D	cg22274196	35.632	2.99e-43	13	95960638	Imputed	AG	0.288758	95958190		Intergenic
rs2341440	cg09284209	-35.6321	2.99e-43	12	124584704	Imputed	A	0.348657	124585152		Intergenic
rs2874113	cg09533869	35.6303	3e-43	8	97747125	Imputed	G	0.393213	97747124	PGCP	5'UTR
rs3791597	cg18121901	-35.6255	3.04e-43	2	240132221	Imputed	G	0.147904	240135921	HDAC4	Body
chr19:21610298:D	cg19504860	35.6242	3.04e-43	19	21610298	Imputed	T	0.191478	21512191	ZNF708;ZNF708	1stExon;5'UTR
rs6502080	cg25388952	35.6223	3.06e-43	17	80126393	Imputed	A	0.398308	80084596	CCDC57	Body
rs6502081	cg25388952	35.6209	3.07e-43	17	80126416	Imputed	A	0.398313	80084596	CCDC57	Body
rs35355167	cg21874902	-35.6155	3.1e-43	5	33752178	Imputed	C	0.157191	33727007	ADAMTS12	Body
rs4866342	cg21874902	-35.6159	3.1e-43	5	33727008	Genotyped	A	0.157303	33727007	ADAMTS12	Body
rs4866382	cg21874902	-35.6159	3.1e-43	5	33737332	Imputed	C	0.157303	33727007	ADAMTS12	Body
rs950580	cg09284209	-35.6162	3.1e-43	12	124583604	Imputed	A	0.348713	124585152		Intergenic
rs4803187	cg18624102	-35.6147	3.11e-43	19	39526642	Imputed	A	0.496517	39523840	FBXO27	TSS1500
rs11057450	cg09284209	-35.6131	3.12e-43	12	124585336	Imputed	A	0.348493	124585152		Intergenic
rs4717364	cg12551908	-35.6108	3.13e-43	7	66787661	Imputed	T	0.296433	66785137	STAG3L4	3'UTR
rs4591534	cg02507579	-35.6038	3.18e-43	3	97874242	Imputed	G	0.49736	97887864	OR5H15	1stExon
chr2:170696021:D	cg21589417	-35.5811	3.34e-43	2	170696021	Imputed	T	0.492522	170834853	UBR3	Body
rs7406137	cg25388952	35.5723	3.4e-43	17	80084465	Imputed	T	0.396663	80084596	CCDC57	Body
chr6:29708623:D	cg27230769	35.5661	3.45e-43	6	29708623	Imputed	A	0.388391	29706048	LOC285830;LOC285830	Body;Body
rs11891040	cg21589417	-35.5577	3.51e-43	2	170695956	Imputed	C	0.492657	170834853	UBR3	Body
rs825501	cg09284209	-35.5412	3.64e-43	12	124582215	Imputed	T	0.348921	124585152		Intergenic
rs2154302	cg19504860	35.5274	3.74e-43	19	21490411	Imputed	A	0.190601	21512191	ZNF708;ZNF708	1stExon;5'UTR
rs7100410	cg15083522	-35.5191	3.81e-43	10	134145153	Imputed	A	0.282978	134188873	LRRC27;LRRC27	3'UTR;3'UTR
rs17413333	cg04888234	-35.5138	3.86e-43	1	161675580	Genotyped	A	0.398876	161675579	FCRLA	TSS1500
rs12139995	cg22802014	-35.502	3.95e-43	1	31761703	Imputed	A	0.218758	31732891	SNRNP40	3'UTR
chr19:21482577:I	cg19504860	35.4996	3.98e-43	19	21482577	Imputed	AC	0.190513	21512191	ZNF708;ZNF708	1stExon;5'UTR
rs11077975	cg25388952	35.4834	4.12e-43	17	80118610	Imputed	T	0.398703	80084596	CCDC57	Body
rs7212023	cg25388952	35.4769	4.17e-43	17	80170354	Imputed	A	0.401371	80084596	CCDC57	Body
chr11:103457443:D	cg04998327	-35.4645	4.29e-43	11	103457443	Imputed	A	0.452146	103453960		Intergenic
rs11666828	cg19504860	35.4623	4.31e-43	19	21525020	Imputed	G	0.190547	21512191	ZNF708;ZNF708	1stExon;5'UTR
rs138922609	cg22968622	35.4607	4.32e-43	17	44082181	Imputed	G	0.132185	43663579		Intergenic
rs117319001	cg22968622	35.452	4.4e-43	17	43798360	Imputed	G	0.135944	43663579		Intergenic
rs295849	cg11331837	35.4523	4.4e-43	17	35161748	Imputed	T	0.337225	35161825		Intergenic
rs295848	cg11331837	35.4482	4.44e-43	17	35161826	Genotyped	G	0.337079	35161825		Intergenic
rs62107465	cg19504860	35.4418	4.5e-43	19	21487963	Imputed	T	0.190809	21512191	ZNF708;ZNF708	1stExon;5'UTR
rs217247	cg06258939	-35.4377	4.54e-43	11	1987961	Imputed	T	0.156949	1985287		Intergenic
rs3766287	cg22802014	-35.4345	4.57e-43	1	31765685	Imputed	C	0.219124	31732891	SNRNP40	3'UTR
chr19:21602907:D	cg19504860	35.4315	4.6e-43	19	21602907	Imputed	C	0.190921	21512191	ZNF708;ZNF708	1stExon;5'UTR
rs62110426	cg19504860	35.4315	4.6e-43	19	21602926	Imputed	T	0.190921	21512191	ZNF708;ZNF708	1stExon;5'UTR
rs56346243	cg19504860	35.4302	4.61e-43	19	21522801	Imputed	T	0.190764	21512191	ZNF708;ZNF708	1stExon;5'UTR
rs57250002	cg19504860	35.4302	4.61e-43	19	21526850	Imputed	C	0.190837	21512191	ZNF708;ZNF708	1stExon;5'UTR
rs3853837	cg19504860	35.4262	4.65e-43	19	21601974	Imputed	T	0.190955	21512191	ZNF708;ZNF708	1stExon;5'UTR
rs3853838	cg19504860	35.4262	4.65e-43	19	21601994	Imputed	A	0.190955	21512191	ZNF708;ZNF708	1stExon;5'UTR
rs10773054	cg09284209	-35.4267	4.65e-43	12	124581249	Imputed	A	0.349157	124585152		Intergenic
rs7258562	cg19504860	35.425	4.67e-43	19	21514564	Imputed	T	0.191118	21512191	ZNF708;ZNF708	1stExon;5'UTR
chr8:97746939:D	cg09533869	35.4236	4.68e-43	8	97746939	Imputed	AAAAAT	0.397638	97747124	PGCP	5'UTR
rs182252787	cg22968622	35.4188	4.73e-43	17	44066874	Imputed	A	0.127608	43663579		Intergenic
rs11666447	cg19504860	35.4169	4.75e-43	19	21599072	Imputed	A	0.190989	21512191	ZNF708;ZNF708	1stExon;5'UTR
rs11666525	cg19504860	35.4169	4.75e-43	19	21599305	Imputed	T	0.190989	21512191	ZNF708;ZNF708	1stExon;5'UTR
rs62110424	cg19504860	35.4169	4.75e-43	19	21599637	Imputed	C	0.190989	21512191	ZNF708;ZNF708	1stExon;5'UTR
rs10846604	cg09284209	-35.4163	4.75e-43	12	124595494	Imputed	T	0.348017	124585152		Intergenic
rs117141589	cg22968622	35.4122	4.8e-43	17	44106219	Imputed	T	0.129826	43663579		Intergenic
rs117599277	cg22968622	35.4122	4.8e-43	17	44106220	Imputed	G	0.129826	43663579		Intergenic
rs11669033	cg19504860	35.411	4.81e-43	19	21596023	Imputed	A	0.190994	21512191	ZNF708;ZNF708	1stExon;5'UTR
rs2292165	cg22802014	-35.4099	4.82e-43	1	31732892	Genotyped	A	0.219101	31732891	SNRNP40	3'UTR
rs4949371	cg22802014	-35.4099	4.82e-43	1	31735880	Imputed	C	0.219101	31732891	SNRNP40	3'UTR
rs4949377	cg22802014	-35.4099	4.82e-43	1	31758467	Genotyped	T	0.219101	31732891	SNRNP40	3'UTR
rs875787	cg22802014	-35.4099	4.82e-43	1	31711409	Imputed	T	0.219101	31732891	SNRNP40	3'UTR
rs2562416	cg19504860	35.4067	4.85e-43	19	21613411	Imputed	G	0.190972	21512191	ZNF708;ZNF708	1stExon;5'UTR
rs2650776	cg19504860	35.4067	4.85e-43	19	21613397	Imputed	T	0.190972	21512191	ZNF708;ZNF708	1stExon;5'UTR
rs112195516	cg19504860	35.4051	4.87e-43	19	21593651	Imputed	G	0.191	21512191	ZNF708;ZNF708	1stExon;5'UTR
rs73537884	cg19504860	35.4037	4.88e-43	19	21504710	Imputed	G	0.190904	21512191	ZNF708;ZNF708	1stExon;5'UTR
rs76688173	cg19504860	35.4037	4.88e-43	19	21504658	Imputed	A	0.190904	21512191	ZNF708;ZNF708	1stExon;5'UTR
rs78467454	cg19504860	35.4037	4.88e-43	19	21504732	Imputed	C	0.190904	21512191	ZNF708;ZNF708	1stExon;5'UTR
rs116599065	cg27230769	35.4021	4.9e-43	6	29705219	Imputed	T	0.393506	29706048	LOC285830;LOC285830	Body;Body
rs62107469	cg19504860	35.3971	4.95e-43	19	21495501	Imputed	C	0.190983	21512191	ZNF708;ZNF708	1stExon;5'UTR
rs11665988	cg19504860	35.3965	4.96e-43	19	21493255	Imputed	T	0.191742	21512191	ZNF708;ZNF708	1stExon;5'UTR
rs11672583	cg19504860	35.3961	4.96e-43	19	21562165	Imputed	G	0.190989	21512191	ZNF708;ZNF708	1stExon;5'UTR
rs17680605	cg19504860	35.3961	4.96e-43	19	21562448	Imputed	G	0.190989	21512191	ZNF708;ZNF708	1stExon;5'UTR
rs62107472	cg19504860	35.3965	4.96e-43	19	21499051	Imputed	T	0.191742	21512191	ZNF708;ZNF708	1stExon;5'UTR
rs2358993	cg19504860	35.3948	4.98e-43	19	21558169	Imputed	A	0.191	21512191	ZNF708;ZNF708	1stExon;5'UTR
chr19:21491775:I	cg19504860	35.3934	4.99e-43	19	21491775	Imputed	GA	0.191011	21512191	ZNF708;ZNF708	1stExon;5'UTR
chr19:21497193:I	cg19504860	35.3934	4.99e-43	19	21497193	Imputed	GTAT	0.191011	21512191	ZNF708;ZNF708	1stExon;5'UTR
chr19:21498586:D	cg19504860	35.3934	4.99e-43	19	21498586	Imputed	A	0.191011	21512191	ZNF708;ZNF708	1stExon;5'UTR
chr19:21516659:D	cg19504860	35.3934	4.99e-43	19	21516659	Imputed	G	0.191011	21512191	ZNF708;ZNF708	1stExon;5'UTR
rs10414834	cg19504860	35.3934	4.99e-43	19	21606719	Imputed	G	0.191011	21512191	ZNF708;ZNF708	1stExon;5'UTR
rs111280198	cg19504860	35.3934	4.99e-43	19	21504315	Imputed	T	0.191011	21512191	ZNF708;ZNF708	1stExon;5'UTR
rs111372164	cg19504860	35.3934	4.99e-43	19	21509627	Imputed	T	0.191011	21512191	ZNF708;ZNF708	1stExon;5'UTR
rs116057198	cg19504860	35.3934	4.99e-43	19	21508451	Imputed	G	0.191011	21512191	ZNF708;ZNF708	1stExon;5'UTR
rs11666213	cg19504860	35.3934	4.99e-43	19	21605645	Imputed	A	0.191011	21512191	ZNF708;ZNF708	1stExon;5'UTR
rs11667103	cg19504860	35.3934	4.99e-43	19	21486641	Imputed	C	0.191011	21512191	ZNF708;ZNF708	1stExon;5'UTR
rs11669790	cg19504860	35.3934	4.99e-43	19	21511782	Imputed	A	0.191011	21512191	ZNF708;ZNF708	1stExon;5'UTR
rs11672341	cg19504860	35.3934	4.99e-43	19	21507304	Imputed	G	0.191011	21512191	ZNF708;ZNF708	1stExon;5'UTR
rs1621154	cg19504860	35.3934	4.99e-43	19	21483581	Imputed	A	0.191011	21512191	ZNF708;ZNF708	1stExon;5'UTR
rs1626404	cg19504860	35.3934	4.99e-43	19	21483788	Imputed	A	0.191011	21512191	ZNF708;ZNF708	1stExon;5'UTR
rs1762578	cg19504860	35.3934	4.99e-43	19	21488006	Imputed	C	0.191011	21512191	ZNF708;ZNF708	1stExon;5'UTR
rs1781867	cg19504860	35.3934	4.99e-43	19	21487170	Genotyped	C	0.191011	21512191	ZNF708;ZNF708	1stExon;5'UTR
rs2219839	cg19504860	35.3934	4.99e-43	19	21516322	Imputed	G	0.191011	21512191	ZNF708;ZNF708	1stExon;5'UTR
rs2359145	cg19504860	35.3934	4.99e-43	19	21592593	Imputed	C	0.191011	21512191	ZNF708;ZNF708	1stExon;5'UTR
rs4321312	cg19504860	35.3934	4.99e-43	19	21519416	Imputed	G	0.191011	21512191	ZNF708;ZNF708	1stExon;5'UTR
rs55756795	cg19504860	35.3934	4.99e-43	19	21510059	Imputed	T	0.191011	21512191	ZNF708;ZNF708	1stExon;5'UTR
rs55875743	cg19504860	35.3934	4.99e-43	19	21566195	Imputed	T	0.191011	21512191	ZNF708;ZNF708	1stExon;5'UTR
rs55899865	cg19504860	35.3934	4.99e-43	19	21481735	Imputed	A	0.191011	21512191	ZNF708;ZNF708	1stExon;5'UTR
rs57299552	cg19504860	35.3934	4.99e-43	19	21504128	Imputed	T	0.191011	21512191	ZNF708;ZNF708	1stExon;5'UTR
rs61035285	cg19504860	35.3934	4.99e-43	19	21512277	Imputed	T	0.191011	21512191	ZNF708;ZNF708	1stExon;5'UTR
rs61445561	cg19504860	35.3934	4.99e-43	19	21504032	Imputed	G	0.191011	21512191	ZNF708;ZNF708	1stExon;5'UTR
rs62107479	cg19504860	35.3934	4.99e-43	19	21506764	Imputed	A	0.191011	21512191	ZNF708;ZNF708	1stExon;5'UTR
rs62107531	cg19504860	35.3934	4.99e-43	19	21509065	Imputed	T	0.191011	21512191	ZNF708;ZNF708	1stExon;5'UTR
rs62107532	cg19504860	35.3934	4.99e-43	19	21509153	Imputed	A	0.191011	21512191	ZNF708;ZNF708	1stExon;5'UTR
rs62107534	cg19504860	35.3934	4.99e-43	19	21512191	Imputed	G	0.191011	21512191	ZNF708;ZNF708	1stExon;5'UTR
rs62107539	cg19504860	35.3934	4.99e-43	19	21517712	Imputed	C	0.191011	21512191	ZNF708;ZNF708	1stExon;5'UTR
rs62107540	cg19504860	35.3934	4.99e-43	19	21518495	Imputed	G	0.191011	21512191	ZNF708;ZNF708	1stExon;5'UTR
rs62107541	cg19504860	35.3934	4.99e-43	19	21518535	Imputed	G	0.191011	21512191	ZNF708;ZNF708	1stExon;5'UTR
rs62110416	cg19504860	35.3934	4.99e-43	19	21584726	Imputed	T	0.191011	21512191	ZNF708;ZNF708	1stExon;5'UTR
rs62110420	cg19504860	35.3934	4.99e-43	19	21590248	Imputed	A	0.191011	21512191	ZNF708;ZNF708	1stExon;5'UTR
rs62110429	cg19504860	35.3934	4.99e-43	19	21613786	Imputed	T	0.191011	21512191	ZNF708;ZNF708	1stExon;5'UTR
rs7251135	cg19504860	35.3934	4.99e-43	19	21582002	Imputed	A	0.191011	21512191	ZNF708;ZNF708	1stExon;5'UTR
rs7258473	cg19504860	35.3934	4.99e-43	19	21514597	Imputed	T	0.191011	21512191	ZNF708;ZNF708	1stExon;5'UTR
rs7260065	cg19504860	35.3934	4.99e-43	19	21516977	Genotyped	G	0.191011	21512191	ZNF708;ZNF708	1stExon;5'UTR
rs76646508	cg19504860	35.3934	4.99e-43	19	21518049	Imputed	A	0.191011	21512191	ZNF708;ZNF708	1stExon;5'UTR
rs77576302	cg19504860	35.3934	4.99e-43	19	21518187	Imputed	A	0.191011	21512191	ZNF708;ZNF708	1stExon;5'UTR
rs10426644	cg18624102	-35.3931	5e-43	19	39523537	Imputed	T	0.48991	39523840	FBXO27	TSS1500
rs10426645	cg18624102	-35.3931	5e-43	19	39523539	Imputed	A	0.48991	39523840	FBXO27	TSS1500
rs1781872	cg19504860	35.3901	5.03e-43	19	21477403	Imputed	G	0.191017	21512191	ZNF708;ZNF708	1stExon;5'UTR
rs4544364	cg19504860	35.3853	5.08e-43	19	21519737	Imputed	A	0.191022	21512191	ZNF708;ZNF708	1stExon;5'UTR
rs1912535	cg25174338	-35.3844	5.09e-43	8	25113459	Imputed	G	0.119788	25107121	DOCK5	Body
rs55920089	cg19504860	35.3771	5.17e-43	19	21520693	Imputed	T	0.191034	21512191	ZNF708;ZNF708	1stExon;5'UTR
rs56179986	cg19504860	35.3771	5.17e-43	19	21520684	Imputed	T	0.191034	21512191	ZNF708;ZNF708	1stExon;5'UTR
chr17:43751598:D	cg22968622	35.3762	5.18e-43	17	43751598	Imputed	G	0.133719	43663579		Intergenic
rs4334427	cg19504860	35.373	5.22e-43	19	21520892	Imputed	G	0.191039	21512191	ZNF708;ZNF708	1stExon;5'UTR
rs4429400	cg19504860	35.373	5.22e-43	19	21520965	Imputed	C	0.191039	21512191	ZNF708;ZNF708	1stExon;5'UTR
rs4644962	cg19504860	35.373	5.22e-43	19	21520927	Imputed	T	0.191039	21512191	ZNF708;ZNF708	1stExon;5'UTR
rs62110428	cg19504860	35.373	5.22e-43	19	21613656	Imputed	T	0.191331	21512191	ZNF708;ZNF708	1stExon;5'UTR
rs59871961	cg21589417	-35.3713	5.24e-43	2	170694602	Imputed	A	0.493096	170834853	UBR3	Body
rs1932087	cg19504860	35.3689	5.26e-43	19	21521427	Imputed	A	0.191045	21512191	ZNF708;ZNF708	1stExon;5'UTR
rs191929402	cg22968622	35.3693	5.26e-43	17	44045585	Imputed	A	0.129635	43663579		Intergenic
rs11894628	cg21589417	-35.3672	5.28e-43	2	170881830	Imputed	A	0.483433	170834853	UBR3	Body
chr2:170930241:I	cg21589417	-35.3649	5.31e-43	2	170930241	Imputed	GA	0.482826	170834853	UBR3	Body
rs1932084	cg19504860	35.3648	5.31e-43	19	21521674	Imputed	A	0.191051	21512191	ZNF708;ZNF708	1stExon;5'UTR
rs1932085	cg19504860	35.3648	5.31e-43	19	21521536	Imputed	G	0.191051	21512191	ZNF708;ZNF708	1stExon;5'UTR
rs1932086	cg19504860	35.3648	5.31e-43	19	21521487	Imputed	G	0.191051	21512191	ZNF708;ZNF708	1stExon;5'UTR
rs58338799	cg19504860	35.3648	5.31e-43	19	21521811	Imputed	T	0.191051	21512191	ZNF708;ZNF708	1stExon;5'UTR
rs10930396	cg21589417	-35.3625	5.34e-43	2	170927111	Imputed	T	0.483169	170834853	UBR3	Body
rs13002123	cg21589417	-35.3625	5.34e-43	2	170927901	Imputed	C	0.483169	170834853	UBR3	Body
rs1461960	cg21589417	-35.3625	5.34e-43	2	170926549	Imputed	C	0.483169	170834853	UBR3	Body
rs13021082	cg21589417	-35.3597	5.37e-43	2	170935807	Imputed	G	0.483163	170834853	UBR3	Body
rs6719058	cg21589417	-35.3597	5.37e-43	2	170931274	Imputed	C	0.483163	170834853	UBR3	Body
rs7569112	cg21589417	-35.3597	5.37e-43	2	170930767	Imputed	C	0.483163	170834853	UBR3	Body
rs2127402	cg19504860	35.3565	5.41e-43	19	21522293	Imputed	C	0.191062	21512191	ZNF708;ZNF708	1stExon;5'UTR
rs10497355	cg21589417	-35.3509	5.47e-43	2	170874209	Imputed	T	0.483146	170834853	UBR3	Body
rs10497357	cg21589417	-35.3509	5.47e-43	2	170870595	Imputed	C	0.483146	170834853	UBR3	Body
rs10930393	cg21589417	-35.3509	5.47e-43	2	170908633	Genotyped	G	0.483146	170834853	UBR3	Body
rs11684425	cg21589417	-35.3509	5.47e-43	2	170879708	Imputed	T	0.483146	170834853	UBR3	Body
rs11696056	cg21589417	-35.3509	5.47e-43	2	170908015	Imputed	G	0.483146	170834853	UBR3	Body
rs12465205	cg21589417	-35.3509	5.47e-43	2	170914784	Genotyped	T	0.483146	170834853	UBR3	Body
rs12466098	cg21589417	-35.3509	5.47e-43	2	170920995	Imputed	A	0.483146	170834853	UBR3	Body
rs12987932	cg21589417	-35.3509	5.47e-43	2	170925731	Imputed	A	0.483146	170834853	UBR3	Body
rs13000395	cg21589417	-35.3509	5.47e-43	2	170902947	Imputed	G	0.483146	170834853	UBR3	Body
rs13007280	cg21589417	-35.3509	5.47e-43	2	170875957	Imputed	T	0.483146	170834853	UBR3	Body
rs13014985	cg21589417	-35.3509	5.47e-43	2	170904837	Imputed	C	0.483146	170834853	UBR3	Body
rs13017753	cg21589417	-35.3509	5.47e-43	2	170886398	Imputed	C	0.483146	170834853	UBR3	Body
rs13018324	cg21589417	-35.3509	5.47e-43	2	170882694	Imputed	G	0.483146	170834853	UBR3	Body
rs13019850	cg21589417	-35.3509	5.47e-43	2	170918168	Imputed	A	0.483146	170834853	UBR3	Body
rs13028644	cg21589417	-35.3509	5.47e-43	2	170872163	Imputed	G	0.483146	170834853	UBR3	Body
rs17571266	cg21589417	-35.3509	5.47e-43	2	170878966	Imputed	C	0.483146	170834853	UBR3	Body
rs62172025	cg21589417	-35.3509	5.47e-43	2	170876428	Imputed	C	0.483146	170834853	UBR3	Body
rs16834280	cg22802014	-35.3495	5.49e-43	1	31717050	Imputed	G	0.219834	31732891	SNRNP40	3'UTR
rs2354245	cg21589417	-35.348	5.51e-43	2	170893303	Imputed	T	0.48314	170834853	UBR3	Body
rs55718812	cg19504860	35.3438	5.56e-43	19	21522991	Imputed	A	0.191079	21512191	ZNF708;ZNF708	1stExon;5'UTR
rs10930394	cg21589417	-35.341	5.59e-43	2	170921506	Imputed	T	0.483129	170834853	UBR3	Body
rs7255914	cg19504860	35.3396	5.61e-43	19	21523308	Imputed	A	0.191084	21512191	ZNF708;ZNF708	1stExon;5'UTR
rs11880624	cg19504860	35.3354	5.66e-43	19	21523830	Imputed	T	0.19109	21512191	ZNF708;ZNF708	1stExon;5'UTR
rs62107547	cg19504860	35.3311	5.71e-43	19	21524047	Imputed	C	0.191096	21512191	ZNF708;ZNF708	1stExon;5'UTR
rs71322184	cg03455225	-35.3252	5.78e-43	3	23439190	Imputed	A	0.132506	23313729	UBE2E2	Body
chr17:43968835:I	cg22968622	35.3216	5.83e-43	17	43968835	Imputed	TTTG	0.128805	43663579		Intergenic
rs192006062	cg22968622	35.3204	5.84e-43	17	43807911	Imputed	G	0.131888	43663579		Intergenic
rs13432634	cg18121901	-35.3139	5.93e-43	2	240132035	Imputed	A	0.148713	240135921	HDAC4	Body
rs11671609	cg19504860	35.3096	5.98e-43	19	21525571	Imputed	T	0.191124	21512191	ZNF708;ZNF708	1stExon;5'UTR
rs7251264	cg18624102	-35.3079	6e-43	19	39538706	Imputed	A	0.497354	39523840	FBXO27	TSS1500
rs7148405	cg18709904	-35.3055	6.03e-43	14	50473598	Imputed	C	0.343758	50474530	C14orf182	TSS1500
rs11166935	cg16191297	-35.3043	6.05e-43	8	140918247	Imputed	C	0.112326	140926709	TRAPPC9;TRAPPC9	Body;Body
rs11166936	cg16191297	-35.3043	6.05e-43	8	140918302	Imputed	A	0.112326	140926709	TRAPPC9;TRAPPC9	Body;Body
rs1454619	cg08775595	-35.3042	6.05e-43	8	126611536	Imputed	G	0.466236	126608642		Intergenic
chr19:21519598:D	cg19504860	35.3017	6.08e-43	19	21519598	Imputed	T	0.191219	21512191	ZNF708;ZNF708	1stExon;5'UTR
rs62109212	cg19504860	35.2966	6.15e-43	19	21526518	Imputed	G	0.19114	21512191	ZNF708;ZNF708	1stExon;5'UTR
rs7008590	cg08775595	-35.2963	6.16e-43	8	126605333	Imputed	T	0.466275	126608642		Intergenic
rs7246339	cg19504860	35.2922	6.21e-43	19	21475297	Imputed	C	0.190865	21512191	ZNF708;ZNF708	1stExon;5'UTR
rs12606234	cg14408831	-35.2889	6.25e-43	18	77827838	Imputed	C	0.134831	77836355		Intergenic
rs28550378	cg08775595	-35.2893	6.25e-43	8	126608642	Imputed	T	0.466242	126608642		Intergenic
rs72974363	cg14408831	-35.2894	6.25e-43	18	77829030	Imputed	A	0.134848	77836355		Intergenic
chr17:43768621:D	cg22968622	35.2815	6.35e-43	17	43768621	Imputed	A	0.133022	43663579		Intergenic
rs10086636	cg08775595	-35.2819	6.35e-43	8	126604637	Genotyped	T	0.466292	126608642		Intergenic
rs112652201	cg22968622	35.2815	6.35e-43	17	43768633	Imputed	A	0.133022	43663579		Intergenic
rs10094725	cg08775595	-35.2803	6.37e-43	8	126606706	Imputed	A	0.466281	126608642		Intergenic
rs56074692	cg19504860	35.2789	6.39e-43	19	21528131	Imputed	T	0.191163	21512191	ZNF708;ZNF708	1stExon;5'UTR
rs56187954	cg19504860	35.2789	6.39e-43	19	21528060	Imputed	A	0.191163	21512191	ZNF708;ZNF708	1stExon;5'UTR
rs147176513	cg22968622	35.2688	6.53e-43	17	43794209	Imputed	C	0.132254	43663579		Intergenic
rs62109218	cg19504860	35.2657	6.58e-43	19	21528861	Imputed	G	0.19118	21512191	ZNF708;ZNF708	1stExon;5'UTR
rs11784933	cg16191297	-35.2628	6.62e-43	8	140926603	Imputed	T	0.11236	140926709	TRAPPC9;TRAPPC9	Body;Body
rs34081980	cg16191297	-35.2628	6.62e-43	8	140926302	Imputed	C	0.11236	140926709	TRAPPC9;TRAPPC9	Body;Body
rs36002174	cg16191297	-35.2628	6.62e-43	8	140923682	Imputed	T	0.11236	140926709	TRAPPC9;TRAPPC9	Body;Body
rs114820112	cg22968622	35.262	6.63e-43	17	43823229	Imputed	C	0.135725	43663579		Intergenic
rs117720366	cg22968622	35.2617	6.63e-43	17	43769516	Imputed	A	0.133107	43663579		Intergenic
rs12602320	cg25388952	35.261	6.64e-43	17	80104762	Imputed	T	0.40037	80084596	CCDC57	Body
chr17:43792493:I	cg22968622	35.2608	6.65e-43	17	43792493	Imputed	TAAAC	0.131462	43663579		Intergenic
rs12603584	cg25388952	35.2597	6.66e-43	17	80104764	Imputed	C	0.400347	80084596	CCDC57	Body
rs35790128	cg25388952	35.2601	6.66e-43	17	80140640	Imputed	C	0.398162	80084596	CCDC57	Body
rs1606035	cg25174338	-35.2582	6.68e-43	8	25112955	Imputed	G	0.119827	25107121	DOCK5	Body
rs111241900	cg19504860	35.2533	6.75e-43	19	21529857	Imputed	T	0.191202	21512191	ZNF708;ZNF708	1stExon;5'UTR
rs34594016	cg19504860	35.2533	6.75e-43	19	21529784	Imputed	A	0.191202	21512191	ZNF708;ZNF708	1stExon;5'UTR
chr17:43769819:D	cg22968622	35.2535	6.75e-43	17	43769819	Imputed	A	0.133135	43663579		Intergenic
rs7258099	cg19504860	35.2521	6.77e-43	19	21535743	Imputed	A	0.191376	21512191	ZNF708;ZNF708	1stExon;5'UTR
rs73558472	cg25174338	-35.2502	6.8e-43	8	25112851	Imputed	A	0.119837	25107121	DOCK5	Body
rs11777849	cg16191297	-35.2483	6.83e-43	8	140926710	Imputed	A	0.112371	140926709	TRAPPC9;TRAPPC9	Body;Body
rs1606036	cg25174338	-35.2414	6.93e-43	8	25112909	Imputed	A	0.11981	25107121	DOCK5	Body
rs12945993	cg25388952	35.2356	7.02e-43	17	80129485	Imputed	C	0.400056	80084596	CCDC57	Body
rs62109222	cg19504860	35.2351	7.02e-43	19	21531258	Imputed	T	0.191225	21512191	ZNF708;ZNF708	1stExon;5'UTR
rs62109226	cg19504860	35.2351	7.02e-43	19	21536913	Imputed	C	0.188659	21512191	ZNF708;ZNF708	1stExon;5'UTR
rs11672494	cg19504860	35.2305	7.1e-43	19	21531788	Imputed	T	0.19123	21512191	ZNF708;ZNF708	1stExon;5'UTR
rs35782993	cg19504860	35.2294	7.11e-43	19	21529730	Imputed	A	0.191292	21512191	ZNF708;ZNF708	1stExon;5'UTR
rs7502533	cg25388952	35.2181	7.29e-43	17	80109778	Imputed	G	0.395331	80084596	CCDC57	Body
rs62109223	cg19504860	35.2169	7.31e-43	19	21532393	Imputed	T	0.191247	21512191	ZNF708;ZNF708	1stExon;5'UTR
rs143372541	cg22968622	35.2131	7.37e-43	17	43794182	Imputed	A	0.132434	43663579		Intergenic
chr19:21534615:D	cg19504860	35.2122	7.38e-43	19	21534615	Imputed	T	0.191253	21512191	ZNF708;ZNF708	1stExon;5'UTR
rs11666540	cg19504860	35.2122	7.38e-43	19	21539352	Imputed	T	0.191253	21512191	ZNF708;ZNF708	1stExon;5'UTR
rs11667361	cg19504860	35.2122	7.38e-43	19	21539382	Imputed	T	0.191253	21512191	ZNF708;ZNF708	1stExon;5'UTR
rs11670815	cg19504860	35.2122	7.38e-43	19	21539317	Imputed	C	0.191253	21512191	ZNF708;ZNF708	1stExon;5'UTR
rs11878860	cg19504860	35.2122	7.38e-43	19	21533923	Imputed	A	0.191253	21512191	ZNF708;ZNF708	1stExon;5'UTR
rs2061916	cg19504860	35.2122	7.38e-43	19	21541708	Imputed	T	0.191253	21512191	ZNF708;ZNF708	1stExon;5'UTR
rs4359573	cg19504860	35.2122	7.38e-43	19	21542296	Imputed	G	0.191253	21512191	ZNF708;ZNF708	1stExon;5'UTR
rs62109225	cg19504860	35.2122	7.38e-43	19	21536663	Imputed	A	0.191253	21512191	ZNF708;ZNF708	1stExon;5'UTR
rs62109229	cg19504860	35.2122	7.38e-43	19	21537182	Imputed	T	0.191253	21512191	ZNF708;ZNF708	1stExon;5'UTR
rs10432465	cg21589417	-35.2073	7.46e-43	2	170787717	Imputed	T	0.483326	170834853	UBR3	Body
rs7284250	cg24694833	-35.2036	7.52e-43	22	43177559	Imputed	C	0.317685	43168851		Intergenic
rs62110367	cg19504860	35.2017	7.55e-43	19	21548631	Imputed	T	0.191258	21512191	ZNF708;ZNF708	1stExon;5'UTR
chr17:44103927:I	cg22968622	35.195	7.66e-43	17	44103927	Imputed	CT	0.132876	43663579		Intergenic
rs12185661	cg21589417	-35.1839	7.85e-43	2	170820206	Imputed	G	0.483315	170834853	UBR3	Body
rs11032140	cg11008123	-35.1736	8.02e-43	11	33091331	Imputed	T	0.392185	33097335	LOC283267	TSS1500
chr19:21502975:I	cg19504860	35.1721	8.05e-43	19	21502975	Imputed	CA	0.191478	21512191	ZNF708;ZNF708	1stExon;5'UTR
rs115283395	cg22968622	35.1687	8.11e-43	17	43828764	Imputed	A	0.13386	43663579		Intergenic
rs151042523	cg22968622	35.1153	9.1e-43	17	44153626	Imputed	T	0.134247	43663579		Intergenic
chr17:43972025:D	cg22968622	35.114	9.13e-43	17	43972025	Imputed	T	0.137951	43663579		Intergenic
rs4130685	cg02507579	-35.1077	9.25e-43	3	97873327	Imputed	G	0.49686	97887864	OR5H15	1stExon
rs113045145	cg22968622	35.1048	9.31e-43	17	43919073	Imputed	T	0.132496	43663579		Intergenic
rs116996936	cg22968622	35.1048	9.31e-43	17	43919070	Imputed	C	0.132496	43663579		Intergenic
rs117549001	cg22968622	35.1048	9.31e-43	17	43919068	Imputed	T	0.132496	43663579		Intergenic
chr17:44108482:I	cg22968622	35.1031	9.35e-43	17	44108482	Imputed	AGCCCTCT	0.134281	43663579		Intergenic
chr17:44057870:I	cg22968622	35.0915	9.58e-43	17	44057870	Imputed	TC	0.128017	43663579		Intergenic
rs4309771	cg02507579	-35.0833	9.76e-43	3	97896161	Imputed	C	0.49364	97887864	OR5H15	1stExon
rs117177675	cg22968622	35.0781	9.87e-43	17	44156180	Imputed	G	0.134322	43663579		Intergenic
rs117540507	cg22968622	35.0781	9.87e-43	17	44156181	Imputed	A	0.134322	43663579		Intergenic
chr5:153382072:D	cg15421137	35.0758	9.91e-43	5	153382072	Imputed	GTCT	0.267478	153372524	FAM114A2	3'UTR
rs6761309	cg12342501	-35.0746	9.94e-43	2	8520508	Imputed	A	0.409674	8530521		Intergenic
chr17:44156132:I	cg22968622	35.0737	9.96e-43	17	44156132	Imputed	TTTA	0.134344	43663579		Intergenic
rs12972850	cg18624102	-35.0621	1.02e-42	19	39526995	Imputed	T	0.48732	39523840	FBXO27	TSS1500
chr17:44149352:D	cg22968622	35.0535	1.04e-42	17	44149352	Imputed	C	0.134185	43663579		Intergenic
rs13096098	cg02507579	-35.0504	1.05e-42	3	97899118	Imputed	G	0.493331	97887864	OR5H15	1stExon
rs4756428	cg11008123	-35.041	1.07e-42	11	33074338	Imputed	T	0.388021	33097335	LOC283267	TSS1500
rs112578122	cg22968622	35.0371	1.08e-42	17	44162056	Imputed	A	0.134129	43663579		Intergenic
rs7425561	cg12342501	-35.0305	1.09e-42	2	8521327	Imputed	A	0.409882	8530521		Intergenic
rs748722	cg12342501	-35.031	1.09e-42	2	8522108	Imputed	A	0.410027	8530521		Intergenic
rs151067790	cg22968622	35.029	1.1e-42	17	44153607	Imputed	A	0.134449	43663579		Intergenic
rs7419273	cg12342501	-35.0296	1.1e-42	2	8521280	Imputed	A	0.409892	8530521		Intergenic
rs7004929	cg25174338	-35.022	1.11e-42	8	25111001	Imputed	G	0.119917	25107121	DOCK5	Body
chr8:25110889:D	cg25174338	-35.0137	1.13e-42	8	25110889	Imputed	C	0.119928	25107121	DOCK5	Body
rs117374962	cg22968622	35.0128	1.14e-42	17	43798902	Imputed	T	0.13433	43663579		Intergenic
rs117594002	cg22968622	35.0128	1.14e-42	17	43798903	Imputed	G	0.13433	43663579		Intergenic
rs180714095	cg22968622	35.0128	1.14e-42	17	43792091	Imputed	T	0.134327	43663579		Intergenic
rs188571332	cg22968622	35.0128	1.14e-42	17	43792090	Imputed	C	0.134327	43663579		Intergenic
rs73078118	cg24208588	35.0089	1.15e-42	7	22122873	Imputed	C	0.182292	22122872		Intergenic
rs117018196	cg22968622	35.0038	1.16e-42	17	43792895	Imputed	G	0.134308	43663579		Intergenic
rs117493869	cg22968622	35.0038	1.16e-42	17	43792896	Imputed	C	0.134308	43663579		Intergenic
rs9901946	cg25388952	35.0012	1.17e-42	17	80116329	Imputed	T	0.398045	80084596	CCDC57	Body
rs112960846	cg22968622	34.9949	1.18e-42	17	44114372	Imputed	C	0.134024	43663579		Intergenic
rs116971499	cg22968622	34.9949	1.18e-42	17	44114364	Imputed	A	0.134024	43663579		Intergenic
rs116993758	cg22968622	34.9951	1.18e-42	17	43844560	Imputed	G	0.134421	43663579		Intergenic
rs117820438	cg22968622	34.9949	1.18e-42	17	44114362	Imputed	T	0.134024	43663579		Intergenic
rs62107536	cg19504860	34.9901	1.19e-42	19	21512677	Imputed	A	0.188086	21512191	ZNF708;ZNF708	1stExon;5'UTR
rs117737028	cg22968622	34.9916	1.19e-42	17	44068480	Imputed	C	0.134579	43663579		Intergenic
rs116983304	cg22968622	34.9865	1.2e-42	17	44077850	Imputed	A	0.134619	43663579		Intergenic
chr17:44098861:D	cg22968622	34.9825	1.21e-42	17	44098861	Imputed	G	0.134494	43663579		Intergenic
rs116986431	cg22968622	34.9825	1.21e-42	17	44098862	Imputed	G	0.134494	43663579		Intergenic
rs117757814	cg22968622	34.9825	1.21e-42	17	44098861	Imputed	T	0.134494	43663579		Intergenic
rs112746008	cg22968622	34.9793	1.22e-42	17	44126650	Imputed	T	0.134511	43663579		Intergenic
rs118052009	cg22968622	34.9792	1.22e-42	17	44077851	Imputed	A	0.134591	43663579		Intergenic
rs62057063	cg22968622	34.9774	1.23e-42	17	43856730	Imputed	T	0.134539	43663579		Intergenic
rs114652844	cg16507569	-34.9723	1.24e-42	6	33181321	Imputed	C	0.137073	33158020	COL11A2;COL11A2;COL11A2;COL11A2	Body;Body;Body;Body
chr13:95963056:D	cg22274196	34.9714	1.24e-42	13	95963056	Imputed	AT	0.288916	95958190		Intergenic
rs117425916	cg22968622	34.9725	1.24e-42	17	44056433	Imputed	C	0.134489	43663579		Intergenic
rs117816162	cg22968622	34.9725	1.24e-42	17	44056434	Imputed	A	0.134489	43663579		Intergenic
rs117931315	cg22968622	34.9717	1.24e-42	17	44068481	Imputed	A	0.134494	43663579		Intergenic
rs142183080	cg22968622	34.9725	1.24e-42	17	44056238	Imputed	G	0.134489	43663579		Intergenic
rs148288953	cg22968622	34.9717	1.24e-42	17	44069376	Imputed	T	0.134494	43663579		Intergenic
rs116938603	cg22968622	34.9683	1.25e-42	17	43723189	Imputed	A	0.136011	43663579		Intergenic
rs13008689	cg12342501	-34.9684	1.25e-42	2	8530256	Imputed	A	0.410612	8530521		Intergenic
rs62109221	cg19504860	34.9637	1.26e-42	19	21530041	Imputed	G	0.188322	21512191	ZNF708;ZNF708	1stExon;5'UTR
chr17:44152706:D	cg22968622	34.9638	1.26e-42	17	44152706	Imputed	A	0.134539	43663579		Intergenic
rs116974407	cg22968622	34.967	1.26e-42	17	44103825	Imputed	C	0.134522	43663579		Intergenic
rs117367552	cg22968622	34.967	1.26e-42	17	44103826	Imputed	A	0.134522	43663579		Intergenic
chr17:44136424:D	cg22968622	34.9607	1.27e-42	17	44136424	Imputed	A	0.134584	43663579		Intergenic
chr17:44136425:D	cg22968622	34.9607	1.27e-42	17	44136425	Imputed	A	0.134584	43663579		Intergenic
rs117360440	cg22968622	34.9598	1.28e-42	17	44052284	Imputed	A	0.134567	43663579		Intergenic
rs187502360	cg22968622	34.9569	1.28e-42	17	44048943	Imputed	A	0.134556	43663579		Intergenic
rs217249	cg06258939	-34.9589	1.28e-42	11	1989882	Imputed	T	0.152096	1985287		Intergenic
rs116941582	cg22968622	34.9546	1.29e-42	17	44122354	Imputed	G	0.13435	43663579		Intergenic
rs117061070	cg22968622	34.9559	1.29e-42	17	44069198	Imputed	T	0.134562	43663579		Intergenic
rs117186975	cg22968622	34.9559	1.29e-42	17	44101871	Imputed	G	0.134562	43663579		Intergenic
rs117551120	cg22968622	34.9559	1.29e-42	17	44069180	Imputed	G	0.134562	43663579		Intergenic
rs114187347	cg06458771	-34.9512	1.3e-42	6	29653957	Imputed	C	0.185393	29663039		Intergenic
rs114357229	cg06458771	-34.9512	1.3e-42	6	29664664	Imputed	T	0.185393	29663039		Intergenic
rs114681740	cg06458771	-34.9512	1.3e-42	6	29655239	Imputed	G	0.185393	29663039		Intergenic
rs114846040	cg06458771	-34.9512	1.3e-42	6	29653377	Imputed	C	0.185393	29663039		Intergenic
rs115820450	cg06458771	-34.9512	1.3e-42	6	29655730	Imputed	T	0.185393	29663039		Intergenic
rs115953431	cg06458771	-34.9512	1.3e-42	6	29656271	Imputed	C	0.185393	29663039		Intergenic
rs116210756	cg06458771	-34.9512	1.3e-42	6	29673882	Imputed	C	0.185393	29663039		Intergenic
rs116831501	cg06458771	-34.9512	1.3e-42	6	29663040	Imputed	A	0.185393	29663039		Intergenic
rs149073404	cg06458771	-34.9512	1.3e-42	6	29658357	Imputed	T	0.185393	29663039		Intergenic
rs3129039	cg06458771	-34.9512	1.3e-42	6	29658864	Genotyped	A	0.185393	29663039		Intergenic
chr1:236710651:I	cg14252149	34.9463	1.31e-42	1	236710651	Imputed	C	0.273145	236707045	LGALS8;LGALS8;LGALS8;LGALS8	Body;Body;Body;Body
rs117262743	cg22968622	34.9427	1.32e-42	17	44122345	Imputed	G	0.134169	43663579		Intergenic
rs117710084	cg22968622	34.944	1.32e-42	17	44139083	Imputed	C	0.135961	43663579		Intergenic
rs118122473	cg22968622	34.9427	1.32e-42	17	44122348	Imputed	T	0.134169	43663579		Intergenic
rs13019681	cg22304519	-34.9399	1.33e-42	2	227560786	Genotyped	A	0.365169	227560785		Intergenic
rs7259396	cg19504860	34.9368	1.34e-42	19	21523463	Imputed	A	0.186876	21512191	ZNF708;ZNF708	1stExon;5'UTR
rs146591669	cg06458771	-34.9301	1.36e-42	6	29655588	Imputed	T	0.185197	29663039		Intergenic
rs13271980	cg02179473	-34.9241	1.38e-42	8	126711943	Genotyped	A	0.134831	126711942		Intergenic
rs148732400	cg22968622	34.9236	1.38e-42	17	43688387	Imputed	G	0.132079	43663579		Intergenic
rs11077981	cg25388952	34.9159	1.4e-42	17	80147243	Imputed	T	0.400157	80084596	CCDC57	Body
rs34620191	cg25388952	34.9159	1.4e-42	17	80149532	Imputed	A	0.400157	80084596	CCDC57	Body
rs4499294	cg25388952	34.9159	1.4e-42	17	80148346	Imputed	T	0.400157	80084596	CCDC57	Body
rs55790393	cg19504860	34.917	1.4e-42	19	21506184	Imputed	T	0.191567	21512191	ZNF708;ZNF708	1stExon;5'UTR
chr17:43893146:D	cg22968622	34.9142	1.41e-42	17	43893146	Imputed	C	0.133743	43663579		Intergenic
rs117856542	cg22968622	34.9145	1.41e-42	17	44156167	Imputed	A	0.134635	43663579		Intergenic
rs12692353	cg12342501	-34.9139	1.41e-42	2	8530204	Imputed	A	0.410449	8530521		Intergenic
rs142093351	cg22968622	34.9007	1.45e-42	17	43770595	Imputed	G	0.136129	43663579		Intergenic
rs116988722	cg22968622	34.8971	1.46e-42	17	43790649	Imputed	A	0.134646	43663579		Intergenic
rs118139868	cg22968622	34.8939	1.47e-42	17	43844559	Imputed	G	0.134579	43663579		Intergenic
rs145911838	cg22968622	34.8941	1.47e-42	17	43847039	Imputed	T	0.134573	43663579		Intergenic
rs62057121	cg22968622	34.8939	1.47e-42	17	43900760	Imputed	A	0.134579	43663579		Intergenic
rs4641801	cg25388952	34.8919	1.48e-42	17	80154021	Imputed	A	0.400213	80084596	CCDC57	Body
rs1510764	cg25174338	-34.8905	1.48e-42	8	25109664	Imputed	C	0.119973	25107121	DOCK5	Body
rs4440160	cg02507579	-34.8887	1.49e-42	3	97872954	Imputed	C	0.496702	97887864	OR5H15	1stExon
rs10174593	cg12342501	-34.8893	1.49e-42	2	8526247	Imputed	G	0.409786	8530521		Intergenic
rs113991678	cg22968622	34.8849	1.5e-42	17	43795634	Imputed	T	0.134691	43663579		Intergenic
rs114008980	cg22968622	34.8866	1.5e-42	17	43807485	Imputed	C	0.134635	43663579		Intergenic
rs141700501	cg22968622	34.8866	1.5e-42	17	43858187	Imputed	T	0.134635	43663579		Intergenic
rs116946324	cg22968622	34.8838	1.51e-42	17	43811060	Imputed	G	0.134378	43663579		Intergenic
rs115959448	cg22968622	34.8779	1.52e-42	17	43816052	Imputed	T	0.134685	43663579		Intergenic
rs117771243	cg22968622	34.8782	1.52e-42	17	43848761	Imputed	A	0.134713	43663579		Intergenic
rs118051067	cg22968622	34.8782	1.52e-42	17	43848750	Imputed	C	0.134713	43663579		Intergenic
rs11491185	cg25388952	34.8777	1.53e-42	17	80151101	Imputed	T	0.400197	80084596	CCDC57	Body
rs56095560	cg25388952	34.8777	1.53e-42	17	80151304	Imputed	T	0.400197	80084596	CCDC57	Body
chr17:44113419:D	cg22968622	34.8774	1.53e-42	17	44113419	Imputed	T	0.137354	43663579		Intergenic
chr6:32299524:D	cg21241195	-34.869	1.55e-42	6	32299524	Imputed	C	0.191011	32289357	C6orf10	Body
rs111703821	cg21241195	-34.869	1.55e-42	6	32223109	Imputed	G	0.191011	32289357	C6orf10	Body
rs114136185	cg21241195	-34.869	1.55e-42	6	32264179	Imputed	T	0.191011	32289357	C6orf10	Body
rs114141321	cg21241195	-34.869	1.55e-42	6	32336161	Imputed	A	0.191011	32289357	C6orf10	Body
rs114616323	cg21241195	-34.869	1.55e-42	6	32263458	Imputed	G	0.191011	32289357	C6orf10	Body
rs114944682	cg21241195	-34.869	1.55e-42	6	32287754	Imputed	C	0.191011	32289357	C6orf10	Body
rs115256525	cg21241195	-34.869	1.55e-42	6	32266795	Imputed	A	0.191011	32289357	C6orf10	Body
rs115461021	cg21241195	-34.869	1.55e-42	6	32310119	Imputed	G	0.191011	32289357	C6orf10	Body
rs115743005	cg21241195	-34.869	1.55e-42	6	32307532	Imputed	A	0.191011	32289357	C6orf10	Body
rs115912164	cg21241195	-34.869	1.55e-42	6	32234993	Imputed	G	0.191011	32289357	C6orf10	Body
rs116397353	cg21241195	-34.869	1.55e-42	6	32294549	Imputed	T	0.191011	32289357	C6orf10	Body
rs140714356	cg21241195	-34.869	1.55e-42	6	32293941	Imputed	C	0.191011	32289357	C6orf10	Body
rs145359782	cg21241195	-34.869	1.55e-42	6	32302672	Imputed	A	0.191011	32289357	C6orf10	Body
rs9268220	cg21241195	-34.869	1.55e-42	6	32284340	Genotyped	T	0.191011	32289357	C6orf10	Body
rs114674095	cg21241195	-34.8676	1.56e-42	6	32289358	Imputed	A	0.191022	32289357	C6orf10	Body
rs116558425	cg21241195	-34.8672	1.56e-42	6	32255507	Imputed	G	0.191017	32289357	C6orf10	Body
rs115172733	cg21241195	-34.8653	1.57e-42	6	32253559	Imputed	C	0.191022	32289357	C6orf10	Body
rs115960984	cg21241195	-34.8653	1.57e-42	6	32240813	Imputed	A	0.191022	32289357	C6orf10	Body
rs116105456	cg21241195	-34.8653	1.57e-42	6	32252507	Imputed	G	0.191022	32289357	C6orf10	Body
rs145499705	cg21241195	-34.8653	1.57e-42	6	32237260	Imputed	G	0.191022	32289357	C6orf10	Body
rs111566462	cg25174338	-34.8643	1.57e-42	8	25109419	Imputed	T	0.119984	25107121	DOCK5	Body
rs116944053	cg22968622	34.8622	1.58e-42	17	43746418	Imputed	A	0.135039	43663579		Intergenic
rs7141656	cg23489384	34.8548	1.6e-42	14	21199101	Imputed	C	0.468478	21199099		Intergenic
rs7141655	cg23489384	34.8529	1.61e-42	14	21199099	Imputed	C	0.472292	21199099		Intergenic
rs144978714	cg06458771	-34.8513	1.62e-42	6	29671353	Imputed	A	0.185191	29663039		Intergenic
rs115549522	cg16507569	-34.8479	1.63e-42	6	33115295	Imputed	A	0.135854	33158020	COL11A2;COL11A2;COL11A2;COL11A2	Body;Body;Body;Body
rs113435868	cg22968622	34.8434	1.64e-42	17	44086521	Imputed	A	0.135073	43663579		Intergenic
rs116971967	cg22968622	34.8434	1.64e-42	17	44085743	Imputed	C	0.135073	43663579		Intergenic
rs117364501	cg22968622	34.8434	1.64e-42	17	44085852	Imputed	A	0.135073	43663579		Intergenic
rs117923841	cg22968622	34.8434	1.64e-42	17	44086100	Imputed	C	0.135073	43663579		Intergenic
chr8:109230411:D	cg08603678	34.8422	1.65e-42	8	109230411	Imputed	ATC	0.496365	109235928	EIF3E	Body
rs112009608	cg22968622	34.8406	1.65e-42	17	43969833	Imputed	G	0.135315	43663579		Intergenic
rs113470094	cg22968622	34.8397	1.66e-42	17	44084533	Imputed	C	0.135062	43663579		Intergenic
rs115320447	cg22968622	34.839	1.66e-42	17	44038785	Imputed	G	0.134169	43663579		Intergenic
rs116936910	cg22968622	34.8375	1.66e-42	17	44084676	Imputed	T	0.135253	43663579		Intergenic
rs117999415	cg22968622	34.8388	1.66e-42	17	44084844	Imputed	C	0.135067	43663579		Intergenic
rs112907840	cg22968622	34.8369	1.67e-42	17	43926149	Imputed	G	0.133202	43663579		Intergenic
rs114470102	cg06458771	-34.8366	1.67e-42	6	29674295	Imputed	G	0.185091	29663039		Intergenic
rs117361772	cg22968622	34.8333	1.68e-42	17	44083323	Imputed	T	0.135034	43663579		Intergenic
rs117527039	cg22968622	34.8333	1.68e-42	17	44083402	Imputed	A	0.135034	43663579		Intergenic
rs146761689	cg22968622	34.8338	1.68e-42	17	44096553	Imputed	A	0.134736	43663579		Intergenic
rs13021734	cg01594260	34.8304	1.69e-42	2	8118123	Genotyped	G	0.235955	8118122	LOC339788	TSS1500
rs117846285	cg22968622	34.831	1.69e-42	17	44039008	Imputed	A	0.134051	43663579		Intergenic
rs118029962	cg22968622	34.8293	1.69e-42	17	44037491	Imputed	G	0.135871	43663579		Intergenic
rs117953145	cg22968622	34.8274	1.7e-42	17	44082981	Imputed	A	0.135034	43663579		Intergenic
rs7260140	cg19504860	34.8249	1.71e-42	19	21523525	Imputed	C	0.191275	21512191	ZNF708;ZNF708	1stExon;5'UTR
rs149431522	cg22968622	34.8242	1.71e-42	17	44082249	Imputed	T	0.135017	43663579		Intergenic
rs111432195	cg22968622	34.8234	1.72e-42	17	44082603	Imputed	C	0.135022	43663579		Intergenic
rs111538276	cg22968622	34.8234	1.72e-42	17	44082514	Imputed	C	0.135022	43663579		Intergenic
rs112052284	cg22968622	34.8234	1.72e-42	17	44082528	Imputed	T	0.135022	43663579		Intergenic
rs117128085	cg22968622	34.8207	1.73e-42	17	44039043	Imputed	A	0.134921	43663579		Intergenic
rs112310745	cg22968622	34.8182	1.74e-42	17	44082432	Imputed	A	0.134983	43663579		Intergenic
rs113206707	cg22968622	34.8182	1.74e-42	17	44082441	Imputed	C	0.134983	43663579		Intergenic
rs9838356	cg02507579	-34.8137	1.75e-42	3	97872830	Imputed	A	0.496646	97887864	OR5H15	1stExon
chr12:103312232:I	cg25674027	-34.8156	1.75e-42	12	103312232	Imputed	TAAAA	0.240315	103325781		Intergenic
rs113739286	cg22968622	34.8142	1.75e-42	17	44082446	Imputed	A	0.135	43663579		Intergenic
rs117064043	cg22968622	34.8156	1.75e-42	17	44037299	Imputed	C	0.135961	43663579		Intergenic
rs117487502	cg22968622	34.8156	1.75e-42	17	44081462	Imputed	C	0.134994	43663579		Intergenic
chr17:44081218:I	cg22968622	34.8115	1.76e-42	17	44081218	Imputed	CT	0.134983	43663579		Intergenic
rs112999352	cg22968622	34.8114	1.76e-42	17	44058716	Imputed	T	0.133339	43663579		Intergenic
rs115547865	cg22968622	34.8116	1.76e-42	17	44081064	Imputed	G	0.134989	43663579		Intergenic
rs186700365	cg22968622	34.8115	1.76e-42	17	44081224	Imputed	A	0.134983	43663579		Intergenic
rs10424632	cg18624102	-34.8106	1.77e-42	19	39530012	Imputed	T	0.497478	39523840	FBXO27	TSS1500
chr17:44058699:D	cg22968622	34.8101	1.77e-42	17	44058699	Imputed	T	0.133343	43663579		Intergenic
rs117058803	cg22968622	34.8061	1.78e-42	17	44081527	Imputed	C	0.135079	43663579		Intergenic
[truncated: 976,129+ more rows]
